# Supplementary material for: De-Novo Discovery of Differentially Abundant Transcription Factor Binding Sites Including Their Positional Preference
Source: PLoS Comput Biol. 2011 Feb 10;7(2):e1001070. doi: 10.1371/journal.pcbi.1001070 (PMC3037384; doi:10.1371/journal.pcbi.1001070)
Supplement: Dataset S1 — Benchmark data sets. (0.42 MB ZIP) [file pcbi.1001070.s001.zip]

Archive with 47 entries (46 files):
- benchmark/
- benchmark/MA0001.1.sites_at.txt_e.txt_bgonly.txt
- benchmark/MA0001.1.sites_at.txt_e.txt_gauss.txt
- benchmark/MA0001.1.sites_at.txt_e.txt_unif.txt
- benchmark/MA0005.1.sites_at.txt_e.txt_bgonly.txt
- benchmark/MA0005.1.sites_at.txt_e.txt_gauss.txt
- benchmark/MA0005.1.sites_at.txt_e.txt_unif.txt
- benchmark/MA0015.sites_dm.txt_e.txt_bgonly.txt
- benchmark/MA0015.sites_dm.txt_e.txt_gauss.txt
- benchmark/MA0015.sites_dm.txt_e.txt_unif.txt
- benchmark/MA0048.sites_hs.txt_e.txt_bgonly.txt
- benchmark/MA0048.sites_hs.txt_e.txt_gauss.txt
- benchmark/MA0048.sites_hs.txt_e.txt_unif.txt
- benchmark/MA0048_ma52gauss.sites_hs.txt_e.txt_bgonly.txt
- benchmark/MA0048_ma52gauss.sites_hs.txt_e.txt_gauss.txt
- benchmark/MA0048_ma52gauss.sites_hs.txt_e.txt_unif.txt
- benchmark/MA0048_ma52unif.sites_hs.txt_e.txt_bgonly.txt
- benchmark/MA0048_ma52unif.sites_hs.txt_e.txt_gauss.txt
- benchmark/MA0048_ma52unif.sites_hs.txt_e.txt_unif.txt
- benchmark/MA0052.sites_hs.txt_e.txt_bgonly.txt
- benchmark/MA0052.sites_hs.txt_e.txt_gauss.txt
- benchmark/MA0052.sites_hs.txt_e.txt_unif.txt
- benchmark/MA0054.sites_petunia.txt_e.txt_bgonly.txt
- benchmark/MA0054.sites_petunia.txt_e.txt_gauss.txt
- benchmark/MA0054.sites_petunia.txt_e.txt_unif.txt
- benchmark/MA0077.sites_hs.txt_e.txt_bgonly.txt
- benchmark/MA0077.sites_hs.txt_e.txt_gauss.txt
- benchmark/MA0077.sites_hs.txt_e.txt_unif.txt
- benchmark/readme.txt
- benchmark/pos_MA0001.1.sites_at.txt_e.txt_gauss.txt.txt
- benchmark/pos_MA0001.1.sites_at.txt_e.txt_unif.txt.txt
- benchmark/pos_MA0005.1.sites_at.txt_e.txt_gauss.txt.txt
- benchmark/pos_MA0005.1.sites_at.txt_e.txt_unif.txt.txt
- benchmark/pos_MA0015.sites_dm.txt_e.txt_gauss.txt.txt
- benchmark/pos_MA0015.sites_dm.txt_e.txt_unif.txt.txt
- benchmark/pos_MA0048.sites_hs.txt_e.txt_gauss.txt.txt
- benchmark/pos_MA0048.sites_hs.txt_e.txt_unif.txt.txt
- benchmark/pos_MA0048_ma52gauss.sites_hs.txt_e.txt_gauss.txt.txt
- benchmark/pos_MA0052.sites_hs.txt_e.txt_gauss.txt.txt
- benchmark/pos_MA0052.sites_hs.txt_e.txt_unif.txt.txt
- benchmark/pos_MA0054.sites_petunia.txt_e.txt_gauss.txt.txt
- benchmark/pos_MA0054.sites_petunia.txt_e.txt_unif.txt.txt
- benchmark/pos_MA0077.sites_hs.txt_e.txt_gauss.txt.txt
- benchmark/pos_MA0077.sites_hs.txt_e.txt_unif.txt.txt
- benchmark/pos_MA0048_ma52gauss.sites_hs.txt_e.txt_unif.txt.txt
- benchmark/pos_MA0048_ma52unif.sites_hs.txt_e.txt_gauss.txt.txt
- benchmark/pos_MA0048_ma52unif.sites_hs.txt_e.txt_unif.txt.txt
