# Supplementary material for: De-Novo Discovery of Differentially Abundant Transcription Factor Binding Sites Including Their Positional Preference
Source: PLoS Comput Biol. 2011 Feb 10;7(2):e1001070. doi: 10.1371/journal.pcbi.1001070 (PMC3037384; doi:10.1371/journal.pcbi.1001070)
Supplement: Dataset S1 — Benchmark data sets. (0.42 MB ZIP) [file pcbi.1001070.s001.zip › benchmark/MA0001.1.sites_at.txt_e.txt_bgonly.txt]

gttgatataaaaagatgtatattagagactttgagttaccataatcctattttgttattctataaatatgtgtaatcttttgtttaacctcatagtttcgataagataacctactttgttcgttgccgccgcccaccgtaaaaatcttcatttgttatgattttttctcctttctaacgaaatcaggtaagagatcatcacgacaaacttaaattcaactcttctcaataaatatttgattactaacaagcgatcgattttgttgtccgcacggaaaaatcttgtatattatattatcgatatatttacatatagattcaattaattagtttttcattttttgaagtcatgaatcacttttttttaatgaggtttgattattatatttaaacattttatcttatttggtttttaagaaaaacaaatctaatttgtaatttgagtattgcatttcatttcattggttatgtgtttttttttttttttttttgcatgcagaa
attatgattttttgagagtgcactattcacaccatcaaaaaagattcacccaattatttttctaataaaattatactattgcagatttgctttacgccaattctccttcgtaaaagcacgtagggttactaaacttccccagtcccacaaacgtctctccaatgtctttgtccttatgccaagttcattcatgagattttgaaagtggattttaaagtgatgtgaaaaatttcaaagtgatgtgattcctatccaaattatacgtttaaaaaaatatctaaggtggattttacttcatgatttgagtagctatttagccacttagccacatactcttctccaagcccgaatacaaagacgacttcacttaactcttaaattcttccaagtcaatttgggctccacaatgcagaattacgtcctatctttatttatttatacctatctcctctctcacatttctaatatcaaaatcaagtctttcttacaaagttttcatc
ttaatttaagggtacaaagttaaacatcatttaataagctgcttccattggttctagttaatttatttactcacgaaaataccaaattttaaaataaaagtatattcataaatatttaaaataaaagtataattatttaacaacaatcaagaagtcattcacttaattaaattatcaaatcttgccctttaacaaaaattcctttattaaaaagtgcaaaatctataataagtaaataacttcttaatttttgttcacaaaatggcaaattacttaatacaatagttaatcaataggattatggacaaggaataaaactaataacccaaaaaaatagaagatcctgcaaatttgaaaagattataaattagaagatctgacttataaagaaaaaaaaaagagtgaatgaaaatatctaatttagagacgtaatcattaattagaatttaaaaagaagaaaaaaaactcattaattatttgttcttattaaattagaagtt
tcttttgaatttgtttaacaacggttgcacaaattgtaaaaacattatttttttttccaatttaatttaacattacattattttatatatatatatatatatatatatatatatatatatttagaaacgttgtaagtattttcacgtttggtctcgtacccaatttaacattttaccgtcactttaagcatatgtgtttagcttcgacaaaacgttgacattgagctagttagccatttgatctacaaaatcataaaatttgactgcaaatagtcaagcaaagtgtcccacgtgattacatcaacaacttgctatacaaactttgatagatctatttattttataatctctacttgttgatcatataatttcctataccctcttaccttaatataatccattaggaaagcttaacatgccatatacatcgtgaaccaacgacttcaataaataccagactagtttcttattgtcaagctcatcgcatccacttacttgac
aagaggattagagaagctatgttttgggtaagttgtgattggtcatatagatgctggtgtaattaattggaacttaaaagatcaattgacggaagaaggcttgatagattgaaatcatgtgtttatggtgaattgtgtgttcaacgtattctattaataacaaaaacttggaaaaatgcatgcaaaaaactatccttcacactacttactttatacgttgaacacacattctaacaagcaacgtattctagatttacgaagtcattttcctctctttaaaacttaagatttaccaagttgcataacttaattttctagtaactttatactatataacaagagatttaatttgtcttttggttagccaatcaagttaaccttcaagtccttaatttctaagtcttatcttccctccgtctctatttaaattcctcccacactctctcttttgttcaacatgacaacattcacaaagagaagaaaagaaggaagtagaaaaa
acgaatgcaaaattataattatacccttcaataaatttcttatgtgtacgtatatgtaatttacggtgtacgtacatgtggacatgtaaatataatagattatgttttattgttaaagcggtatacacaattatatattgagtttgtacattataaatctttgttttttttttttgttttttttttgtcaaccgatattaatatagactcaaacgagccaatcccgagagatattgtttacatatgtgacatggtacggctttggttattttgattagatgagatatttccggagttttctccataaaatctatgcatatataataattaagtaaaaatatatagtcaaagtatagatattcttaatacttttgaaaaatgatgtacgtacatcttttcatgagttaaaattgttgagatatatttattgatacaataataaaccaatattgacgatggtgagggtatattctactatagtcctactagagatgaagaca
gcaaatgggtgaagtgatagggaataatctcacaggattctcctatcactttataaatttgagaattctatcactttacaatgaaacgagttttcaattaacaggagtctcctaatcaatcgcctagggctttagaatacttaactgcatatgttatacaaatttgcaataaaacaagattattctttcggtttcaggattttttcctctgttatgttgagtgcgatacatagagatatacagtttatgcaaattaagttagttaaccagtcccatacttggcatctagacgcagaaattaacgtcttccattcttatattgtatcgttaacaaggcaataaaagtaaccaatatctaaagaggccacaaccagtttttttccatcataattagaccaaagactaaaaagaaatcaaataacaacgtccacaactcagttcctcttgcataagaaaataacaataaataagaaacaagggaaagtcctctaactgtgctc
catacatttaatttcatgcaacccgcgatttctaacctagttatcatctaactacgttcataagcccagtcaaattaggattgaaataaatgtacaaaaagtcaaaaagtcttcagtcaattcaaagtcttggtctctcaagttttccatttaataaataagatatttgaattcgaaataacaaaagtctatattatttaacacaataatatatccaaccaatgaagacatacaaaatatcttagttattaataactaaataaataaaaaacacgtcaagccgaccaaactttcctccaaataagaccaaaaaaactcttaacaattccaacaacgttaagaagaaactaaagaaacttcctatttccaatttcttttcaaacaaggactctgtcttttgtctctacttgccctaccactttccttgcaccaacacttgaaaatctcaaatcttgtatatatatcaacaaacaaacacaaattctatatatcattcataa
tattgttaccaaaaagtttttttttttcttaataaaaaaactatgttttagatacaatgtgagttagtcttcttaaattttaaaagttaaatacatttatacttaaaaatagttgaaaattcaaatttatacataaatatgtcaatttgaaccttatacccattaaatatttggtgttagatatcaaaataaaagaaaattaaccatttgttacttatattaaattggatattgttacatgtatttatctttttttttgtttaattttgaaacgttgatagaaaccattaaatttaagttttgtgctatatttatttgtcgaaaatataattgtcattaaatataacgttaactttattcttaaaatacgttgttatttttatttcctttataaaggtaaggtaacttcattttttaaataacaaactacaaatcattctttattacgatttgtttagtaaaacaagaatatttcttgtatatttcaatcataagtagat
ttgaataaaaataaatacaaaaagataaactaaaaaataaataaagcatgtggccgcattaggttttatttcccctttcagtcttattttttctctttgcatgtaccttctttttcgatttctaaaatcgaaaccctaaactaaattggcttgaatccaattttccgattaataactaggtccatacctagcaaccgattaacgtctagcttttttttaacaaggggtaaaccaatttttttttttaattgggcaaacaataacaaattactaaagagttaattttaaaacagtaaatttgttattactaaagagttcattttaaaacagtaaatttgaaaaaaggtttctcagagaagcatggaacttttaacgaaaagataatacagtattctttaaaaaacaaaacttttggaattttcccattcgaaaaaaagccaaacgtgaaaaatccacagagactcacttcaacattcacacacactctcttccccaaaacc
tgattctagaaattaagttcttaagctatatatgtcacttggtcttaattcttaaagtattaatatactaggaactgtgactgattagtatggcaatagaaaaaaaaactaaagcaagactgcatgtaaaaagaaagacaagtgtcctaaaagtaagcaatcttcatgcttttcacacactagcttacaagtcacctcgatcgaatattccgcccatcaacacaataaatgttgaaatttcttactactactattaaacacacacaaaaatggcggcgtaagaaggaacaatattaattcttcttctcattctcattatttccatcttcaaaaaattgtcgtcaagctttttaagaccaaaactgttctttccttctttgcattttccgtatctatcatttaatggcaataatttttttcctaatgaaatgaaatctttttttttagtctttttaagttatatcaatttgtgtttagctcataataaaatacattgttcg
gattttataattttattttatatgatatcaagagaacatatatattagtaatttagaactatacttttaccttttttattatttgtgtgttaaacatattctatagaagaagaagaaaatatatgtttttctttttgtaaataattaatcgtaatttgtttatttggaaggttggtatttttctttggagagactttcctcttctgtggagagattttcttctttaattgagagttcaattctatctttctcctttttaaaagagagaattttgattgttagctcgttttctaaagcaaaagatctactagcatcactcttggtccttactcgccaagcaagcatggcgccttcttacaaagcctgattccttattgactagagtttctaaagctaggtattttaaacaaaaggatttcatgaatgttgtggttggttcccgtccctcttatgcttggcgcagcattatacacggacgagatctgttggagaaaggcatt
attttggtgatgtggtaacagactactaaatagtttacgcgtattatatgcaaaataaattatcaaacaaatatattgtagtaaattataaaatttactatattattatttaaaaactgaaatttgcttgtgtcttgtagaaaaaaaaactgaaccaaaacaaacttaatttacttcgaagttttatatttcgttatacaaaaagaaaaagtctaaatttctaaatacatttagaaaatatattcaaggtaataactaataagtcaaatatttgaccagacaagtgaccaaaaggaagacaacaacaagaaaacaaatagctttttagccatttggacccacgacagtagataaagtcttggacatattattactaaccttttgtggcggcttagtgtttatcttcaaccccacacattctctgtttcctcgaaacttcatttttcttctttgccaagacaaagattaaataagacaaatatcaaccctatcctttgttt
aaggctgttgcaagccaacctgtaacagttagaattgatgctcatcatccagattttaaattttattcaggggtaatcgaaaaatgtatgcattaataaattcgcagagacaaacccccagagaatggttggcaaaaagcataaagctataaatgaaaattttcagtataaaacaaaaaaaagtttcagtaagacaaagcaaaaattaaacgagaaatacgttaaccaaaaaggcccaaaacggatttgatgctgtttctgacgtgaacgttagaagtgaacccagtggactgtatccaaatgttattttttccaattccaacactggaatctgacccgattcacagaaccatcgacccgactcgttttacagaaccggctcgtcgtcacacggtctctggtgacgaacaggccacgcgtgactacatacataatttggtttctcttttttttttgttcttcttgttcctctttggtttttgacattggttctggagaag
ataacagaatatataaaaccttctttctttgatgtgctattgttcatgactttgattcttttctttttttttgcatgaaattaatcaaaatatataataaataaatatatgtattgaatagatccaaaaaatgttagagaatactgtctgtaaaaagaaataaaattagatatataattttcttttactttttcctcttggaacattggataggcaattgaaaaaagttttacccctataccacaaaggcatttctgtctctctatctctctcctcagaaatttagagagagaaaggctcaagggcataagatagggctaggatatttagaagcccacaaaaaaaaagaggagctagaaaacattttgttcaaagtagtaatgataattttcctcccctacctctgacttctcttcatccctcatcatcattacaacctcacttctctctctctctaccttcactttagttcccaatatcatcatgatgatagttatgat
aaactcaggatcaaatccaaatgacaatacaacaataaaccaatggattatcataattgcataaacactctcacttctggataagtttgttcataacaaattattaacatgacaaaatagtactattaaagtaatgcaacccacattactttggaaagacttcaaaccaaaggaattgagaaatgtggtctataagcaataacatcattgtcttcaaccaaatcaccaaacatattttcatgatcattcctcttctcaaactaatctcgaaaccgcgatcattttaaacccgatcaatgcaggatactaaaaaaaaaaacaaatcttaaaatgtcaacatcataagattgatgatgaaggttaactaacaactacgttttggaacaaagtcgatatattctatgaagacaaggacatgtagagataaaagagtataaataatgatattaccaattaagctttctcttgaacatatcatcaaaacaacaccttatgagcaa
tctgatatcaaaccgaactattgtactaccggtttagctctactagtaacatctgtccattgataacaactgaaactggtttgaggaccccttcggtatatggttgtagaaagcatatttgaacattgattaataataataaaaaatcaattattaaattaaatctatcatttctaattttttggataaaaaaaataaaaatattgagattttaaattaaaaattgattaaaaaaattagattgcaaattttcatttttccaatattattaaaactttcagttaatagagtgttcataattatgcatatatatatatatatttatatgtatgttttaattaaaaaggaaaagtaggaagcttcctaagaaagaagataaagtaaaaagagataaaaatattctgatgatgatttatttaattttaatgttgtccaaactccaaagggcagaagaaaactagcttaagtttatttaattttataaccaaaggggtctcttg
ttcgtttggttacaaattttttttaacacgaaagcttcaacagagaatcagaagctattttcttcggaattgaatataattgtaaccttttggcatctttgtgaaataaatccgcggtatagttgtatttttgaaaaattggtaaacagaaattggccgaatcaaagcaaaccgaataaattagattatcaaataaatgtaacacacacatgtagataactactttatttccgtgcagcatatattgtgacacgtctatttacacgtcataatataatcagctaatcttaagtttctatgttcacattatcttcctctcatgctttataaaaaatggaagaaaatgacatgaaaaccaaaaccacacgggaatggaaaatgcctttgttttattttatttaaccaaattttgaaacattctctatctctatctctcttttgtctttatatgacttctgttttatttccctgttctttgatcgtgtgtttttaaaccgtcg
tgactagtgccctatgtttttaggagacacaagattattcaaaatgcccgttttctctcttaaatctcttcttaattaagatcctctaattgaaagttacttataaaggatcctctagttgagtttggtcacacaaaaaaaaaaattcctttaattgagagttttacctggcaaaaatcattagaatagacttgatcacttgcaaaaaaataaaaaaaatgaattacaatagacttgatcacttgatagaattttaggttatctaatcaatagtttaattctatattgactatttatttatttatataggctcaaaaaattaagggccaaagcaattcaatctgcaaaaaagacacgtaaagttgtcacttaccatacaatacaacaaaagcgaaaataaaaaaagttattcaccaaacaaaaacttacgtcgacgtgtaagacaacctcccacccgattttctcatttccttacataacccaacaaaaaatacatatta
tttaaaaccttatcgcctataacaagacatgtaaattagtactatcatttatttttggtcggcatggttgttacggcaataaatacattttactctgttgtttctgaattatgacagtaccggtattgagattttgggggtcccaaatatgaaaaacagtcaatatttttctacaaatataataaaatttgaattttaatatttcaaccaattattgagagaccgttaaacttacaaaagataccgtcaatggtaaacgagagattactaaaaataggagaaataagtgcaatttcaaaggagacgttaatggcaagtttttctcttccaaaattgactagtcgatgatgttaattgttaatgttgtccacgtgactcatacataaaccaaatactgtatgtactaaataatctacccggtccaaaccggtttggtaaactgaatcaccgatctagagaatcaaccttacttgtgcctttctcgctcaagtagagaagct
gttcgtattatcaacaaacctacagtgtatgattaaattagagcactttgttttcatttttaaatagaatgcactagattgcatattgaaactcattagtgttgtaaaactcgatgtgttttaggctccttcctttattggttcaggcaaaccgccaaaaaacggcactggttttgggtgacatggccttgaaacggcacaaagttcccttctcctatcaatagacgctcacataaaccattttcgtatttatctggaaacaatattagaccgtcagatcaaagattaatgggtcacacctcatctcaacgttccagactgttgcaactacgtgcaccagaccacagcggaattctcacccttctcctctgtttgtctataaaatgagaatcaaccgtttattctgtccattccctccattttcttgttctcgaaaatcttcacgcgactccattgaaagaagaagaatcctataatcaggacagaaaattagggtttcg
aacaaaatcagggttaaaatgtagctggagtaacagctaacaaacctttatcagttaattaacatttagtaaatggtaaaagattatactaataaaaaaaaaaagctaagtccatatgttttccctcaccactatggctctggcctctgggagcatgattaggcgattagctgcatttctatttctaattatggttctataatataaatgtaatcaagaatttatttcttggaacgtggacagcctggaggcagatcttggaaataaattcaatgatagatgttgttaaaagttgtggaaaccgatgaataaaatatgtatctttgggttgagtcaattcatcatgtgttcggcattctttattatgatattatgaggctgcttgttgattaatattttgttttatcgttgtcatatagaatgagaagacaaatctgtagacacacatgacacatccatcaaaagataaaaacacaaaaacaaactaaagcagaaaataa
tattctatactaaatttaaagtatatgaaaatacagaaaattgtttacaaaaatgaacacaaattaggaaatgaatatgaagagtatgtatccaaattgtattgccatgtttgcatttaatttaagagggtgtatgaaaagcaaaaaatcttcttctaacaacttacctaaaatcatctcacttatacacttccataaattaattagtttttttgtattcattagctggaaatatattaagattatttagtttttttttttccatatggaaaaggaaattcacagcagaattcctataagttaaaaaaacttaccttaaaactatcaaaatatatcaaaactcatatctcctgggtcctcctggacctggacttaaacatccatacttacacatatccactctatataagtttagttcactaccactaaacccaaccaaagcaaaaacatcacttctctcaacagaatagtttgaggttgtgtgagacaaaaagaaaacc
tacagaattgtttgttactcttctcagtcacattatcacatcacgcaacaaaaccaaaccaataaaaaaaaaacaaattagtcttcttcaaaaacaaaaaaaaacaaaaaaaaaaactgagatcttcaaaatcgttcaacaaacagccttttcattgccttcgaaatcttcacccgacacataaaacataaatatagtaaccagttgcaacaatttcatctctacaaactctttgaaattcctgttcattgtcttcaaagaacgtgttcaatgtactataacaagtttcttaagagcttggttttctattacactaattgacaaattaattaatttaataactatgaaaaaacaaaattaatgtggcgttacagagacaaagagattgtgaccaaaagccaacggctcattttctcaaaaaaaaaaaaaccgtaacgtatcttcttctccgagtgttggcttaaattcaaaaatccaattataatctcttgaagaccgtg
ctccaaaggttaagtcgacgacctatattatatagtcaaccacatatattaaataaaacatcgctcacgccatctactcatatgtatgtttttacttaattatatagctaattgattatatgatatatcatcagttggaaaattaaaaaccattttattccgatagcgtaaaagaaacagatcattctttttgtttaaattacaatttatttaactcaagttgttgaaaagtgtgtaatggaaggcaggtccatagctatttcgtcttatatttttaactattttcattttgtttgtctttaagaaatagtattttattaatgtttttttacaaaccaacaataaaactgtatattcacattttgttttttttgtgtatatatatagagacatataatccacaacatatgcatatcatttcccaaaacaatacaagaaacctgaaatccaaaaaagaaaaacccaaaatcttcgcttcttcatcttctttttacgtttat
atgatccattctgattgtaaatctcgattatgaattagtgcaatacaaaagttggtagccaaacaaatggtttcaataagtctggtttttggatagtgtcgtgacttggtaaagtaacatttcactagatttgcttgtccgaagccaatgagaatgactcacttttacatttctgttcacaccatcattattatcaaaatctcgttatcattgttactaccattccatacgtacctttaatccatacgaccaaaataatgcataaactccctgcagggacaaagagacgtcggaaagtacgagattagaccactccaactgccaaaagaactacgcgggctaagacgtttcatttggcagtgacaaaaacaacgtcaacggtgaacagtgccaccatggccatcgtcttagctttttgaagacacgtaaatcctccttatcaaaaattataacaaaatataaacataagctaccgatctatagtgggctttttaaaaagg
ttcttctgatggttgagattcaaatgaggagagcccttaaaatgttcttctacattctaaatctatttctggctatattttattttatttaacacttatttttgttttgctttctaaattatatcgtgtaaaccaagggattaggtgcaaagtttatatatagttagcctccgattttaagatgttattaattcatatacacaattataaggatctttatacaaaataagtaacacctaatctaacatcacaagactgccttttaagcatagcttttaataatcataagcataatttgttttgttagatatcattaatcaaagggcaaagaatctgggggtctaaaatgacaaaaacaatacaacatggggtgaatacctgaaagaaaagtaaatccgagttatactgtaaataatataaagcttatgggtcatgtatttatttaacgtaaacataaaaggccattttgataaatagtgagagtctgaaaaaaagaaaga
gattccacgtcagcagatacgtgaaccagaacaacacttaataattccgtctaataacctcgcatgccccatgcatcgtagttcacattcttactcaactccttcctcatttatcattccaataaactttacccaaatggtttcaaaccgagatctaaccgtacttgactttgaaaatcgaatgctaaccatttacataccgaaccaaaactaaatttactagattttatcaagaataacatttttaatcaaatggatttcaaaattatactcagttatatattgaattatacatagttaattatgtatagttactttcattagaaatagttatctaaaaccgaaataaatcaaaattttcaaaccgaatcgaaccaaactaaatcatttttttctgtggtttcgtttggacatactttgacagcaaaatcgaaatacccaaaccggaaaaccaaattgcacacgcctatataaaatgccttcgcttatagaaaatgcct
aaaaagtgtcacgataaactctaacatcatagtggatttaagacaacacaaatccaaaagagttaaaaagatcggtcttaaatttatgattcatatccatgcatgatgttggccaatcacctagtatagtagtaataaccaagcttttgactaaatgaataggaggaaacaaaaaaactatattgaatctttctttttgcaatatttttcagcatcatcactaatttagagaatattttaccttggttttcaccaaatagaatccaacactattaccatatgtattgtataaagataagtcactccaaaaaccaagatcatgacccaagtcaaccactctctctcataattcagacacagtactcaactttaaagacactcttttaagactttccatcaggaccaagctgagaaagagaaagcaataaagaaagaaagaaaaggaaataaagcttcaataccaaacccttctttaataaattttgccttttggttgtctc
ttgtatagaatagtattcaaaatgaaactataattcagtatggaacactttctgttttatttaatatttacttcataatgaattatgtttcaaattttcaaagaatatatttatatttgaatttggttagtaccttccaaagaagcttaattccccacattaaaattcaacttggtcttcatattaacattattcaattgaattcagactgaaatggttcactttatctggtttgaaatatatgtcatgcattttccaaatcaagaatgaatcttcttgaaagaaaaaaaatgagaaaaaagaagaaggagaggaatgggtctcctaacaatgaaaaagagaataaacccttaaataattgcaactatataaaataaaaagtataaactccactaaaaaaagtcaaaacgtagaccaaaacaaaaacatgtaactaagtcgtccactactacatctctatgactctatataacaacaaagccaaaaccacatcttctcac
acattagaatttttttgaagtttttacaccaaaataaataaatttaagcgaccataaaaacaagaaaactggtcaagttaatttatcttcttttttcatggagcaaaagattaatgtttatacaattttttataaaaataagagttcgaatggtgactgtattttgccgtgtaggaagagaagtactgtacagttcaaataataacgaaaatatatatatatatatatatataaagattttaatactgttacaatactgttgcggtgcaattttgagtatggtctatatcattattcatagtctaaattatatacaatttttttttgtctttttgttaacaaatgtcttgataaaatttaattcatgattatctaagagaacttttcccaaaaatttgtcttatcactacaacctgactgcctgtagaaactaaccacgtgtccagttgtctacctaaaacggcgtagtttatatctaacaaaagatattttcaacgacc
atttataattataggtttaatttattatgtaatttaaataagatttaacattgcatgtttttattggttaatacaaaaggagctgaataaatgggtgaactcaagtttaattctttaagatttcacatgttttaaatgagtgaaaatccagaccaacaaataaaaatatagatgattcgattttcagaagttggtaacaaacttgcacgatctaagtgaatccaaaacaatagataaaatatggtttttaataaaaacaattaaaataaaatataattatagttataatttaattacctatgttaattttttatatgttttcttagaactaatattatatgtccacgagaaagaaacaaaagcaaacacaatttgtgtttagttttcagttccgctatttttgcagtttttgctccacgagaccaacaatcttccaaactcgaaaaggtttgagcattttcctgaagcaaatttgattcataatcacagatttctgaaaa
accacaaccgaatcttaaatgcccaagtagtgtttccttgttagaagatacaaagtcaaagactcatacggactttggctacaccatcaaagctttgagaagcaagaagaagtttggttaatgttttggagtcaactatgacttcaggtcatttgtatgattaagtataagaactagaactacaaacgaatcttaaaaggctaagtagtgtttccttgttagaggatacaaagcaaaagattcatataaaattcggctacaccatcaacgctttgacaagcaagaagaagcttggttagtgttttggagtcaaatatgagtagatgtcatttgtatgattgagtataagaactagaactgcaaccgggtcttaaaagcctaagtagtgtgatatgtctataatttgcatgttttcagtgtccattcatcatcgttttgagtccagtttcgtatcattcatcacagtttatatcatttctcatcattcttgcatactttgc
ttttgacccattttgacacccctatatatgtacatatattttgtaaactaaaatttgtaacgaaaaatgttcaaacagattgtgtttacttatgtttttaaaagataaaaaccttaaaccacattgataatagaaattattttataacttttactaaaagttaagggtttaaaactccaacttaaaaagggggattttaaatgtttttaaaaattgttttggtttctcatcccttttttctttttcttacaattgattttttgaaattttatttattttactttcaccaagatacagtagtaaaattgtaaaacaatttgctaagttgaattaaatctgctaaaaatcataactattttttctgatgttgaagacagatataacattatcgacctagtgttatagatcggctaaacattattcttcctcctcattatattaatattatacatttatttactacatttcatatatacaatcttaaaaattcgtctctgtct
tatacgcatcaacctacatagatatttgatagcagttaattaatacaaaattacaaaatatttagataatgattcataaacatatcataaataagatcaacattaataaaataaatagttttttttacggggcggattggcgagacgggtttggtagaacgttacttaataacaattgtaaactataaaataaaaatattttataaatagatacaatttgcaaacttttatatatactaacttaaaaaaaaaattgtccacgcggtataccgcggataaaaaactagtttttatatacataagtggattacttaagaaaaaaatgattaaaaggtactctttactctttactcctttagaagttacaacactatactggattacttaaaaacaaaaactttcatgaaaaagagaaaataataaaattgttgactggaaaataaaaatacaattaatataaagaaatctctctaacaactttaccaatcatcgtcgctcac
aagatgataatgctattataattggaaaagggtactttggataattattacacaatcgtgggatgaaaactataaaataaataaatttaggtactatcgataacaataataaattattggggatgaaagtataaataattaaagaagaaactgttctcaatccgaccgttgaaagccactcgcaatttctggctaaatgaccgaagatcagtcagagagagaaatatgtgctgccataaatggcaaatttattcattgctttttcttttgaaacattctttgagatttctgttgaatctaattttgtaaggttctgtttaattcacgcatttaattctttttccatttttctggatttcacttttctgtgatttccaaaattttgacaaatttggtaactatttttttaattcaatgtgtggaatttttagttccaatcaaactgccattgatgtgaatgtgatgatgaaaatcaatgtgcttaatttttgtagttgacg
tttttttggtcagaaatagcaaaacaagcttgtatgagcatgaacacttgagtttattatggtctaggagagtcaacccaatccttttgcagcatattacaaagtaaatctctcgattggtctgtggattgatgtgtttgttccatccattgcttgctatgtttaccattaattgttgatataagtcataatctattgatcggtgtgtttgctccatcatttgtaataaactagagtttagttgaataatcaacagagtttgatatattcttcagattaatatgtgtggattttatattctgacgatgatgaaaatttggagattcaaacaagcaaaattcagaacaattccaaggaatagaaacattcttggtcaaactctgcttgagtagacatctatataaatgcttaagcttctcgatattagactccaaaatatacattacatctctttctttgtggcttgagattgaaaaatggttaaccctttttttcttgga
tgtatggtattaatgtattatccaaagacgagttatgcagtctccgaaatacatttgattttttattattatttttgaatttcacattgtttcaacaaattttaaggcgaacatatatcttttttttaatttctcctcttacttaaatcacccatcaaaaagtttttttttgtaatttaatggtgttaactgaaattattgtgtggttctaacttctaagactccttaattagataaggaaaaaaattggaatcaatcctttaacaaaaaaatggaattaatggagaaccacgtttttttaacctaaatttcaggaggtgatagatctaagatgtatcattaaaaaaatagacacatctaacttttcttatatatactttaaattttgttcactttttcattaaacaaattaaccaaaaacatcatctgacaaaacaaaaaaaaaaaaaaaaaaaaaaaaaaaaaaaaaaaacatcatcaatttgtttagagtatatgag
caacaaatagaacaataacggtcaacgatatttcaaaattttaaaatataattaccatattaattacagtctatatttttattagaaacatagtatagtatctttttaactgagtaaaataaaaaattctgaaaactaaagcaatttcgtatagatatatattttgaaaagtaacagccaacggtatttggtgcgaaataaacggtaattcaaaaaattaatagaaataaaaactgagagtcaatctaatcacaaacatctgaaatagatacatgttaattggtgtgtaagactagatttcttgcattaattcccttcaacaaactattaaatcactctttaatcttttctcacatattcagtataaaaacatattgtgtccctctccaaaacttttatcacaaaactatcatatctaagtctaaaacaccaaaccacctctctgtctctctctcttgtctccatcgccagagccttcacggttaacattgttcgtcatc
aaataaactaaagggctctctaaagtctaaactacattacaaataatatattattgtattttaagagacactctccatccattgatggagatgatgttatggtttgatcaagaagatatcaactacaagacattacgcttctagttaaaaatagttggtcaacttaaaatcacgttgcatgtcttaatcacgttggtcatatattcccaattgccctcaaacgtcaaacattgaacatcatgtccgtgattctaaaatcttgtaatgttattttggcaaatttccttcttaaaacatgaataaaaaaatcaagaaaatttacatatctcagacggttcttctcgtgtgttttagtcttctaagcaccaatgccaatcttagtggatctggatctatccaagtagatatgaataaacaatacaagtctaccacacacacaatcacacattactcagctaaaccaactgagatctagagagagtaagagtgtgagaactttc
tccaaagtaaaattcagaaaatgtttatcgcgtttccatcgtgtttacaaacataaaatttaaaaaacgcttttttttgtgagtttccatatatttcaattctgaaacgggaatgaagtacggagagagtttccatgcaagatagttaatagtctctaaccccaattataattccattcacgggatccgaatatctattactcaagatcttagaaagaatcctaaaaatcagttattaatttgttggattttgtttagtgagataatggtaacaacaatcagttggtaacaaacaaaagtcaccaaatgatatgattaaaggaattttgttggtcatgagaattagcaatgagccaatgataataatccgtacaaatatacgaatgtatctactaactaatataatattgggccccacccaccagatcgtcgtttagtttggttaagtgagtgttgtttgtagtagtgggctttttgcttcgcttcttcgttttccaaaa
cattttgatatctttaaagcgggcttaaattgactctttggtcaccggccgtgttgggaacgcgtcctcaaaatgttttgtttaatttgcgtatactacggtattataattttataaatgcaacataataacatccggatccgtggcgcaatggtagcgcgtctgactccagatcagaaggttgcgtgttcgattcacgtcgggttcaatcccccgaacaatttccggtttttttttttttttcttctcctgaagtctatcccatacggcccaatcatactaagttaagcccaagaaagcccttatcaataattctaatttcccccctaattatacgactagggtttatctgtcctaagccatgaaaattatttgaaagggtttaacagagagattcctcgtaacacttccctctgtactaatttcaaattcgtttacgtttcttcatctattctggctgcttgcagccaatttttttgaagttcgaagcttcaattgaa
ctataaattaatacctctctaaattaataaaattttgtagtcccaactttattaatttatagaggttttactgtacttcaaagttcttcgtcaatgatttaattatcaagatattataaaattgtttaccgagatttttggtaactatttgagtaacgaatatttgagtaacgaatcgattaaataaatgcactctcaaaatgtaaatatagaagatcaaatgttatcgctggcaaaaagaaaaataatgaatttccaatttactaccttgattagaaacatcaaactaggtaatttttcactcattctgaaacaaatttggtataaaatcttattacatgaagtaagtaacgtatttaccaaaacattaaccagtaaattagcaaaacaattgcttgctggggaagaaaaccaaattataaatactctccaaatcctccagttttagtcacacaaacaactcaaaacacaagagaaagatacaaacttattcaataaaa
tttcctctgtaaatcttcacctatttatataaaatgcacactatttttttatttataattgggcttcctatattaattaaatgcatagcaatctatgatttaatgtctttttgtaacaaagtaccaacgaagatagaagaacacacctaaaagtgtagagttctataaagacgtaaagtttatgtaaatttctgaaagtagctaaatatatgtaagtaattaatagaaaatgagatttcatttttacttttctaacatatataagttactaaaatatgtttgcactggatttaatagaaagaaagtatattatatttgcaaattttgaattatacatgtgataatcaaaatgtgtgtgctcttacactcagtaaaatttattatggtaaaatttctttcatttactgaaaatgatattttgaagataagtgacctatctatgtatatatttcgggtccatctttatatttattattgaatttacatcattatccaccaac
aactatgtttaccccaaattcaacaacacctaatgtgtaacgtcaacaaagattattatctcacattttctaacttgattttcaatctaattatatttctatcaaaatatgttaaaagaaataattaatttgaactatttttagtaatacctctaaaaatctaactaggataaaaaaaaaaaaaaatctcattgtaaactaacttcgaaattaattttcttaattttacctcactttcatgttgagatatgatttaagaaaaacacaaaaatggctaagcatttaagaaataatttaaaaaaataattaattaatttaatatatacaaaatcacactaatgctaccaacaaactacaaacgttagatttcaatccataacaaatttatgggtatagtaaaaacacacattaaatgtcttttctttcttctcctaccttacaaatacgagaaagaacaaagctaacacaaaatcggaaaaagacttcactttttttttttt
accggaaccaaattcgactcgaatcaaaaaccgaacgaatatctgctaattcgaaataaaattatatatctaaaaatattagttatatttagttatactttatacccaaaaaatactaaataactaaaatatctgagataatttttatatccgaaatttttaagttatatttgttataattatacaatattttgcaaaattaaactaaattttagtaaaattaaacaatttttttgttttttctctctcaaaaactgatccaaaaacgaatcgaatccaacaccatccaaactgaaaccaaaccgaataatcatataattcaaacggataataaactccctcatcctgattattcgaatccgaaagtattcgagctaaatccgatccaaaatccgagtacacaagcttaaatcaaacaatagaaataaataactaatcacagttgcaaattagatattttttgaatataaagtttacaaattgaaattataaagaaacgg
gatgtacgtcatacgtacatcgatcggggaaagtcaaaatagaaagtcaatgtgcattaagaaacatgtagttaacgacatttaatgcagttatgtgtttcttaaaacaaaagaaaaaaagtgatcattattaatcaaatgattcatatcgaataaaacgaaaaagtaaccattaatatagtttcgggaacatgaaacattgaatataggcaatgctttcgggagaggtaacgggtacagtacggatctgggagacatttttaattagttactaattaatcattcatcaactcttaaccattagtattattatatgcttttgaaattatcagtttaatccccaaattaaatcattgatctaaggcttttgtcacaattaaatcattaaaagagaaaaggcccaatatataagagaaaaagccccaatatataacgtaggcccaataaaatacccaattcgtagttttacatgctctttcgccggcgccgggaaaccgccg
ttgctcaaaattttggatttggttcggtttattcattatcaaacacaaaaacacaaaaaaagccaacctaaagaaggaacaacaaaagacctaaaaaccctctcgtcttctcttcttcttcttcttcttctccttgctctctcttgtcgtcggcggcagattatccaatcgttaggctatcgttccgacactctacagtcattacaaacatttcaatacaacaaaaactcatccttttcttctcttattaaccataatttcggattccctttctaagtatacagctttcccagaacgagctcttgcaaagccaaagaatgtaagtatttgtttctttagggttttagcgaattcaatcttagtaagtcatcttcttcttttttcgacctttgtataattgcaggtcgaggatttgtgttaagaatttgccaaaacatgtgaaagaggatcaacttcgagatcacttttcacagaaaggagaaatcactgacgccaaattg
attttgaatgacacatgtaaacatctgatcgtttgatttgacacgtggcacaatcctatgagttagcaattttgaaaaccatatattttatataataagatccccaaaattattatgtatatgagattatttaccatttggatttgattacataaattttataaattaaaaaaattattggtaaatgaattagaaaatttcactttttaatagtaattaagaagtaattaatcaattaattgagaggaaacaaaaaaattgaaatttattgataactcttagtggcgaagaagagaagaagcagaaatcaaatgtcatcgtttatcaacaaacctctaaattgatcgaatatcttcttcaatcttcatctctctttcaaatctgcaaatgagagagctgtaagagttgcatcatctctatctctttctctctctctcttgcgaaaacaccaaacttttgaaatccccaaataagggtttaagcataaaccctacgagttc
aacagattaactattctaaaatcgtcatatttatgagttgttatttgcctgtaagccatttacttctaatttctattgtcagcttatctaattaatttggtgatttgctaaataagtaaaattgcctattattggtgtgaaaaacaacaaaggaaaatccactaatgacgcaaattcgaatcttttggtctttaatttcaatatccgaagaaaaaaggatctaatcaataatataaaaaagcgtagaaaacaatttgcctttatataactttcacgagtgattttgtaaatattttataattaattaacaaaaatatctaaggaaagatatttgtttttgattcgctgtataacagcacataaaggaaaccaaatcgaaaaactatcagggtaatatcaaaaaccaatagaagtctaaggacgaaaatgcaaattatttgagaaactagagaaaaaaggaggtaaactatatatagccgattactactctcatttgtttt
ccgatcacactctaattttctcgttccattagaaaaagaaaatatcaaagaccaaatcaagaagacttttttacacatgtagtattttaaaacacaaaacgccgaaaacggtttgtatttcttatgatcatttagattatattaattaaaacccaaccgatcgtcattctccacccaatttactcctcactctttatataaactaaaacaacagtttagtttcctcttaaaacttatcataaccaaacaagcatagacgttaataaccaaaataataacctatgaatgggtcaaatgagacggtggagagaagaatcgaactccgacgaccgttggtggacacggagaagaaacttccgttagaagtcgggctcgagagcgtgttaacggagagtagcttgccttaccggaggcgcgtgtacttaggcatgtgcatagagttaaaactacttctccggttagcacttccggctatacttgtctatttaatcaacggtgga
aaaaagggatactaggccataccatcttcttcagattgtagattagattctatactaggaaaggagacaaatcatgtaaaaacatttacttatgttttacatttagaaaagaaagattgaaaaatattgaaaaagaaacaaaattatttaataactttgcataatacttatatctatcttttttcttttctttttcgtgaagctaatattcaaacttgtctatcttcttcaatatgtgatactacacctcttgatgccaaattcagttttattattctgtaatatatagagaatgagattttctgaatttattttgccgtcatgaaaatcatatttaacagaatgtacactattaccaagataattcattatctcaataaccagaagaaagggtccgacaaatgaagatagaccccacaatgcacagtgatgcagcaaactcttatcttccacctccttcctttataaaccgtatataaaaatcttcgaacgtgattaca
ccattctgtatttgcgtccatgacatctaccttaaacattgtcatgctgtcttttagctcggccaaaatccaatttataatcttctcttacatgcaattagcagcactgcgattaaaggaaatatcaaatctaacaaaatttgtattttatgactaaaataagtttttcgtactatttaaatctaaaaactaataaatagttattttttaaagtaatccctagggcatttacttgtctaattttgctcaacacttatgagttatgatcacgagtcacgacatccattttctaaacaaagtaagacgatactggacgttgtctttgactaaatttgtacaaaccacgaattatttacattggccaaatttagaaaacataagaaaaaagttactaaagtttaacgttatttgataccagttataatatagcacattctaaagttatccagccctagatgaaaccctaagcatacatatatatccgccttgaaccaaaagcc
ttcgtcttggcaatcaagagaagctgtgttttttttctctctaaatggagagatcccagaactgtttacctaaatcttactgaggataaatgtgaggctttaaaaaacaaagcatcgctcctagttttactcttattaagacttttgccttgtaatcaccactctttgaagagtttcatggacaaattaacttaccaaacttgttcagtccatcgcaatcacttaatagttaatacacgtttgtttctattatttgctactccagtgacatgacaaattgaaaaataataatcatgatattaggtaaatccaaactaacaagcaaatgacatgacaacaagaaaaggaaaaaagagagcatcttggaacagaagcaatacgacttttccttgttattcactcgaagatgacataaacacataatttgatgacatttaaaaccaaaagcttgactcttttgagaaccggatgatattgaaagagaggtgagaatagtaata
gaaattaagatcttggtaatcggaagagcatttttctaaaacgtataattgtacaataatccttctgccaccaaaagagtgataacatgtttcaaacatgcatagataaaacataatcttattaatgttacatatctcttcacaaaatctattcttccacatatttctcctaaatagggttttagcagagccaacagaaaataaaatgcatacgatctcatcatcactgtatgatggatttccaaaagagaatgttacatatatacatcatcataattcataacatttgcatcagaccaggctcaactagatgcaaaagaaccaagatgggcccgttgaagtaacttatattttggactgggcctgtcacttggcaactgtgggacccacatgaacatgtgccgaagataggcctgaatctccgagaacaaacctccgccacaaaaacagaagacttgttgcttgcgtatcataatacgacgccgtatctctacttgctc
agagcttttgatagatgaatgattaacaaaggaattagaagatggacaaccatgttggaagaattttgaaatattacatttttaatacttaggtgttaattgtctgatgaggttttgtattcgggtctttaattaatctaccaatgaagagagttgaccaaaaaaggcaaaaaaaaattgtgggccagtcggcccatgtcttattttctttgaatatgtttagcttatttatctctctgtatacatgttggaatatattttgtgcgttatctaatatagtggttgttgattgtgatggtctgatggacgtagccgtttatttaaaaagaataactaagcgaaaatttcaggtcgtctcgtattacatgccaaagagtttctaaatccgccagagcattgacttgagatgcaagaaacaaattatttcgtttaatcatcattttcctggctcccccgttttgtttccctttgagattgtccgttaaaaaggggacgaacca
cacattttacgtatgtagctttttagcttgtgcccagtgttgtcccctccgaaatttgctcatctctgccccatgtggtagtgcactgcgtttaagcaacatccagaatttcagattatggaagtagggacaagaagctgtggtggaacacgtgctgttttaggaggctaaaaacgacacagcgttcgcgtctttaaatggtaaactttcacgttcgcttttacttgtgtcattttcagttttttgacctattgctaataaatattctcgcaggtcgctttgtgaaatataaacacaaatcccaccaaaacggtgtcgcgagaacgttgaagaaattaatttggcgcactgcttcatcattattttattcttcgtgatctgtttttttccgacgatatttcttgctcgattctgaaaaatctaaaaatccaaaatcgaaacctgaaataaaggaaatcgcagacaagtggaggtagaagacgacgaagaagatgtggaga
ttccttggtatgggcgggtttggggacagatattttggcacagacgaggactaggccactgtggtcctgcagcattaggtgtcccttccatgtcctgcattacattttattgatggattcatcaccctatctactacaacggctacacaaactatgaagagttttgtttactaataaatgcccaagtgaggggtcgatcgaacccgggacacgtttttcagtttaccatatagaattatccttggaacccttgatactccataaaacatcaccacctctgttgtcatctcatgaatccaggttcaaacctagtctctctctccctagtgggaggtatatggccactgggccaatgatgacaaaatgcaaaaaaaataaaatacatttgggttcattatctaaaatatctcttgtgtttgtaagttttggttgcacactcgtgtggttgaagtgtgtgtgagaggtactatacaatacactctgcttttgttttgtaccta
aaaaataaagagatcgattaaagaaatggatcgacgcctttgcttctccgttcaactcgcctgaattgcctcaggtcgtcccatggggctatggattcattcatgtctatgtaaatcatctcttgcggttcgtttgcgtttatatttgttagtgtatgtatctttattttgaaaggcgtaatgcacgcaacatatatagcaacgtacatgcatatagctctattcctattgtttcctttctacttcaaatttctatcgtcaagaaaacttattatagtcagaaataattaaaaaaagccaaacggaaaagataatctaatcacttttttcatcgcatttcctgcgtcaactctactcgaggacaactataaacactaagtccaccctcacctacttcctcaccaatcacaatcctttctatctttaagtatttctaaagagaaaaaaaggaagaagaacaatctctctctctctctcgaaccctaaagctcaaaaagaaa
tacaataacctcattcgatatatataataatattcaaatcaaaatgacaataataaacaataaattattatattgaatcatataaaaaataagagatacatgcaacgaataattaaacaaacaaattaagtaataaggcaatggatagactaattaatgaaactaaaactgtggattatctattttgtcgtctttcggagaatctaaacttcgaccgacttcaacgtatctaataatcctaaagtaaccttacgctcacagttcggttactttaaacttcgtcaaagtcattttgataaacgtccacatcacgaaacggtccacgtacgtctatctcgtggataagtctccagccgctgtttcacatgcttatctcacagctttgttacgataacctagtcctatgctaatatctttaaccatagttaaataattttaaccaaaccacggttaagtgtttcaactacataagtagctttgccggtgtattacaaacaaac
ccaaattttatttttgacaaatacctcaatatgtccgatttaaattttcttttgtcaacgtccctttaatttttttaatcaattttttgtacttcattgtaataatatgatcactaataacatttccattatttcaataactgattaatttttgctatgtgatattaatgatgtaatctaaaaattgttgtactagtgagtagtgatgatttatcaatcaaaacaccaactcaacacccaagctataatatatacaaaaaaaaaaaaaaaaatctaaacagacaggcaattaaatatcctccttaattaaagacaaaaccccaaataattctgattttatatatcactagctattatgtaccaactaccatcgatcgcccatgcattacatgagcaatatgcagcatcaaaatttcaataaaagtctaattctgttattaaaaaagggagaaattacattctcacgctctataaataacatgagctgcaagaaccataac
aaataattcaatgaactattgggattatcaaatcaaactgtaaaaattagtttattcaaagaacaattaatggctgagttaattagcttgccttgaattgttaaataattagatgcttctaatcagatttcaaggagatatgtcggaagcaccgacgacacgtgcggatccgtcacgtgcgcgattcaactctttaactcgtatgtcgatatttctttttttaattctcttcttttttcacactccatattgtcgatttttatgcccggaatcaagggtttgacttaccaaattgttaccttcttttaggcttaaaatttattacacttaaaataatccggattaatattttctaaaaaattcactaactagagaagaaataataataaaaaagacatgtgaaagagttaatgaaagttgagaaaaaagagataatattatttttattttatttttagttttgtttttctgcagaagagccaaagctctttccttcatat
aatgaatgaccgttgtaatgtcatgggcttcttttggtttgggtctgaatcacttaagcccaacacaatcttttctttggttgaaacactgtcgtttttgctgttttgtctgacacaaggcatcggatgatgtcgattgtcgaatatgcttcctcattcggagtgttctcagacatcttgagcttctcattagttaggcggtgcgctcgaaagtcgaagccgtgttgacatatcaaaacattgggaccattcaattttgtacaaatgtccaaacattatttcggtttgataacaataaacaaataaagaaagagttttttattggattcacttggcaacagccaacaacgaatcaaataatctatatacataattatattagaagctgtgaatgtgcctccgagtagacaaaagcacatgcaccataaatgatcaaacccatgaaacttccatctctctttttcccctatataaactaatgtcacttacctcaatattcc
cggttatgatccggttatcttcgtggttgagcttggtttagaataatgtctcttatcgtctcgttcggcccattaacgctcgcctcataactgttccatatgtactagtccataaatattgatttcactacatttaggacctataaaaggagagtttttttccttttgatgaattgtttttatgagattgttcatataaatttacgtggcaaatttgatcagcgtagttagtaaacgttttctggagtctttggctgtaaatttgctatcaaatgaggataacaatctttctaaacctttagtcaacacagataagaagaaattaaatataacaaatttacaactatacacatgttaaaaaatgggaacagtcaaagatatttcaatggcaaacaattacaatacatgcatatttagagttagtcatataatatatagcagatatataaatagatatgtcacatttcaaagataaacactcttacaaataaatacgaatc
tctatcttaaattaatgtcagattcagcagttaccatttgaattctaaattattcaacgagattccacaaaaaatcacaaaaacaaatagtgagattcagcggttaccatttacacaaattgttgaattcattaaagttagagtcaccgtgtttagtacttggttcattaattatatagttctatagaggatcatgaaagttatgtataatctaatgcatatatgtaattagtgaaaacaccaaaaaaaacagaaaatatggtttagagggattgacatggcataaaaagcaatgttggatcgctgaattattttttcttggttcggtaggactcggtccaatgttggatttgcgaatcgctgaaataaagagttttggttcggtgggacttggtattggttgggctaattcagcgtgaataaaaaggcccaaacgtatttaaatattgggccgggtctgtgggaaaaaggcccaaacgtaaaccgaatcgtagattgaa
ataatatttgcaatctcacaaaaccatgagaattgggtctttgtaatttttaatcaaggaaatccattattacatcactaattgaaattcatgtttgtatatacagcctaaacttttgtatatacagcctaaacttttgtatcttttatttaaaaacactttaatatgttaaaatccaatatagtatcaaaattatatcaaaatctaataaacaacacaccagttttcaactttatcaattaaaattaacagatggtgattttaaatcagttggtttccatcgacacatgatttctagttaccaataatcccactaaccccattaaaatctttaaattaaaaatctgaacaaaattatctaatttagatttgttttcaaaatgattacaatgttttcttgttttgaacggagacttatcggctccctccgtaaaataatcatacacattaatccactaatcaaaatttaattataaaatcgaatcgccgtgtacctaata
agtagaaagacaaattgatctctctattcatgactgtgaaggccattgatgatcaaatagcatgtgaaatcataattttgcacgtgatttatcctaagccaatcagtaagttacctagctacttattccattaaacgtgtttaaatttatatgtaaactgtgttaaaaaggaacaattgataagcgcaatcataataatactaattaaattaacaaaacagtaaaaagaagttcttgaaaatcgtcatgtatgatgaaatgattaatactaaataatgtttaaagaaatgtcatgtcatttaaaccccccaaaaaaaaaacaaagacgtcacattcaaatgtcaaaaaatattcgaggaaataacgcacgtgtttccaaaaacacagatcagaatacgtcccgtgtgaaaagagtgtgtgccagttaggcacgccacgtagatacttgacaaaaacacggagccatataaatagagcttctttctcactttcagtttccc
gacttcttttggtttcttataaatgaatctgaatattatctttggataaagtttcctatattccaatgtatatctatatccctcttaaattgttacattttacgccgtacctttataattgggcctattgtaaatttaaaccggtttagctggttcactttactgaatttacattttctgaaaataaggatttgagccgaacctacaacaaaaaaatgaaaatttgacccggtttattttggtttactcatctgaaattaccttttatgaaaaggagtcgacaaataatttacttattttcttcggttaaggaaaataactatttccttcttaaaaaaggaatggttgatctcaccgactctagctagggcttataaatacaaagacgcatagggtttcacaacttcatcaccttaacacaatttgttcgctctctaaattcttaaatctttcatcaaatttgcttcacagtgaaaaacctcctccacaaggaacacaca
atttagaactttatttttttttgttttctttttagattacgtattttgttttctgcttggatttttgctgttcttttatttatttacttttagactttaataaagtttgtgtttgatttttccaactctcaaaatatctcggatcagcttaaacaatttttgtgaagtactatcatactatcattaacacttttggattcagtaattaatttatgttcgatacataatctccagacattatatatctaatgggttatagccttataggcttttagcatagttgggcttgggcttttgacccaactaggatttagtgatctgcaccgtaagagcaaagcctttttttttttttttttttcgccataagagcaaagctatatacagtatcggagattaaaattttcttactattagttaaactgactcttaaagcaaaagctctagtgatctgcacacaacgcgttgttttagtttcaaatagggaaacatcacgctgtttt
tccctccctctctttccccagctcaatcggtccattcacaaccataaccgaaaaaaaaagagtaactaggtttcacataactctcgtagaatcgtactgtaatccaattaccgaagttaataaatgagaagaaaacaaaaatattcaaagtgtgtagctttcatgttcatattcaataaagagtaaagaccataactacagattttgtagcatctagagagagagaatctgaaattgttgctgctaggattttctcactgctttaactttttattttctagctcagcttttgaagtaaatgatctgttttggaatgaactaaaatctctgcacttttttttcctttactaatgttttatcttcttctcgtaaaacgatgcaaccaagacaaaacttctccacaccctctctctctctctctctctctcagaccattttgttcaagatttgtctgatcaaagctcctttttcaggtttctctcattgaataagtattttgg
ataatccctcacatgcaatatgttagttaatgatctaagcattgctcgtgagatcaaaacgagttcatcgactcgattagtaagagaaaaagtcgttgtggatttgacttggtagaagtacatgtagcatactagcatttgttcgttgttgatttattttattacagtacaacgccttagcattaaagcatacaagatcacgtcacgtgagatggcgtaactaggggatgccagataaatataatgtctgaatgtcaggtcagcttcatttaattggttatgggcttttttctaaatcattcattcacgaggtgaaataagcccaatgggctgatcccacgtttgaaatagtttatactttctcaaattaaatcggtccgttaaagttaaaccaaatctagataatttttccctctgattttgaatttttctgacggtttggggatattagcgcagaattggagctaggttagtggattgttcattgtccggtgtcggag
aatgcttctacaataaccacacctttcttaataaaatctactcatcaatgacatgtttgtgttgaagttatgtatatgttggcttgtaatgtaaatattctcatggatgaatcgttaattgctatatacatgtgatacaaatatcttgccttgagtatgacgtatttagatctcctcattattcatatgtgagtgttttcttttgtacccggtagcattacttagtgttcaagggtctaataagttgtgatgactttatatatccatcgagtggttattgcctttgtaggattggaccaacacacttcgagatgtatctttataagttctaactatgagagctaattaaccgcactattgaaactattatttcactatcattaattattacattttgcttttaatatatagtttctatagacaccaaagccaaacaaataagcccaaaagtaaaaaccgtaccaaagacaccaggcacccatatatacatgatagattga
tcgtaataagtctacaatgtgatcagttgaaatggctaagtaattttatttcaagtagttgatactaatattcttcttcaatatttgctcatgagtcatgaatcatgatggatgttgacaaaaaaaacaaagcttgtgagtctgtgacagacgacagttcaattatacagttgtttcggaatatgtacagaaccaacaaaaaaagtcaataatttcgtagtttaattatggaagcttttgataaaaaaaaaaacaaattatggaagcatgtcgtttttgtggcgacgagttcatgaaaaacgtcacgtagttagatattcaaaatgatcaattgccataaataacagttatggcccataagtaacagagatagtaagggctgggcccaaaaattcaattaagaaattagtaagagtgtcagtaatttttaccactaagaagatgacatgtgtaatcacaacgactaaccttcaaatcagacggtcatcaatgctcacacc
ttgtctatgttcctcttcaatactctctaagtaaatttctatacgacgtagtgttgtctatgtggtgggtaaagaattaaagaacccactagattttccttatccttttgacgtagtgttttctattcattcatccacataatgataccgtatactatgctttcacatcgcaaaagacaagtacaatctaatatacgagatatgcgtacactgtacacatactctgctgaatgagtgtattcacaacagtgtcttcacgcgtttacttgacaaaatgtcatgtgctgatgtgaccattcgatgattttgttttaatttttttttctttccattattaacaatcacgttttttattggtcgagttcaatttatggaaaggataaggaaatcttgtaggtgatgcgtttacttgacatcatacaatatgacgtcatgtacatgggcttatgttttactctttataaatcaccacgttaataatttcactctttcaaactctc
aagccattaacaccaaaccttagctgttgggttactgttgcatgaccactttttccggttcaggccccaattgggtaaagtgggctttgatttggaaagaacagagatcgggtttacagtcaatccgaaccgatacgatggattaagaaaaaaatccggtatggactgatttaactgaaccattcggtttcgtcccgtttccttagttcacttctctcgtctatccccagtcgtcgccgattctctcttaccggtgtcaactcgctccaccgtcggtaagttccacgagaaccaaataaggtttccaatctcaatccaattccaaatcaatttcgattctcgtagaactagtccagtgaatcagttttgctattcatactctgttctcttatgaactaagattactatcttcaattcatagattagggacacactttgcataggttttggtgaattagcctgaaatgttgtttagttttcgaattgaagtaattgaatag
aaaggttacgttgatattgatgggtttagacattaatagtaggtattaattcgataagttatgaaaagacagtaaaactggttaagtagccgacttaatttggccttttgtatctccacttggttggttggttggttggttggtcagcaaaacacctaagtgagagctctctagaatattcttaagtgataagaattgaagaaggcggcattacttacttactagaaagaaatgagaacaagtcttcttagccgacttccacaaacacgtgtaccaagtcaaaccaaatgtgcccaaaccaaacttagatactttcacttttcatctctagtccacacaacattatatataattaaaataaatatatcaaattaaagtgattatcgacttcttcactcttcttcaactctttctcatctctcgacacgcaacttccttcctcttcagactcctctgactttactatatataacacacacactttcatttcttgtttcttc
tcgatgccataagctgagcctctaaacccgtaatagcggagtcatgaattgatcctttcatgatttgggaggtcgagatagaagagaagacgaaaaagggtttttatacgttactgctttaaagacactctttatttctcttttttttttttttttttttttttgggtctttgtcatcatcagtttactttacgttactgatttcaagagccgttgtggagaaatgtggctgcttctaattttgtatctaatttatgtacgctttgtttcacatttgacatctgatctctttttactgtatcatagcaattctttcttctatctcttttaattattatacttctataccttcatttgttaggtagaatgagtggttgtggactgagtgcttgatccaaacacgtggcttcctggtgggtcgctaacaaacaattgagatcacaagctttggtagcaaaaaaattgaattcataaaaagaatacgtcgtcttttagatcac
ggttccaaaaataaacggaataaagctaccggaattacttttttaccagcaaatgatatacaatcccaaattatataaatgattctacatatagtaagaaaatcatgattccattaccatgtgcataaaagttaataatatacatagacaacccacaaattcatctatatttactataattaatttcgtacatgccaaatatgttttagttataatacagaaaaaatataactctttaaggcactaaatcttttaaattatagaattttgctctctgataaatttgaaaatctgtgtgttagagatgtttgaaacaaaatttagaatagtatcgaaaatattttatccttatttaaaaaattcatattttatgaagaagttattattcactgcttactgtattttagaaaattacttataatttagaagaaaaagaaaagaaaagaagaagaatgcaaaagagtataatgatgaaaggtcctactttatgcagaaacccc
attaagttacatctataaacaatttgtagcaatcgcattgtttttgttaagtaaagcaatcgcattgtttttggttttttttagtaaatttgaagtttttctccttattttatgtgtgttttatgattagttaagccttagacatagccgacgtataacacgtaaactatcattaagtatgaacaactttatgtgttgtcgcttttattttgaataatattagagaaaaactacctaacaaaaaaaaacggtgtatactagtggttattaaaattttggaaagatatgaaatgttggcctagctagtagctagttagaattttataattgaagtttattgttatttttagaattcgtgtcattgtgaagaatcctctttggaataaaatgaagccaagtaggggagtggagtggttccattggctaaaacttttacactctctctttctctttataacacaaaccacaaataccttcttcttctctccctttgcttcaca
actaaaatgatcaatgtcatatttcttgatacagattttgacatatgcaaaaacatcgcaagaaaatgatacaatattgattaaagattttgtcacgactcatatgtaaacatattatataaaaaaatcattcaatagattagtaattctaaaaaggattgttttagacaaaaaaatatatatttctatacccaaagaaactatacaattagttagtaatttcgaaaaaagattattataatgtttaagaaattttactttgcatagccagaatttcagctgagggcctagtaaagtaatcactcttattgagcttttaagacccatttaagttacgaaaacctccaaacatccaattgtatgaaactcatatcatagattttttttttcttcttaatgagcaacttggtagcggcggcccattaatcattattattgggcctttaagacccatttgagttacgagagctcctaaacgactcagcaagattcaccggagt
attttcattagaattgacaccaaacatatttaatctcttcatttttgtcttaaaaacaaaagaacatactttcgtgacataggttcatttagtacttgatggattttcgtgccattggttcatttactcgatgcaaggcacggttccatcgacacagcagcaatgtgattgtcacatgtcgcgtggtaagacgagggttgctagagcttaccagtaaaagaagatacacaaattttggtcttatccattaggcatacaaatttaaaatataattaatatctcatatttttaattttgacagaaccaatgaaataaaacacgcgcattactgcagtgaatcccaattataaggaatctgatttgacgtggatcttcaagacacttccacgaattaaactgcatgttcttaaatgcttacacgtattacttctacaactctcttctctactccagatgtctccatcttccttttatatccgatatctaaaacgctctcaagt
aaaaacaaaagtcagtctttgaaccaaatgatgaagtgaggaggagtgagagctgccgagaaatgtgagaaatcgcgattggtacggacaactacccatcctcaaaggttaatttacctagttcaatgttttaggtcatcgcttttttttgggtcattattacgtacttgtaagttgtaattatgctttgactgaaacaagtacaacggacctgagccggaccttgtaacttcttaattatttatcgtacattaaatatatagaaaattatcttaaacaatacatgaaacgttaacgccacacaaaagaagaagcaaatcaggcgtgactttttttttgtttttgttttttgtttgtgttgtgtgtgcacaatttggcgtgagttaacgtagatctctatttacttcccatcgttttgcatggagcatgcatgtgtaccgtaccgtgcacgtacaccacacaactcttttcataaaagccctctatctttcaacaaacat
caagcttttagttggatttctatatattatttgctttgacatttctttggcatcgtattgatgtataaaggcggcctatgttacataagatttgaacacaatctaaaaacacaagacaattctgccaaatcacataccttccgcaccaaatatttgttttcaaagcattcctttctctagtccgcctatatatatgattaaattacttgttgaacacaaccaaataatcctcgaagaatagcattaccgatatcattgaaattaacttttttctgttttgtttatctacaatcatttcaaaactagttttctataaacgaaaacttatatttattccgcttgttccgtttgatctgctgattcgacaccgttttaacgtattttaagtaagtatcagaaatattaatgtgaagataaaagaaaatagagtaaatgtaaaggaaaatgcataagattttgttgggactatatattagatcgagagtagcctgtgatcagcc
cctaaaagtttagccctcctgtcaaatatcctttattgcccttctcctccatcatcacctactcggagaagatcttttatggatttcataagaaagatgatctaaccttcttgcttttagttgatctgtgtttttttatgagctgaaccattcaataacctagactagagttttggattgtgaagagaccaagcaataactatgtgttgttgttattcttcttgacaaatgcaggggtttggtactagggcatagtgatggcaactaatgaactgcttcccaattaaagacaaaaaacaaatcgattgttatgtgtttgtccgttggagacggctgttcccgagatgatactgatgttgctttaagacaagaggaagaatttacattgaatgatttttatcacactggtaaaggaatgcgtatgtgagagtataaaagaaaatgattagaaaaatggaattgaaaggtgaaagtgacatggttgttttggtaggcgaata
gttctattcctggttataccatcacagtaagaaatcctccaaattattttacttaatgcgtagatttgctgaataagagtaatgtaatttctcgaaatttgtaacttcaggctaaatttgttatgtaaattttgaaataatttcatccttattttctacgattgaatttttttgagacccttcatagccaaaattttcgatttggcgcctaaaattaaaagatttggaagtagcgcaaaagcctacgtggactgaaaaggatgatttaaattggttgatagtaaatgacacggatggccggaattttagtctattttaattcgttgataaggtctcacacggatttatacctgatgatctcagccgttgattgaaatatttaatccaacggacaagaatacaactttccctccaaaaacaaaactccctcccatgtttttttcacctcaccgccaaatttctctccccataaaagcagtccctcttctgcgttgatcttc
ttatattttgttcgattattagaatttacaaagagaaaaaagagtaaaaatatatattcaaatagcttttcagttcagcttactagaagagaaggaaagcaaataaacgcgtttttggttttgtctttttgtacatttttactcaaaaataacaactgttcttctgtgccctatacgtttcaaagttccatttagagcctctgtatttataatcaactaagcaataagtcaataacttactgaaattgacaacactttttctgaaattgtttacttgtgtcttacagaaaaagttgtaatcaactaaagcaatataagtcaataacttactaaaactgagtcttgccacttttctgagattctttacttgattttaagaatttttccccgagcttagtaactagtactgctgtcatcaatagtggttgtttctttttctgtctcaacataactttttcaaagcgttgaatttttttgacctctttaaaatccaacaagat
ttttcacagcaagattatagtctaaataataagaaacttattaacagggaaaattattacaaaattgtagcctaaactgttataataaagatacagagtcaaataaaacgatatccagaataaattattcgatagaatacacgttaatcccttttctttatccaatttaattaccatctagtagagtagacaaaaaagggattttaccgtatcttgcttttgtactctagatctgcgaattagtctttcataattaccttagtaccatattttaaaatcgagtttaactaatttcgtcaaacttcttccaatacaagtagcactaggagataattaaaaaaaaaagttgccgtgttgttagattccatatgataataacacccaaacctttgacttgttaaaataaactcttgcctatataataattaagccgtctatatatctaaccctcaagaggaactattggtctaaattattaaacttctccacaaaataaactt
tgtcgttatagctcggtttaattctgttttttttttccagattataaaccccacttcaagtcgttttgtttaactaattagtggacgaaccatgagtcaacaatattttagaatttggctttaaccaacagacaatatttcttcaacatttgctctttcagtcatttgattggataacaatatatttgataggctacacacatggaccatttcgattacttgaaaatttaaaacgcgttctattgaccttctcattaggcattgtgaatttactagtgtataattacattgtgatatttaattgtggatacacaagaataatcacaattttagaacttcctaaaaagaacaccgtaaatattatcatgtatccacttattttttaaaaattcacttgagttttgtatagttgtcggtcggtggttaattaaattattaatgaccatgattttaataaaccaagcaaaatctatatataatggtaatcattttttttttgt
cctttttaaaaacaaaacctcaaaagtgataatttaaagaatattttttagttatgtacttctttccattatatattatcataaagaaaacttttaattctttcaaggaaatcttaattttattaaacttatgttctcaaacattttatgatatatgtgttgaatccacaaaaaaattgtaattataattacagcattattttgacacgcatgtgatcttatcaattataaaataagatattaatgacattggtattgaaaaatccaaatttaattaataacatatgtaaattagataggggttgtcaactactaaggacagaaaatggaacttcgttttctttgtgaagataatccatatatcatatatgacttcatatttacattaccacaaatattattgaagataaatgattagctactccccacacatgtattaacaacaacctcttctactttgagtgtttttggtacatttggtgcgtttcaaatcatcagcg
acacattaaataaccacacatactagtctaacaagccaatggatttgaaagagtctatgtaatttactgtaagaaatatacttttgactgctagtataagttggagtttgtttttttcctcatcataattaacctttactctatatcctattttgttatcaccaatcaaagacaaaattgaagtaaattatgtggaaaattttcattttcccttcccactttttaagactacaaattgcaccagtcagaactaaaaagtgagtctaccggtcacataattcaccaaccaccaaccatactatcatccttgaatgtacatagttgcaaattttttcacaaaaaaatgaatatatgatttgacatttctggtgggtgagtgattgaaaaaaggctgtaacacaaattgtaattgaaaaaacgaagatatttttttctttagaaaaattatactaagaaaaaaaaattggtcaaaaatgtaacaaatatgttaatggaataat
acattcttagataggggatgttatgaatattcatagtccccatttccaacgtttactttgttgtactaatagattattttcacacttaaaatgtattattatattttatatccacttactatttttctttaaaagggaaagtatttaaatctcaacaatgcacaaattaaaatcataaaccatattataagaattttgactctatactatattcgaaaattaaattatttttgtatgttaaaaagaagatataatcctctctatattcaaatttatagattttagaacattaaaaacggtaataccattagtactcctatctttaatgacacatcatactcctaatctagtttgacaatttacatttcacatctaaccattaaattataaccaaaaaaagattaaaattaatattaaaatataaaaacccaaaataagagtacactgcactcacttcatttctcctaataaattaaagcccatcttaaaaaagataacga
tgagtgtcaattgctgaagttcttgttgtcgtttctgatattggcatttggatcaaatcttttatcaacttttcatgtcgttttatcctaaggtcagcaatttttttggctgactccttagctaagcaagtcttatcgttgtatgggtcaagtttctattgagtatatatatatttgatgttaagaaaaaaaagaaaaaagtcagagagaattcacatatggttttttcgacgacttgatcagcatttcttttaaaacgttagcaaccggaatttaaacttttgttgggactctctacttctaaagacttttgtttacttatatgttaagcctatttccaccatttcgtataatatcaactattgtcgtcaataatagatagcttagatctttagaattgattagtaatataatatttttccattttattggcctgtctattatttttgtgttatgacagtttgattaatttttttttgtgtgtattaaatcataggaaa
tttaaagaatttttttggacttcataagattattaatcttaaattttattataaatcttcgcaaatcaccaatcatattttgtttttaaatataaaaactctaacaaataactaactcttctaaaagcttactcaaatctctcaaaaatcttaaatatgtaaatttcaacaaatcttgagaaatttactttagaatagatatgcaataaattactcttgaccaaacttacaagtgtcatatctttctttcttttttaaatactactagtttactttcatttgcataccaaatcattatagataaagtcaaacgatatcttcaaaatagaaaataaatgtcaataaatatttttaccaaaataatattttttgcataaatggaaaagaactttttataggaaaattaaacaaattgggtaatatgagattccccaagactaagagaattatataagtggagtctctctaagagatccagaaaaattatatcatctttttca
cccatttatattaattaatttcataatcaatctgcatgccggcctaattgattccgattcgtagtgttaattaatcattgttaaaagcaaaaacattactaatcagtttaaccgacaagctaaacccaacgtggcaaattttcctaaagaatttttttcaacacacaccgatcggttgaacaatccaacttggcacaacttgcagatgctactagttaatggctcttttcacataatttatgacaaacctaatagtattaatgtgcattgtacacgactctacatatgtacaatttattactatatttgaccttgaattcatccaaaattatctcagattttaaatatttcttttcgattttgacatttacaaaattagataattcaaaatacggaatttctcgttagcaaaattatgactttttttttatattatttcaactaaaaaataacagaaaaagataaaatacaagtccctgtatattttttggtcttagttt
gaacaattgatcgttattccgatttttgttttgcacatctattttaaaatgtttcaaaataatgtatgtttaatattttatgatttgcaaataattattaagttatatgaaataaataattttaaaataataatattttttcagagaacctacataagaaagactaccattagagtatgaaaaacaaaaaaaaatacacaaaaactctcttgtaacatttttggaaatttaatcataaaaaaatggagagagcccatagagaggctctctccattggagatgctctaagtaatctgaacgatttgtatgattaaagataagctctcaaccataatagactaatatcattggtctctcgttgcattggcgcatcgtacgcggctctccggatgtggtgatctcatattcttcttccttactcatttctagatgtttgcgttgatgtcctcggttctgatgatttgtttgcattatatttctaggttttgctagaggatcca
acgatgcttcacagtgatattcaaaagtttaccgttatcacccaccaactagagaagccaaattaggtcttttaccaactgtagggtaaagaactgtcttcatgtaatcattataaccaccaccatcttgttatgctttgtttcttcttcaaattgcagctttcaatatacaacccggtttacgttctggtttacactttagacgtttcaatttacaaaattgggccgattgacagatattggacctggcccatcaatctaaaaatgcgctattttgaatcaaagacctatttaaatcttccgacgacgactccgttcacatagcagaaacagtggcgacaaaccctatcacggagccaacccgcattttcctctagctttcgcaccgcctctcgctctctcgccccaccggttcgtctctgacattttgtgcttgatttggccgttacaaaattctgattgctagttcatgagattcctttttgacaggtgacataaag
gagactaaaatgaatgaaaagaaacaaagcactacaagattcgtatattagataatgaaatactatttaaaattgtataaacttttaagtgtaaatataaaaaatgttaatacatttatttgtgacaaaaataggcattcgttttaaatcctttgaactatttatcttgggtccttctgattcaatgtatgggtgtgttggaattaaacaaaacaaaagtagtatattcttttcattttcaaaacaaaatggcctcataaaaagaagtactaatacacattcattctctaaacaacattcaccgtaacaactttatgttagtgggaatgttgttgcttcttgggaataggttaaaacttaaaatcttgccagatatttttggatgtattaacgtgaacaaagactttcaaatgagagagagagcacttaggttactttgtgccaataagaccacagtgcttaaacataaagcaaacatctataagtacttgaaacgagaa
gaataagatcagttgatcaatgcgcctgcaattagtatttgttttttcaaacacaggtttttcatggactctcagtgttacaatgttttcaaactcaaaaacagagtaaattcattgactctcagtattacatgcaattttaatttatgtaagaccattcaagggaattaaaagctaaacacaaatccaaaacaaatctaatgtgtgttattgtaagcctatgtgtgttagggtttctttggaaagtgatataaataggattgttatgtgtctaaaagatgtaaacaactctcgttcatccattttatgaaatattaaccacaatctctttgttttggtgacaatctaagttattttccctctttttatatttttgcacaataaagctctaatgaactatttcaaattatagcattttgactattttctatttcaataatcctttgttggattctcttacggttcatacaccaaaactattacattgtgagaaactttag
aatttcaataaaatagacttgaagaaatagaaatttattggatatagttacttataaaaaccttgttgcgagaaaaaaaacaaaaaagaaaaaagcgttacacacatagttagatttaaaaaaagaagtaaaacagtctaaaatttatataaaattattgtaaaaagaaatgatacaattatttctgtcattttattgcaattttttctgtccacttaaatatattcagttccaaaattatcaaaattaattataagataattatcttagtataaattaaattaggaaacgggttacgaatcctaagccccattttgacttgataaaacaaaataatttcattagtaatctataacaaactcggaaatctatcccctattcctagtaatcagcttgaatatagttacatacacactgtgtgactgactttttccttttacttcttctctgcaacgaatatataaacactatcaaaagcatttttcatttcctctcaaacc
ggattttatgatcactttagccacttaagtggatctcaaaactaaggaggatatattgaattagaaaaaatgtaaaaagagtgatgattcaagttctgattaattatatcctcctattttagttgttatattgaattaattactaattatgtattatttattttatgaaatctaggtggcaagctctcatgtgttaatgtgtcaagttgtaggagagagttagcctcctttcatatatatgatttaatggacttttgcctttaatgcaacggttgctctttcccttctcgttcctcgagaaataagaaaagctacacgcctttgaggcaataattgctttttctcaatttccaaaaatggtttaaaccattcggacacgccatcattattaaatttttggttccaagataaaccctaaatctattataaataggtacttatctgccaatgaactctctccaaacatgatttctgaaatctacttgagagatactacgaag
gttttcatgccagatccgaactgctcttcccaaccgtttaacccgctatccagaaactcttctcctctaagattagtgttaacaagtcatggagaacctcattgtatagaagttttacaaaccaaacctttagattgattcaaataatttcacgaagaaaatattataaatcgatttatttgtttaaatttggagatataaaccgatgattgattaattatgtgaagccattttacttttattttctctttgtagtcaatatttcttagttaatgttacgtgtttcacacatggagtttcaactatattaaatttctaaaacggctaatcaaatacctaattaaagtattcaaagatgttaaattaaaaaaaattaatatgacagtttcacatttcaatccatataaataagcaaggatttttgttattcatcaatcaaaaacaaacaaagcattaagcatatagttgctatactaagactttttactcaatttctcatt
cgttgacaaattaaatatggcgcctattttattgtcattttaaatttcttttattgctatctctcttaatcctctcttcctttttaaattatattaaaaataaaaataacgtttttataactagtgcaacaattaatttaaaggcttgttctagtgctagttttgccaagtgacgttgatcatagcttctttttattctgttcctggaccgcacctggcttgcgtgttcacgaagctgtcatagtttttggtccgcttcctttgccgttaggtgaaacattgatctttataatcttttcccctgttttgaaaacttttggcacttgctttttatcatttttgatgttatgttttaactgttcacaattgaggcaaggccagaacccagaagtttcaggccagagatttccattatgtttgacgaatattttcataatgtttggtttctcagtttggctgtatgaaaattgtaagagatgccccccaaaagaagtgtatcc
tattccaattttcgatatgggtttatccaatcgtggcatgttataacttataacttgaactaaaccaacaaattaacattgacaattgttcgagtcaacttaacagcacgtgcacatatgcaattgaatttttttttttacttatcaaaagatctcattttgcaaatatgcaattaaccctctttaactttttttaatatcaaaagatctcattttgctttttaagtattaaaagatacttttattttagtgtaggatattattttctaatttgtattggtttttgcttccatcaattaattaaaagcaaattttacataatgtatatattatctgaaattgttctctttttttatttatttataaagtgtcactcaagatggaaaaatctcatttttaatattatttaatttgaactctttatatatcttatatgtttcttaccctcttgattaaaactctttcttacatctaaaaaaatcacgtaacttaatatgaac
aaaaaaggagaatgagctgaaaacaaagcccaaacatagtatctctcccttttaaaagagtggttagagatacattttcttaggaacctcatgcaaaagatattattggaaaccttatgcaaaaaaggtaacaacagatacaattttttcatcaacaaaaatatacattgatataaggtaataatatttcccacacatattttttggattattgaatcaattcttgatttagatttccttacactactctaaagtcttataaactttaaagcataatgtaataaaactaacgaaacacaatacaaaatgggaaagatatcagtaaaaagatatacacatataaaacatttttttgatcgatacacattaaatttttgtaaaagaaaaacgctatttatagcaatacattaacgtcgacataaaaatctttgattataagaaaaaaagaaaagaaaaaaaaaaactttgattatatacacgtctctctctctctctcacag
ttatttttcctttacacccacaccttttcattcctattttatcatttttttctttttctgtttgttattttttagtcatgtcaccaatcggaccctaaatttgtttgtttttataaaatccaaactatcaatttcattagaaattatttgaatttatatttttctaaaatttaacaattaaaaataaaactttattaataaatattaatttatactctgaaataataatattaatttatagataaatgaatttcagttataaattcataaaatatagtagtcccgacattataaaggttttactgtagtattagaatgcagttaaccgtcggttatctacctctgaatcgaaccaaaacataattttagaagccacccgatcggtttactcacttcatcaagaacagaaccgatttgtcctaatatcggttcggttctgtcggaatcgcatgcctaattaattctatttggcttcatcacaaaccgaaccatcggttatt
gttgattcaaaccaaaagtcaactcggtttaccaaccaagtcaaagtcaacaatcttaacttttcctaaaccggtttggtttaggataagtgcctcccccgtgtggttcgacttgatgaaattaaataaaaaccggcccagttttgatttcattttggtttaacttggattgagatttcaaaaccggttcggtgtaattaagaccaagattcttttcatatcgaaaattttgaaaattggattaagccactgtttcagaccgaggctcttgactagtcacgtcatgacgtcactcaacgcattttagtcaaatccccaatttttgaaaattctcaacaaaacgcctaaaagcacttatcaaacttctccgacaaactaaagatcaaacctttacgagaaatttctcgcttttttgtgtaacgaatgtaagcaatgcatcaaggaatttgatagattgaaactttttgaagtgggtagtgatgattgaccagagaagggta
ctcatctgttagttctcacttcaatatcctattattattattattattattagtattattcattcatgcatcatcgtcatcatctttcgatttcacaaacgttttttcttttggtttttaggtaaaaagtctctttatctgcaaatttacactttcttctgcatgagtttttttcaacctagataataacagtttcattgaaaaaataacatcttcaccgacttaacaacgactcgtcagcaaaaactaatccatttatatgtcatctcttaagaaatttctcgtcaattccattttttacttttcagaatttgatctcacatcatcatgctggttttgctctctctttcttcatctccaggtactttattttaatttccatttctgtgatatttttttatatactatatatcattttagacgcgttaataaaaaatacgcgtaattaaaaggaaactttttaacttttctttaaatataaacacagtgttcgaagaggt
atcactagaacaatctatgtttagaagggaggaatcctaaaatcaaaaccataatgttgatcctaaaagacaactagtcgccataaaacgtagaaattgcatgtataattctagcaaccatcactcaattcaaggtaaggtcaaccaaaattatagaataaagtcataaaccataaataatcaaaaccaaaccgaaccattatatataattttacatggttttgttttttataaaaccgaaaaaccgtaaaaatcgaaaaataaaccgtaactaaaccgaattagatacggtttctaactggttttgatttttgcaaaaacgataaaccttaaaaccggaaaaataactaaaaccaaaccggaaaacggtacgccaaattactaatcatctatttctacttgttaaataatattagtaggatcacaaacagatacttcccaacaaattacatctgtgcccctttgtgattcaaagtttcatttcatttcaaacttgtatt
tatgatgcataaatacatgattatcatttgtgaaaaaatgtaattaaaattactcttagcaaataccatgtctatacaaaactaaggatgtatgaacatgaaataaaatgaatcaaactaaaagaaaattgtttattatattgaaataattcatagtgaaactgcaaacatagggtgcctataaagtaatcaagggatgttaaattttttctatctctgcattttgaaattttattggctctgctgctatcactttcagcttatgattttccaccgccatccactttgctcttttaaaataatctcataaaggaaaagaaaaatacaattaaccacatattttaatcaaaatggctgcaacagtttaacatatcaaggtgctaatatacccacacacacacacttatatataggagctaatatagagtggtataggttaagacaaaagccatatataagtggagaacccaatatatctttgtctttgttgttttttcctt
tatttcatttgttattaataaagacaaatatcataagtaataattgactactactaatccataatttaaaatgttattttttttgaaccaaggactacataactaacaacttgtgactaaagattacaaaacatgttttagtcgttatttttaatcattatagtttatagtaatcgctattattcgttgttattgctaactatgaaatgaacatggttgtacattttgtcccatcactaccaccaaaatttttggattttgttgaaaaaagggagactaaccatggtttacaaagaatctatgaaatactaacgaaactatacacaattatcgactttattattaagagacatcgtctacaatatatgaaggtcagcgtgtaacatatttttgtttttggggcgtttttagtattttagacaaatatagggatttatcgtaatttcgataatcttgtggtttttttagttataagtctcctcttgtcatattcacgagcc
cagagtaatacaacaaaatctatttttttttttgttgccaaataacaaaatctattttggtaggttactgcacacgtttctctatcaaccctagtcaaaacaattgagttactaaataaacttacgtagttaggccatacatgtctctgattcagaccagagcttctcagaaatgttaaggccatgagcaagagaaacttgtctccactctaagaattctaaattcttaaagtaatcataaagtgagacgtatgtgtagtaatgtaaggggataagacattagaggctatgaaacatttgcttatgaccttgtacaaaagatgattaagacatcaaattggaaatatccgtcaagttgtgtctgaaacaatagtgaaactgattagtgaagacttttgtggccgtgtttaatatttttatataattaaatcaccaagacgtacgattacaatcttaatctccaaagtctttgttcatagtttcctcctctcattctctct
ggagttgaaatattattctatgtgactatgttgtatattcaagtcgtctacatgttcacgttacattgacttacaccgcaagcgatgaaaagctattatatgttagtttaatcagaataccaaaaagataataatcaaaatattccatcttctttctttgtgaaacgaatatatattctcttacaggtggtttaattaaaagcttgacaacagtacgtaatattagcatacatataaaaagttacattaattggatacgaaattttaatctcctaaagatagttattctccgattgtatagaatcaaaaaagaaaagaacaaaaatcgacaaagaagaagaaaaaagattgattgattcttttgtcctccacgcatctctctgagttggctcggccacgtcagcattcaaacatcaaaaccaaaacgcatttaaatgtcgaaaagagtgggtccctttttttcttttttcttaaccgtgtcattgacaaaaagagcactt
actaataatgctgaaccaaatattataatgtatataactatcaatactattttcaattatataattgatatgattttgtgtcactaccatacgcatatgacatatatatttattatttatatgaacacaaactctcattcattaaactagtgactaaagtttactttgctcacaaaagagttgatttaaacgttttcacaaacaccatccggacgtaaaatgtgtaatggaacatacatagagaccaaataattataaatttataatagataatgcttctatgtatatgtatgtttgtatgtaagattacgtcatctcaggtgaactattgttgagtttttgatattgaacactggttaaaagtcattgagactgtgtctctgatgctagaaagtccttcatttgatgctaaaaagactttgggatccgagttttgtttctgactgtgtcatattttctgactttgggaactggatttaggcaagaggaaggtgaaggag
ttatttgatgtatataattctattttaaaatcttatttgatgtatataattaagatatgtaaatgaatactttttcttggtttgaaattttatattttctcgtttattcaagagcagttgacaaaaaagaaagaaaaaaaaaactaattttggagaaatgtataaccagtgtaatacatagatcacagatggctcagctcattattaagtaataaaagtaggcccattttatctaataaaatcgtaagtgggccttccttgttttctaaacaaacaaaaacgacgccgtaaagcagaattaacaacacaaaaataccgttattctctctctttctctttctcgcctaacttttcccgcgccgagagaaatcaattattcgattctctcactgaacttttcttttcttcctcagcacttcaatgcatctatttcatcaattcttcttctttacaagttttgaattctggaaacagagtcgcataatctatcgttgcggatg
agaagaagacgtgctatttgataaatcttctagaaaataaagtgagtttggattatttgattttgttaggtgaataaagtgtaaaatattgtattttatgggggaagttacaaaagattcaatcaatatcagtttctaaaagtttgattggcaaagtatttagatgagtatagctaggtgagcatttgtaagttatacgattcctctaagctttgatttcgagtcttttgttggggtgttaaattcttaaaaacaaaaacaatattatatcctttttttaattaaatctcacgctttacctttttatttcatgcaaaagattgaataattgaactctctccactttggtttgtttattcatataaaaccaaacagaaaataaaaacaccttggtcataaccttaatagaccgatataatcgggaaaggaaaacaaacctaactatttaaatgtttctttaacaaaaagtattgaaactgacctgttttagttggaacaat
cacacctaacatgctaacactcattaattatttctctatttgacatgtactcgtcaaatagtttgaaagtttgatccaatttcattttcgtgcctcttaatttagctatattattacgatcaaagaaatttataactcatgtataacttactacttttacctaactacccatttctttttgacatttagataacaactaatagtcaaaatagtttaccacaaattttttgatcaatttcattgtacgtgactattaatttagctatattacgactgaagaattttacaattgcaaagattcaaataattaaacatacaagaaacaacaacattctttgttcattaaaataaataaccaagaccctaaaatctttgtatgattctatgcccaataaatatgtgccggtgaaccataaaagcttcctctcataatgacaaacgaaaagaggcttatgcttcatcttattatataaacctcatcaaacctattcttatttttt
cttacgttaaaagtatgtacattagttttctttattcataatcaattggtttttgagtatatgtttattagcattcgagtaaccaaaagaatacgtatatatttcgattgggtacgggtatacgaacgccaaaagtttaaatgcataccgctaaatatttaggaacttattagaaggcaatgtgcccatccctagaccctagttgatacttgttaacatggttagggaaatgttcttatacagtgggataagttttgctatgcttatgtgagtaagctaggcaataggcatgagcgaaaaaaaaaaaaaaagttaggcatgaccggctccaacaaaactttgactctgactctgactgttctaaaatttgaaataggcccatttaaaacacaatatcccttagcaagattaggtatatgaatatttgggtctattaacagtgggccagatgattgaagcccatttaaatcacaacatcccctagcaagagcttcttcaac
acttttgtaatcccttcaataataatcatctatctcctaattctcttttcaacaaaaatatttatataaataatgattcaaataatcaaataaataaacaaaatcataacaataatatagcacagcgggataaacaattaatcaacttagttttgcattttaagtaattttttggataattctttctagaactcaattctcacttttataattcgattttctcttataatcccaaaacttatcattcaagtgaatcttatttttgtgattttcctccttctcttcttttacagagatatactcgaaatcttttttacccttttatataggtcacgaacattctatccatcttttacgtaatagatacacacacaaaaatacagtaaaatattttaaaacgaataatataattaaaatgattacgtacactttgggaccaatccaattacaaaaagggtttcgtcactgctttagtttccaacaccaaaccaaacaaaaaa
tttttataaggaaaaccatttctcccaatcttaattggctataaagtagatttttggaaaaaacttaagccataaacaatttcaaaaaatctataaccatttcaaaatctttaatccttttttttttttgtcaaaacaagtcttttatccaaatgaaaaagcacccaagaaaaaaaaaaaaaaaactatccaataattgagtcagctctcataggcttaaacaatactttaaggatcaacattaaataattaccacacttgaggggtaaaactaaaaacggtaaataaaacacagaaaaacgacaacgaggggcaaaatcgaaaataaagagaaaatagtgggataatagaagaaagcatccaatgagagtagtgaaatcagagaaagacctttactcctttagtccaataccatccaatcaatctttttctttttttttataaaaatctctcactgagtctttttatttaaatattataaaaaggagagagaaaaaaag
gctgtttccagtttttgagtcgcggcgtgacgtggcacgacgctagcgagaaataaccgaaccactactttcccaaaaaccggacgaaagcaaaatccgatctgataacgtgcgtggcaaaaaactgtaataaaacccacgattaaaggataagatagtcattaaacaaataatcccttagtcttcctcttgtctgaaaaaaaacagtttctcgttttcttcaacattgaaagggcattaagcctcctctctctctctctctatcttctctatatctcccgctccgtggttcttttgtaattttctccaattaaatctcgccgccggctttcaaatcgccggcgatctagattcttccgccgccgtgagagtctttttttaatctttaagtccgctgtaagattcaatcaaaccaaagtccctaaaaacctcaatctcgatttagggtttgaaaattcgatatttttggggggttttgcgattgttagagattgtggaag
aacacgcgatgtacgacataatcactccagattatatcaattctttaatcagaaatatatttttagtgtgcaaaaatcataaagaaaaatattttccctttttatatatatattgggtaattcagatttttttctatttatgtttttatttgaaaaaaataagatacactgaacaaacaattatgattggaaacaaattttcatatttagaagatttatacaacttttttttaattgggtaattttaaaagatattttcctatatatagtttttataaaaatattaggatacactgaacaaaacctaaatatacaattgagtacaaatatatataagtttggaaaacaatttcaaaattaatagatttacataatttgtgttcaaaacagtttttttatttgtttatataaatatttggttaaaagtttaataataaaatttaaagtccatcttcacatccgattcttctcttctcttctctctctctcttccctttttc
tcataataaatctcataaactgattggatgatactccatattttttacgtgtatacaaaaacagaaactaattttctagcagatgaattagcagactatgtgtttttattaccattaggtttgaatttagatcagaatttatttattcgattttcttagaaaagactattgaaacggcgatctcaagataggtcgattgtatagtttttttttttttccccagtaaattgtaggaaactattcttaagagaaaacataaaacctcataaaagtctttgagattttttaccaaatttcttaaagtatttactaacaacatccttaagaaaaaaaggaaaagtcctcttctgttaggtactaattaggaaactttcttaaaaaagttagggtttgtcatccaattccaaccaaatcaaacatttcctttttttttttttccattcccatattgataaaatttatttatttataagttcaatagccattaacatgtgtaaaga
cttttaaaaaataaatcgttccgcggtatactgcgggttaaaatctagtttgagtttttaaaataacagtatttgttttgccactcatgataatttgtttgtggacatgttgcttcttttaattttaattttttttacaagattcgtggaaatgttagttgcaatatattaaataattttttacaaaaagaaaaagcaatatattaaataatagaggacaatattgattcgttttgttggttttaacataaacagttctcataaatagaatactagcgaaattcccgaacctagttattgatgtggatggagagcagtcgacgatactgcataaagccgtgacacaaaggaacgaggaatatgcgatgaagataattgacctctgcccttcactcgttagcgttactaacgtcgacggaaacactcctcttcatttagctgctgaaattggaaacgaaagtatcctctggaaaatgttgaggtgtggaagagcagactgc
taagttggaaaaatgattcaacctaaaaagttgaaaaaatgaattaattataaagaattttttctcaacttgttcatctcctattttgcagagaaatgaactgaattttattcatttcttttttcaactcaaatttttcatccatatgcaaccatttgcaccttaaggtttctacacaagatatacataagaaaaatcaaaactctctagagttggttactttcccacaataaacttttcctaatgtttaggttgttgtttgatcaattccttggtaactgtaagtaaattgtttcattataacatttctcaaagtgatggcaaaaaaaaagaaaaaaaacatttctcaaagaaaataacatgggccgttgggcctatggactatttgatgttactaaaacgcagacgttttcgagagttcatattactgaatccaaatttagaagcgtaataataatcagagatcttataataataatgttcatattattcgttttaca
tgattaataggtatttattaccagctgatactacatgttttatttgcctcagtgcccaaatcccaataattatggaacgtattaaaagtgttgttgcaaatgcaattgtatgtctaaacaaattcgttttgttatacaattcattttatgcagaacataacgttaataaaatcccccaaaaaaggaaaaaagctgcagtaaaatcgaccctaattaattaaaagtgaatgctaattttggcacgtacccccacaatctctgacaacatttggtacaacaatctccaatcagtacacgactgaaacggtcaaatccacaattaaaataatatttactttagacacgtcatcgagttgaaatatttacatcacaaaaccgtacagttaaaaaaaacaaagtcatccccaatatctcacgtgggtcctacccactacatccacctccctcgttctccttcttcttcgtctctctatataaacaccatctttagcttctccttc
aatattttattatcatgatattttcttttgagaatacaaaaatattggaaagagttcgtccaagagtaaaaatcacaccattttaaacaaaattgcaaattgcaaagtgttttataaaataaaataaaatatagtttaaaagttttctattgtttatttgaaaatttaggtaacaaataaatgatagggatattatgggtctccatgatcatgatagtagtaatagtctagccttaaatcaaaaattatatttaatctcaactatctaccaaaaaaaaaagatgcttaaaccaaaagaaagccaaatctcaaatattttgccccattatattattattaagattattattattatatgtgagactaactattgttctctgtctctttttttctttttaattatcaaagaaagaaactctttcttaatggaaaccatttacagataaaaaaaacattaaaaggaaaggtttttaataaagcctttgagagagaagatgttt
aagttttcattttacgttctcaataaaaagtaaattaaaacgtaaaaaatgatgaggggtcagggttttattaggttggttaatatattgttaataactacttaattatctgtcaaaatattattggttgaattaggttttattgtatttcttctgaatttctttaagtatctaatttacacattgcttaggcagccgtcaaaagtaacacatatatatagtttgaaaatatagtttgcgtttatattactgcgacgaactgcaaaaccttctggagaagtaacaacgaaaggtgaaatcaatttctttgattatcagatgaatttgtttcataaaccatatcgccaaaacttacacttccagctctgctagggtttgcgcttgattcaatttaacctagtttttttcctgtttctttacacacaagtcgcaaatatcttgattcgatttataattcaatccgaaaatattgttcccctggttaatttataatttcgatt
tggatcgtaagaaactcatatataatattaataagtagtagaagagcgtagaccatgtcctgggtcgtcgtccaaatgaccacaagaagatttcaaaacagaggaaaatatttctcattaaataagttttcctgcctcttttttgggtcggctgccgtttactattggcaattgcgatagttatcttcttgcgtgtacgactttttttgttttttacatattcgccaataatttgacgttttctattagtttgtttgatactctgttgtcttgctaaaactctaacattaaattactttcttgaatgaagctggaacaaatctaacataaaaagaaaatgatgggcaagttgatgttattcgtaaatttatttggattatgtataaagtgatccgaatctctctcttcttctataaatagtggccattcccattggttgaaatcacaaaagcatcataagaagaagaagaaactacagaagttaatcaatcaaagacaag
acgattgaaaagcgattccgctatatattacttgcgttaaaatataactagaaaagacataacatgattaatccacttaaactcacttttcagcgttttataaaaattctacgaatattttatccatttaagttcgttcgttaacaattattttgttattccactatttatctgacattaccactcaaactcaaagtaataatgtaataccaagtgttattgtaataacaagaatcaaattttggtcaatatacaacgatatataccaatttcctatatattgtttttggacaaagccaacgatatataccatttgatccagtcatccagttatcatcactaaaatctactatagttggtaatggttattcttatcgtaatttacaaataaagaaacagaatcacaaggatttcattggaggattttttccttgaggcatgagtcaaatatttatacataaacaaattgaaagtttgtttcattgtcttgaaagaaaaag
gtctccaagagttgtttttgttgggtctaaacaaaacttggccagggaacaaatcaaactatattattaatcttctacatctggtcctaagttccttactatctcatgttaaaatttgaagtctaatatactcaaagctgtcaaagaagcagaacatggaagaggaactgtcatatctgagaaaccaaaattggcaatcttgcatttcatatttagaatctacgccatagtattgagatggaaacaaagagttttcgaagagggtcaaagagtttgacttatctttgacaccactcatacattagctgttcatataatctaacaactagtcaatatcaagtgtctccaaattacggagagtacttctctaccaattatctttttgtttttcataaacattttactaattgttttttctatatctcctgctcaagcaaacacctaactctcctttcctatatatacactaaaggttgaaaacaatgaatccacaatctaca
attatttttttcaattgtcaaaaacattcagagaaaaaaaaaagtcaaaaacattaaagattgttgatattgtttaatctggaattggtgtttgattttgatcctggggattttgtatttaatctttttctgaaataataatatcgtatgtgttctttaagaaacaaaaaaattgtatttgttggaaataaattttagatatttatgaatcataacgtgtgatacggtggattcaagacccacacataaaaacaaaaccataaactatgggcctgaagtgaaaggcttttgtaacacagtttctttcgcatacaaagtccattatcaaacaaaacaaaatgcgccaaaaaaatggaaagatactgaaaagaagcggtaagagttttttgccaaaaaaatagaaattgaaatcggcgggggaacaattaatcgaatttaatagctcccgcttaaagctctctcctttacaaaaaccctcgtacctctctctcattcttctc
aatatatttctgatttcaaaaacatattccatacacatttgtaaagtttgcagtcattgtattggattgaagcaaagaaaaaagctgccaaattgcagaagtcacagacactagactgcagtgaaattatgggcttcaaagaatgacacgtcctcccaattattctcttttcttcattatttatttttcatacgttttctacataattcaaagatctaatattcacttcacaattcacattacagaaaaagttaaataaaataaaaaatgacgtaattgatattaaatggtttgaacaaaaccacaaagcacagatctggtacggttggtaggattagtcaggcccattgactttaaccgacgccctttagataaagtcaagctaagcaaaaaataaaaaagccttttaaaatctcgtgtaactaactcgctgtatgccggcgcgtggaaacgtactctgcaatctatatataagccgttaaactctatttagcttctct
ctagctttgaggattgattgtttctaagctatttattttctttaccaattcacataaatactttaggataaagtggaaattgtcaatattcaaacacgttctcttccctttgttaacaagcaaaatatgaaaataacatgtgctcttccattatttcattttttgcaacccttatgaatgggcccaaagcctgccacaaacatgtgcacaatattagaaaagaaactctaaaaacaaaaacaaaatgaacattcttttttttgcaatttgtattataatatcaaaataatattttaaaactcaatttaatattggaaaataaaataaaatttggaaactaaacagttaccatagagaaagaaacggaccatttttaaattttgaatttcgagaaaaacaaaatcggcgcctcttattagagataattgggggaaaaaaacaaaaaacaaacacagagagagcaataataaaaactcactcactctcacttttttcatttc
cctcgattccattgatgacgctaaatggggaataagcattcctggtccgatccatttcatgtcacttaaatcttattatttcgtataataatcaaattcaatgttgttcaagtttgtattcgatgttttaatcacttacgtatgtattttctcatggaatgtatcgtcgaactaattattcaaaacgacctttattttgaaaggaatgcttttttattaattggaaattacaaacgaaaacaaacaatttgtgtccccaactatattttttggaccaattaactaatcactaaaggtctcatgtggagacttaataaaccttaaatgtaattgtcattatgagtttgaatgacgttatgctgagttcaatgagaaaatatggttggtaattggtagttgtgtgtcataactcgtaattaaatcacgccacaaataattaactcgatgctaattaagaataaaacctcttttcaaaataaacaaaattaaaagctttccat
caatataagaagaaacattaggtctcatcttttattttgttaaaacattaggtctcttcaccgacggatctatttgtgtcctctacttttagccattctttaagaaaaaagaaatgaaaaaaaatgagggaattggctaccctttattgaaaatgaaacatgcatgatttgttttcgttagagatgagaaatataatgacataataaataagaatccaaagtgaagaagaagttggaaaacaaaaaaaaaaaaaaaagagagaaaaagattcttttgtccattaaaagagaatgaatgataacgatgtccattattattctccgtcctcgtgcttaatttaattatcttcccctctttaattaaaactaattaactattagagaacaataaataattaaatagtatagtaagaatcggatcgtaaggtaaatcaacggctgagattcattcaaaccagaggacacaaaacatctcttctctctctcccactttttctccc
ttcttaaagtttttactatgcaagttgtcttatgacacagagctaatatacataattaattcattaccttatttatttaatttactagacttgttaaagtattcttcagaactgttcatagagtataggtcgcatatagtatatttacaaaaatatataattactcacaagttgcgaaaagattcagatacgtttcatataataggacccaattttttacaaaatttgttcaaattgagttaaatcatcaaaaccaaattttcttctgttatagatcaaatttataaaaatagctatttgctatattatatatatatatatatatatataaacattagttattaaaaaaaaaactgcgtgtttccagttcacacgggtacagagagaagccgactcattttcatttggcggcgctgaaaccatacaaagtaattaacacaagaaaattaaatttgtatatctatcagctaaacctcgtcctttgtcttaaaaaacacatc
ctaagccagatctaacggcaaatcgattcgtaaaaatgatagagccgacaagatgctgacacgtttaggctctgtctaccggttcacgtgtattacggtcatgtcctgcaaccagaatccaataccctaaaccccactttcagcttttcctttgtttcttgatactttaatagaagcatcacatttattttccaagatgcttaagtcattattttaaagactggtaggtcctatacccaaatgcacaaaattacgaaaacacgtgtggaactgctaaaaatcatactcaagtacctaacatatttattaactactgaattaatccaaataaattactaaaatattttataccaaaactaaactaaaaggtgattcacaaatttcttttaaaagaagaaaaatccattacagtaattttatttggtctaatagaactaaaataaataaagataaataaaaaaacagaaactatataaatagcggctgttataaaaactaca
atatttttttaatgaatgatagttagtaagtggctaaatgctataaatattttcttttatttatttatcatgattcttattggatgttgttgacaagaaaactagtactatttgattggatacagtatttcgcattaaggagctgaaacggcaacgtttcaagagggagggaaataactaattaaaatcgtctcgaaagggtaaacaattacgaaactgccaccaagaaatgtgcttgcggcacgtgtgcaaaaaaacagctggtctttcgctttggaccacaaaaagtaagtgtgtgtgtgtgtttctctttcttctccacacgccttgcattctactactttctttttcttttcttctctcaaaaagaccaattcaacacagtagctgctcaatggtctttcgaaacttctcgaaattctcgtggaagacctcgcgaactttccacttgaggaaaagaatcggaaaccggtttgggctacaacgagacccaaaaagac
