# Supplementary material for: De-Novo Discovery of Differentially Abundant Transcription Factor Binding Sites Including Their Positional Preference
Source: PLoS Comput Biol. 2011 Feb 10;7(2):e1001070. doi: 10.1371/journal.pcbi.1001070 (PMC3037384; doi:10.1371/journal.pcbi.1001070)
Supplement: Dataset S1 — Benchmark data sets. (0.42 MB ZIP) [file pcbi.1001070.s001.zip › benchmark/MA0001.1.sites_at.txt_e.txt_gauss.txt]

ttacgtgagtagtgcgcagtaatgcaatttggttaacgctgttcaatacaaatttgaaactagttgaatccagcaaaaaaaaaaaaaaaattggcttccaaaatattgttaccataaattcataaactttcgttaaacttaaagtgatttatacacatagtatattcaaatatcgataaatgtattttgctaatcaaatcgtatattcttttataccagttttttaacgtcatctcgccaaaacaacaacaaatagatgtaaaataatgaaagaaaacaaaaaacaagatccatggggaagagtcacatgcatggagcatgcaactagcttacttcatccaattcccactcaaaattctctctttatatatacactttctctaccactacttccctcaaaacaagctaactcgatcCCATATATAGaagcgatcgtaccgatcttaatatctttagcgagcgagagagagagagatagaaatcctgagaggaaagagagg
ctagaaatggtttatcgtgtgtttcactattttacccgcaggcctcagcgagacaccaattaaggtccatacttgcacatttttggataatgcttttctggttttctactagacaattgaatagagtaatacttaaccaacaaagcccgtctagctcagttggtagagcgcaaggctcttaaccttgtggtcgtgggttcgagccccacggtgggcgatctgtataaatagttttttattttattttttcttaatagacttaatgggctacagagatatcatccgggctaattgttgggcccataaccgtggcgggtgatgtgacgatgccataaatagataggcacaacacaagcgagtccaacaagactcgcataacggtcagaaattgattctatccttcggcttccttttcttttaattcgccttttgctggtttaggcttttcggtttgCTATATATGGctccgctccgctaggctattacggcattttgattga
aatgaatagaggagtcaacactcaacagccactacctaacaaacacttttaatagttccagctcgtatcgtttttcatgcctccaaagattaattatgattttcaaaatcatttataactatccctccacatgtctttaatagtcaaattgatcttatattaaaaactctatatagtaagaccaagtgaattttaaaattacatcaatgcgatttatatggatgattcaaaagtatttatatttcaaaactgaaacaaggccttgcagcctttcttaatgcttcgtgcagataggcccattaataaaacaataaagcccatacttgtaaaatcaggtaaagacgcaacgcaagcggcacatcagacacatatccattccgaccaaaccatgataaagtatatgccacgtcactattcatcgtcCCATAAATAGtacgaaattgaccaacataccctcgttgtttggttttatctacaacgcagttgctgagtcacacttg
aaattaaaattgcggtttaatttggtcgaaccgaagatattgatacacaataggctcttatccttcttaacgggcttaattgcccaaattaggcccaaaacgattagccggtttacggcactatgctattttgatgtggataaatcatggtcatgtaatatatctttatctatcgttagaatctgtgataaacaaaacaaaagtgtattatagattcgaatcctatctaattattatttcaaataaccaaatagatgtaattacaaccgtcttattctttccaaaaaatagttaatcgctgacaaaagaaaatccggttgggcccatcacgttgtctatatattcatgatcatatagagagttcagccgcttgacctgcgaggaattcaagaaaaccctgcttcacagagcagtattacacaagagacgaaagagcacttttaaccttagCCATAAATAGggtaccttagctagttcttcttcgaatctatacgatcgat
ttctttgaggcatttcgcagtgctttgtgtcaaatctaagtgttcataaaaggtttcatacatggaattataaaataaacccactttttttttttgcatagattttcgttctttaggtttgttgatgtttattggaacagtataatgcttctgaagtagagatttttggttggcggtggaagtttgtgttctttgaggcatttcgcagtgctttgtgtcaaatctaagtgttcataaaaggtttcattcatggaattataaagactaagcattagggtttaattactagtactacatgttgataaaagataagataaggaagagatctatgtaatttgcttatttgacaatcattattttttgctttcgcaaggtaacttgttgattgtaaaaatgtatagatCTATTTATGGtcttgactcatcagtaatattcgttcctgtgaatttgtttgtttaattttatcactttatgtattttgattttgcactttttgacgc
gatttagacatatgttcactagattttgacagctacgcattccttaaaatgtctgatgtttaattagcatgatttactaaaatagacttgtatttattatgttaaaacaaaatacgcagtttttgttcgctgaaaatgttccaaaacaataatattctttaagcgaaaaatagaaattcatataattatattacagttaagggaaacaaaaagaggaagaattcgttggcaacaattgacaaatacctaaagcgtgcgaggtcagtaaatcacacgcttgagcagttagtggcggttagaacggtaaataaaggagacggaattaacaagtaatcacgttaaaaaaagctaaacgaagaatcaaattgtgtaggagacgacgtcgtatagatacataacggccgtctgtcttaCCATAAATAGttggtgtcgtcttcttttatttttattttggtctcccaccagattctataagaggaccaatatatctccaaactcgt
gtcacatccaagtcgttacaatgacagtgtttcacattcataaaggttaattatcatctacagtttatgacagttctatgattatatctgttataacatcatatcatcatatacatgcagtcccctgtgactatagatgactataacataattttctctgaacaattgtactgttcatttaattgtttctgattttttccctaacatgttaacttctactattaaataaaactttaaaataaaatttgagtttaaaattaagttttgttaaaagattagtatttggtgcctttgatggatcacattaccaattttagtcatctacttaatttcaagatacatatttactttttgacaattataccctaattgtcggggctcactaattttaaaacgacattagtcacgcgagaagatgccaacccatcacatcatcatcatcatacatcgcggcttttCCATAAATAGaaatcgactcttatgtatttctcccgacacaa
agtcttgaaaagttgacctaatttagatcaaattaaggttaactacaataaaaatttaactaacgtaatgggattctttaaaattaaaaaatcgttgattagatagatattttatctttaagggagacacagagacaatttggacaaaaaaggtcttcctgagaaagaagtggaccacaatcgtggcgcgaaaggaacttcctcctcccctctgttgccttgtcattgggccacgtatatctccacctgatcgtgatgcttacgtggtccatttctagatactatagtgaccagatcaacggtcaagattgattctaatttagacgaaagaccaacacgtcacgtcgctagagtaaaagattttttgaaggcggagggagaaaaatcaaaagttaaaagtaatttgaaaCCATATATGGgaaaaaggaattttaaaatgtttaatgaagcggtaggccgcatgggtatataaatgggcacgctttgtaacgtgtaacgat
taaatcgtccaggagacagcagtttattcaccacaatcattcctattcttgatacgatgtgatatagaattacattgatacccttaagaaattatgaagaatatatggtctaaaagagaatcacaatgacatcgcttaaaaattatttaaatatggattttaatgagttcacgatgtggtgcttgatcctgttataagataatatgtattacagacatgtaaaaaaaaaatccacttctgaaacacaaaaggagaaaaggatacagttgtcacttgtcatctgagaggtgaatatcggtaacctttggggattagcgagagagtgggaaagatgcttgcggcgaatatggattcctcgaaaaaaaCCATATATGGatattgtttagttagccgttgagaatctccaaagaatactttttctttttttttttgaaattgtcaaagctatacgaatcctatataatccctcgtgtgactaatatctagtacatcaatcatat
ctacgcttatcagaagcgaaaagtatgggctcaaatatttttcttttctggtaaagggatataggatcaagtgggctcaaatatgggctcaaatatttttcttttctgttaagggacataggctcaagtgggctcaaatatgggctcaaattgtttttattttttattaaacggttattatcattattgatgtttacttggagaacaaattaattatttgtgaatacaaaaactgtgtgaatataacaaagggattactagtgaataaagttagccataaaaaggttaatcaattgtggatatatacattagttaactacatatgaaatacgaaattaggctatatgtaattagttttttaattaaattaaatatttcaaagataaaaacattttgctttcatataatattcacaagtaaattatatttatggaaaatttgaccaaaaaggtaaatCCAAATATAGtaatataatttataaaggtttgaaattaaattca
cgttttgttcttgttgttgtattaattcaaatgagtcttggggaattaattcctctgaatgataattagaatctaaaaccaaaaatataatacttggaaacaatcatttgaaattggtcgttgttatacattagtaagaccaagctaagaatgagtctgcagatcaaaaagtttgacttgtatttgcatgaaagtttacgtacaattcgacttcacctgtgtggtcttgattatttcccagtatataaaggagacaaagagagcccatcattttgcctatcaatatcatcactttacgataaccttgagatcaaagaagaccccttgagatattattttcctgctaaaagctctttttaataggtttgatattgcaattctaatctttctagctagtgtaattactgttctcgataatatgttgtctgcctatatcatatttacaatgaaattattagttgtttcttaaagaaaatattaataatataatgtgtagagaa
taaacttctaatattaaccgccatttatcagtaaaatcggttgagttgttgctgctagattatgattagtagattgctgctataaattcggtttacaaaaattgtatgaaatggcgtaattttggtttttgtatctgattattgttcatttaattcggacagtgattgaatctctctcctaatttcaatgatacgtaaaccgattgagatatcatcaacccggctttgttattatcgactaatggttgtaccggtcggtaaagtccggctattaaattgcattattaaatttaggttctttaacgacatttagggggaagcacatgaatgctgcaataaatgaaagaagcaattgaataaagaaagagaagagagaagaccgttggagaagacgaggaagcaaccatgtgctttggtttctacttggtacagcattccatCTATATTTGGcttctctttgactagtatattttattgtagaaaattaaatggaggaaaaa
tttagggttttaccctttccttatacttctatataaataacactttatctcaatggaataacacactcatttcttctatctctttctttggttataacattaattagcattgtagtctatttatgttttaacgtaaacataatatcaactaaaccattatttttatgaaacgactgtgaatcatatatgcttcactgtggactattataacatcaaaaccaacttatagtttttatgaaccaaaaacaaccagctaaaagtgttataattttaaaataagaaaatctataatttctcatattagtttataattttcaaaattttaacataagttttaaagacaCTATATTTGGtcctttatctaaaaaacgtacataagtttttttttttaatataatgaattatcgaaatcgaatccaaaaaggaagaaaaagagcagaaactgattggattcttaaaaaaatattaaatttattttactttctcaaaaaacattaaga
aatcagtttatatcagatatgtttggcgtatttaaaatccaattgaccaatatcaatgtaaaaacaaagaaaagaaaatgatgataacatgaatgcttttggttcaatcgatatcaatgttcttgagatattcagtttctctgtagtaatttttatttattttaaatttttaatcgatcgttaaaatctccatacgatttatagccgtccgatgattagaaaatcatggtcaacatgtttaacacgtggaaatagacgattgtaccctcacgagtcggttacccatttcgtacgcattttcaaaatcaccgaaagacttcataattattgttaaaattatcccaaaacatacttattcactaactttcatgacttaactttttatCCATAAATGGgacaatcatcaattaacgcttaagcataaaccacaaaaagtctaaaatgtcgaaactacccctaatctgccattaacaccgacacaaaaaacctccatctctttc
aaatattcttcaatattttgtcgccacaaaaaatcaatattcagtgtttattattacatgcgatattttctagaaaaatctataagtcttaaaaaaaggttaagagataattatgtttgaagaaaaatctagagaaggatattaaaataagaaatgaaatatcgagaaggcgtaattgactgggcatgtgcactgcaacgtgaccggacttcaaatctgaattcaaatcaatttataatgcttttaaaactagaaagcgacatctggaagttttcaaaactaattaatattttttttctaaaaatgatagtaaaaaacccagaaaaagctttaaaataaaaagaaaataaaaaaggcaagggatccgtgattccaaaggattcgctctcaccacgcgcctcagtatccgtcacatctcacgcgttcctCCATAAATGGtctatctctctcccctactatataatctcgtgttcccttcttcccattctgcacctctatcc
taaaatttggctctatatctattttttttttttttttttttttacggctggctatatatctaattaatcatatagtttttaacactcgtgtagcttgttggttggtgtattgcatattttaaataattgatttctgtttgttttttgtttggatcaacgaaaatagacaacatataaatgcgagtctattttccatgtattaatatgtctatttttatttcatgtattaatatgtctatttttatttcatgtattaatatgtctattttctttggaaataatagacatagaaaatagacatattaatggaccaggcccaataaagctttttcgtcggcctaagtaaatattatgccagctttttagttaataagcctacgtgatgattttatttaaatttcaacggtgctgatcagttatagaaaaacgagtCCATAAATGGtacggcccaatatacacagctgtcttttcgtcttcccaagttccccactaaccagact
taagggattcctgatcatgtcatttacataaaactgatacaaaatatatcatatactcaataataggaaaaaaaaaaaaattggaaaatatatcacaattaataatagggtataggccaactatttcctcccttattagtaacaacactatgcagtatgcacattggtcagagatgaaactggagaaaatcttccaattaattttcttagatttatagtcaggaaaaagtaaattttcccccaactgtgtgtaaaaagaataaaagctatttagtactaatgttcaaaacctacttaaatgagaaattacttttctttatttttcttttgacttatggaaataaattcttgaaagattatgttttttttttcatctttgaccataaaagatacttttttCCATAAATGGtgaaaagatacctatttacatgtctgttgtatatatagatgtgtgatgggcatgagtatagagaaaaatcgtaaacagaaaatatcataaa
aaacttgatttgtgtttatggactatagtacatgtagtgggaaggtgcttttatggagattcctcaactttgctaccattcttttttatatatttatttgtatattttttactttaattggtaagaacatttattgctgctcatttatgttatttggcttttaagccttcaagatcaatcatattttctgatatttatatcaaaaaagctatctcctttttatatatcccaacttccataacgtgaaaacaaacaatcaaacacacatcattatcattttttttttctttttaaaaaatcctaacaataataatcaaaaacttttgaatttactcgagtagttttaaagttttgtgggaagataaaggttgaagctttaatatttactctgtttttttgggtagaacaactcgtgcaatggggCTATTTTTGGaaagtgacaaatagctaaatattttctcatgcatttattgagtctctctttggacccgatcccattc
ttgcctttctagtggcatcaagctgtcacggaaacaaatatttaagtataaattactaactacgtctataagtgtatccaagttgtaatgtgaagtgaaattaggtataaacttcttggagtaattaattaaacatgactacgatgtgagtatgtatggctcgtaatcataatggtggtttttaataaaataataaaatataggatgctcattaactcgaccagcataattatttatgtagttcttaatatctcatgtcaagctatagcctatatgtagataatgggatatctttgcctgaatataaacaaagaattatgtatttcaacgttgaaaaaaaattcgtattaattgaatctgtataaaaaaatggacactttgtggatttactattggggaatatattggagaacttgggccaaataggcccatttaataagattggtctcgcaaaacggcatcgtggcgtagaaacagtgacgtgcagcttggtggtcttc
ctatttgcatagcagacatagatttcaaaataaattgatacgtaattagctatttacataggcaagacaattttacgttacatattttgcatgcttgatattcattctttttttttagcaacctttgctatattcattctattttttcccctttttttgctactatcaatatcatatcagatgtggcggttcttatgcatgggattatgaaaaatgatattatataatagatgtcttcgtagtatttttttattgacaatcaaaataaaataaattagtttaagaaagatcaaaagtctagtgtcaaaatgtccactgacaaaagttagcagtttttcttttatgtaataatccgattataaaaaattgcgttaaggaatcataatgagccatgtgtcagtcatatttaaacgacgacgttggcagcagccacacgtacagcctcaggcaagcataaatagagatgggctctttcctataagtttcccactttgcaaagt
attctcatcaagaacacgaccatattataagatccaaggtatcataaatttccttttgtatagttttcaaatatttagacgtcatttataaatcgcataaatcaatccttggaattacatacatgtatctttcataatcttatcacatagatggtttgttttatccaaaatccatttttattaattgattgattagtcttaatcaatgaatcttaatttgaattctaaaatcatactaaattagatcttcaaatctcttgtcagtttcataattttctgtctttgcggaggtttttacgaagaatttgctcatctatatatcacaagtacaataattatgagaaagaaagaaaaaaatatgtattggatttttgaggcatgcatatataatttgaggaaagatcaCCAAAAATAGagatatttgtatatttgttaagcatatcgtgattaaccatatcttataaacgtatgatgagatcagttggactcaactaaagtcg
ttatactcaaataacaattgtacatcactaagttacatgttttttataacttaattttaagaataagtcgtgatcaatcaaattacccttgatgttgacttttgattgaaaaaaatgacaaaaagaatttgctgatacaaaacaaaacatggcaaatatctagctcgtacgtgtatcacttgtccaaaggaagtatgcgtattattgcgtaataatacaataatatcggaaagttatataaaataaaaatacaaataagataatgtaattgcatacttattttttaacgcgtatagtacactcatctcaaatgccaataaatatacagatacacataaaagaaagactagaaagtttagttacccaaCTATTTTTGGattaatgtaatcgtgttcactagttgcgcaagacaaagagatcttttagcttaaaaatctcatttaggcatttaccctttaaaaagttttcacagagattctcaacctctattggtgagagaa
tggcgcggctttgttcttgccaagtatcgtattttcggatgggcttctggcgatctagagcgccacgtgtctatctgttcttaggatcacgaaattaaaattagttttcttccagaaaaaactacaaatcaaaaattcaagaaaattgaatttatatcgcatattcgcatcaaatttttttgcaaccaattaattcagacaaaaaaacaaaatttttttagaaaataacattttaaggaacttgatttgtttagggcttaacttgaaaattaagtttttggcttcaaaaaacaaaaacaaatattataattgaacgatgctttaaacgacagcgtttagtgtttgttaagctgtaatggtaagtcaaaataactcgaacgtgtctgactctttactttaccggtaagcggcgacactgatcaccggagtttttcaatcgcggtctttcttctacttaaatccgatcactaccattgtacatcgtatatctggtttaggtc
aatactcgaatcagtctctgaggttttgctggaaaaaaaaaccgaagagctcaaaacagagtgcgtttgtttctgggaatcttgaagcctctcacttgcgaagacgaagcttgcttgttaggtagttatcttcttcttcttcttcgtttcaattcctttttcgttcatctgaaatgtgaaatcatgtgacgtgacgattgggttaacgatcgaatttcgtatatgattcttttctagtttctttaatcagcaagtcttgttgttttctttcaatcgagactgattctagatgttcttaaggatcttgttcgatgaaatttacatgaatctgtattctagaagatgaactttgcatgaatcatccatatcgacgaactgatcttgttgttgttatggattaagtttcttgagatacaagaaaggcttcaatgaccaatctgatctgttttgatgaacacaaatctttatctttgaacaatggattaggtcaatttcacacc
ttaacttatataaaaaccaagcgtttaaaactaaaaccaacaaaaacacacttgtaagaagaaaaaccatagcatgtccattgcacatatgaggaaggtgtctttagcaacatttaaaaaatttaaattacaaaatattaataattaaatgtgagaggtctttaaattaaagacatcttttcaaaaaaaggtcttcaccaagacatttagacacaatgtttttaatttaaagacacacctaaacattaaataatatatcttctgtttaaatattaaattttaattgtggaagactccctcatatgatgtatgtgtggtttctttgaaaaatcaaggtttgggctatatctattaatgggctgggctttatactaaaagactaaaacatgtcgaggagtcaaagacaacttctgaaaaaaagacatcagatttcttggataatctctaaaatgccactgccgtcatcgagaacagatcgtcacgaccggagttagtagtgt
tcacaaaagatgaaaagttgttttaaactgagtactgtagatggaacgatgtctctctgtgtcgtgggagggtggctcacagagctacttagtctaattatggtattgattaaaatacaaagatggagattattgggtaaggagaaaaaagtggaaggtgtggggatttatcttgaatcttttaatcttgcaattaggttaagtggcactgttggccaactaaaagcaaccccaagtatactcaataatgacactcataatctctttctccctctgtctattcctttattgggttaggaattacaaaattcttcaaggagataatgatactaacttgcttacaaagttataaaCCAAAAATAGcattgcaatataaaccctaccaaaatccctacttttccatcatttcattcactcacacacgcataacatatttgtagcatccatacataaatacatacatttcgagggaaagagatgaaagatcggatggagcgatt
aggggacagttaaaattttagtgccagtctatcaataaattatctccaaaagtcgatgttcgaggtgaacgaacacatggagctgaaccatatatgaaatgaagtttacaagttacattattgtattggatacaaaagaagaactatgcactcacaaagaagtttcgtttctaaaaaatactacagaacggcaaactcgtgattaaaaaaacaaaacttaaaactactccatataagtgcataataaatgtatacagtttctaaaaaaggataaagacgaacttcgttatggtccacttacggccgggcggatctgggttttacagacttgtcaacgatttaggtagaacgatgatgatattaaatgagcacgaggcaagtgaatcttgtttatattCTATTTTTGGttttacccgtttttccctacaagaaaccccaacacccttaagggagatctcaagtacctctctgttttagtaagtcacagtgctaaagtgata
agtttaattgtattctactttattacccttaatttctgtttgttgtcatattttctgttcagaagatatgatctaaaagacttgaacacagctcggtgtttggatttgttttacaactgttggttcctgacaaactaaaccgatccaatttaattcgaataaattaaatcttataagaaaatacaaactacactaaaatatggatagaatgtgtaattatttttctatacacgaaaccaaatccgaatacacttcaaaaaaaaaatgaccgaattttaattttatttataaaaacatatatattgaattaacatgaactaatacttcaccaaacacacacataccaattttttagcagtaactgtaaatctatatcaggacttacctaaatcgaaatcaggacCCAAATATGGtggacgggcccaataaaaagttatccttctaatgggctttaaaggcctcatatcttattattttcaactatcttcttccccaaaggc
taaaattcatgattgaataacacaaaatcttacgtaatattttaagtcactaaaactctatttaaataacaaaccaataacactgcttaaattgtctaaattgataaatagatgatatttttattttatattttgaattaaaatatgatgaaaacgattttgtttaaagtcggtcaaggagactgatgttgtttttgtcacagaaaactgtttttttcttttaataatatatttcagtaaaatgagccggtgtaaggagtaaggaccatacttagaacaaaggcatcttgaacctgtagcaaatcttatttaaaaactagtagctatatgttaataagtacaactagagaagaaaaccctagtgcaacacacacataatataatatataataataatcaatagtggcacgaataacaatattacaaataaCCAAAAATGGagagcttaaaagaacaatctgtcaagaatctttgtgcttcaatctttgaaagctaaaaca
gattattttttagttttttgataaccactacattgatattttcaaattgaatatacaaaggacagtcttctacatatggtttgaatgcaaatctatgaatcttcatatggtaggtatattatacctcaataaaagatattgatcttaaactgatatgttagaaatccaacgttataaagtacaggacgtataatttggtacattaaaagagattagttactcaatttataaccaatcggaaatatggtatcataattccattgattttactgaccaaacattaccaatggacatttttattttttccaagtgatatcgctccaaaatgatttaattaagaccttaatagaatattcagaacaaaaaaccatccaagtattaaagtaCCATTTTTGGgacttgtatttataagacttgatcacccaaagtccacatataacctaacacctaagtttgaagaaccaaatctcttcctcttcttctctttctcctcttcttca
ctggaaatttatgtttttaattgatgaaaaaaaaacaactttcaaggattcttctttgctttcaagaaatagaaccttggataccactcaactataaatctataactgctactgtagtttacttgttatttttcctttttcacgctatttaaaacaaatcttattatagctatattataaatcgatgacaaaaatactcccgagaagtatatggtaaattcaaactggaaaaataaaaatgggaggttttatatttcttaatttgtgttagatccccgtgaatttagggccaatctccgacaaggaaactcacgagaattatttataccaaattcagacaaagcacaagagtcgagagacactgttcctagccaacgtggaataaagaaatactacatgtttagtcgaatgtagtggcaacattcgaagtagcttaaaacggagtcgtttcgtcttgtttggattctcgtataaagccttccttcacgggaaggtcttgt
aaaaggtaactaacatttttttcctatatatatatatgtgtgatatatatcccatataaaaagtagcaacaagaaaatgattttagagaagtgataccaaaccaaatgaaaaagacatgatagtcgaagtgattcacacgaatcgaactataataatctatactctatcttattcacattttatcatctttttgtgtttcatgttattttcttatgtatatattcatttttcgtatattcttttgtttttatcaaaataaattcatttttctttttaccccactcattaacataagttagccatatattattataagatttttttcttgccaaataaatgtaagagtttctttttcccacaactcatCCATTTATAGtggcatatgtaaaaaaaagaatgaattttaaacctaatactagcctttaaaattcaacaattattttatttttattttcttattttcgtgcaacagctggagtgttttttttttttttttttg
ctagttctaacaagctcttttcttgctccacagtcattttttctctttggactagacttagactacttattgtatatacttacgataagattgctttggttgacttgttacttatcaaagtgttataattctctactttttgtaagcaaggttgctttccaaatgaagtgacttgtgatactctctcatttgttgataggtcttattatggttctgtttatttaattaatgacaaccactttttgtcagctcttttttcaaaactttaacaaaattttggtagtagttatgtttatctgaatctcgaggtagatagattttgagattgaaaaagggtattggtccatacccttatggaaacagcagacatgcatgcaatcacaaacttccatttcttaagtttcttctcatctctccaccatgcatgtgtattatCTATAAATGGaaaactctatatctactagaacagagaagaagcctccacatcttttggcctgtgc
tcataaacagtgagaagagagactgaatttgaagaaaaaacataaactagattatcgtatattttttctcttctactgcaaattcgttaggatactcatgtaagtcctcctatagtcgtatacatttttcttattgtacaattattattgtttcattttcgtatacatcgtgcgtgactgcgtgtagattttatgtctcgtttttccttcacatctacttcgtatgttcctcgccgccgctcatattacctcttagaaacgttgaaaaatatagaatatcagccttgtagctaaaggttttcaccaacaccccaactttgttttgtcttgcatgtggctctCTATAAATGGcaaatcttccgccaacttgttgttaaaaatggctctctcattaaactttacatgccccaaccaccagatttcaatgataacaacaacacaccaggtttcattgacaaggacaaccgcgacgcactaggttctattaacaaggaaaaaac
cctcgaatccaacacctccacctgaaagatttactacatagacaatctttagtcgacttttgtttaaagaatccctcttcatcccaaaagagattgaaccgaggcacaagggaaccaacccttttatattaccactaggcactagaccaccatccctctggtgtttcatctaattgttaagtcaatactagcccttgtgccgtttgatacagtatggacattgttttggataagcaacaattttccaatgttactataacaaaatctttagtacaaatgcgaataatacttaagtaatagatagactcaggctcgtctttacgaagggaatcaatcaaaccattgtgtcgactaatccaaaacagaaaagtttacacgtaaacggatacatgaCCATTAATAGcagaacgagaattatgcctattcctagtgtacacgtaagcgtcggcgtgtaattattaatttcataaaaagaatttcaaaatatgaattaattaata
tacaacttctccgagaactaacgcaaaaacgcattgacaatcatggacttctacaccaactcaagagaaagcgttgccaaacagacctattcgccaaatcttttcaaattgaatagaaccaccaatctttattttaaagaaatgaccatatgatgtaacttttcaaattttacctaggcatgcttttttgagcaggcaatttctcttcagctccagcagttctctccgcaaggaaaggatcacagtttggcatgcataatgaattagggatcgtcttcgccaaagaactcttacaaatttgttctcattgtttagcggagttcttgtgtttgcttgCCATTAATAGgcttagagcatcctcaatggaaggtttttagatagttcttatgcatatgaaagtagaatatgaagagagagaattagaaaaaactcttagctaagaggcttgatgatttatatatgagacacatgtctcttttatattggttcaattttctaat
ctatatttcacaagttatttttaattagttttgtgtatatatataaatatttcagtttacaataatatcaaaacgttatcgtagcatatttggttgagcgcttgtaataattctggagagtcatgagtttgattccttcttggcacatattgtgtaatatattttcattttgaaacgacatcgtttcgcttctaacggaaaatgttaacgaaaagttaactccgttgttttgttgttaacgaaaacttaacgacatgtccaaaatagcaaagtcaacgaaacttaattattttatcaaaagtcaaacgaaactttatgattttagtggcatttcgaaagttcacgtttttttatcccaaatttgaaagttcatgatttttttgagaatgctaattaatgatttcaagagtCTATTAATGGtgagaatgacgtcgtttagcaaatgaatggatacataacatgtctgattactctcttaaaccagttaacaatatttaaat
gttttcccgctcatttactcctttatataaaccgacgaacccttcaccttctgactgacctcttaaaagccatcggactcactcgtcgcctcaggtaacaatcccgactctttctcaacctctctttcgtttaattctcgtttcgaattttgcctgaattgatagatagtcggaatcttagacctagaatcgtggtaggtttaggccggtagcacttggagtagattccttatcgatttcttagattttcagtttagaattccgaagaccaatcaacatcgccggcgctctacgcctatttctggtcgaattccgtcgccaatttcttaggctcgccgtcgctccggttcactaatagattaaacacggcgcagacCCAATTATAGtcttgagttcttgaagaagatcttcaagtgttcttcggccgcctaagaaagtttcgcgaaaaacggctttcagatctgatttctctccttgcaaattacttcgcggtgtttgtc
aaaaggatcaaaattttatttaaaaaaaccctaaaaaactagttagttttaaaaagtcatgatcttgtttaaagaaaattgtacatttaacaattctaaatattttattaaaaaatataagattagtaaagtacaaaatatcacaatctttttttttttttttttttttgtcaaagacaaaatattacaatctaaattataaatttaacagatgtcttcgaagggacaaaaatgtcaaatgtcaaatttgtttctgaatcgaaccaccacggccaaaaccccaatctttaccggtcaaaaacattttcaggcaaaatctgaaaacaaaaaaacataaatcacccgcccaaacaaatttcagagaattttcgcacctccaaaattttttagttgactcccaaaaaactcaaactccaaaaCCATTAATGGgagcgccacaatcagaaaaaatggcgcttttgctcttccctttttcttccccttctcaccttctcttcttc
actgttataacaaatttgatgaggagatgagaattacttctcattttgtcaaaacatttgaaaatacaaatacattggaaaaacaaaaaattaacaaaaataaaataaaatcttaaatatatattgataaacagcaattaagtagcattcttttagaactaaactccaaatctggtgtaaaagacaaagtatgaaagtcttgaacaaccactagactgaaaaaatcgagttaattaatattaatgaattagcattttcctatctattaagatacaaatagattaaaatagttgacagcttacttttgttgttaaatcgactcgcacgattgtccaagttctgactgacttgcgtaataatctatgcaaataaaaacaaatcggttgtgacattctttatacaaattagtttgtttagtgttatatacCCAATAATAGagaaccccttagcagagatgagagatcaaaaccaaataaattaaaaagtaaatttattgaaat
accaccattcaccaaaaaccaattatcaccatttaccaaaaatatgatttgcgtgtggtgttcaaaattttaatttttttggttatatatatatttttttaaaaacgttatttcttttctcatgaattgcattttgaccacaaccaaaataggacggttctggtgcgatttttttccaaaatgcatcaaataaacgataaatcatacggattaatttaatcaattaatacaattctatcaattgaatattttaagctctagaatatattctaatcaaattccgcatgttttttatgtgccatattaaccacacttttttcggtttgttgttccatttgtttgttttgttctactctgacaCCAATTATGGatccaatagtacataaaaaaaaaaacataaaaaaaaggtagccatgtgaaaaatccataaatgcccttattcatcgttttcttattccgaaaccgcttttgtaagtttcagttttgtaagaaaaccaaaa
atagttcggtactttaaaataaatgcggttaagaaaaaagatattcacaaaaaaaaatctttaagattctgagaatcttttaatcgacctgaatattaaacaacagagttaaggaaactaaataataaattaaagctagctaaaattaaggaaacacgttaataaaaggttcccaactacttatttctctctcattcgcgcaatcttccgctttttaatgaaaaccctgagaccttgttcatcattattcatctgaaccaaaagctgcttcctctttttttttttgtgaaaacaatctctctttgttgagttatgagcagataccagtatattctgagaaccatagattatgtatgttagactttattcttttcccctaaaatatttaagaattcgtttctgtgttttgacttttcagaaacaCTAATTTTGGtgtgtttcaggtcaaggaaaaaatcgagaggaggtgtattcaaaagtacatgagtttggaagaaacc
atttcaaaattttcaataaaagcttttagtcacacaaaaaattattaaaattttaaaaatagactcacgcgtagtttgggttcataacctagtttcttttaaaaataaggatatatactaaaaattcaaaaaaaaaaaaaatatactaagccatccattatatattagattttacagaaaagaaataaatatatattagattttactttttatttgggtatcatttttggataaaacgaaaatataaaataaaagacctaaaaattcaaattgaaatccagattaaagacctcttaagaaagacaacaacagattgcataattgcgaatagggttcctttatcgaaattttgaaatttCCAAAATTAGtaaaaaagttgaaatggaatgaggcgttaaatcgcaatatataaataaataaatataaatttcggttcggttcaggtatgaatcgggcgggcttttccgatacgccttgcaaataaaattgcggcgaccaaa
tttgttcaattttccatgttcctcattttggtcattttccttccctttttgttcattttgattctttttctttcctatttctattgttctttttatggttaccaataaaatttctaaagtctcatggttttacacaaaacatcaaataagctcaaaagggaaatgatttctttccaattatcttaaatattaggaaatcttatttaaattttagctcataatatttggaacaaaatttatttgcattaactttcattattcaaactttccacattgagagtcagagctaaaacattaatgggaaaaacaataaaatatcattgaggacctgtttccctctgaaaacagtcaacctagcaccaacaaaaacacttgtctctcttgaaacctccattgaaggatctgaagctatgcttccttgtcaaattctttcagctccttcccctcaaagaaatgatctatcttccagtgtttccttcagtgggtggagacttgcaaac
aaagtcaacgtcaacgagtacgtaagatcattctttgaaggttgtggtttaataatgcacgtctcttatctggaaaataaacagcctcttaattttgagttgacttagtcaactgtttggtgatctagacttaaaacgacataagagaatgttttcgaccactaaataactcttgtcatttgttgattgatttttggtttagccaaaaaaaagaaagtgcaagactctgcaatccaagtgacacgctgtacttgttctctttttttccttgtttaatatttgatttcacatttttctgtgatcttagtttacataattgaaactttcccacgcctgaaaccagaaagaatgtcgtaggcaagtaagggtgctgttataatctaatgttgaagacttttagcacaaattgaccaatattatgttatcttcattctttgttcatgaacagcaatgaacaatgaataataacctcctctgaataagaccacctacccaggaaa
agaattttaaacacatcgaaatttgtcaaaataattccaaataaatatatacaatatacgtcaacgaactataatatcgagatttttttcacacaaaataaaagtacgattgtttagtagtttatttacgctctctttttgttattatagttgcttttattggaagcttggaaggcaagttgggtatttttgttttgtttaagcaagattctgcaactttctttgtttgtatctttccattctttatttactttcgtttgatttctcattttgtttttatatatttgccaccaattctagtttgaacatttccacaagacacataatttcgtaggcaaataagagtgctgttacaatcacctgaataagtctaatgttgaagaagaagacttggccatcttaattgaCTAATTTTGGgctcttatgtcaatctttacccaccaagaacctatgaaaaatgaatagcctcctctgattcagaacaaacatccccaaaaaac
tattcaaagatttacctagaataagaatttattgagaattatttcacaaacttaagttgtgatattggtttgttcgtcgcgttttttgtttcaaccaaatttcacccatttaacctgattaaactattatatactataaatgtgaattttcttatattttggttaacaaattatattatattatatgggttaaaacttgtgtaataacgtagcgataccactaacataaaacaaaatattaattttagctagtgtaacaacagtttcaataatattttccctttgatgtaactaagcatataattttagcaactataacaacagaaaattctatccgaatagcaaaaagaattattgaagttgatgtcattaatgttaacacagtctaaattaaaaattattttcataatttattCCACATATAGttaatgttttttcctcttgtcccctataggcgttagttactagtattaattgtccactcgtcgcggaaatgtaac
taaataacaacttataatatttttttttcttcccatatatataaactccgaaaacatatagtcgtatattatttcttaaaaaatactttcaattgactttttccttttgtattaaaatctattctcccacatatttggtagttatttaaaattgtagttcatacaatcacagtctttaccaattaatttaaaaatcatacagtcaaattccttacatcaaaaatccttataacctttaactatgcgaacaacaaagattaccaaacttccaaacattgatctacagattgactaatttttatgcaatttaaattactaccatttttccatctatataaacccaatcttgcacccacaaaaaaaaaaaaaaaaagagaaacacatacttaatctaaatttctcctttctCCATTTTTAGttcatatttttgttttcttccaaaatgaatcccaagaaaaccaaaggaaagcaaatgattaacatcaaaaaaattgaaaaag
cagatacaaaattacataattatttcccatactaacaaaactataaatgaaattaactcaattgtcaaattaaatgtggtatcccgaattatcccctactatatacaaaattagataatgtccctactatttacgggacaagtttttcaaaatataatcttagattatggaaattatatataaataaaatatggtaaaatcttcattaattatatttttaaaataattagatgttttgtatattattttgtgagaaacaaaatttgttagtcataaactaaataccaaattttaaaaataatagataactgagaaaaaaaatgaaatctgattccaaaaaagaaaagagttgaaagatagaaataaataagaaaaaatcatcaactaatatggCTAAAAATGGtatatttttttcttatttaatattttaactattttcattttaagggtatttcatgtatttaactacatatttaacattttattttattctggttatt
aaaacaaaatctcgtaattacatcatcccacgattaagacaaacacaaagaagggttcctttcctttcaacaacaccggtattatatataaactcatagtccattggtgctctaacatgtcacaatttgggttataatatgaattatgtttaatgcattcgagttctaataaaaaaatatgtaagtgtatataatgcataagaaaaaaatgaaacataacctttatatcgtttaacttatgagaaatcagaatataataatgaaagattaattcattatgttacataaaagttacaatgttaataaaccgtagttaaaatttccaggatttacctatctctttctacgcttatttaagcaaaacgttagtggtagttttcaaataaactttttcaaagccaagagcccaagtaaccaagttggcatattctcattcttcatcagaagtatcctcctcttttaatttgaaaacccacctcttcattttcctttggcgcaaa
ttgcattctctaatttgatgaaatattaaagttaaattaaaatattttaccaatttaaattgtactcgacaaaaaaaaaacttgttctcgaaactatggagaataacgaggtaatgggatgaaatttcatatcacaaacttgcaatctatcgtggttcaaactacaaagtccttgacggctaaaaaatcaaagatagaaaatagtaatttaacagttaaatttatctcttgtactccgtaaaagttacaaacctcagatgtcaacatttacatctatctcttgttcttaaaacaatgaagaactttcaaacttctacatttaaccaaaaaaaaaactttcaaacttcttctttgtaaaagttaaaacaccaaaggtcaccacaagccaatctataaatgtcaccaccaacatgagtctcttcactcactaaaaacttttcttctctgcatctaatcctttatttcctctctcactctcttttgtttatactcgtgcaaaa
aggtgaagctagtattacattagaatcggggtcagacgagaaattatgtaatcaccgaatcaacaatcatttgaataatcattcaaacggttacatgaaaattatattaaattgaaagttctcatcctatttgggatcgtcactagcagtgataggggaacacattattttttttgtcgtaagaaagtggaactcataattacactagttttgaatatttttcgtgttttgcaaagagaaagataatccaagacataaataattaattcaaaagtttgcttttctagatatgaacgttgcttttgtttatttatttattttactttaattatatctattgaaaatttctccaaaacagggcaagtttttttttggggggcaaactcaattgatttattcatagtcaaaCTAAAAATGGgatgacaagttatacaaacttcataatttaactatcgctttgattggtccaaaaaaaaaaaaaaaaaactatcgcttgactt
tcaacaatagaatttacagtttttcttcaccaataaatttttgaactcataaaaataaaattgtactgttgtgccccaatctatattgattaccattctacattagtatttttatgtatttagaatatttatttattttggatgttttcaaccacccaaatgaagaaggtcgtattctcaataagagataaaaatcaattgatatatccttttcttgccttaaaagtcacaattttgcactataaaatcaaaagtcttaaataaaacgtgaaagttcatattcttgtcaacacgaattcgtcggttgtccttttcattcgttggtatttgtttttggagatgatttccactattttcctcaattttaaagacgacttttctcgttaaattgagaaagaccaaactagtctacatgaaacttcgatagccactatttttgttcttttctttcttttccttcttgttatatacagatctctgaagctcaaatcatctcaaat
aaatgaaaagaaaaatgaccaactttttttcttctaaagagtcgattaatattatcaatttaattttagataagaagactatatttaatttacccctaatttatattaatctccaatttccaaacatatgagaatttccaattaatcttattttgtaaagatatatttaatttttatgaattcgtgttaaaataatttaaaaacgatacttacgtagagtataatcaagttggaataaatccttactatcaggattttttgttattattttattccattttttagttactggatgtgactataagatcatccaagaatacaaatgtttttttgggaaaaagacaaaatttgggttctaactctccataataaatgtaagtatccttttgtaagaaatggataatataggtgtcaaatttgaataattttattttcttcatttgtactcttgtcttcacagatgctatatatacCCATAAGTGGctctcggtgtgaacctt
tctctataggttgtgcctgaaaatatgggtttctaggtttaattgatgaaaagagataacgtaagtcatgcacatgtaattaaattcatgcccctaactattaattcttgcaagtaattaaaaaataaaacgtacacaaaatatatttatgatcactaatcctttttaactactaacattaacgatttgatctatcaatgtctaatgatttcagggaaattttttgtttcctcatgtttacacgtgtcaacatcctccgaaggaatgcaaatggttgtggaaaaaaaaaaaaaaaaaagaatgcaaatggttgagctcgtgttgggctttgttttcttattttgttttttaagggctttagtggcccatgtaagttatgtttcatcaataaaactccacttataagaaagaaaaaaaatggttacaaccgaagtccaaaaaaccaaaatagtgacgtaaaaactgttgcttaaacaatctgaagtctggacgcttgattt
gcaataaccaggttgtgaatataaaactaaaaatatataaatgtaataaaagtaaacaaccgaattaatggggggaaacactaaccattgtctttttctttcctgaaactagacttgtgtcttgtccacctaaattcacttaaatctccattaacatacacatataacttttttcacacaaaaataaaatatatatatttaactttttatcaatatattcaaaattttatattgaattgtattgaacttttttttttatgtataattggtttaataaaaacttatatggtaatagtaaaaatatatcattgattgaagtaaaccaaaaatgttacttaaatctactaattgatccatattaaattagaagttaattaaataaacaaacaaaatccaaataattataataaactaaaccggaattcaaagtttaaacCTATATATAGgtaaaaaagatgaaaactttataaagatggaaggatgagcaaaaagtgttgtat
cgtaaatcatcatagtaattatgatttcagttaatcgtaagttttttgtagctttgtgatgatgagccaattaacttcacaacaaaatattttccttgaagtagttttttaatagcaaacgatttcacgaaaaactttacataacaaatatttctacctacattaaaagaatgtcatatagacaatactaaattcactagctttaaagaagaaaaatgagccgtaaataaattatagtagacagaatagggacatcttgacgttttagtattttgatcatagaatgcttgccgtttcgttaaagcgctaaacctcctcctcatcctctcccagctagctcctcttgcggtttcagagcttaaaccccaatctccctcaaaactcataaacatattgctctcctttgttcatttctgggtttacgcttctttcgactttatgggtttcggagcttagttttactacaatttcgtttggaaaagagctcttatttgatgttc
atatttttaatattaaaagtaattgcttattgcacgagtgaatgattaaataaataaaaattaaatttaaattaaataatacaaaaaaatccgaaaaaaccgcggggcgggtgaacatctagtaaacataataattagagagagccgcatttttggatcaaacgcccacacgaagacgtgcctacaattaactcttatcatcgatcactaaattctaaactagatcatggcgacttttttttttttttttttaaaaccttgacatcgtcaatttaaactagttggctctgtaaaccttttgtttttttcttttcttagaaaagatctttgttcaaatttaaactacttgtctccagttgaacagtaaaataattatttttgctacttggagttgatttaatcaattgatgaataaggaaaagtttcattagagagagacgataactctctgcttctatgaagtggttttggatttctggataacaggaacaattcaaaga
agagtcaaattctcaatttttgacaatatgaaactttagacaatcacattttctttaatagcaaaaacttcatatccaaattaattactcatagcaacaacaaaatagtgaaaaaacatcaccatcatccataattaacgacacaataggatctccgtcaccgccatctcagtacactgacaaaaaactcaggctatatgcattgtttactggtccatgatttttgtagactaatttccacatattatatgaaaatgatttttgtccaaatgattttaaataaggtacacagaagattgcaggcccagcccaaaaactaatattaatgcttcgtgtttattagcttggttcactcatcatcctatacaaaatttcttggcggtttaagtattccacgtgtcacagtgtagtctcgttgattaactgtctcatatcacatagccgtccgatcttcataaccacataactaaaaaacaaaaaggaaaaataaattactcggc
gtcgggctttagtcataactcattttaaagattaaggaatatgaggccagttcttttgtcacaatcctagtttaagcttgtctcacttaccaattacgtctctcaaaagacaaattttaaaaaatctataatctctactctctaacatgtatatatatatgataaactcgttggctattacaacttttaaatcacaaatggcctgattggaaaaaaatgtatacataaatgataagtttgtcactgattaatgcgagaaaattctaattatttgcattaataaaattagcgtagttaggttttaaaaaggtttatacaatacattatacatatttataaatttaaatgtttttaaatttatattaaatttattttaCCATGTATGGaaatcttaaataaaaagaaaccaaatattatttgttattttttcgtgaaatttatctttttaatatattttttattttagtaaaaagaaggaatggtggcgccggaaactgacc
ttttattcttcttaccaaagtgtttaatactaaacggtaaaataactaaaactgtataaccaatgaaatcttaaatccatatagcaaatgcaatcaatgtacgataataggattggattactcgctcgttggtcacaaatcacaatagactagaagaagaaagcagaaaagggagcaccaattgaaataaaatactttgttgaggaggtcttaagtaagtacttcccccttgagaaataatgaaagaagtttgcttaaacagtgctcactggtccggctaccaaacgttggcccacttctctatttggatatatctcctgataaattatgtgtgacccactcctatacaaaaatcccataactctcactttcattggccctccttttttattttctcatctttttgattaaccccacttttattccaatttttttcaaaaaaataataataagaaaactctagtctatatataaacattgccactcgctcgaaaacagcc
gatcttttaaacatgtgtctggtctttttggttatattttctatgtttgtcttttaattaagggaatggagaattcatctaattgattgtgtacttgctttgcttagtttctatacatatattaattaggtctaattggtatatctaaactagacctaatctcactaatgtaagtgctgcggcacatgcttgtgctgcaaccaagtgacacctcaccaaaataatctaaaaagactctcagtggtcattggagataacgaagaaacctggagtcttagacatttggagtaatttttagccaaattgtagcattgtaattcgacagcttaacatgtatctttttcttttccttttttggcaaccacacaattaaagtatcaaatcactgcaacatatttgaatttaattcatccctgaaattgacgtggctgagaagacttgtcacaagcctaagagcccttcttcatctataaatatactcttgttcagtgatgaaaact
tgggctgccggagaacccgagaggtgctaaaaatccctctcctacattataatactaaaccaaatatatacgtgagctagaaaccacaaccaacattaaatcatactaaaccgattatgtattattgtcatttactgtaattcaatccatgatagaatacaaaatgacttctagatttgctatgtatgcatataacctcatgctcataaaatttatcaaaaccaaagtccagtcacaccttatatgcaaatgacaattcttaatccataaattctacatttggttcacaaatgtccaacatgagaactaaagcacaagaaatagttttggtaagtaaacagaaCTATAAATAGgtgtgagagtattaaggggccaaaccatggtattttcatgcgcataccaaagttgtgtttctctacacttacgtaagtaaatatcaaaaactttcttctatgttttacagtttgcgtataaaaacttcagtgtaaggtagatgttac
atacttggtctatgcaattttacactacctcatttctgactatttcaatttgtcaagatattataacatgcatttataacttttttgtcgacgataaatcaaccaaacgaatccggtctgtatgtttgataacatgcattcatacaaaacgattatctgttttttagtctatttaatttggtttctactttttacttttgtgaaactaataataatagatcaaacaattaactgatataatttattaatttaattcttagaccaagtaaatgattcatgaaatattaaatgcacgactaactttagaaaaatgtttctttgtatacataaagatagaatagaagaaaagtaggattagaagaaaaaaacgaaaatttcagagtagtttactaaCTATTTATAGagaaattttgtgtgaaaatgaaatgaaaatcttcaattttagtgggcccctgctacatcagtcccctatttatatctcttctcaactctaaacccaa
tatatcactgaagtagatgatgcgttcagaaatattggatgtttagtcttaattaaacgtatatgggtaaaaattgattttaacaaaaaatttaatttggttagccgtttagtcattaaattatttggtgatagattaatttgttcattttattaaacattcgtaagtgaaacattatatactaaaaaatcggaaatgaaaaataaaaataatgcaaagtcgtagtacggattcaaatcatcgtcataggaaacccatgtcgtcctagtacaatttttttcagctctagcttgctgacgtgtctgacacattgattttctaaggaattacgtggcacaaacacttaaaaataatcagacggttctcgtatctccttgattacacaccgttggatcgatgactgaggaagataaaacgaaacagagagagaataagcgttttgttttgtcatattttgtgttttgtcatattttgtgtgacatttacaaaaagcgatcgag
ctctctgtcttcctcctctctatatttgagcctcgctgctgttttccattttttattgttcccgacgacgtcttctctggttccgttctgcttcgatcacggtatattccatcttcctctctttcttatgcttcacattcccgattacattcttcgaatgtgtttgtttcatggaagtgtgtgtgtgttttttataaggctagattagtttgttctacactcgcctttttctcagatcttttgaaagttaaactcaattcctccgtcgatcaaacgaaatgtagtaaaattagttctcgagggggttcttcttaacgaatatgatttacttgagtttatttcgtgtagctcttctctgtaatacatacaactaacgcgtgtattaaagttggttttattgaaattgatttatgttattCTATATTAGGtggggttttggttgcaggaggtggacgtgttttattagccatataattctttgtttgggggtttagtgaaag
cccctatttatttccgttcggtttgagcctaccggttatatgtacaacgtgggataattcaacggtttaacggtcaacactcaacatttatccccccctaccagaatcggtttaagcctttaagggtaatccggtaaattaattgcctgaaattaaggcccacttagaagcccactttccttttttcccgagaggtaatgcaaagaatttatgtgtgtaaaaagagctgcaaaaaaattaaaaaaaaaagaagaagcggttcgagagagacggagacaaacacggccttaaagtttagcgggaaatagcgaaaaaagaatcttcttccctccaaattctcacctaactataaaacaaatctttcatcaaaagaagcatcagacatatgtcaCCTAATATAGttaacgttataatttaattttaccaagatccccaaattcacacataaaccctagattctaccgtaactctgatttcctccaattgcgacggtgattgca
ttgacgtctctctactcaacctttttttttgttggcgttcttgtctctttgtatagaaaaagatgttcatatgtttgtgtactctacgttacttcttcttcttcttcatgtgacgatgatggggattacgtgcaccccttcttccttaaacaaaatccattagggagttactttttgttttgatagtgtagttgtagtggagcactgagagttatcaaatgaatgaggatctcttgaataataaagaattggagtgtggaattaggatggatctaatttcattaattaaagaggagcatgattatcattttttgttaatttaatttaataatggttaatgtgaaaaacagaggaaactagaagaagagagttttggcaggagatgtaggtggcgggagtgggttgggcgagagagatgatggtgacggtgcagctccaaatcttctctaatcttttgacacttttctataaaactccccaaactgattctctctgactgc
tatatgtaaacatttaatatagttcttcaatctaattgacgattagaaagtactgtactagatgattacgatccaagatttttgtccacactaagaatatttcacaaaataaggtttgcaacagtaggattgaaatgccagtaaacagtgacattatctcgaaaaaatccaactcagaaatcatttactagctaataatatttttcaaatagtttagaattattattgttgtttatcattaacgcatacaaagttagttgtataatctttcaacttataaataatttggttttggacggaagagctttacgcaaatgtattaatttggttttgataatttttatttgtagactcgatttgtttacgCCTAATATAGaagagaggcaaaaataaatatcataagatatagtattagaagaaaaggacataaaagtagtaattaaaaaaaaaaaggaaaagaaagtgtgaaaagaaaaaaggaaaagtagagaggaacgcaa
attatcataaaacgaaatttatgatgaaacatatataatctttatcttgtttaagtatgtaattcttgtatgtttgtatacgccttgcaaatcaaaaaactagttgctgtttttggcattgtgtttacgaaatatttattaatattttaaattaattaaataaatgttcttatttctcaacaggaaacaatatgtattttctttctttataaaattacaatgaattatttgttttaagctgtctatttccaagaaacaaaacacaaaaatgataaatttataatagtcacataacctgtcttacaaaaaaaaaaagaaaagcgaaaagaaatgtgacaacagaaaatggttttgataaccaataagaatcgacaaaaaaaaaacttactccacatataCCAAAACTAGcactcttcagtcttcactattcagtctcgagtatttcaccgatctataaatacactcctcttctccaccaaaagtatcatatcataccaaaa
aataatcctatttatcttaaaataatatgaatttccacgatatttcgacttacctaccctacatttttttcttggcctggatcataactttgataaaacaactgagaaagaaaagaacatgcatgttgagacaaaaagagtatataaatattgtctttagtgtactttgaggaggacccaataaaaaaaaacacttggtttgaacttgctttttcagagatctctcactttttcgttttttctgctacacacacttttttttttttgcaacacattttgtttctgctacacacacttctatcactctgtttttattttcctcagagtccgaggtacgtacaaaaaaacagaaccaccatttttttttttttaCTAAATATAGaagaagaatcttcaataaaatgcacctataaattaacttatccccgagtaagaagaataaaagaaaaaaaaaataacttatcgaaaaagtcgcatccattatatgtatatatatcgtt
aaaatatccttatcagtagcaaaaattggaaaaatatttatattgttttagaaaattggaccaaaacatctctaaaggagattaggcctttctactagctaaacaatggtttaggtctccagatttatttagaaagacattaaatgtgaattaaaaaccaaatctaactctttttttggttctttaaccaaaaaataaaaactcttttttttttacagctaaccaaagcaaatctaatttattggaaaaatacccaaaattaatatacttttttttttttgcgttagttgatatagttttggttctctaattagtaattcttaattttcaactttataattggtgaatgaaaaaaagaaattaaatattattattattatttttaatttttaattttaatattattatttagtcaaattgattttccgtttaaatttttttatttgactgcattaaaatttgcatattaaaattaaaaagttaacaaaagaggaataaac
ttattattatttatttttttccttttccttcccaaatctaggatgggaataaaatacttcgttttaatattcttttttttcttttcgggttgataattgagaggttaagattttcttagagcgatttattattttatgatattaaaatatacggacgatatactgaaagaaaattcatgcgagaggatgttaatatgcaaattaatactattcagttgaattttgccatgcaatctttttggtcgtaaattttgttgaaaacttatccaatctcatatgaagcgtcccaaggcccatatcaacacttattacgtagaaaacatcataaagcgagagaaaaagagagagaggcagagagataggagcgtatgggctttcttttttgttttgtcaaacaactttaatttacttaaaacctaaaagagggatgttcatacaaatagaaactgaaaaaaacacaaaaggaggagagataatggctccatgagtttttcaaaaag
aaattagaatacttttgtaatcgaatgtctttgaagatttatagaacaaaagaaattgagcaaaattattacatgttccctagatgagtgtcaggaacttggtatatatggagtttagaagtaaggttaagaaaaaggttggcttcgaggaactggagtgcatttaagtggatgaaccgtgcataaggtactatacaagaagttttgaagggagaacttttgaaggaatgaactaaggaatgaacttttgaaggaatttgaactcttcctaaccaaagtatagaagacttcctaaccaaagtagtgtagtaaacgaaaaacaatcaaaatgtgacaaatcaaaggtaaagactagaccagtctctgctcaactgtatttttcaccaaccattgcaaaCTATATTTAGcgtcttactattaacccacgtgttaatcacaccaactaccaaaaatattcataatccaacttctatataaacttttgtttgaccataaattac
taacatttatttcattatgcaagtacatcaaccatttacatttaacatctctctcatataattttaataagaaaatgtcataaaaatatatgtaatttacctattttgactaaaataactttaaccattccattagataaataaatctccaatttttatgttgattaagttattttactttcgtttttaatcaataataacgagttaaaattattgactaacaacggagataaatagtaagttcaatgtaaaattgaaaactttattcatctgataaaatagtttgaaagctttttcgttaaaaaagtttgagattatttttagaattctttattacatttatcttttttgaacaaaatctttttatttttccaaacaacccaaacaccacataaaaatgttaagcgcttgccgacaaaaaaaaaacaaagaaacgcttttacgaaacgtgtcaaatttaattagtctaaaacgccgtcgtttctgtataaccatccaac
ttgtctctgtttctgaaacagagaaatggtttttaaaaagggattcttaaaagaaattggaatacatttttttttttttaacgttcgttttgccactctctgtcttctaaattactttcatctccgagaaaaatttcacaaaacaaaaccattgcaaaaacagagtattaaaaatgctttttatctttggcttttcttgaaaacaaatagaaaaagttaccgtttctatttacttcacggaaaaaacattagaagttcataaaaattcactcgaatctctcgttacttcagaagagagaaaaaaaaaagtattgttttggaaatatatgaggaagagaaaatgagagaagaagtagtgcaggcgaaggagaagcaatgtttggtgttttataagagagacCTGTTTATGGactagtgacgtggaatattgattttaattttttagttttattttatttattgaacattttatcaaaacgccgcgtattagagaggatgcc
tcgaagagctcaagagggagtgttaatattcaatatgggaaaataatgttttatacattaactttcaaaaagtggccaatcaatacgtgaactctaaagtcggctaaattaaacatgataaaaacgttgaccagcctttttaacataaacaaaatgttgacccggctaaaatcccgagacgttaactcgccgattaaccccgttaaccgacgttaatgagttctgttaaagacaaaacaacgtcgttttgtactaacgaaacaaatcaaaattcccaaatcgaaaactcaatccctaattctctcaaaatccctaattctctcaaaatccctaattccctcaaaatccctaattctctaaaaccaaatcccgaattctaactttggtgaCTAAAAATAGgttcttcgatttatctataattcgttttgtgattgccttagcaatggaaggcgaagtccacattgctcatgttccaccacgacgtgaagttgaaaccggag
aagaaactttgaattctctcttttgtagatacccatgctattaagtaaagacgcaagtgtttaattaaaggtacatgttgtagtgtaaaccagcatacacaaatttaggaccaaactgacacacagagcatcacatttattacaacacttagagcaaaatgtttaaaagacacatattgcattatagcaattaatccatgaaggaaacactgctcaattaaataatcattttccatttacagatgctattttattgacaaccatgcggatagatcttaatacatgttattatactgcatcacatgctatgaacactgtttacataggattctagtcccacttgaaatattttaatagaatccaataagttcgcttccaccacacattatctacccaccacaaaccccacataaatgtgtgtatatacactccaccattattgccttatatatacatgtatttccccgaacaatgaataacgtaaCTAAAAATAGacacac
agggcgaatagctgggttaaacagattcatcgcgcgttccacggacaaaagtttgccgttctaccaactgttaaggtcggcaaataaaacattcgaatgaactaacgaatgtgaagatgctttcattgaactcaagcggtatttgtcacaatcaagcgaagaaaataaaaacctttactatgattttccttcttcgggttttcattatatgttttcagaatgagacgaccgttagtcaaaccagataattaacgggacataagttatttaagaaagctttaaaattcttccgttacctatatgttataactttttttttgtagacaaaaaaatgctaaagaaataaatttatatgttataacttataaacacttaagtattctaattaattacataatttaatacCCTAAAATGGtctattttattcaatcctataaattctaaacttctttccctacccaaaccatccaaatatcaaagcaaatacaagtcaaagagag
tttattttattataaaggttaagaaaatataatgttttaacttatatattaactctattatagttatcaaataactgtaaatgtatttaaccgtaactgttttaactgcatatataacggttaagattacgattaaagaaaattataaccgtaacctgtggttaataaaccgtaaccggtggttaataaaccgtaaccgtaataaccgtaatcatagtcatgcctaactaatagaattccaagtaactggatttagaacttataatctatgcaacaaaatatcatctatacattaaaagagagttttgatgcttatctctcaaatctattgttttcatattttattatttttcatttttaattattataaaagaaaacaaaaactatttgaatatcttaattaggagatttatcttgaaaaaaaatcgaaatggtatagaaaacaaaaataataatataattcttggttttccttagtattattcaaaatattgataacg
tctcaaactcacttctatttttgcttctatactatattttagagtaaattttactccaacgcacttctattctcacctctaaatagagatctctatttttatctctatatatagaagatctatattttttttactatatctagagtcaaactttattatttgtaaaatggtcctttaactttatttttcttttatatctgatttaaataaataaactaataatttggactgattttagaggttttagtttaaatatctattctaatatttgaggccattattattattatttttatttttgtttatatgtgtaattcaaaaagataaataactaatatataaatgtgtaatagactaatgcatttacttataatcaaatggatggcaaaaagatgacatCCATTTTAGGgaatttacataaaatagagggttttattgtaagtaactcgctatctttcggttatcttcggtttgtaatttttcatgatcttcttcgactt
acaaaagtcaaaggctactcaaatcgtcattttttattcgttacgattctgataacatatatgctagtaatacaagacctttagaaatgtcgttttaacatttaatttgcatagggaaaaaaaaataaaaatagacctttagaaatgtgaatagtatagtttttttcaaaaataattctcaattattacatacagtaggagatagttaagacaccctcagtgaggttcaccagttgtgtatgctcttcggctaggctaactaaaaagtacacatttcttactgggcttgtgaacaatttttttCTAAATCTGGtaaatttattttgtttgggcttgtagtaagttacccgatggaaaaatgctacacatcatacatgtggtggttgcaaaaaaaataatgttaaaagagtattttgtcacctaatttagcgttaacgtttttgttcttatcgctaattacataattaacaaattaacattgacttataattccagattat
tgactatctagtaattaaccccaaaaagaacaataatttttgtttacagcataccgatacaagtaggaagtgcagatttccaattctgactagattcagagattacatgcaaagcaagttattaagaactccatcatctctaatttttccttatttaatttaaaatgaggcaagatttcccttgataattaatactttaatagtttattagttttggttggtaactttagaaaaaggtgaaatcttcaaacaaaatttgtatatacaggtgtaatagaatgatagtattattacaattacaaaacttattcttatacttcgaaaacttaaatatttacataaaagactgaagaaaaacagtttttgttttggtctcttttgttattaaaatgttctagttactagtgagCCTTTTATAGtatttggcaagttgtcacttatcattcaaaacgtcaaacaagatatgtatataaaatgtgtaaaacaataaatgcttggtt
gtccccgtcgccggcgtcatcggaagacgaattcgtatcttagaactgtaatttcgtactcggcacagtacaaactttgccggagtagagtgagattacgattgtgctcacgtaacacattctttttagaccctaactaaaactcgccgccgccgttcgccgactctgttaccggttcgtttgctcgatcttgaactttgcttgaataacaaatgcgtgtttgcgccatttataatcatctgttctatattcatggtcgctgaatcaatgttttgatcactatgcttagtttcgattttgaggtttaagctttctctgcagaaacCTATAAAAGGcagaggagatacgtcatttgattcttttattgttacttgatcttagtgaagtttctatagatgctgatggaaatgataaatgttaatttgaatcaaccaaagaatgttattgtatctgcaaacgctaatacttgtggagattatgacagataagaaggtgaagtg
acagatggtcaatttaattatgcaaaaagagaaaaagatggtcaattaattaattatcaaagaaaaatctgattatagggtatttcaattaagtgataatttatttttcagtgataatatattactgatatttaataccttttttctcaacattcctggaatgactcttttgtgctctaattaattttggatttttttctcaacattattttaataattaatacccattttttaggttacaattaacaaaaagaacaagacaaaattcaattttaatttaattagcatttagctacttgttcttcttcatcaatcggctcttcgcgcctggaatctctcacgcaacagacaaaattcatattttcatcatcattcatcgtaagtagtttcatgaagaattaacaatgtttatcgtttggttatagttttgcttatttatctcctcggagcCCAAAAAAAGaacttaaaattgatagagaagcaaaagaggattaagctat
atatttgttagaattatactaaatccaaatccaaaataactacaaattgtgttgccccctcaattttgttaaatacacacgtttagtttttaacaaattgttaatgggtattctattttagtaacttcccacttatgatttgatagcattacttccatacccttttagtaactttattttaatgggtattcaattttagtaactttcgctcgaacatcaatgttatgtcatatgttgaagtcattattaagttttgaccgattaattatgtgaattgactaaagaatcaagattaatacgttagatataaatatttgatgaaccaaggagttacaagttatcagatatgaatacgttgccatagaaagtgaacctggagaccacaaaaaaaaacaccactataaaCCAAATAAGGattaacgacgtgcttaattacaaacctaaggctctaattaatcaaatcattcactgtccacttgactctctcaatgaaaatttat
tggatattttaatatatgtttgggtataattggacaatgtttgggtaagtaatactcaaacccaaaataattttggttatgtatgggtttttaaccaatacccgaattacttgtattagaagtgaacccaaaccgaacccaattcaaaattgtacgtataacccaacatatccaaaatttctaaatatggaaagaaaaaaaatccaaaatttctaaacccgaaaaactccaatccgaaaaatttgatccgaacctgacctgaataccgacatgcccagagctactccaaagtggggaaaattggctcggattagtgtggatgaagtttttggctttgttatgtagttttttggcttgaagaccaaaatttatatCCAGAATTAGtccaaactagcttagagaaattgaaagccaaaagagggtagatatgtcttttaacactctcttacaaaaaaaaatagttacttgattctcaaagaagggtgaattcgaggtttttt
ctacaaaaatattgatataattagtccggtttactgctaattgaacaaccattcaaaatttgatttgttgtatagacaatgagttatgcctcatcagaaataatcacaacttaaaattattctagtatgatgaaatatgtgttctgttttgtaaatattatagatacaacctataaatagttatacaagttacaaccaatgagcataccgaataattcacttgactttaaaacaaacgtatcttgaattcaaagattaaagattggttgtaatagtatatatgcacgaagaaccaagaattgctcaatttttaattgatagtgacatttgaatagaacgaaaaagattgaacactaactaagcaatctaccaaaatattaaaccaaaccacataatatcaaatatcttaaattataaaatagcccctatatttcctctttatctcataaaacacccgtttcttcttctaatcttaacttcttcttcatcaatcacacatc
ctttaaagcgcaaaaactaaaagagaacgagaagaaactaggacagacttctaaataatatttataaactcgttcaagagattagagaaaacgaaaaaatcatctggaaattgcgttaagttgattaaattcacacattttgtaatgggtcaaaacgagttaattagtcctactttttctataattatccaagtcatcagatttactatccaagcgaacgaactaaagctcctcgaatttactcgtcatcgaatagtcctagctacaagaggcttcatatgttgaacatcagaacatagtttgattatcaagcaacacatatcaatcatgcatgacttccacgtcaccacaaccttaccacgacgtgttacactatgagctaatgagaaatatttctctcagaatctggtctaagttatcaaattccaataaatatatatcatcatccataCCATTTCTGGttttaatatccatcgttcagctattatcaaaaaacagcc
tggtggaaagtctatctattatagcttaagatgtctcattctcaaagaattgtcaggaaacagtttcttttgtatggtcactgggttgcatgatttctcaaatccttttgcttgtcttatcccttgctcttagagtattaaattttagaaagtttgaatttttaggtcttaaaaatcataattttagcctaagtttatagtgtacttcttgttaggcttgttaattgaactgaatctaacatttgatagcttaagattcttgatcggtgagatttagctcatggatagatttttcaggttttgtatgttcactgtgttgcatgacttctcaaattcgtccttgtcttatccatgcttagctctgagaaatagactattttCTAAATTTAGatacaaaagattgctctataagctgcttacgaaatataagattgctctataaggttgctgaactttgatgtttttgtattacagtctttgattgctgcttaaccacggat
tattgttataaaaaatagtaataaaaagaatataatgaaagtagtgcttaatttattaacatatttttttgttttttatttttattttaaagaaatcaattaagagtaagattgatgatacatttaatttgcttatttaattttattaatttttagtttaaaaaaaatcgaatgacacatgtcattttatggagagagttgaccaactttcatatatataattcacaatttagactactatcaaatttatatccacaaaccaataacaaataagcagctctagatagaattactttgaagatgattaaaactttcgaatgaatagcagaataggaactgaaaatatgaatattacaacacaagaaaCTATATCGGGaatatcatttatctatttatagagatgtaaaactcattgacattgtttttatttaaatattattttggcttttgggcaacacctactatgacacattttaccaacattgctacgacaaaacggc
ttaaagcattttctatgatacaaaagtataagagatgtgtatccagttgcaaaacttatactatgaattgactatactattttgataatttctataaccataacggctgcatgaactatatacttaaaactatgactacgatagtcgcaataaatgtatcgtactatccttcgaactcttatacgatttaaaaccttagcatatcaaacatttaaatttctagatagtgatatcaaaatcctacagccgcaatttttccagaaaaaggtgataattttttttttttatcagcatattgcttcgatgcaaaatacgtggaatctatgcaaacaaatttgtttcttctgtatagttgcttattgagttgagtggttgtcagtcaccaaccctcttcagatctcaaagccacaataaaaGTATTTTTGGtaataattaccaacctcaaaactataatctatatatatatatatatataatcagcattttcttcagtgtctctc
gcatcatttttatactatactattttttatgtaattcaaataaaatatacaatttaatttatacaaaatattaatgtccgtggtgtatagcacaggttatgatctagttactgattgtaaaagactaatcaacttttttttgtaagacaagactcgtcaattttgttttcgagtaatgcatttattgtatgtcaaatgtcaatcctcgtaattctttccatactatgagtagaaaaaggaagcaaataaattaccaaattaatttggtaaatgatttgacatcaaccacacacctctacacctaaattgtaccaatattagacacttttatgaacatttttttattttattttaaagaatataaaacgatacaatttaacttttataatcatgattctgcattactctccagatcacaaactttaatttaataaaaaataatcaccccgtgctatatactagtctagtataaaagattagtcgtcactaccacacaaagt
tcttttacagttttttttttcttgcatcatttttacagaatttatgtgagcaattcattttcaaatttcttatctttcttttaataaaattattaagagaaaaaacttataaaatgtttattaggttttcattattttatatcatataaggctattaaaattttaaatcctcctttttaagacaaatttctgattttgttctcaattttgaaaaggtctatctctaacttaatttccattttatttattatctataccatataaatttcttcaaatctcaatcaattaaaaatttctattttgcttaaaaattaaatgattgcaaatttataactaataatttctttttttaccatatccatgatataatttattttaaagttaaaaaaatattttgattcatattatatgtgtatatatatatatatatactgtatatgtatatatacatatatatctgatcggactattattatctcttacctactcggcccaatagt
cattatgttagaattacaatttctaatgatatttttcaaaaagcttgtctaattaaaacaaaaccagtactttcgtttcttaataaagaacaataattaacttcttaattttggtaaccgattgactgaatcttctatatgtattgtgataaaatggagaatgagcctgacgacatgagctagtgataatgttgctgcggagcggatttccatactaatacaagttcaccttgtccaacaaagacttcatttcccattcgatcttcgatatttgttatattagaatagatctttcatacaaatgaaagaaagagagattgaacgtttcgtttcttatatacttcaagagtgaagcaaccaacttaacttaattatagaaacctttgttctgacattttacctcatccgttaCCCAATATGGatatgggcctgatcggaaaaagacccaatcctgaaatacacagactctattttatcttgctccgttagaccaaaatgtt
ccaacttcaagacgatcaaacgtataacaaagaaacgaaatcaaacagtcacaaaaaaagagagaaagagtaaagggttatacataccagaaaatctcctttaaactctagaaaatctccgtatctaaggtctaagtcattggaaatctaggtgttttcttctaatcttcatgcccttttggtgatgatgcttagttacaatgttaagacagaatatgagaattgaacaaattgatgcatctagaacaatgtcttgttaatgtatttcctgtaatctgtcttttggtgatgaatcttgatgctatttaaaatgttagagcttgagcaattgagacaggtgcataacaatgtttgatgcgtttagttgacaaagttcatgttctagCCGTTTTTAGgttaacagagtttcttgttatctctttggatactatatatacaatgtttaagacagatatgatagacattgaacattgaactaaaggctgtgtgtgtatccttac
ctggaataatttttaggtgagcgaccttccgaaaaataattattgtccaaaaaagaaatatgtacatcaaagagtgtaaaagatttatcatgtcatgttactatattagcagaagatagtgtgttctttttaaaaatttattatcatgtcaaaatttctccatatacgggaatgcatcgggacaatttgtaagtttcaatttgcactgttatttttagcgctaataattccgacgaatattgatgtcactaagaatagtatcatacaataaatgagtagatattttatcagttaccattatctaaagtacccataaatgatgctaaacttttttttctttttcctacttttacgtcgtttataactgatgtaatttaattgatgccagatcctctttttcgagattccttgaacctcataattctatatatttcccaaCTATAAATTGttatcaactaaaactactctacatattaagaaaacaaagaagaaaaatagct
gcaatgacatagaaatgtaagcttttaactgttaagtggctctcttttaacgaccataaatgagaagcataatcatgtggaaaccaaatcaaggttagtaccttcaaaacatgtttgaaagagaagagcttaacgtaatccagtttacaaaacgaaaaactaacgaatatcacgaatagtgagtgtacagcttggcaatttcgagaattggaatctcaacctagataataaggtagagaagtttagatctacgtaggaatcaattgtcaatatgaaatgttcagttctaaaagacgatcccaaaacgcgatcgtgcataggatatataaaaaaaaaactacacgttgatatatagttcagttccCTAAAAGTAGtgttttacaatatatataacaaaaccgtgttttaaattgacaaaacggcacgtagtttgacaaaagaaatcaccggagcttttatgttagcgccggttctagaaacttagccaagttttatttctc
cttacaagagttttgaacccaaagatgggttagggtgggtgacatggatagatattgacctgtgggctctggccaatcaactccgacaagatagaaatatctaagttattattatttggtaacaaaattgtatattatccacacaagagtagcaaataatttgtgttctacaaaatggtgacaatattcattttcaaagtaacaactaacaagtgttcagttcacatttttaaaaatcaacattcaaaaaaataaaattcaacagattgagattttgatttcatacaacattaaaattcttaatatagaaaataaaaattatatgcaaagaggataagtaatattaatgttggaaaatcagttttcaataccagtaatattttatgtaattagttttccgaaatagttatatctgataaattttgtcataatttttttgattgtatggatttgataataacacacgtttccaccaatcaacaacggaaacgcaacgccac
agacattggtaataaatcttatttgaaaatttgatatggcgtgtccacaaaatctttcttcttactagagattagcgatccacaacaattagttcaaagattagcgatcccctaattcattttgattgtgtttggaagcgtggagagaaaaattgtattcgaagcattaaattattttcttgccaatagattatgagttaccacttattaccaattgattttgagttgaaattccttataaaatttgatttaagctttagatgagatgtgtgtttgtgtctacggtgcactcgaaatcagaatatattcatttctaccatcgttcatgatagctcgggcattcgaactcttaatgccctaaaaatttattttcttcatctatttattatgttggatttagtgtgttcgatgtgttttgaatgagcgatacacatgtgtaccatcatttacggaaacttgaacgtttggagtgattgattaggtaagaatcctagaacaaa
gtatttgaatcagttatgatctttgttcaagcaaaataagaaacagagaaacaataataatgatagctcatggaaacatatgtttgccatattctcgttgacttatgtcttgaacagaaaaatgtacatcttaatgttatcctcaaaggacaagtgacgaattctcaattttgctatatcccatcttctattttacacaatttttagctatttacgttaaatcgtttataataccgctttgtgtcatcatttagagttaacgttttttttttggaactaatgactatagttttctgttttgttctatagattatatattaattcttttttttttctttgaaatataacagatttttgttttttattgacaaataatgaaaaaatgtataacagattatataataaagttaCTAAAAGTAGatttggttgtgggttggaaaaggaaagaggaagagagaaaaaagggaggaagaaaaggagtgatgtagagttgtgtgtgt
aaacatacacagatggttaagctgtcatagttgatatttaaaggaaaaataccataaaccaaagtggtttaagttttccatcttctaattaatttttcactactttccaacttcttctttttttttgttcaaactacttttcaacttctaaatttagaggagtatatacgagtcacgaaaatgcagatgggtgttatataattatgacatcttataaggaaagtaaaaatattccataataattacaaactcttcgtatcttcaaaaagacgatatacaacgtgatgaaaaaagagagtagaatctgacaaatcttatgtatatttttttaacattaaactgttggtgtaacatttggatttaacaattactgattactagtacaaataaaataaaaataaaaatgcggattacaCCATTTTAAGtccagtctctccacgagtcacgacgctgtaatgatgtcccttttaaagtctttacttcttcctcactacagagac
tttgtttggtcgatgatgaaatctctttaacattgatctcgaaaaaagaaagagaagacaactttcatttagtaaaattgttgaactgaaaaataaaagagataaatctacaaatatttaataactatggggttatgaaataattatggacttttcatgaaagcgaaacttattaaaaatgatctataaaaaaatattgttggtggaggagaatcacaatatttttccgagagaaaatcacggaaaccgatgtagattctctatctccaggttgttcactttctcattcatataaagaacaagaaagatagagatagagagatctaaagaaagctaaaaacatggagttttttttgaattttctttaaattcccacgacttttctcactacgcaagaagagcctatttcttctcagatcttacctttccttcaatctctcccatttgaatcatcattttgtttctcaaaaacaaaaaaacaaaaaaaatactttttctct
ctggacttgaaagcaagcgtgtcggaaataattctgaaaattcctatcgtttcgttctaaaaaagtcaataaaatatgggctgtgttaacatgtaattgcattattgctctataattgtaagtataatatatttttttaagttggtttatatttcttcgaaatatgaatgtgacttatttgagttgaccttataactatctctaaaagggccttatccgtttcataaaaacttttattatatttaatttggagtgtgtcgtacattcgtaagtatctttaaatctgtatgccgacaaaaaaaaaaatcttaatctgtatggctatatttgtctttatgaatttataatatatatcttatttttCCATTTTAAGacacaagcaaatacattttaaacattggtttcctttttttatttctgaagtttcaactcttgttcattgcgttgaaaggtaaattgctatctgatattttgtgtgttttcaagagtaatacatacct
aaatgaaacctttttaattagaattgaattatactaatagtacttgtactatgttgatgtggaatacttacctaagaaaattagatcagaaaattgtataatttatacatcaacaccaacattgttttctatagcatcgtattttatttgtgtcgttattcacaaacgttttgtaacataatttaacaccatagattttgttaattaagcactgttgccattctcatttatacacatttttaccgtttgatttatccttagtcataaaattgttacattatctgatttctttatatatatattttaatttcaataacgtttagtatattttgaagggaagcccaattggtagatttaACATAAATGGaaattaaaaaaactcgtagatcttaatatgaataataaaataatgaaaagcccagaaatttttgtctgggaaatactgaaagacaatcacagctcaacagctttttaactcacctctcactctcagatcattc
ccaaacttttgcatgaacacagtttatacaaaatttaaataactgttaaattcatttgaaactttaatgaatgatatttctgacagtaacttaggaaataaagcttatacaccgttttagtttgaagataataattctaaatctgttttcaaaatgtgcagtcaaaaagattcttaatactaaataggagattttggtgggaatcgcaacattaacatcatcaaatttgttttagttaacaatatattgaatttggtttatgctgttttgatgaattgttttgttcatctgtcgtactttaaaatatctctgcatctagaaagttgtatgctattattatatattgcactcgtaatggactctaattatttgttgcatttgtgagggagtctctcgtgtcacacgagttgattattaaaatgattaattaaagacaatcaagaagaccttgtatgccaaagattgtcaataaatacacacaattcaatacccataagctt
ggtcatagacacaagagaagaagcaaatatgtttcttacgccaaaagacacgtttgtatggtaagacaaaagacacgtttgtatgtttcttacgccaataccattacgttaaaaataaactagtaacttaaatttacgctcactttctatttgggttttacatgatgattttggtcaaaggcctatttacaatgttgcaagcccatattatcttttaagtatctttttgtgcaaccaaaagaatcagtgatcttatgctcattttcatttttttctaatgaaatttttcgtcacttatggcttatgcgtccgatggacgattatggtaaaaggcccatttattcaatccaaagcttactgggttagatgaCTGTAAATAGaaaaaggcccattatagacccaactaagtatcttagggtttcagtttccactataaaacttgttgcggcgtaagttagggttttgagaatcagcggcttcacctctccaggttcgtgtct
ggtaattagatactgaataaagacatgaagcaaaactttataaaagatagacaactttgggcaatgttagttacgtaggtgatgatgatatcttttgttttcttcaataaagaaataagagtaaaagattccaataattgttctaaggttaacactcgctgttgttgtcgctttatgtggtaaacgtatagagaatctctttgttctcttctgccatttgtccccttacaaaattaaatttgcgactcttcaaacgctatttaattattttaaattgattacgtattcttgaaattgagccaagcacttgccatttatttacatattaactacttattcaacattagatttgtagtctatattcattcaattgttctaaagtacaatctgtaaataaagacaCCATTTTGGGaacgcaccgctaaatcttagaaaatcgcgatcgcgtttgaagacaaaagaaagctaataaaactagcactttcatcaactttacaaca
cagttctctaaagactagaactctacaaggttggtggctaagaaaaggatgtcgattacatcataatgctaatacacgcaaaaggtcaggagtgtcgaacatgttttaacttgcaaacattgccgacgacaccaagttcatttcgagctcggaattgagataccgaagacatgtccaaatttaaaccggacttagtaaattccccatcaaaaatggggaaaatgagacttttctttcgtttgatgcgaaaactctcgtcttgactcttgaagctttgtttttttgactccacaagtcgtcgatttgacattcgaacaaatgattagtcagacgatcagaaacgctccaaaacgcagcgctttggctagaacagagctttaagacacctatgttaatacgaaaataccctctgataaacttatttatacactcgacgtttcgtttttttttccagttttctgaaaagtaaattatttgaaatcccgctctgaattattaca
catcatatttatacacacagactataaagagaaacagactataaatagaaacatacattattttgataagttttggaatattcgacaacagaaaattctctctatgtgtgtccaattatattcggtttatgtaggtggtaatttagtaattaattaccagtttaccacacagaataatggtcttccagtcaaagtgattgtaatgtgatttatacaaatacattttgatattagtatttaatttctccaacatgaactttgcattaaatttgatatattcaagtatagtaattttttttataagtattcaagtatagtagttttaagattctttctacttaaagaagataataaaaagaaatgaaaatctctctttaccaaaataacaaatttattCTAATTATTGctacttactgtaaaataaaaacagaggataaaaacttgaaactttccaagaaaaatagtcctataaataagactttcacgaaaacctaaaagat
ggactatatgttatctgtgtggaatcaaatcaaaattatcaatctggttcgtcggagttggatcaatagtggaagcgacaattgctagtttgtcgtttgtgtttttaatttcggttcggtttacatggttttgaaaaattcaattgatttcggttgggtttgaattggaattaaaggagaaaaacactgaaatcacgcactcgaggctttttttgaaaggagcgagtgtgtttcaaaacaagccatttggtgggttagaacccacagaaaacgtatacacgcgctcatcacgcgattggtgagagtgggtgtgaaatcgcccgagaggtgagagtggggtatgacatggaacgctctgattggcttataaaataaaaatagttgagatgttgctcctcccttcctatgtttCTCAAAATAGacttctcctttcagaagtatcaaaccaatgcaattcatagaagagctaaaacgtttttttttttttttaatgattcaat
ttgatttgatgacgtggctggtcctcatttctttatgcctttccattagtaaatttcccaatatttaaagttacccacagattttaaataagaagaacccacagattttacacaaaatttattctaatttgaatattacccataaaacaaagtacataaaaggattttgcaggttaacagttattagctttttagtaacaaactgatatgaattggtttgataactttcgattttacttggaaattaactattacaagaaaaatctaatttcaaatagtggaatgatttgagttgggtaaaatccggctcagatgataacaattacaaaataaaaatgagacggccggctgtagaataatatgacgacgtgaagcaaaagcaggagtgcgacagaaacctctctaaccaaattgcttttagttatattcttcttcgtcttgacgctactctttacctttttttatctgatttcagatttctccagaatcttcagattccc
tcaacttggtagataatagacacgacacgagtaagccaactttcttgatcaagccgatttgttttttacaaacggcatgcgttaccaaactttattatgtaccaaaaacgatccgttaagaatataaaaacctaaacataccatccttgtgatgttttgtttattgtaaaaccaaacaaatgtgttttcatgtgaattatgtacatttaaaattataacaaaatttatgatcttttgtatgtataacatgaaatatttgaacgccaatgcaaacggaaagaaattatattatttgcgttgagatttatgtctttgcgattacgtttaatagatctttaagactaactaacccaaattaatataagtaataaggactcgtcatatatatttatcatataagaataataataaattataagagctggctagggggtgacatgtttaacactccatcttttgtcaactcactatatactcctctctcctcctaacacagaggc
gccttgctcactctctacaaatattattgaaagttgaaactgaggatatgtcggtttggtttagtatggtatcattaattgcgtttttattgggttacggttctgaattctgattgtgtcagatatattttctgtttcttttatagttaaccaaggaataacgttttagctagataggtataaagaaataaatatgtagccgactcaaattttactattaaaatttatttgaacaaattattatatgatcggtctaaccgaaaacctagtgatccaaaaaaatgatttgaatttaggaacgaagacttcatgaaagaggaagaattaaggaccttgtcaaagaaggcaatcaatggttcttcttcgaatggggtccccaaaggaccacttcttcttttgtcacttcattgcgttagataagctctaattcattttcgtcacccacatcttcaaatcaattcattactttttataccCCAATTTAGGcgcgttatcaaagc
gatatgtcgatgtttagtaagagttgaaccacaatgagggaactaagttaaaaaggcattcaaataaaaagtcacatgactcgattggttttaaagggaaaagaaggaagctctcttttacgtcattgtttagaggtttactttgaaaaaataaaatatatacgaagttatagtaatgttgaattaaaaaaaaaaaaaatttgaaatcttatgttcaaagcttagaaaaattctcccaagattaatcttctagaccctagagataatttggcatttacaattttggagttcaaaaaaataaaaatactacataacgggctaacggctcatgtagtcccacaggccactaaattcacaccaatttagtttgaagattataaagtaaaattggctcacacacactaaaaaaagatagccgttatgagtaagcgtattagaccgttgggacaaaaaaataaataaaattaaatagtaacgaaagatccgttacgaaagtgaac
taatcaatctagtatattcaagctttcgacatcataaaccagcactaaatttaattcaagacagtgaataacaagagccacacccacatgtgtactatggtttcgtgattgtctcgaactaaaatgacgtgtccgttcttctctccttttatttttttcttctttacgaaaaaatgattgaacctttttttatattgcacttcaacggttttcacaagttgatgtttctgtcttatagtccataaataagttcgaacaagaaaaatggcaaccgacgattttaggctaacggccttattgttgagggaatcttattcagatgaatgacttaaacagcatataaccaaagcaaaccggatccttaaaccaaaatgtaataaaccgtacgctggttgatacaaacaatgaacatgaacctagactcaataaaaaccagatgcatttacatcacaacatagcatgatatttatCCTAAATTGGgtggttaaccaatcctagct
gctgttaggctagtctcctgcctctcgtgttcctttcagacctcgaataacataatatttttgtttgtgtgatatttatgcaaacattgaattaattgtagtgtatacactaaaattcttttgtcgtgcttacgcaatttggtaaattaataaacccaagaccccagcaacaaagcataacaataaaccaaaaaattatcatcgtttcaaaaatgtcaatatcattatgtcactcaacatcattttaaaaattcatattcttgaaaatcatacaaaattcagactgaaaattgctagtccattatattaaaatgaaaacaaaaaccgtcttacgtcttacgtcatacgtaaaatattataatcttacaaattagtttatcatgcctataagcagaacgtgaacattgaactttcaattgatatttttacttgttgggaagttagattaaagtctcacctagatatagtgtatttgatttgacgagaccactttttatttt
atctacattgtatgtaatacctccatgttgctacacgttaacacttgcatatttgttactcaatctaattaagcaggaattaaaaacaacggttaaccggaaaacttttactatttatccattcagtattatcttatagctcaaattacttttagtttttacatataggatataactctcacacacgtaaaatacgattaaatttaaattcaaactaggacacttatctaatctagtgttatctgaattcatagagtgttagaagaattaggaaacgttttttaatcaataacatcatttttgggaataatatgtttatcaaatataaacctacccaaagaaaaaaaaaatcaccaacaaatatagtacgaattaagCCGTATTAGGgtgttccggaatccaaaagatcgaaagttttggataagtaagatattcacaaatattcatttttaaaattcaaaatattcgataaatacaagcgatcttccggaacagatctt
ggtaatcatttgaaaaaatcgttaaagatcgacaaatgagtgtatatcatgctctggtatatattaaactcctatccaatagaaaatagtattgtgaagagagaatataatctgctaaagtattcccactatccagaaaaatacaaagtagaaaatgcacaaaacattatggttagatttctatccactatcgaagattggaatactagtttataaaaccaaaaacgtcacggtgtaactcctcgactgcacgtaatgcatcgaataacgaaatagtgatatatacacagaaaactatatagtatcatataaaattctttagtaataattattaggtcttaagaaatacagtagttgcgagtttaattgactagagagagtcatgattagtttaacgataatgactatttaatcgggcacattcttttccaaagatacccctacgacaacattaaaaaatacaaaaagccgaaacccgcccactacaatgaaaagctccg
atttcacacacttcaaaactagtataatttatcaattttactttaacactggaatattttcatcttatacagacttcgataacaaaagaatatatactaattttaaacgaaagacttttccaacgaagctacaatgaaaaaagtcatgcatgtaaacaaaaaaataaatttcaacccctttgactgatgacaatatatacacaagaaacaggttgacatatatgatgagtatatgacttctatctatatatatatatatatatatttaacacatgtaaatatatttctataattcttaataaattgaaaaaaatattttcttctaaataaaactattaataaaataaaaaaacatacgatttcttacctagcgatgcagtgaaaatatgagagacgccagttgcagtcaacttccaaaagaacCTATATTAAGcacatgctctacccaaattcctccttacctattataatcacctccgacttttaattataacaaacca
atacggtttaggaaaattggaaaaaaaaacttggttagttagcaatgggctttagtttttggtttgtcaacacttgtgacgagtctcaaacatgtgtgttgggcttcattaaggatatctatacttttgaaaaattatttctaaatcatgtttaagcctttagccacatttcttaaacttctgtccaataaccaaaaaaaaaaatttgtcatatttttattttggtttgtcatttccttttaaaattaagctaagtggtgatatgaaaatgtaaattcaaaataaaaagggactctataaaaattaaagaatcttatcatgcgaaaatatctataaatttgaaatcgtcttaacaaaaagacaaacattttccaacattttattcaaataaataaaaatagaCTATAAATGTcaacaaaaaaaaatgaaaaagtttttttttttccgacaaaaaaagaacaatattctggcacagttccaacaaagctaccatcaatatg
caggaaactaattaacgtgtggtaacggaattaacgtatccgttagaaaaagataacggtatggggattttggcctggtcaacaataacatttgtgtgaaacgaccggtcaacatttttattatgttttatttggccacacaaaaaattcacgtattaaatggtcactttttgaaagtttacgtataaaacgacatttttcccgtaataccgtatacgctgcattgaaacattccagtcctagtcacgtgcacggtgcacctactagcccacgactcccacactatccgccacgtcagaaaacgaaaccggttgtagcaggtaaaaggcacacaaagctaagcataaggaagcgcgcgacacgcaccggttcagccggtactctgcgtcgataaacgacatgcaagaccgtccattttcttaaaaaagcgACATAAAAGGgacggtccttatttgtttattcaaccggtaaaatacaaaaaaatcaggaaaaggatcgtg
cgatcaatcaaacgaccaaattaaaaaaaaaaattagtaacataattatgactcgttgttatatctaaaaatgacaggaaaacattggactaaaccatttttttcagttttaattgttgtaacacctgtttccaacgttttatattgatagtattaattattttcttcgttcacccgttacatcaattgaaaattgaattgttatcatcaaaggttttataattttataaattttaatcttacaaagacaaaatcattatgggaatatatatctgtgaaagaattttgataatatgtattttgttggaaagctgaaaaatatgaggtaacgtaggttattgactgtaacggaagcgaatttaactatgtttcggtCCCTTTTTCGcaaaaccgaatagaataacgcaatttaactttggttcggtttggtttttgtgaattaacttttttttattccacccttaccacttgcctaacggagccgttgtgacggcccatcc
atcaaatacaatataagatttttatactaaagatgtatacaatgcatttaacattaaaggaaacaaataaactctaatcttttaaaaaaatactttaccttttaaaaagagttattaatcacataagcaatatttaatttttcattatttttttcatcatctgtctaacatattactttttaaaaaatatttatcgttggatacttacttttcagaccacacactaggactagtggttcctttattttactgcatagaacgacaacaaaaagctaagcagtaacattttttagggttttattactgcaacactcaaaaatgagaaattattattaaaattgaaaatgaaaaatagtaatcgcaatccgaaattactttttttctagccttctaggaactCTAAAAGAAGgcaaatttcttgcaattgaaggtacctgcttctctttttctggtttgtctggtttcatattaaaaaaaacattttgacaactatatttctg
ttcattttttttataaagtaaacttacacgaaagcagagagataagatatttatatgggccttggcctgtgattactgattaaggcatgaaaagttggattcttctttattggatctgataaaatgcttataaggcctttgaatacaaacaaagttaaatgttattgttgatcctttaaaagttcaaacatgtgattagcaaaaagtgtagtggcttttcttgctttctttttgttttataacaccgtaatccaaattggaattcagactaatttggagatagataagttcattggatacaagcaacgaaattgttccaattttgtaagtttgaattaaaatataaacagtcgtgcttaattatgggcaagaacatgggtttggttttggatcgtgcaagtacaacCTATATTTGTtttgtttataaacattaaaatcatatactataataattcagtatactccaaattaaagttttaatcaaaccaaattttgtcatt
agtagaaacactagaaccctaattcttcaatttcaacataaatctttcaatttgagtggaatcattcaaaacttgattcccctaacttgaaagtaattatttgaatgtaagaattaaaaaaagcgtattttgtaaagtatcacgactaaaacatgctagttgagttaaaccttcataaaaaatgaaacatattatttgagtttcgagaaagaaaaaaaaaaaacattttatttgagttgtcgcagacacgatcacgatgtaccctatatatagttccaattagcattatttatcccatcaacaacaactattatgtcagaaatattgaattagtaaaagaaacaaatcttatctgggccatccatttgcacacagaccaatggacgtagagcgtggtaggcacgagccagatgtgaggtaccttgaggtgccacgtcacattgaggaatctttggcggggtttcattgtttacctataaaaatggcggccgcaaagtttc
catatgtctcaattcaactaacttaaccccttgtctcgcaagggggcatctagtgatcacatatatacaagtgtttcgttatgtagtagctagctagtgatcaacaacgtacactgataaaagtttattagtttcttagttgttatatctagcaatagatttgacaaagtaaggattaaaaatcgatactaaaatttttaatttaataatttttgttttacaaaattgattagttggtgaaatatatcacaagcataattttaatcattgaaatatatcacaaacatgatttagactttacaaagtttcagagaaaccatccatacacaacaaaccatatataatcaggaacgatatacaaaacaatatgactttgtgtgaccaaaaaaaaaaaaagtcaaaagatattaggctatatgggccgaagttgctattattggtgggccttagagatcttaataccaaaacgaatcgtttcgtctttaaaacgactgttcggc
ccattttatgttgaatgttcgcataaaatatatttttaaaattaaataaaattctgatatttgccaaaaaaacagggtgtaaaagggtatgactagacgcagatactaaagtaatttttggtattttaaaattatgataaaagtagtttcctaaaaactagggattgaaaaagtttttttctattcgttcacagaaaccaaaatatatgggattttccaacaaatttgcgtcaatgtgacgagattttttatttattttttctattttttattatatttgccaaatccaaaatctatttaaaaagtaaaacttatcaaacattaactttaatggtagtcgtgtttattgatatcgtgactttttgtttttattttgctaatcactACAATTATAGcactataaataacatccacgtgacagactcttattggtaatgtgacttaatttataacatattgaatttctgtttccatttttataacatagatttatatcataa
tcactaacttttaattatataaatatattaaatatttacccatttcctcaacagaatggagattttacatttataaaacaattccatacttcaagaattagcatttatttatttattttttaaatctgttttatacaaaaaatagataaaaaaatcattttaaggagttgatttttttaatgatttgtaaatgttcaaatctgcataaaacattattttgatttttgaatatgataccaaataaatcttttaaattttaaaatagaaaaatcacacttttcattattttgaaaatatttaagtctagttttaatgggccttatcaggccaacatgttgggctcatatacacactttaattccgacatgttgtgtactccagatcggacggccagcttggcgcactgggCTACTTAAAGgtgggtcccacgtatgattcgcaccatcttcattattttttctctttctttatctttaatgttttttttttcctgtgtctgt
atcgattaatttattattatgcattttgattggagaagttgtcgaaacacacatacggaaaacataaaattgtaagagtaacaagtgatttcaaattttagtgtagaatacataacaaaaaaagttagatattttcattttttaatcaaccaaacataatttcaatgataaacgatcaaaataaaccggcttaatataagatatatcctcatattctatcacaagagttagattgaaccaatacttaaattcctctaaattactctcataagaacaagattcaaactttacaattaagttaagaaattaactacatttaatggatctgttgattttaaaaaaaaaaactacattaactgggtctacatgtaatataagaCCGAAAAATGcgtaaaactaaacgtttggaaggaatttggggcaaaagttgacaaagggaaaaacgaaaggatttgtagacaatacataagaaaggaaataaaataaaaaattgcagaaaa
aaaaatgtaacactgactaacgtagatgttcctataaggagatcaaattccatgagaacattgaagaaacaaacttaggaacaagatgtcaccttctttgttcgagtgccttgtcggattcttccagctttcgtttctgtttatccacagtctaacacacaagatcaataaattcccatcagcaaatagcttttaaaacaagaaaactaaaactaatagagatgcaaaccaaaactaagttgttgtatgcaaagctcacatcacacaacactagttcgtttatctcaaatcagtaacaaaaacttgtgttcatgagtaacataaattatgttacatacagtataatgttgttggaaattcaagtgcttaataCCTAAAGTGTacggcaagtatttataacggagaagcgaaagcgacgccgtaagaaagaaagtgtcattagtgtttgaaacgacgccgtaaagcaaagtattttgtcaacggcgtcgtttaagattgtt
tgacatatgtgggattcaggtgagtggaactgaaacttgagaacgagttttctttcgagattaacgaaaaatagagtgcaaagagactgctttcgaaatagaaatcaaacataaaatcgagttcttcgatacaaacatagtttaaccaaaacagagtactttatctttcttttttcttggttcaaagttcaaacagagtagtttaaccaaattttaaaacaatattaaaatttggaaaatttgattaccacatgttgtgcgcttataaccatgtcgtattttttataaagttcaaaatctcatggctaaggaagtaaggatcgtaaaacttataaccatattgcatttaaatattataaccttgtttattcatcccgtaattcatactactttgttggaagataatgcattttttaaCCTTTTCTACttccaaatccaataaacctattaagagctccacatgctattaattggcaaacacaattactcttggatcggcc
ttcacaccacaaatacaaatatctactatagaatttttttcttacacatacaaacaaagacttaagtatcatagagacaaatatcaaatttgaaatgtaaggtctatggaacatgtccctttcactcttgggatttttcctttaatgaataagaaagaatgggctcaaaaccaaaataagcccattcaagagatcaatgagcccaattgtttgaaagcaaatattggggtgatttgttaactttccaagaaaaacacgggcttttcagcaaaacaactcgaaaaattgaagagaagatccgggttttagataactgccccaaattggcaatccaaatccctaaaaccatcttatcCCCTCACAAGaaatctagccgcaatgtagtcccgtgaaccacaaaaaagatgagatcttgcacgtctctgtcatcacaactagtactactaattgtgaagcatacaaaaaagaccgacccttatttatacacgcacacatattaa
aacaaattatttgttctttcatgagaagtggcggtaaattctattatattcattctagaggaatgagtaaacttaagcaaaatacccatgcattaatgcatatcgaatgttcaggggttttttgcacaatatatatacttagtcctgctgcaatttctttaatcatttatataaatctatcatttttcgcatcttgttttttaatttaccggccatggataagtttttagtcatgtatatatagtagcacattgaatatgcatgtaaaggcataaacttttagaacattaagccatgatgtctctatctacaactctcaaaccgctttctcatttttcaccttttgttaaaagacataaccccaaaactaacaataccttgttcacacttgacacacataTAATTTCTCGctctttttggtccaaacgaggaggatctgtgtctcacaggaaacacacggtcgtggctgtttatgaggcaccggatcatgtcgagagctc
tcttgtgtgtgtgttttttttttctcaacaactaaagtgtacattcatatgcaaattttctttgtaatgaaggaaacgtaaaagttatttactctacgatgaactcgatgtattagtaattagtgggcttactttttgaaaactagcaaaactatgtctgattaatagtgtctttttcaacaacaaaaagagagttaatagggaaacccactttaccaaaaaaaaaaaaaagagaagagagattaaatctctatagtaacaatttacaaataaagtttattaatatacctaagaaagaaaaatgaaatgaataatttaacgccgaaaaatgattaatggaaatctttttatttatttatcaaatGTCTGTGTGCttttaaaatatgatttttatttagaaaaagactagtaaaacaagaaaaagacgaaaatatagaaaaagcaaacacagagcccacaaagcataaaaaatattccagaagaagaaacaacaaagaaag
gtctcctagtgttttcttaaaaaaatcaaaagttcataaaaaagatctgtaaaactgtggtcctcacgtgtaaatgagattgtagtgtttatggaatatataatttatagattggtccttttctctatttttcttcattgacatatatgccattttgatatgaaagaaataaacaacacaccattggttttctatatctcttctccttatcttcaaattgtcattatcttttaataaaaaaaggtacaaacttttattcagtttgtggtctggagagcactcaaaatactgtttacataaaatgattgaagataattagatccaagcatgatggatatggatatgagttaatggtgttgattaagaacttataaagtctaatggtgttgatttagtaaaacattaaatgccagataattagctgttaacagacataccgacaaagaatTTAGGATTCGaaagttagcataaagctatctgatttgtcagaatgtaaaaac
aaatgttagtaacattcaaatagtttatacagaaacgatagattatagacttacatatagccaaacaacacaaattaattgatgtaactaaacatatgtagtataattaaactttcgaaaaatccaaatttttagtcgaatcgcagtgtagtatgtatacattacgtatagtatataaatctatgtgtgtgtatatcagtgtatgtatttgtgtatgtatgtacatgtgaaaagaatctctactaaagatttccataatattcaaccaaaaaccaaagttttccttattagtaaaactacaccttcgttaaacatataaattgattctatgagaaaaaagtatattaaaaaaggcaatgaaatcttcaccgctttcattattgattcgtcattaattaccgagcgagaccaaaaatagaaattctcgaactaagggttttatatattcgcaaacaatgatcaccacctcttcattcaattcacagagaatatacacaacc
agacagaaatcgcatattttgtaaagatataaatttgtatatcaaataaattagagtacttaagtttatacaaaagagaagacataggtgtggttacagaagtaaatgtgattgagtatataggattaaattaagggatttgaataacgatagatgatatgagtatccttgacatatttagggtatcgcgcgttatgcaagttgttagggaaaaacacacacttatttagtagacgcatatatagagtgggagtattgggcaagcgtggaagttaatgtgattacagaagtaatttaagggatttgaataatttaatgatatgagcttccctaagagtgtgagtagtggacatatttagggtatcgttgtgaaagttattagacgcacacttatctagtagacgctaatataaagagtgggcaagcgtggaagttaaaaaaaaaaaacaaatcctctcaccaataaaaaaaccaaaaccctaattctccatttgacaaca
