# Supplementary material for: De-Novo Discovery of Differentially Abundant Transcription Factor Binding Sites Including Their Positional Preference
Source: PLoS Comput Biol. 2011 Feb 10;7(2):e1001070. doi: 10.1371/journal.pcbi.1001070 (PMC3037384; doi:10.1371/journal.pcbi.1001070)
Supplement: Dataset S1 — Benchmark data sets. (0.42 MB ZIP) [file pcbi.1001070.s001.zip › benchmark/MA0001.1.sites_at.txt_e.txt_unif.txt]

ttacgtgagtagtgcgcagtaatgcaatttggttaacgctgttCCATATATAGttgaaactagttgaatccagcaaaaaaaaaaaaaaaattggcttccaaaatattgttaccataaattcataaactttcgttaaacttaaagtgatttatacacatagtatattcaaatatcgataaatgtattttgctaatcaaatcgtatattcttttataccagttttttaacgtcatctcgccaaaacaacaacaaatagatgtaaaataatgaaagaaaacaaaaaacaagatccatggggaagagtcacatgcatggagcatgcaactagcttacttcatccaattcccactcaaaattctctctttatatatacactttctctaccactacttccctcaaaacaagctaactcgatccttctcactaaagcgatcgtaccgatcttaatatctttagcgagcgagagagagagagatagaaatcctgagaggaaagagagg
ctagaaatggtttatcgtgtgtttcactattttaCTATATATGGtcagcgagacaccaattaaggtccatacttgcacatttttggataatgcttttctggttttctactagacaattgaatagagtaatacttaaccaacaaagcccgtctagctcagttggtagagcgcaaggctcttaaccttgtggtcgtgggttcgagccccacggtgggcgatctgtataaatagttttttattttattttttcttaatagacttaatgggctacagagatatcatccgggctaattgttgggcccataaccgtggcgggtgatgtgacgatgccataaatagataggcacaacacaagcgagtccaacaagactcgcataacggtcagaaattgattctatccttcggcttccttttcttttaattcgccttttgctggtttaggcttttcggtttgtgatcttccgctccgctccgctaggctattacggcattttgattga
aatgaatagaggagtcaacactcaacagccactacctaacaaacacttttaatagttccagctcgtatcgtttttcatgcctccaaagattaattatgattttcaaaatcatttataactatccctccacatgtctttaatagtcaaattgatcttatattaaaaactctatatagtaagaccaagtgaattttaaaattacatcaatCCATAAATAGtggatgattcaaaagtatttatatttcaaaactgaaacaaggccttgcagcctttcttaatgcttcgtgcagataggcccattaataaaacaataaagcccatacttgtaaaatcaggtaaagacgcaacgcaagcggcacatcagacacatatccattccgaccaaaccatgataaagtatatgccacgtcactattcatcgtcgattagtttttacgaaattgaccaacataccctcgttgtttggttttatctacaacgcagttgctgagtcacacttg
aaattaaaattgcggtttaatttggtcgaaccgaagatattgatacacaataggctcttatccttcttaacgggcttaattgcccaaattaggcccaaaacgattagccggtttacggcCCATAAATAGtttgatgtggataaatcatggtcatgtaatatatctttatctatcgttagaatctgtgataaacaaaacaaaagtgtattatagattcgaatcctatctaattattatttcaaataaccaaatagatgtaattacaaccgtcttattctttccaaaaaatagttaatcgctgacaaaagaaaatccggttgggcccatcacgttgtctatatattcatgatcatatagagagttcagccgcttgacctgcgaggaattcaagaaaaccctgcttcacagagcagtattacacaagagacgaaagagcacttttaaccttagcaattatataggtaccttagctagttcttcttcgaatctatacgatcgat
ttctttgaggcatttcgcagtgctttgtgtcaaatctaagtgttcataaaaggtttcatacatggaattataaaataaacccactttttttttttgcatCTATTTATGGtctttaggtttgttgatgtttattggaacagtataatgcttctgaagtagagatttttggttggcggtggaagtttgtgttctttgaggcatttcgcagtgctttgtgtcaaatctaagtgttcataaaaggtttcattcatggaattataaagactaagcattagggtttaattactagtactacatgttgataaaagataagataaggaagagatctatgtaatttgcttatttgacaatcattattttttgctttcgcaaggtaacttgttgattgtaaaaatgtatagatttgatggtattcttgactcatcagtaatattcgttcctgtgaatttgtttgtttaattttatcactttatgtattttgattttgcactttttgacgc
gatttagacatatgttcactagattttgacagctacgcattccttaaaatgtctgatgtttaattagcatgatttactaaaatagacttgtatttattatgttaaaacaaaatacgcagtttttgttcgctgaaaatgttccaaaacaataatattctttaagcgaaaaatagaaattcatataattatattacagttaagggaaacaaaaagaggaagaattcgttggcaacaattgacaaatacctaaagcgtgcgaggtcagtaaatcacacgcttgagcagttagtggcggttagaacggtaaataaaCCATAAATAGttaacaagtaatcacgttaaaaaaagctaaacgaagaatcaaattgtgtaggagacgacgtcgtatagatacataacggccgtctgtcttaacggctctttttggtgtcgtcttcttttatttttattttggtctcccaccagattctataagaggaccaatatatctccaaactcgt
gtcacatccaagtcgttacaatgacagtgtttcacattcataaaggttaattatcatctacagtttatgacagttctatgattatatctgttataacatcatatcatcatatacatgcagtcccctgtgactatagatgactataacataattttctctgaacaattgtactgttcatttaattgtttctgattttttccctaacatgttaacttctactattaaataaaactttaaaataaaatttgagtttaaaattaagttttgttaaaagattagtaCCATAAATAGttgatggatcacattaccaattttagtcatctacttaatttcaagatacatatttactttttgacaattataccctaattgtcggggctcactaattttaaaacgacattagtcacgcgagaagatgccaacccatcacatcatcatcatcatacatcgcggcttttataagtaaacaaatcgactcttatgtatttctcccgacacaa
agtcttgaaaagttgacctaatttagatcaaattaaggttaactacaataaaaatttaactaacgtaatgggattctttaaaattaaaaaatcgttgattagatagatattttatctttaagggagacacagagacaatttggacaaaaaaggtcCCATATATGGagaagtggaccacaatcgtggcgcgaaaggaacttcctcctcccctctgttgccttgtcattgggccacgtatatctccacctgatcgtgatgcttacgtggtccatttctagatactatagtgaccagatcaacggtcaagattgattctaatttagacgaaagaccaacacgtcacgtcgctagagtaaaagattttttgaaggcggagggagaaaaatcaaaagttaaaagtaatttgaaaacgaggaagagaaaaaggaattttaaaatgtttaatgaagcggtaggccgcatgggtatataaatgggcacgctttgtaacgtgtaacgat
taaatcgtccaggagacagcagtttattcaccacaatcattcctattcttgatacgatgtgatatagaattacattgatacccttaagaaattatgaagaatatatggtctaaaagagaatcacaatgacatcgcttaaaaattatttaaatatggattttaatgagttcacCCATATATGGttgatcctgttataagataatatgtattacagacatgtaaaaaaaaaatccacttctgaaacacaaaaggagaaaaggatacagttgtcacttgtcatctgagaggtgaatatcggtaacctttggggattagcgagagagtgggaaagatgcttgcggcgaatatggattcctcgaaaaaaatgtatttttaatattgtttagttagccgttgagaatctccaaagaatactttttctttttttttttgaaattgtcaaagctatacgaatcctatataatccctcgtgtgactaatatctagtacatcaatcatat
ctacgcttatcagaagcgaaaagtatgggctcaaatatttttcttttctggtaaagggatataggatcaagtgggctcaaatatgggctcaaatatttttcttttctgttaagggacataggctcaagtgggctcaaatatgggctcaaattgtttttattttttattaaacggttattatcattCCAAATATAGacttggagaacaaattaattatttgtgaatacaaaaactgtgtgaatataacaaagggattactagtgaataaagttagccataaaaaggttaatcaattgtggatatatacattagttaactacatatgaaatacgaaattaggctatatgtaattagttttttaattaaattaaatatttcaaagataaaaacattttgctttcatataatattcacaagtaaattatatttatggaaaatttgaccaaaaaggtaaatttatggaatataatataatttataaaggtttgaaattaaattca
cgttttgttcttgttgttgtattaattcaaatgagtcttggggaattaattcctctgaatgataattagaatctaaaaccaaaaatataatacttggaaacaatcatttgaaattggtcgttgttatacattagtaagaccaagctaagaatgagtctgcagatcaaaaagtttgacttgtatttgcatgaaagtttacgtacaattcgacttcacctgtgtggtcttgattatttcccagtatataaaggagacaaagagagcccatcattttgcctatcaatatcatcactttacgataaccttgagatcaaagaagaccccttgagatattattttcctgctaaaagctctttttaataggtttgatattgcaattctaatctttctagctagtgtaattactgttctcgataatatgttgtctgcctatatcatatttacaatgaaattattagttgtttcttaaagaaaatattaataatataatgtgtagagaa
taaacttctaatattaaccgccatttatcagtaaaatcggttgagttgttgctgctagattatgattagtagattgctgctataaattcggtttacaaaaattgtatgaaatggcgtaattttggtttttgtatctgattattgttcatttaattcggacagtgattgaatctctctcctaatttcaatgatacgtaaaccgattgagatatcatcaacccggctttgttattatcgactaatggttgtaccggtcggtaaagtccggctattaaattgcattattaaatttaggttctttaacgacatttagggggaagcacatgaatgctgcaataaatgaaagaagcaattgaataaagaaagagaagagagaagaccgttggagaagacgaggaagcaaccatgtgctttggtttctacttggtacagcattccatgagctttttCTATATTTGGgactagtatattttattgtagaaaattaaatggaggaaaaa
tttagggttttacccCTATATTTGGcttctatataaataacactttatctcaatggaataacacactcatttcttctatctctttctttggttataacattaattagcattgtagtctatttatgttttaacgtaaacataatatcaactaaaccattatttttatgaaacgactgtgaatcatatatgcttcactgtggactattataacatcaaaaccaacttatagtttttatgaaccaaaaacaaccagctaaaagtgttataattttaaaataagaaaatctataatttctcatattagtttataattttcaaaattttaacataagttttaaagacacttttagagatcctttatctaaaaaacgtacataagtttttttttttaatataatgaattatcgaaatcgaatccaaaaaggaagaaaaagagcagaaactgattggattcttaaaaaaatattaaatttattttactttctcaaaaaacattaaga
aatcagtttatatcagatatgtttggcgtatttaaaatccaattgaccaatatcaatgtaaaaacaaagaaaagaaaatgatgataacatgaatgcttttggttcaatcgatatcaatgttcttgagatattcagtttctctgtagtaatttttatttattttaaatttttaatcgatcgttaaaatctccatacgatttatagccgtccgatgattagaaaatcatggtcaacatgtttaacacgtggaaatagacgattgtaccctcacgagtcggttacccatttcgtacgcattttcaaaatcaccgaaagacttcataattattgttaaaattatcccaaaacatacttattcactaactttcatCCATAAATGGtttattacaagtaacgacaatcatcaattaacgcttaagcataaaccacaaaaagtctaaaatgtcgaaactacccctaatctgccattaacaccgacacaaaaaacctccatctctttc
aaatattcttcaatattttgtcgccacaaaaaatcaatattcagtgtttattattacatgcgatattttctagaaaaatctataagtcttaaaaaaaggttaagagataattatgtttgaagaaaaatctagagaaggatattaaaataagaaatgaaatatcgagaaggcgtaattgactgggcatgtgcactgcaacgtgaccggacttcaaatctgaattcaaatcaatttataatgcttttaaaactagaaagcgacatctggaagttttcaaaactaattaatattttttttctaaaaatgatagtaaaaaacCCATAAATGGctttaaaataaaaagaaaataaaaaaggcaagggatccgtgattccaaaggattcgctctcaccacgcgcctcagtatccgtcacatctcacgcgttccttctttctctctctatctctctcccctactatataatctcgtgttcccttcttcccattctgcacctctatcc
taaaatttggctctatatctattttttttttttttttttttttacggctggctatatatctaattaatcatatagtttttaacactcgtgtagcttgttggttggtCCATAAATGGttttaaataattgatttctgtttgttttttgtttggatcaacgaaaatagacaacatataaatgcgagtctattttccatgtattaatatgtctatttttatttcatgtattaatatgtctatttttatttcatgtattaatatgtctattttctttggaaataatagacatagaaaatagacatattaatggaccaggcccaataaagctttttcgtcggcctaagtaaatattatgccagctttttagttaataagcctacgtgatgattttatttaaatttcaacggtgctgatcagttatagaaaaacgagtaaggcccttttacggcccaatatacacagctgtcttttcgtcttcccaagttccccactaaccagact
taagggattcctgatcatgtcatttacataaaactgatacaaaatatatcatatactcaataataggaaaaaaaaaaaaattggaaaatatatcCCATAAATGGatagggtataggccaactatttcctcccttattagtaacaacactatgcagtatgcacattggtcagagatgaaactggagaaaatcttccaattaattttcttagatttatagtcaggaaaaagtaaattttcccccaactgtgtgtaaaaagaataaaagctatttagtactaatgttcaaaacctacttaaatgagaaattacttttctttatttttcttttgacttatggaaataaattcttgaaagattatgttttttttttcatctttgaccataaaagatactttttttgtgtgtgtgtgaaaagatacctatttacatgtctgttgtatatatagatgtgtgatgggcatgagtatagagaaaaatcgtaaacagaaaatatcataaa
aaacttgatttgtgtttatgCTATTTTTGGcatgtagtgggaaggtgcttttatggagattcctcaactttgctaccattcttttttatatatttatttgtatattttttactttaattggtaagaacatttattgctgctcatttatgttatttggcttttaagccttcaagatcaatcatattttctgatatttatatcaaaaaagctatctcctttttatatatcccaacttccataacgtgaaaacaaacaatcaaacacacatcattatcattttttttttctttttaaaaaatcctaacaataataatcaaaaacttttgaatttactcgagtagttttaaagttttgtgggaagataaaggttgaagctttaatatttactctgtttttttgggtagaacaactcgtgcaatgggggtctgtgatgaaagtgacaaatagctaaatattttctcatgcatttattgagtctctctttggacccgatcccattc
ttgcctttctagtggcatcaagctgtcacggaaacaaatatttaagtataaattactaactacgtctataagtgtatccaagttgtaatgtgaagtgaaattaggtataaacttcttggagtaattaattaaacatgactacgatgtgagtatgtatggctcgtaatcataatggtggtttttaataaaataataaaatataggatgctcattaactcgaccagcataattatttatgtagttcttaatatctcatgtcaagctatagcctatatgtagataatgggatatctttgcctgaatataaacaaagaattatgtatttcaacgttgaaaaaaaattcgtattaattgaatctgtataaaaaaatggacactttgtggatttactattggggaatatattggagaacttgggccaaataggcccatttaataagattggtctcgcaaaacggcatcgtggcgtagaaacagtgacgtgcagcttggtggtcttc
ctatttgcatagcagacatagatttcaaaataaattgatacgtaattagctatttacataggcaagacaattttacgttacatattttgcatgcttgatattcattctttttttttagcaacctttgctatattcattctattttttcccctttttttgctactatcaatatcatatcagatgtggcggttcttatgcatgggattatgaaaaatgatattatataatagatgtcttcgtagtatttttttattgacaatcaaaataaaataaattagtttaagaaagatcaaaagtctagtgtcaaaatgtccactgacaaaagttagcagtttttcttttatgtaataatccgattataaaaaattgcgttaaggaatcataatgagccatgtgtcagtcatatttaaacgacgacgttggcagcagccacacgtacagcctcaggcaagcataaatagagatgggctctttcctataagtttcccactttgcaaagt
attctcatcaagaacacgaccatattataagatccaaggtatcataaatttccttttgtatagttttcaaatatttagacgtcatttataaatcgcataaatcaatccttggaattacatacatgtatctttcataatcttatcacatagatggtttgttttatccaaaatccatttttattaattgattgattagtcttaatcaatgaatcttaatttgaattctaaaatcatactaaattagatcttcaCCAAAAATAGcagtttcataattttctgtctttgcggaggtttttacgaagaatttgctcatctatatatcacaagtacaataattatgagaaagaaagaaaaaaatatgtattggatttttgaggcatgcatatataatttgaggaaagatcaaccaaacgatagatatttgtatatttgttaagcatatcgtgattaaccatatcttataaacgtatgatgagatcagttggactcaactaaagtcg
ttatactcaaataacaattgtacatcactaagttacatgttttttataacttaattttaagaataagtcgtgatcaatcaaattacccttgatgttgacttttgattgaaaaaaatgacaaaaagaatttgctgatacaaaacaaaacatggcaaatatctagctcgtacgtgtatcacttCTATTTTTGGagtatgcgtattattgcgtaataatacaataatatcggaaagttatataaaataaaaatacaaataagataatgtaattgcatacttattttttaacgcgtatagtacactcatctcaaatgccaataaatatacagatacacataaaagaaagactagaaagtttagttacccaaaatatcataaattaatgtaatcgtgttcactagttgcgcaagacaaagagatcttttagcttaaaaatctcatttaggcatttaccctttaaaaagttttcacagagattctcaacctctattggtgagagaa
tggcgcggctttgttcttgccaagtatcgtattttcggatgggcttctggcgatctagagcgccacgtgtctatctgttcttaggatcacgaaattaaaattagttttcttccagaaaaaactacaaatcaaaaattcaagaaaattgaatttatatcgcatattcgcatcaaatttttttgcaaccaattaattcagacaaaaaaacaaaatttttttagaaaataacattttaaggaacttgatttgtttagggcttaacttgaaaattaagtttttggcttcaaaaaacaaaaacaaatattataattgaacgatgctttaaacgacagcgtttagtgtttgttaagctgtaatggtaagtcaaaataactcgaacgtgtctgactctttactttaccggtaagcggcgacactgatcaccggagtttttcaatcgcggtctttcttctacttaaatccgatcactaccattgtacatcgtatatctggtttaggtc
aatactcgaatcagtctctgaggttttgctggaaaaaaaaaccgaagagctcaaaacagagtgcgtttgtttctgggaatcttgaagcctctcacttgcgaagacgaagcttgcttgttaggtagttatcttcttcttcttcttcgtttcaattcctttttcgttcatctgaaatgtgaaatcatgtgacgtgacgattgggttaacgatcgaatttcgtatatgattcttttctagtttctttaatcagcaagtcttgttgttttctttcaatcgagactgattctagatgttcttaaggatcttgttcgatgaaatttacatgaatctgtattctagaagatgaactttgcatgaatcatccatatcgacgaactgatcttgttgttgttatggattaagtttcttgagatacaagaaaggcttcaatgaccaatctgatctgttttgatgaacacaaatctttatctttgaacaatggattaggtcaatttcacacc
ttaacttatataaaaaccaagcgtttaaaactaaaaccaacaaaaacacacttgtaagaagaaaaaccatagcatgtccattgcacatatgaggaaggtgtctttagcaacatttaaaaaatttaaattacaaaatattaataattaaatgtgagaggtctttaaattaaagacatcttttcaaaaaaaggtcttcaccaagacatttagacacaatgtttttaatttaaagacacacctaaacattaaataatatatcttctgtttaaatattaaattttaattgtggaagactccctcatatgatgtatgtgtggtttctttgaaaaatcaaggtttgggctatatctattaatgggctgggctttatactaaaagactaaaacatgtcgaggagtcaaagacaacttctgaaaaaaagacatcagatttcttggataatctctaaaatgccactgccgtcatcgagaacagatcgtcacgaccggagttagtagtgt
tcacaaaagatgaaaagttgttttaaactgagtactgtagatggaacgatgtctctctgtgtcgtgggagggtggctcacagagctacttagtctaattatggtattgattaaaatacaaagatggagattattgggtaaggagaaaaaagtggaaggtgtggggatttatcttgaatcttttaatcttgcaCCAAAAATAGgtggcactgttggccaactaaaagcaaccccaagtatactcaataatgacactcataatctctttctccctctgtctattcctttattgggttaggaattacaaaattcttcaaggagataatgatactaacttgcttacaaagttataaaacatacacgacattgcaatataaaccctaccaaaatccctacttttccatcatttcattcactcacacacgcataacatatttgtagcatccatacataaatacatacatttcgagggaaagagatgaaagatcggatggagcgatt
aggggacagttaaaattttagtgccagtctatcaataaattatctccaaaagtcgatgttcgaggtgaacgaacacatggagctgaaccatatatgaaatgaagtttacaagttacattattgtattggatacaaaagaagaactatgcactcacaaagaagtttcgtttctaaaaaatactacagaacggcaaactcgtgattaCTATTTTTGGacttaaaactactccatataagtgcataataaatgtatacagtttctaaaaaaggataaagacgaacttcgttatggtccacttacggccgggcggatctgggttttacagacttgtcaacgatttaggtagaacgatgatgatattaaatgagcacgaggcaagtgaatcttgtttatattttccattatattttacccgtttttccctacaagaaaccccaacacccttaagggagatctcaagtacctctctgttttagtaagtcacagtgctaaagtgata
agtttaattgtattctaCCAAATATGGcttaatttctgtttgttgtcatattttctgttcagaagatatgatctaaaagacttgaacacagctcggtgtttggatttgttttacaactgttggttcctgacaaactaaaccgatccaatttaattcgaataaattaaatcttataagaaaatacaaactacactaaaatatggatagaatgtgtaattatttttctatacacgaaaccaaatccgaatacacttcaaaaaaaaaatgaccgaattttaattttatttataaaaacatatatattgaattaacatgaactaatacttcaccaaacacacacataccaattttttagcagtaactgtaaatctatatcaggacttacctaaatcgaaatcaggactggaccgttatggacgggcccaataaaaagttatccttctaatgggctttaaaggcctcatatcttattattttcaactatcttcttccccaaaggc
taaaattcatgattgaataacacaaaatcttacgtaatattttaagtcactaaaactctatttaaataacaaaccaataacactgcttaaattgtctaaattgataaatagatgatatttttattttatattttgaattaaaatatgatgaaaacgattttgtttaaagtcggtcaaggagactgatgttgtttttgtcacagaaaactgtttttttcttttaataatatatttcagtaaaCCAAAAATGGgtaaggagtaaggaccatacttagaacaaaggcatcttgaacctgtagcaaatcttatttaaaaactagtagctatatgttaataagtacaactagagaagaaaaccctagtgcaacacacacataatataatatataataataatcaatagtggcacgaataacaatattacaaataaaataaaataaagagcttaaaagaacaatctgtcaagaatctttgtgcttcaatctttgaaagctaaaaca
gattattttttagttttttgataaccactacattgatattttcaaattgaatatacaaaggacagtcttctacatatggtttgaatgcaaatctatgaatcttcatatggtaggtatattatacctcaataaaagatattgatcttaaactgatatgttagaaatccaacgttataaagtacaggacgtataatttggtacattaaaagagattagttactcaatttataaccaatcggaaatatggtatcataattccattgattttactgaccaaacattaccaatggacatttttattttttccaagtgatatcgctccaaaatgatttaattaagaccttaCCATTTTTGGcagaacaaaaaaccatccaagtattaaagtaaagttgaatggacttgtatttataagacttgatcacccaaagtccacatataacctaacacctaagtttgaagaaccaaatctcttcctcttcttctctttctcctcttcttca
ctggaaatttatgtttttaattgatgaaaaaaaaacaactttcaaggattcttctttgctttcaagaaatagaaccttggataccactcaactataaatctataactgctactgtagtttacttgttatttttcctttttcacgctatttaaaacaaatcttattatagctatattataaatcgatgacaaaaatactcccgagaagtatatggtaaattcaaactggaaaaataaaaatgggaggttttatatttcttaatttgtgttagatccccgtgaatttagggccaatctccgacaaggaaactcacgagaattatttataccaaattcagacaaagcacaagagtcgagagacactgttcctagccaacgtggaataaagaaatactacatgtttagtcgaatgtagtggcaacattcgaagtagcttaaaacggagtcgtttcgtcttgtttggattctcgtataaagccttccttcacgggaaggtcttgt
aaaaggtaactaacatttttttcctatatatatatatgtgtgatatatatcccatataaaaagtagcaacaagaaaatgattttagagaagtgataccaaaccaaatgaaaaagacatgatagtcgaagtgattcacacgaatcgaactataataatctatactctatcttattcacattttatcatctttttgtgtttcatgttattttcttatgtatatattcatttttcgtatattcttttgtttttatCCATTTATAGtcatttttctttttaccccactcattaacataagttagccatatattattataagatttttttcttgccaaataaatgtaagagtttctttttcccacaactcattaacaaagtttggcatatgtaaaaaaaagaatgaattttaaacctaatactagcctttaaaattcaacaattattttatttttattttcttattttcgtgcaacagctggagtgttttttttttttttttttg
ctagttctaacaagctcttttcttgctccacagtcattttttctctttggactagacttagactacttattgtatatacttacgataagattgctttggttgacttgttacttatcaaagtgttataattctctactttttgtaagcaaggttgctttccaaatgaagtgacttgtgatactctctcatttgttgataggtcttattatggttctgtttatttaattaatgacaaccactttttgtcagctcttttttcaaaactttaacaaaattttggtagtagttatgtttatctgaatctcgaggtagatagattttgagattgaaaaagggtattggtccataccCTATAAATGGcagcagacatgcatgcaatcacaaacttccatttcttaagtttcttctcatctctccaccatgcatgtgtattatacctctataaaaaactctatatctactagaacagagaagaagcctccacatcttttggcctgtgc
tcataaacagtgagaagagagactgaatttgaagaaaaaacataaactagattatcgtatattttttctcttctactgcaaattcgttaggatactcatgtaagtcctcctatagtcgtatacatttttcttattgtacaattattattgtttcattttcgtatacatcgtgcgtgactgcgtgtagattttatgtctcgtttttccttcacatctacttcgtatgttcctcgccgccgctcatattacctcttagaaacgttgaaaaatatagaatatcagcctCTATAAATGGggttttcaccaacaccccaactttgttttgtcttgcatgtggctctctcatgatatcaaatcttccgccaacttgttgttaaaaatggctctctcattaaactttacatgccccaaccaccagatttcaatgataacaacaacacaccaggtttcattgacaaggacaaccgcgacgcactaggttctattaacaaggaaaaaac
cctcgaatccaacacctccacctgaaagatttactacatagacaatctttagtcgacttttgtttaaagaatccctcttcatcccaaaagagattgaaccgaggcacaagggaaccaacccttttatattaccactaggcactagaccaccatccctctggtgtttcatctaattgttaagtcaatactagcccttgtgccgtttgatacagtatggacattgttttggataagcaacaattttccaatgttactataaCCATTAATAGagtacaaatgcgaataatacttaagtaatagatagactcaggctcgtctttacgaagggaatcaatcaaaccattgtgtcgactaatccaaaacagaaaagtttacacgtaaacggatacatgatggaacggaacagaacgagaattatgcctattcctagtgtacacgtaagcgtcggcgtgtaattattaatttcataaaaagaatttcaaaatatgaattaattaata
tacaacttctccgagaactaacgcaaaaacgcattgacaatcatggacttctacaccaactcaagagaaagcgttgccaaacagacctattcgccaaatcttttcaaattgaatagaaccaccaatctttattttaaagaaatgaccatatgatgtaacttttcaaattttacctaggcaCCATTAATAGagcaggcaatttctcttcagctccagcagttctctccgcaaggaaaggatcacagtttggcatgcataatgaattagggatcgtcttcgccaaagaactcttacaaatttgttctcattgtttagcggagttcttgtgtttgcttggattgtttaggcttagagcatcctcaatggaaggtttttagatagttcttatgcatatgaaagtagaatatgaagagagagaattagaaaaaactcttagctaagaggcttgatgatttatatatgagacacatgtctcttttatattggttcaattttctaat
ctatatttcacaagttatttttaattagttttgtgtatatatataaatatttcagtttacaataatatcaaaacgttatcgtagcatatttggttgagcgcttgtaataattctggagagtcatgagtttgattccttcttggcacatattgtgtaatatattttcattttgaaacgacatcgtttcgcttctaacggaaaatgttaacgaaaagttaactccgttgttttgttgttaacgaaaacttaacgacatgtccaaaatagcaaagtcaacgaaacttaattattttatcaCTATTAATGGgaaactttatgattttagtggcatttcgaaagttcacgtttttttatcccaaatttgaaagttcatgatttttttgagaatgctaattaatgatttcaagagttttctttaattgagaatgacgtcgtttagcaaatgaatggatacataacatgtctgattactctcttaaaccagttaacaatatttaaat
gttttcccgctcatttactcctttatataaaccgacgaacccttcaccttctgactgacctcttaaaagccatcggactcactcgtcgcctcaggtaacaatcccgactctttctcaacctctctttcgtttaattctcgtttcgaattttgcctgaattgatagatagtcggaatcttagacctagaatcgtggtaggtttaggccggtagcacttggagtagattccttatcgatttcttagattttcagtttagaattccgaagaccaatcaacatcgccggcgctctacgcctatttctggtcgaattccgtcgccaatttcttaggctcgccgtcgctccggttcactaatagattaaacacggcgcagacccatctctgttcttgagttcttgaagaagatcttcaagtgttcttcggccgcctaagaaagtttcgcgaaaaacggctttcagatctgatttctctCCAATTATAGtacttcgcggtgtttgtc
aaaaggatcaaaattttatttaaaaaaaccctaaaaaactagttagttttaaaaagtcatgatcttgtttaaagaaaattgtacatttaacaattctaaatattttattaaaaaatataagattagtaaagtacaaaatatcacaatctttttttttttttttttttttgtcaaagacaaaatattacaatctaaattataaatttaacaCCATTAATGGaagggacaaaaatgtcaaatgtcaaatttgtttctgaatcgaaccaccacggccaaaaccccaatctttaccggtcaaaaacattttcaggcaaaatctgaaaacaaaaaaacataaatcacccgcccaaacaaatttcagagaattttcgcacctccaaaattttttagttgactcccaaaaaactcaaactccaaaaaaatcacagagagcgccacaatcagaaaaaatggcgcttttgctcttccctttttcttccccttctcaccttctcttcttc
actgttataacaaatttgatgaggagatgagaattacttctcattttgtcaaaacatttgaaaatacaaatacattggaaaaacaaaaaattaacaaaaataaaataaaatcttaaatatatattgataaacagcaattaagtagcattcttttagaactaaactccaaatctggtgtaaaagacaaagtatgaaagtcttgaacaaccactagactgaaaaaatcgagttaattaatattaatgaattagcattttcCCAATAATAGagatacaaatagattaaaatagttgacagcttacttttgttgttaaatcgactcgcacgattgtccaagttctgactgacttgcgtaataatctatgcaaataaaaacaaatcggttgtgacattctttatacaaattagtttgtttagtgttatatactgccgtataaagaaccccttagcagagatgagagatcaaaaccaaataaattaaaaagtaaatttattgaaat
accaccattcaccaaaaaccaattatcaccatttaccaaaaatatgaCCAATTATGGgtgttcaaaattttaatttttttggttatatatatatttttttaaaaacgttatttcttttctcatgaattgcattttgaccacaaccaaaataggacggttctggtgcgatttttttccaaaatgcatcaaataaacgataaatcatacggattaatttaatcaattaatacaattctatcaattgaatattttaagctctagaatatattctaatcaaattccgcatgttttttatgtgccatattaaccacacttttttcggtttgttgttccatttgtttgttttgttctactctgacacagttgtttaatccaatagtacataaaaaaaaaaacataaaaaaaaggtagccatgtgaaaaatccataaatgcccttattcatcgttttcttattccgaaaccgcttttgtaagtttcagttttgtaagaaaaccaaaa
atagttcggtactttaaaataaatgcggttaagaaaaaagatattcacaaaaaaaaatctttaagattcCTAATTTTGGttaatcgacctgaatattaaacaacagagttaaggaaactaaataataaattaaagctagctaaaattaaggaaacacgttaataaaaggttcccaactacttatttctctctcattcgcgcaatcttccgctttttaatgaaaaccctgagaccttgttcatcattattcatctgaaccaaaagctgcttcctctttttttttttgtgaaaacaatctctctttgttgagttatgagcagataccagtatattctgagaaccatagattatgtatgttagactttattcttttcccctaaaatatttaagaattcgtttctgtgttttgacttttcagaaacaataaaattcatgtgtttcaggtcaaggaaaaaatcgagaggaggtgtattcaaaagtacatgagtttggaagaaacc
atttcaaaattttcaataaaaCCAAAATTAGacacaaaaaattattaaaattttaaaaatagactcacgcgtagtttgggttcataacctagtttcttttaaaaataaggatatatactaaaaattcaaaaaaaaaaaaaatatactaagccatccattatatattagattttacagaaaagaaataaatatatattagattttactttttatttgggtatcatttttggataaaacgaaaatataaaataaaagacctaaaaattcaaattgaaatccagattaaagacctcttaagaaagacaacaacagattgcataattgcgaatagggttcctttatcgaaattttgaaatttaaggatattataaaaaagttgaaatggaatgaggcgttaaatcgcaatatataaataaataaatataaatttcggttcggttcaggtatgaatcgggcgggcttttccgatacgccttgcaaataaaattgcggcgaccaaa
tttgttcaattttccatgttcctcattttggtcattttccttccctttttgttcattttgattctttttctttcctatttctattgttctttttatggttaccaataaaatttctaaagtctcatggttttacacaaaacatcaaataagctcaaaagggaaatgatttctttccaattatcttaaatattaggaaatcttatttaaattttagctcataatatttggaacaaaatttatttgcattaactttcattattcaaactttccacattgagagtcagagctaaaacattaatgggaaaaacaataaaatatcattgaggacctgtttccctctgaaaacagtcaacctagcaccaacaaaaacacttgtctctcttgaaacctccattgaaggatctgaagctatgcttccttgtcaaattctttcagctccttcccctcaaagaaatgatctatcttccagtgtttccttcagtgggtggagacttgcaaac
aaagtcaacgtcaacgagtacgtaagatcattctttgaaggttgtggtttaataatgcacgtctcttatctggaaaataaacagcctcttaattttgagttgacttagtcaactgtttggtgatctagacttaaaacgacataagagaatgttttcgaccactaaataactcttgtcatttgttgattgatttttggtttagccaaaaaaaagaaagtgcaagactctgcaatccaagtgacacgctgtacttgttctctttttttccttgtttaatatttgatttcacatttttctgtgatcttagtttacataattgaaactttcccacgcctgaaaccagaaagaatgtcgtaggcaagtaagggtgctgttataatctaatgttgaagacttttagcacaaattgaccaatattatgttatcttcattctttgttcatgaacagcaatgaacaatgaataataacctcctctgaataagaccacctacccaggaaa
agaaCTAATTTTGGatcgaaatttgtcaaaataattccaaataaatatatacaatatacgtcaacgaactataatatcgagatttttttcacacaaaataaaagtacgattgtttagtagtttatttacgctctctttttgttattatagttgcttttattggaagcttggaaggcaagttgggtatttttgttttgtttaagcaagattctgcaactttctttgtttgtatctttccattctttatttactttcgtttgatttctcattttgtttttatatatttgccaccaattctagtttgaacatttccacaagacacataatttcgtaggcaaataagagtgctgttacaatcacctgaataagtctaatgttgaagaagaagacttggccatcttaattgaccaatactttgctcttatgtcaatctttacccaccaagaacctatgaaaaatgaatagcctcctctgattcagaacaaacatccccaaaaaac
tattcaaagatttacctagaataagaatttattgagaattatttcacaaacttaagttgtgatattggtttgttcgtcgcgttttttgtttcaaccaaatttcacccatttaacctgattaaactattatatactataaatgtgaattttcttatattttggttaacaaattatattatattatatgggttaaaacttgtgtaataacgtagcgataccactaacataaaacaaaatattaattttagctagtgtaacaacagtttcaataatattttccctttgatgtaactaagcatataattttaCCACATATAGcaacagaaaattctatccgaatagcaaaaagaattattgaagttgatgtcattaatgttaacacagtctaaattaaaaattattttcataatttattattttttcacttaatgttttttcctcttgtcccctataggcgttagttactagtattaattgtccactcgtcgcggaaatgtaac
taaataacaacttataatatttttttttcttcccatatatataaactccgaaaacatatagtcgtatattatttcttaaaaaatactttcaattgactttttccttttgtattaaaatctattctcccacatatttggtagttatttaaaattgtagttcatacaatcCCATTTTTAGccaattaatttaaaaatcatacagtcaaattccttacatcaaaaatccttataacctttaactatgcgaacaacaaagattaccaaacttccaaacattgatctacagattgactaatttttatgcaatttaaattactaccatttttccatctatataaacccaatcttgcacccacaaaaaaaaaaaaaaaaagagaaacacatacttaatctaaatttctcctttctttatagtcaattcatatttttgttttcttccaaaatgaatcccaagaaaaccaaaggaaagcaaatgattaacatcaaaaaaattgaaaaag
cagatacaaaattacataattatttcccatactaacaaaactataaatgaaattaactcaattgtcaaattaaatgtggtatcccgaattatcccctactatatacaaaattagataatgtccctactatttacgggacaagtttttcaaaatataatcttCTAAAAATGGaattatatataaataaaatatggtaaaatcttcattaattatatttttaaaataattagatgttttgtatattattttgtgagaaacaaaatttgttagtcataaactaaataccaaattttaaaaataatagataactgagaaaaaaaatgaaatctgattccaaaaaagaaaagagttgaaagatagaaataaataagaaaaaatcatcaactaatatggaagacaattctatatttttttcttatttaatattttaactattttcattttaagggtatttcatgtatttaactacatatttaacattttattttattctggttatt
aaaacaaaatctcgtaattacatcatcccacgattaagacaaacacaaagaagggttcctttcctttcaacaacaccggtattatatataaactcatagtccattggtgctctaacatgtcacaatttgggttataatatgaattatgtttaatgcattcgagttctaataaaaaaatatgtaagtgtatataatgcataagaaaaaaatgaaacataacctttatatcgtttaacttatgagaaatcagaatataataatgaaagattaattcattatgttacataaaagttacaatgttaataaaccgtagttaaaatttccaggatttacctatctctttctacgcttatttaagcaaaacgttagtggtagttttcaaataaactttttcaaagccaagagcccaagtaaccaagttggcatattctcattcttcatcagaagtatcctcctcttttaatttgaaaacccacctcttcattttcctttggcgcaaa
ttgcattctctaatttgatgaaatattaaagttaaattaaaatattttaccaatttaaattgtactcgacaaaaaaaaaacttgttctcgaaactatggagaataacgaggtaatgggatgaaatttcatatcacaaacttgcaatctatcgtggttcaaactacaaagtccttgacggctaaaaaatcaaagatagaaaatagtaatttaacagttaaatttatctcttgtactccgtaaaagttacaaacctcagatgtcaacatttacatctatctcttgttcttaaaacaatgaagaactttcaaacttctacatttaaccaaaaaaaaaactttcaaacttcttctttgtaaaagttaaaacaccaaaggtcaccacaagccaatctataaatgtcaccaccaacatgagtctcttcactcactaaaaacttttcttctctgcatctaatcctttatttcctctctcactctcttttgtttatactcgtgcaaaa
aggtgaagctagtattacattagaatcggggtcagacgagaaattatgtaatcaccgaatcaacaaCTAAAAATGGaatcattcaaacggttacatgaaaattatattaaattgaaagttctcatcctatttgggatcgtcactagcagtgataggggaacacattattttttttgtcgtaagaaagtggaactcataattacactagttttgaatatttttcgtgttttgcaaagagaaagataatccaagacataaataattaattcaaaagtttgcttttctagatatgaacgttgcttttgtttatttatttattttactttaattatatctattgaaaatttctccaaaacagggcaagtttttttttggggggcaaactcaattgatttattcatagtcaaagcaaagcaaagatgacaagttatacaaacttcataatttaactatcgctttgattggtccaaaaaaaaaaaaaaaaaactatcgcttgactt
tcaacaatagaatttacagtttttcttcaccaataaatttttgaactcataaaaataaaattgtactgttgtgccccaatctatattgattaccattctacattagtatttttatgtatttagaatatttatttattttggatgttttcaaccacccaaatgaagaaggtcgtattctcaataagagataaaaatcaattgatatatccttttcttgccttaaaagtcacaattttgcactataaaatcaaaagtcttaaataaaacgtgaaagttcatattcttgtcaacacgaattcgtcggttgtccttttcattcgttggtatttgtttttggagatgatttccactattttcctcaattttaaagacgacttttctcgttaaattgagaaagaccaaactagtctacatgaaacttcgatagccactatttttgttcttttctttcttttccttcttgttatatacagatctctgaagctcaaatcatctcaaat
aaatgaaaagaaaaatgaccaactttttttcttctaaagagtcgattaatattatcaatttaattttagataagaagactatatttaatttacccctaatttatattaatctccaatttccaaacatatgagaatttccaattaatcttattttgtaaagatatatttaatttttatgaattcgtgttaaaataatttaaaaacgatacttacgtagagtataatcaagttggaataaatccttactatcaggattttttgttattattttattccattttttagttactggatgtgactataagatcatccaagaatacaaatgtttttttgggaaaaagacaaaatttgggttctaactctccataataaatgtaagtatccttttgtaagaaatggataatataggtgtcaaatttgaataattttattttcttcatttgtactcttgtcttcacagatgctatatatactcctccatttctctcgCCATAAGTGGt
tctctataggttgtgcctgaaaatatgggtttctaggtttaattgatgaaaagagataacgtaagtcatgcacatgtaattaaattcatgcccctaactattaattcttgcaagtaattaaaaaataaaacgtacacaaaatatatttatgatcactaatcctttttaactactaacattaacgatttgatctatcaatgtctaatgatttcagggaaattttttgtttcctcatgtttacacgtgtcaacatcctccgaaggaatgcaaatggttgtggaaaaaaaaaaaaaaaaaagaatgcaaatggttgagctcgtgttgggctttgttttcttattttgttttttaagggctttagtggcccatgtaagttatgtttcatcaataaaactccacttataagaaagaaaaaaaatggttacaaccgaagtccaaaaaaccaaaatagtgacgtaaaaactgttgcttaaacaatctgaagtctggacgcttgattt
gcaataaccaggttgtgaatataaaactaaaaatatataaatgtaataaaagtaaacaaccgaattaatggggggaaacactaaccattgtctttttctttcctgaaactagacttgtgtcttgtccacctaaattcacttaaatctccattaacatacacatataacttttttcacacaaaaataaaatatatatatttaactttttatcaatatattcaaaattttatattgaattgtattgaacttttttttttatgtataattggtttaataaaaacttatatggtaatagtaaaaatatatcattgattgaagtaaaccaaaaatgttacttaCTATATATAGttgatccatattaaattagaagttaattaaataaacaaacaaaatccaaataattataataaactaaaccggaattcaaagtttaaacaaatattgaagtaaaaaagatgaaaactttataaagatggaaggatgagcaaaaagtgttgtat
cgtaaatcatcatagtaattatgatttcagttaatcgtaagttttttgtagctttgtgatgatgagccaattaacttcacaacaaaatattttccttgaagtagttttttaatagcaaacgatttcacgaaaaactttacataacaaatatttctacctacattaaaagaatgtcatatagacaatactaaattcactagctttaaagaagaaaaatgagccgtaaataaattatagtagacagaatagggacatcttgacgttttagtattttgatcatagaatgcttgccgtttcgttaaagcgctaaacctcctcctcatcctctcccagctagctcctcttgcggtttcagagcttaaaccccaatctccctcaaaactcataaacatattgctctcctttgttcatttctgggtttacgcttctttcgactttatgggtttcggagcttagttttactacaatttcgtttggaaaagagctcttatttgatgttc
atatttttaatattaaaagtaattgcttattgcacgagtgaatgattaaataaataaaaattaaatttaaattaaataatacaaaaaaatccgaaaaaaccgcggggcgggtgaacatctagtaaacataataattagagagagccgcatttttggatcaaacgcccacacgaagacgtgcctacaattaactcttatcatcgatcactaaattctaaactagatcatggcgacttttttttttttttttttaaaaccttgacatcgtcaatttaaactagttggctctgtaaaccttttgtttttttcttttcttagaaaagatctttgttcaaatttaaactacttgtctccagttgaacagtaaaataattatttttgctacttggagttgatttaatcaattgatgaataaggaaaagtttcattagagagagacgataactctctgcttctatgaagtggttttggatttctggataacaggaacaattcaaaga
agagtcaaattctcaatttttgacaatatgaaactttagacaatcacattttctttaatagcaaaaacttcatatccaaattaattactcatagcaacaacaaaatagtgaaaaaacatcaccatcatccataattaacgacacaataggatctccgtcaccgccatctcagtacactgacaaaaaactcaggctatatgcattgtttactggtccatgatttttgtagactaatttccacatattatatgaaaatgatttttgtccaaatgattttaaataaggtacacagaagattgcaggcccagcccaaaaactaatattaatgcttcgtgtttattagcttggttcactcatcatcctatacaaaatttcttggcggtttaagtattccacgtgtcacagtgtagtctcgttgattaactgtctcatatcacatagccgtccgatcttcataaccacataactaaaaaacaaaaaggaaaaataaattactcggc
gtcgggctttagtcataactcattttaaagattaaggaatatgaggccagttcttttgtcacaatcctagtttaagcttgtctcacttaccaattacgtctctcaaaagacaaattttaaaaaatctataatctctactctctaacatgtatatatatatgataaactcgttggctattacaacttttaaatcacaaatggcctgattggaaaaaaatgtatacataaatgataagtttgtcactgattaatgcgagaaaattctaattatCCATGTATGGaaaattagcgtagttaggttttaaaaaggtttatacaatacattatacatatttataaatttaaatgtttttaaatttatattaaatttattttattatttagataaatcttaaataaaaagaaaccaaatattatttgttattttttcgtgaaatttatctttttaatatattttttattttagtaaaaagaaggaatggtggcgccggaaactgacc
ttttattcttcttaccaaagtgtttaatactaaacggtaaaataactaaaactgtataaccaatgaaatcttaaatccatatagcaaatgcaatcaatgtacgataataggattggattactcgctcgttggtcacaaatcacaatagactagaagaagaaagcagaaaagggagcaccaattgaaataaaatactttgttgaggaggtcttaagtaagtacttcccccttgagaaataatgaaagaagtttgcttaaacagtgctcactggtccggctaccaaacgttggcccacttctctatttggatatatctcctgataaattatgtgtgacccactcctatacaaaaatcccataactctcactttcattggccctccttttttattttctcatctttttgattaaccccacttttattccaatttttttcaaaaaaataataataagaaaactctagtctatatataaacattgccactcgctcgaaaacagcc
gatcttttaaacatgtgtctggtctttttggttatattttctatgtttgtcttttaattaagggaatggagaattcatctaattgattgtgtacttgctttgcttagtttctatacatatattaattaggtctaattggtatatctaaactagacctaatctcactaatgtaagtgctgcggcacatgcttgtgctgcaaccaagtgacacctcaccaaaataatctaaaaagactctcagtggtcattggagataacgaagaaacctggagtcttagacatttggagtaatttttagccaaattgtagcattgtaattcgacagcttaacatgtatctttttcttttccttttttggcaaccacacaattaaagtatcaaatcactgcaacatatttgaatttaattcatccctgaaattgacgtggctgagaagacttgtcacaagcctaagagcccttcttcatctataaatatactcttgttcagtgatgaaaact
tgggctgccggagaacccgagaggtgctaaaaatccctctcctacattataatactaaaccaaatatatacgtgagctagaaaccacaaccaacattaaatcatactaaaccgattatgtattattgtcatttactgtaattcaatccatgatagaatacaaaatgacttctagatttgctatgtatgcatataacctcatgctcataaaatttatcaaaaccaaagtccagtcacaccttatatgcaaatgacaattcttaatccataaattctacatttggttcacaaatgtccaacatgagaactaaagcacaagaaatagttttggtaagtaaacagaaaatgcaaaaagtgtgagagtattaaggggccaaaccatggtattttcatgcgcataccaaagttgtgtttctctacacttacgtaagtaaatatcaaaaactttcttctatgttttacagtttgcgtataaaaacttCTATAAATAGtagatgttac
atacttggtctatgcaattttacactacctcatttctgactatttcaatttgtcaagatattataacatgcatttataacttttttgtcgacgataaatcaaccaaacgaatccggtctgtatgtttgataacatgcattcatacaaaacgattatctgttttttagtctatttaatttggtttctactttttacttttgtgaaactaataataatagatcaaacaaCTATTTATAGtaatttattaatttaattcttagaccaagtaaatgattcatgaaatattaaatgcacgactaactttagaaaaatgtttctttgtatacataaagatagaatagaagaaaagtaggattagaagaaaaaaacgaaaatttcagagtagtttactaaagaaattctgagaaattttgtgtgaaaatgaaatgaaaatcttcaattttagtgggcccctgctacatcagtcccctatttatatctcttctcaactctaaacccaa
tatatcactgaagtagatgatgcgttcagaaatattggatgtttagtcttaattaaacgtatatgggtaaaaattgattttaacaaaaaatttaatttggttagccgtttagtcattaaattatttggtgatagattaatttgttcattttattaaacattcgtaagtgaaacattatatactaaaaaatcggaaatgaaaaataaaaataatgcaaagtcgtagtacggattcaaatcatcgtcataggaaacccatgtcgtcctagtacaatttttttcagctctagcttgctgacgtgtctgacacattgattttctaaggaattacgtggcacaaacacttaaaaataatcagacggttctcgtatctccttgattacacaccgttggatcgatgactgaggaagataaaacgaaacagagagagaataagcgttttgttttgtcatattttgtgttttgtcatattttgtgtgacatttacaaaaagcgatcgag
ctctctgtcttcctcctctctatatttgagcctcgctgctgttttccattttttattgttcccgacgacgtcttctctggttccgttctgcttcgatcacggtatattccatcttcctctctttcttatgcttcCTATATTAGGttacattcttcgaatgtgtttgtttcatggaagtgtgtgtgtgttttttataaggctagattagtttgttctacactcgcctttttctcagatcttttgaaagttaaactcaattcctccgtcgatcaaacgaaatgtagtaaaattagttctcgagggggttcttcttaacgaatatgatttacttgagtttatttcgtgtagctcttctctgtaatacatacaactaacgcgtgtattaaagttggttttattgaaattgatttatgttattaatattgtgatggggttttggttgcaggaggtggacgtgttttattagccatataattctttgtttgggggtttagtgaaag
cccctatttatttccgttcggtttgagcctaccggttatatgtacaacgtgggataattcaacggtttaacggtcaacactcaacatttatccccccctaccagaatcggtttaagcctttaagggtaatccggtaaattaattgcctgaaattaaggcccacttagaagcccactttccttttttcccgagaggtaatgcaaagaatttatgtgtgtaaaaagagctgcaaaaaaattaaaaaaaaaagaagaagcggttcgagagagacggagacaaacacggccttCCTAATATAGgggaaatagcgaaaaaagaatcttcttccctccaaattctcacctaactataaaacaaatctttcatcaaaagaagcatcagacatatgtcatcttttaaccttaacgttataatttaattttaccaagatccccaaattcacacataaaccctagattctaccgtaactctgatttcctccaattgcgacggtgattgca
ttgacgtctctctactcaacctttttttttgttggcgttcttgtctctttgtatagaaaaagatgttcatatgtttgtgtactctacgttacttcttcttcttcttcatgtgacgatgatggggattacgtgcaccccttcttccttaaacaaaatccattagggagttactttttgttttgatagtgtagttgtagtggagcactgagagttatcaaatgaatgaggatctcttgaataataaagaattggagtgtggaattaggatggatctaatttcattaattaaagaggagcatgattatcattttttgttaatttaatttaataatggttaatgtgaaaaacagaggaaactagaagaagagagttttggcaggagatgtaggtggcgggagtgggttgggcgagagagatgatggtgacggtgcagctccaaatcttctctaatcttttgacacttttctataaaactccccaaactgattctctctgactgc
tatatgtaaacatttaatatagttcttcaatctaattgacgattagaaagtactgtactagatgattacgatccaagatttttgtccacactaagaatatttcacaaaataaggtttgcaacagtaggattgaaatgccagtaaacagtgacattatctcgaaaaaatccaactcagaaatcatttactagctaataatatttttcaaatagtttagaattattattgttgtttatcattaacgcatacaaagttagttgtataatctttcaacttataaataatttggttCCTAATATAGgagctttacgcaaatgtattaatttggttttgataatttttatttgtagactcgatttgtttacgtaaattatgaaagagaggcaaaaataaatatcataagatatagtattagaagaaaaggacataaaagtagtaattaaaaaaaaaaaggaaaagaaagtgtgaaaagaaaaaaggaaaagtagagaggaacgcaa
aCCAAAACTAGacgaaatttatgatgaaacatatataatctttatcttgtttaagtatgtaattcttgtatgtttgtatacgccttgcaaatcaaaaaactagttgctgtttttggcattgtgtttacgaaatatttattaatattttaaattaattaaataaatgttcttatttctcaacaggaaacaatatgtattttctttctttataaaattacaatgaattatttgttttaagctgtctatttccaagaaacaaaacacaaaaatgataaatttataatagtcacataacctgtcttacaaaaaaaaaaagaaaagcgaaaagaaatgtgacaacagaaaatggttttgataaccaataagaatcgacaaaaaaaaaacttactccacatatactcttctcttcactcttcagtcttcactattcagtctcgagtatttcaccgatctataaatacactcctcttctccaccaaaagtatcatatcataccaaaa
aataatcctatttatcttaaaataatatgaatttccacgatatttcgacttaCTAAATATAGatttttttcttggcctggatcataactttgataaaacaactgagaaagaaaagaacatgcatgttgagacaaaaagagtatataaatattgtctttagtgtactttgaggaggacccaataaaaaaaaacacttggtttgaacttgctttttcagagatctctcactttttcgttttttctgctacacacacttttttttttttgcaacacattttgtttctgctacacacacttctatcactctgtttttattttcctcagagtccgaggtacgtacaaaaaaacagaaccaccatttttttttttttattatttatctaagaagaatcttcaataaaatgcacctataaattaacttatccccgagtaagaagaataaaagaaaaaaaaaataacttatcgaaaaagtcgcatccattatatgtatatatatcgtt
aaaatatccttatcagtagcaaaaattggaaaaatatttatattgttttagaaaattggaccaaaacatctctaaaggagattaggcctttctactagctaaacaatggtttaggtctccagatttatttagaaagacattaaatgtgaattaaaaaccaaatctaactctttttttggttctttaaccaaaaaataaaaactcttttttttttacagctaaccaaagcaaatctaatttattggaaaaatacccaaaattaatatacttttttttttttgcgttagttgatatagttttggttctctaattagtaattcttaattttcaactttataattggtgaatgaaaaaaagaaattaaatattattattattatttttaatttttaattttaatattattatttagtcaaattgattttccgtttaaatttttttatttgactgcattaaaatttgcatattaaaattaaaaagttaacaaaagaggaataaac
ttattattatttatttttttccttttccttcccaaatctaggatgggaataaaatacttcgttttaatattcttttttttcttttcgggttgataattgagaggttaagattttcttagagcgatttattattttatgatattaaaatatacggacgatatactgaaagaaaattcatgcgagaggatgttaatatgcaaattaatactattcagttgaattttgccatgcaatctttttggtcgtaaattttgttgaaaacttatccaatctcatatgaagcgtcccaaggcccatatcaacacttattacgtagaaaacatcataaagcgagagaaaaagagagagaggcagagagataggagcgtatgggctttcttttttgttttgtcaaacaactttaatttacttaaaacctaaaagagggatgttcatacaaatagaaactgaaaaaaacacaaaaggaggagagataatggctccatgagtttttcaaaaag
aaattagaatacttttgtaatcgaatgtctttgaagatttatagaacaaaagaaattgagcaaaattattacatgttccctagatgagtgtcaggaacttggtatatatggagtttagaagtCTATATTTAGaaaaggttggcttcgaggaactggagtgcatttaagtggatgaaccgtgcataaggtactatacaagaagttttgaagggagaacttttgaaggaatgaactaaggaatgaacttttgaaggaatttgaactcttcctaaccaaagtatagaagacttcctaaccaaagtagtgtagtaaacgaaaaacaatcaaaatgtgacaaatcaaaggtaaagactagaccagtctctgctcaactgtatttttcaccaaccattgcaaaaaaaaatcgccgtcttactattaacccacgtgttaatcacaccaactaccaaaaatattcataatccaacttctatataaacttttgtttgaccataaattac
taacatttatttcattatgcaagtacatcaaccatttacatttaacatctctctcatataattttaataagaaaatgtcataaaaatatatgtaatttacctattttgactaaaataactttaaccattccattagataaataaatctccaatttttatgttgattaagttattttactttcgtttttaatcaataataacgagttaaaattattgactaacaacggagataaatagtaagttcaatgtaaaattgaaaactttattcatctgataaaatagtttgaaagctttttcgttaaaaaagtttgagattatttttagaattctttattacatttatcttttttgaacaaaatctttttatttttccaaacaacccaaacaccacataaaaatgttaagcgcttgccgacaaaaaaaaaacaaagaaacgcttttacgaaacgtgtcaaatttaattagtctaaaacgccgtcgtttctgtataaccatccaac
ttgtctctgtttctgaaacagagaaatggtttttaaaaagggattcttaaaagaaattggaatacatttttttttttttaacgttcgttttgccactctctgtcttctaaattactttcatctccgagaaaaatttcacaaaacaaaaccattgcaaaaacagagtattaaaaatgctttttatctttggcttttcttgaaaacaaatagaaaaagttaccgtttctatttacttcacggaaaaaacattagaagttcataaaaattcactcgaatctctcgttacttcagaagagagaaaaaaaaaagtattgttttggaaatatatgaggaagagaaaatgagagaagaagtagtgcCTGTTTATGGgaagcaatgtttggtgttttataagagagacgatagtagtaactagtgacgtggaatattgattttaattttttagttttattttatttattgaacattttatcaaaacgccgcgtattagagaggatgcc
tcgaagagctcaagagggagtgttaatattcaatatgggaaaataatgttttatacattaactttcaaaaagtggccaatcaatacgtgaactctaaagtcggctaaattaaacatgataaaaacgttgaccagcctttttaacataaacaaaatgttgacccggctaaaatcccCTAAAAATAGctcgccgattaaccccgttaaccgacgttaatgagttctgttaaagacaaaacaacgtcgttttgtactaacgaaacaaatcaaaattcccaaatcgaaaactcaatccctaattctctcaaaatccctaattctctcaaaatccctaattccctcaaaatccctaattctctaaaaccaaatcccgaattctaactttggtgaaatcgtgtttgttcttcgatttatctataattcgttttgtgattgccttagcaatggaaggcgaagtccacattgctcatgttccaccacgacgtgaagttgaaaccggag
aagaaactttgaattctctcttttgtagatacccatgctattaagtaaagacgcaagtgtttaattaaaggtacatgttgtagtgtaaaccagcatacacaaatttaggaccaaactgacacacagagcatcacatttattacaacacttagagcaaaatgtttaaaagacacatattgcattatagcaattaatccatgaaggaaacactgctcaattaaataatcattttccatttacagCTAAAAATAGattgacaaccatgcggatagatcttaatacatgttattatactgcatcacatgctatgaacactgtttacataggattctagtcccacttgaaatattttaatagaatccaataagttcgcttccaccacacattatctacccaccacaaaccccacataaatgtgtgtatatacactccaccattattgccttatatatacatgtatttccccgaacaatgaataacgtaatcatccctatacacac
agggcgaatagctgggttaaacagattcatcgcgcgttccacggacaaaagtttgccgttctaccaactgttaaggtcggcaaataaaacattcgaatgaactaacgaatgtgaagatgctttcattgaactcaagcggtatttgtcaCCTAAAATGGaagaaaataaaaacctttactatgattttccttcttcgggttttcattatatgttttcagaatgagacgaccgttagtcaaaccagataattaacgggacataagttatttaagaaagctttaaaattcttccgttacctatatgttataactttttttttgtagacaaaaaaatgctaaagaaataaatttatatgttataacttataaacacttaagtattctaattaattacataatttaatactgttttgttttctattttattcaatcctataaattctaaacttctttccctacccaaaccatccaaatatcaaagcaaatacaagtcaaagagag
tttattttattataaaggttaagaaaatataatgttttaacttatatattaactctattatagttatcaaataactgtaaatgtatttaaccgtaactgttttaactgcatatataacggttaagattacgattaaagaaaattataaccgtaacctgtggttaataaaccgtaaccggtggttaataaaccgtaaccgtaataaccgtaatcatagtcatgcctaactaatagaattccaagtaactggatttagaacttataatctatgcaacaaaatatcatctatacattaaaagagagttttgatgcttatctctcaaatctattgttttcatattttattatttttcatttttaattattataaaagaaaacaaaaactatttgaatatcttaattaggagatttatcttgaaaaaaaatcgaaatggtatagaaaacaaaaataataatataattcttggttttccttagtattattcaaaatattgataacg
tctcaaactcacttctatttttgcttctatactatattttagagtaaattttactccaacgcacttctattctcacctctaaatagagatctctatttttatctctatatatagaagatctatattttttttactatatctagagtcaaactttattatttgtaaaatggtcctttaactttatttttcttttatatctgatttaaataaataaactaataatttggactgattttagaggttttagtttaaatatctattctaatatttgaggccattattattattatttttatttttgtttatatgtgtaattcaaaaaCCATTTTAGGtaatatataaatgtgtaatagactaatgcatttacttataatcaaatggatggcaaaaagatgacatcctaaaaagagaatttacataaaatagagggttttattgtaagtaactcgctatctttcggttatcttcggtttgtaatttttcatgatcttcttcgactt
acaaaagtcaaaggctactcaaatcgtcattttttattcgttacgattctgataacatatatgctagtaatacaagacctttagaaatgtcgttttaacatttaatttgcatagggaaaaaaaaataaaaatagacctttagaaatgtgaatagtatagtttttttcaaaaataattctcaattattacatacagtaggagatagttaagacaccctcagtgaggttcaccagttgtgtatgctcttcggctaggctaactaaaaagtacacatttcttactgggcttgtgaacaatttttCTAAATCTGGcataaatttattttgtttgggcttgtagtaagttacccgatggaaaaatgctacacatcatacatgtggtggttgcaaaaaaaataatgttaaaagagtattttgtcacctaatttagcgttaacgtttttgttcttatcgctaattacataattaacaaattaacattgacttataattccagattat
tgactatctagtaattaaccccaaaaagaacaataatttttgtttacagcataccgatacaagtaggaagtgcagatttccaattctgactagattcagagattacatgcaaagcaagttattaagaactccatcatctctaatttttccttatttaatttaaaatgaggcaagatttcccttgataattaatactttaatagtttattagttttggttggtaactttagaaaaaggtgaaatcttcaaacaaaatttgtatatacaggtgtaatagaatgatagtattattacaattacaaaacttattcttatacttcgaaaacttaaatatttacataaaagactgaagaaaaacagtttttgttttggtctcttCCTTTTATAGaatgttctagttactagtgagtttattatgctatttggcaagttgtcacttatcattcaaaacgtcaaacaagatatgtatataaaatgtgtaaaacaataaatgcttggtt
gtccccgtcgccggcgtcatcggaagacgaattcgtatcttagaactgtaatttcgtactcggcacagtacaaactttgccggagtagagtgagattacgattgtgctcacgtaacacattctttttagaccctaactaaaactcgccgccgccgttcgccgactctgttaccggttcgtttgctcgatcttgaactttgcttgaataacaaatgcgtgtttgcgccatttataatcatctgttctatattcatggtcgctgaatcaatgttttgatcactatgcttagtttcgattttgaggtttaagctttctctgcagaaacttctgtagttcagaggagatacgtcatttgattcttttattgttacttgatcttagtgaagtttctatagatgctgatggaaatgataaatgttaatttgaatcaaccaaagaatgttattgtatctgcaaacgctaCTATAAAAGGagattatgacagataagaaggtgaagtg
acagatggtcaatttaattatgcaaaaagagaaaaagatggtcaattaattaattatcaaagaaaaatctgattatagggtatttcaattaagtgataatttatttttcagtgataatatattactgatatttaataccttttttctcaacattcctggaatgactcttttgtgctctaattaattttggatttttttctcaacattattttaataattaatacccattttttaggttacaattaacaaaaagaacaagacaaaattcaattttaatttaattagcatttagctacttgttcttcttcatcaatcggctcttcgcgcctggaatctctcacgcaacagacaaaattcatattttcatcatcattcatcgtaagtagtttcatgaagaattaacaatgtttatcgtttggttatagttttgcttatttatctcctcggagCCAAAAAAAGtaacttaaaattgatagagaagcaaaagaggattaagctat
atatttgttagaattatactaaatccaaatccaaaataactacaaattgtgttgccccctcaattttgttaaatacacacgtttagtttttaacaaattgttaatgggtattctattttagtaacttcccacttatgatttgatagcattacttccatacccttttagtaactttattttaatgggtattcaattttagtaactttcgctcgaacatcaatgttatgtcatatgttgaagtcattattaagttttgaccgattaattatgtgaattgactaaagCCAAATAAGGaatacgttagatataaatatttgatgaaccaaggagttacaagttatcagatatgaatacgttgccatagaaagtgaacctggagaccacaaaaaaaaacaccactataaaactgtagagtattaacgacgtgcttaattacaaacctaaggctctaattaatcaaatcattcactgtccacttgactctctcaatgaaaatttat
tggatattttaatatatgtttgggtataattggacaatgtttgggtaagtaatactcaaacccaaaataattttggttatgtatgggtttttaaccaatacccgaattacttgtattagaagtgaacccaaaccgaacccaattcaaaattgtacgtataacccaacatatccaaaatttctaaatatggaaagaaaaaaaatccaaaatttctaaacccgaaaaactccaatccgaaaaatttgatccgaacctgacctgaataccgacatgcccagagctactccaaagtggggaaaattggctcggattagtgtggatgaagtttttggctttgttatgtagttttttggcttgaagaccaaaatttatatagttccaaagtccaaactagcttagagaaattgaaagccaaaagagggtagatatgtcttttaacactctcttacaaaaaaaaatagCCAGAATTAGctcaaagaagggtgaattcgaggtttttt
ctacaaaaatattgatataattagtccggtttactgctaattgaacaaccattcaaaatttgatttgttgtatagacaatgagttatgcctcatcagaaataatcacaacttaaaattattctagtatgatgaaatatgtgttctgttttgtaaatattatagatacaacctataaatagttatacaagttacaaccaatgagcataccgaataattcacttgactttaaaacaaacgtatcttgaattcaaagattaaagattggttgtaatagtatatatgcacgaagaaccaagaattgctcaatttttaattgatagtgacatttgaatagaacgaaaaagattgaacactaactaagcaatctaccaaaatattaaaccaaaccacataatatcaaatatcttaaattataaaatagcccctatatttcctctttatctcataaaacacccgtttcttcttctaatcttaacttcttcttcatcaatcacacatc
ctttaaagcgcaaaaactaaaagagaacgagaagaaactaggacagacttctaaataatatttataaactcgttcaagagattagagaaaacgaaaaaatcatctggaaattgcgttaagttgattaaattcacacattttgtaatgggtcaaaacgagttaattagtcctactttttctataattatccaagtcatcagatttactatccaagcgaacgaactaaagctcctcgaatttactcgtcatcgaatagtcctagctacaagaggcttcatatgttgaacatcagaacatagtttgattatcaagcaacacatatcaatcatgcatgacttccacgtcaccacaaccttaccacgacgtgttacactatgagctaatgagaaatatttctctcagaatctggtctaagttatcaaattccaataaatatatatcatcatccataattttcttatttttaatCCATTTCTGGcagctattatcaaaaaacagcc
tggtggaaagtctatctattatagcttaagatgtctcattctcaaagaattgtcaggaaacagtttcttttgtatggtcactgggttgcatgatttctcaaatccttttgcttgtcttatcccttgctcttagagtattaaattttagaaagtttgaatttttaggtcttaaaaatcataattttagcctaagtttatagtgtacttcttgttaggcttgttaattgaactgaatctaacatttgatagcttaagattcttgatcggtgagatttagctcatggatagatttttcaggttttgtatgttcactgtgttgcatgacttctcaaattcgtccttgtctCTAAATTTAGtagctctgagaaatagactattttagtgagaaagatacaaaagattgctctataagctgcttacgaaatataagattgctctataaggttgctgaactttgatgtttttgtattacagtctttgattgctgcttaaccacggat
tattgttataaaaaatagtaataaaaagaatataatgaaagtagtgcttaatttattaacatatttttttgttttttatttttattttaaagaaatcaattaagagtaagattgatgatacatttaatttgcttatttaattttattaatttttagtttaaaaaaaaCTATATCGGGcatgtcattttatggagagagttgaccaactttcatatatataattcacaatttagactactatcaaatttatatccacaaaccaataacaaataagcagctctagatagaattactttgaagatgattaaaactttcgaatgaatagcagaataggaactgaaaatatgaatattacaacacaagaaacatgtcacttaatatcatttatctatttatagagatgtaaaactcattgacattgtttttatttaaatattattttggcttttgggcaacacctactatgacacattttaccaacattgctacgacaaaacggc
ttaaagcattttctatgatacaaaagtataagagatgtgtatccagttgcaaaacttatactatgaattgactatactattttgataatttctataaccataacggctgcatgaactatatacttaaaactatgactacgatagtcgcaataaatgtatcgtactatccttcgaactcttatacgatttaaaaccttagcatatcaaacatttaaatttctagatagtgatatcaaaatcctacagccgcaatttttccagaaaaaggtgataattttttttttttatcagcatattgcttcgatgcaaaatacgtggaatctatgcaaacaaatttgtttcttctgtatagttgcttattgagttgagtggttgtcagtcaccaaccctcttcagatctcaaagccacaataaaatacgttaaattaataattaccaacctcaaaactataatctatatatatatatatatataatcagcatGTATTTTTGGgtctctc
gcatcatttttatactatactattttttatgtaattcaaataaaatatacaatttaatttatacaaaatattaatgtccgtggtgtatagcacaggttatgatctagttactgattgtaaaagactaatcaacttttttttgtaagacaagactcgtcaattttgttttcgagtaatgcatttattgtatgtcaaatgtcaatcctcgtaattctttccatactatgagtagaaaaaggaagcaaataaattaccaaattaatttggtaaatgatttgacatcaaccacacacctctacacctaaattgtaccaatattagacacttttatgaacatttttttattttattttaaagaatataaaacgatacaatttaacttttataatcatgattctgcattactctccagatcacaaactttaatttaataaaaaataatcaccccgtgctatatactagtctagtataaaagattagtcgtcactaccacacaaagt
tcttttacagttttttttttcttgcatcatttttacagaatttatgtgagcaattcattttcaaatttcttatctttcttttaataaaattattaagagaaaaaacttataaaatgtttattaggttttcattattttatatcatataaggctattaaaattttaaatcctcctttttaagacaaatttctgattttgttctcaattttgaaaaggtctatctctaacttaatttccattttatttattatctataccatataaatttcttcaaatctcaatcaattaaaaatttctattttgcttaaaaattaaatgattgcaaatttataactaataatttctttttttaccatatccatgatataatttattttaaagttaaaaaaatattttgattcatattatatgtgtatatatatatatatatactgtatatgtatatatacatatatatctgatcggactattattatctcttacctactcggcccaatagt
cattatgttagaattacaatttctaatgatatttttcaaaaagcttgtctaattaaaaCCCAATATGGactttcgtttcttaataaagaacaataattaacttcttaattttggtaaccgattgactgaatcttctatatgtattgtgataaaatggagaatgagcctgacgacatgagctagtgataatgttgctgcggagcggatttccatactaatacaagttcaccttgtccaacaaagacttcatttcccattcgatcttcgatatttgttatattagaatagatctttcatacaaatgaaagaaagagagattgaacgtttcgtttcttatatacttcaagagtgaagcaaccaacttaacttaattatagaaacctttgttctgacattttacctcatccgttaaaataaataaatatgggcctgatcggaaaaagacccaatcctgaaatacacagactctattttatcttgctccgttagaccaaaatgtt
ccaacttcaagacgatcaaacgtataacaaagaaacgaaatcaaacagtcacaaaaaaagagagaaagagtaaagggttatacataccagaaaatctcctttaaactctagaaaatctccgtatctaaggtctaagtcattggaaatctaggtgttttcttctaatcttcatgcccttttggtgatgatgcttagttacaatgttaagacagaatatgagaattgaacaaattgatgcatctagaacaatgtcttgttaatgtatttcctgtaatctgtcttttggtgatgaatcttgatgctatttaaaatgttagagcttgagcaattgagacaggtgcataacaatgtttgatgcgtttagttgacaaagttcatgttctagattgtatattgttaacagagtttcttgttatctctttggatactatatatacaatgtttaagacagatatgatagacattgaacattgaactaaaggcCCGTTTTTAGtccttac
ctggaataatttttaggtgagcgaccttccgaaaaataattattgtccaaaaaagaaatatgtacatcaaagagtgtaaaagatttatcatgtcatgttactatattagcagaagatagtgtgttctttttaaaaatttattatcatgtcaaaatttctccatatacgggaatgcatcgggacaatttgtaagtttcaatttgcactgttatttttagcgctaataattccgacgaatattgatgtcactaagaatagtatcatacaataaatgagCTATAAATTGatcagttaccattatctaaagtacccataaatgatgctaaacttttttttctttttcctacttttacgtcgtttataactgatgtaatttaattgatgccagatcctctttttcgagattccttgaacctcataattctatatatttcccaaattttcagatttatcaactaaaactactctacatattaagaaaacaaagaagaaaaatagct
gcaatgacatagaaatgtaagcttttaactgttaagtggctctcttttaacgaccataaatgagaagcataatcatgtggaaaccaaatcaaggttagtaccttcaaaacatgtttgaaagagaagagcttaacgtaatccagtttacaaaacgaaaaactaacgaatatcacgaatagtgagtgtacagcttggcaatttcgagaattggaatctcaacctagataataaggtagagaagtttagatctacgtaggaatcaattgtcaatatgaaatgttcagttctaaaagacgatcccaaaacgcgatcgtgcataggatatataaaaaCTAAAAGTAGcgttgatatatagttcagttccaacgtcctgatgttttacaatatatataacaaaaccgtgttttaaattgacaaaacggcacgtagtttgacaaaagaaatcaccggagcttttatgttagcgccggttctagaaacttagccaagttttatttctc
cttacaagagttttgaacccaaagatgggttagggtgggtgacatggatagatattgacctgtgggctctggccaatcaactccgacaagatagaaatatctaagttattattatttggtaacaaaattgtatattatccacacaagagtagcaaataatttgtgttctacaaaatggtgacaatattcattttcaaagtaacaactaacaagtgttcagttcacatttttaaaaatcaacattcaaaaaaataaaattcaacagattgagattttgatttcatacaacattaaaattcttaatatagaaaataaaaattatatgcaaagaggataagtaatattaatgttggaaaatcagttttcaataccagtaatattttatgtaattagttttccgaaatagttatatctgataaattttgtcataatttttttgattgtatggatttgataataacacacgtttccaccaatcaacaacggaaacgcaacgccac
agacattggtaataaatcttatttgaaaatttgatatggcgtgtccacaaaatctttcttcttactagagattagcgatccacaacaattagttcaaagattagcgatcccctaattcattttgattgtgtttggaagcgtggagagaaaaattgtattcgaagcattaaattattttcttgccaatagattatgagttaccacttattaccaattgattttgagttgaaattccttataaaatttgatttaagctttagatgagatgtgtgtttgtgtctacggtgcactcgaaatcagaatatattcatttctaccatcgttcatgatagctcgggcattcgaactcttaatgccctaaaaatttattttcttcatctatttattatgttggatttagtgtgttcgatgtgttttgaatgagcgatacacatgtgtaccatcatttacggaaacttgaacgtttggagtgattgattaggtaagaatcctagaacaaa
gtatttgaatcagttatgatctttgttcaagcaaaataagaaacagagaaacaataataatgatagctcatggaaacatatgtttgccatattctcgttgacttatgtcttgaacagaaaaatgtacatcttaatgttatcctcaaaggacaagtgacgaattctcaattttgctatatcccatcttctattttacacaatttttagctatttacgttaaatcgtttataataccgctttgtgtcatcatttagagttaacgttttttttttggaactaatgactatagttttctgttttgttctatagattatatattaattcttttttttttctttgaaatataacagatttttgttttttattgacaaataatgaaaaaatgtataacagattatataataaagtCTAAAAGTAGtaatttggttgtgggttggaaaaggaaagaggaagagagaaaaaagggaggaagaaaaggagtgatgtagagttgtgtgtgt
aaacatacacagatggttaagctgtcatagttgatatttaaaggaaaaataccataaaccaaagtggtttaagttttccatcttctaattaCCATTTTAAGactttccaacttcttctttttttttgttcaaactacttttcaacttctaaatttagaggagtatatacgagtcacgaaaatgcagatgggtgttatataattatgacatcttataaggaaagtaaaaatattccataataattacaaactcttcgtatcttcaaaaagacgatatacaacgtgatgaaaaaagagagtagaatctgacaaatcttatgtatatttttttaacattaaactgttggtgtaacatttggatttaacaattactgattactagtacaaataaaataaaaataaaaatgcggattacagcctaatatttccagtctctccacgagtcacgacgctgtaatgatgtcccttttaaagtctttacttcttcctcactacagagac
tttgtttggtcgatgatgaaatctctttaacattgatctcgaaaaaagaaagagaagacaactttcatttagtaaaattgttgaactgaaaaataaaagagataaatctacaaatatttaataactatggggttatgaaataattatggacttttcatgaaagcgaaacttattaaaaatgatctataaaaaaatattgttggtggaggagaatcacaatatttttccgagagaaaatcacggaaaccgatgtagattctctatctccaggttgttcactttctcattcatataaagaacaagaaagatagagatagagagatctaaagaaagctaaaaacatggagttttttttgaattttctttaaattcccacgacttttctcactacgcaagaagagcctatttcttctcagatcttacctttccttcaatctctcccatttgaatcatcattttgtttctcaaaaacaaaaaaacaaaaaaaatactttttctct
ctggacttgaaagcaagcgtgtcggaaataattctgaaaattcctatcgtttcgttctaaaaaagtcaataaaatatgggctgtgttaacatgtaattgcattattgctctataattgtaagtataatatatttttttaagttggCCATTTTAAGttcgaaatatgaatgtgacttatttgagttgaccttataactatctctaaaagggccttatccgtttcataaaaacttttattatatttaatttggagtgtgtcgtacattcgtaagtatctttaaatctgtatgccgacaaaaaaaaaaatcttaatctgtatggctatatttgtctttatgaatttataatatatatcttatttttgtttgtttgtacacaagcaaatacattttaaacattggtttcctttttttatttctgaagtttcaactcttgttcattgcgttgaaaggtaaattgctatctgatattttgtgtgttttcaagagtaatacatacct
aaatgaaacctttttaattagaattgaattatactaatagtacttgtactatgttgatgtggaatacttacctaagaaaattagatcagaaaattgtataatttatacatcaacaccaacattgttttctatagcatcgtattttatttgtgtcgttattcacaaacgttttgtaacataatttaacaccatagattttgttaattaagcactgttgccattctcatttatacacatttttaccgtttgatttatccttagtcataaaattgttacattatctgatttctttatatatatattttaatttcaataacgtttagtatattttgaagggaagcccaattggtagatttaagtgatcaagaaattaaaaaaactcgtagatcttaatatgaataataaaataatgaaaagcccagaaatttttgtctgggaaatactgaaagacaatcacagcACATAAATGGtttaactcacctctcactctcagatcattc
ccaaacttttgcatgaacacagtttatacaaaatttaaataactgttaaattcatttgaaactttaatgaatgatatttctgacagtaacttaggaaataaagcttatacaccgttttagtttgaagataataattctaaatctgttttcaaaatgtgcagtcaaaaagattcttaatactaaataggagattttggtgggaatcgcaacattaacatcatcaaatttgttttagttaacaatatattgaatttggtttatgctgttttgatgaattgttttgttcatctgtcgtactttaaaatatctctgcatctagaaagttgtatgctattattatatattgcactcgtaatggactctaattatttgttgcatttgtgagggagtctctcgtgtcacacgagttgattattaaaatgattaattaaagacaatcaagaagaccttgtatgccaaagattgtcaataaatacacacaattcaatacccataagctt
ggtcatagacacaagagaagaagcaaatatgtttcttacgccaaaagacacgtttgtatggtaagacaaaagacacgtttgtatgtttcttacgccaataccattacgttaaaaataaactagtaacttaaatttacgctcactttctatttgggttttacatgatgattttggtcaaaggcctatttacaatgttgcaagcccatattatcttttaagtatctttttgtgcaaccaaaagaatcagtgatcttatgctcattttcatttttttctaatgCTGTAAATAGtcacttatggcttatgcgtccgatggacgattatggtaaaaggcccatttattcaatccaaagcttactgggttagatgatgattgtggtaaaaaggcccattatagacccaactaagtatcttagggtttcagtttccactataaaacttgttgcggcgtaagttagggttttgagaatcagcggcttcacctctccaggttcgtgtct
ggtaattagatactgaataaagacatgaagcaaaactttaCCATTTTGGGacaactttgggcaatgttagttacgtaggtgatgatgatatcttttgttttcttcaataaagaaataagagtaaaagattccaataattgttctaaggttaacactcgctgttgttgtcgctttatgtggtaaacgtatagagaatctctttgttctcttctgccatttgtccccttacaaaattaaatttgcgactcttcaaacgctatttaattattttaaattgattacgtattcttgaaattgagccaagcacttgccatttatttacatattaactacttattcaacattagatttgtagtctatattcattcaattgttctaaagtacaatctgtaaataaagacatgcgtcaccaaacgcaccgctaaatcttagaaaatcgcgatcgcgtttgaagacaaaagaaagctaataaaactagcactttcatcaactttacaaca
cagttctctaaagactagaactctacaaggttggtggctaagaaaaggatgtcgattacatcataatgctaatacacgcaaaaggtcaggagtgtcgaacatgttttaacttgcaaacattgccgacgacaccaagttcatttcgagctcggaattgagataccgaagacatgtccaaatttaaaccggacttagtaaattccccatcaaaaatggggaaaatgagacttttctttcgtttgatgcgaaaactctcgtcttgactcttgaagctttgtttttttgactccacaagtcgtcgatttgacattcgaacaaatgattagtcagacgatcagaaacgctccaaaacgcagcgctttggctagaacagagctttaagacacctatgttaatacgaaaataccctctgataaacttatttatacactcgacgtttcgtttttttttccagttttctgaaaagtaaattatttgaaatcccgctctgaattattaca
catcatatttatacacacagactataaagagaaacagactataaatagaaacatacattattttgataagttttggaatattcgacaacagaaaattctctctatgtgtgtccaattatattcggtttatgtaggtggtaatttagtaattaattaccagtttaccacacagaataatggtcttccagtcaaagtgattgtaatgtgatttatacaaatacattttgatattagtatttaatttctccaacatgaactttgcattaaatttgatatattcaagtatagtaattttttttataagtattcaagtatagtagttttaagattctttctacttaaagaagataataaaaagaaatgaaaatctctctttaccaaaataacaaatttatttatggaagatctacttactgtaaaataaaaacagaggataaaaacttgaaactttccaagaaaaatagtcctataaataagactttcacCTAATTATTGaagat
ggactatatgttatctgtgtggaatcaaatcaaaattatcaatctggttcgtcggagttggatcaatagtggaagcgacaattgctagtttgtcgtttgtgtttttaatttcggttcggtttacatggttttgaaaaattcaattgatttcggttgggtttgaattggaattaaaggagaaaaacactgaaatcacgcactcgaggctttttttgaaaggagcgagtgtgtttcaaaacaagccatttggtgggttagaacccacagaaaacgtatacacgcgctcatcacgcgattggCTCAAAATAGtgtgaaatcgcccgagaggtgagagtggggtatgacatggaacgctctgattggcttataaaataaaaatagttgagatgttgctcctcccttcctatgtttatatttatttacttctcctttcagaagtatcaaaccaatgcaattcatagaagagctaaaacgtttttttttttttttaatgattcaat
ttgatttgatgacgtggctggtcctcatttctttatgcctttccattagtaaatttcccaatatttaaagttacccacagattttaaataagaagaacccacagattttacacaaaatttattctaatttgaatattacccataaaacaaagtacataaaaggattttgcaggttaacagttattagctttttagtaacaaactgatatgaattggtttgataactttcgattttacttggaaattaactattacaagaaaaatctaatttcaaatagtggaatgatttgagttgggtaaaatccggctcagatgataacaattacaaaataaaaatgagacggccggctgtagaataatatgacgacgtgaagcaaaagcaggagtgcgacagaaacctctctaaccaaattgcttttagttatattcttcttcgtcttgacgctactctttacctttttttatctgatttcagatttctccagaatcttcagattccc
tcaacttggtagataatagacacgacacgagtaagccaactttcttgatcaagccgatttgttttttacaaacggcatgcgttaccaaactttattatgtaccaaaaacgatccgttaagaatataaaaacctaaacataccatccttgtgatgttttgtttattgtaaaaccaaacaaatgtgttttcatgtgaattatgtacatttaaaattataacaaaatttatgatcttttgtatgtataacatgaaatatttgaacgccaatgcaaacggaaagaaattatattatttgcgttgagatttatgtctttgcgattacgtttaatagatctttaagactaactaacccaaattaatataagtaataaggactcgtcatatatatttatcatataagaataataataaattataagagctggctagggggtgacatgtttaacactccatcttttgtcaactcactatatactcctctctcctcctaacacagaggc
gccttgctcactctctacaaatattattgaaagttgaaactgaggatatgtcggtttggtttagtatggtatcattaattgcgtttttattgggttacggttctgaattctgattgtgtcagatatattttctgtttcttttatagttaaccaCCAATTTAGGttttagctagataggtataaagaaataaatatgtagccgactcaaattttactattaaaatttatttgaacaaattattatatgatcggtctaaccgaaaacctagtgatccaaaaaaatgatttgaatttaggaacgaagacttcatgaaagaggaagaattaaggaccttgtcaaagaaggcaatcaatggttcttcttcgaatggggtccccaaaggaccacttcttcttttgtcacttcattgcgttagataagctctaattcattttcgtcacccacatcttcaaatcaattcattactttttataccacacggcacacgcgttatcaaagc
gatatgtcgatgtttagtaagagttgaaccacaatgagggaactaagttaaaaaggcattcaaataaaaagtcacatgactcgattggttttaaagggaaaagaaggaagctctcttttacgtcattgtttagaggtttactttgaaaaaataaaatatatacgaagttatagtaatgttgaattaaaaaaaaaaaaaatttgaaatcttatgttcaaagcttagaaaaattctcccaagattaatcttctagaccctagagataatttggcatttacaattttggagttcaaaaaaataaaaatactacataacgggctaacggctcatgtagtcccacaggccactaaattcacaccaatttagtttgaagattataaagtaaaattggctcacacacactaaaaaaagatagccgttatgagtaagcgtattagaccgttgggacaaaaaaataaataaaattaaatagtaacgaaagatccgttacgaaagtgaac
taatcaatctagtatattcaagctttcgacatcataaaccagcactaaatttaattcaagacagtgaataacaagagccacacccacatgtgtactatggtttcgtgattgtctcgaactaaaatgacgtgtccgttcttctctccttttatttttttcttctttacgaaaaaatgattgaacctttttttatattgcacttcaacggttttcacaagttgatgtttctgtcttatagtccataaataagttcgaacaagaaaaatggcaaccgacgattttaggctaacggccttattgttgagggaatcttattcagatgaatgacttaaacagcataCCTAAATTGGaaaccggatccttaaaccaaaatgtaataaaccgtacgctggttgatacaaacaatgaacatgaacctagactcaataaaaaccagatgcatttacatcacaacatagcatgatatttatttccatctttgtggttaaccaatcctagct
gctgttaggctagtctcctgcctctcgtgttcctttcagacctcgaataacataatatttttgtttgtgtgatatttatgcaaacattgaattaattgtagtgtatacactaaaattcttttgtcgtgcttacgcaatttggtaaattaataaacccaagaccccagcaacaaagcataacaataaaccaaaaaattatcatcgtttcaaaaatgtcaatatcattatgtcactcaacatcattttaaaaattcatattcttgaaaatcatacaaaattcagactgaaaattgctagtccattatattaaaatgaaaacaaaaaccgtcttacgtcttacgtcatacgtaaaatattataatcttacaaattagtttatcatgcctataagcagaacgtgaacattgaactttcaattgatatttttacttgttgggaagttagattaaagtctcacctagatatagtgtatttgatttgacgagaccactttttatttt
atctacattgtatgtaatacctccatgttgctacacgttaacacttgcatatttgttactcaatctaattaagcaggaattaaaaacaacggttaaccggaaaacttttactatttatccattcagtattatcttatagctcaaattacttttagtttttacatataggatataactctcacacacgtaaaatacgattaaatttaaattcaaactaggacacttatctaatctagtgttatctgaattcatagagtgttagaagaattaggaaacgttttttaatcaataacatcatttttgggaataatatgtttatcaaatataaacctacccaaagaaaaaaaaaatcaccaacaaatatagtacgaattaagattcataaacgtgttccggaatccaaaagatcgaaagttttggataagtaagatattcacaaatattcatCCGTATTAGGcaaaatattcgataaatacaagcgatcttccggaacagatctt
ggtaatcatttgaaaaaatcgttaaagatcgacaaatgagtgtatatcatgctctggtatatattaaactcctatccaatagaaaatagtattgtgaagagagaatataatctgctaaagtattcccactatccagaaaaatacaaagtagaaaatgcacaaaacattatggttagatttctatccactatcgaagattggaatactagtttataaaaccaaaaacgtcacggtgtaactcctcgactgcacgtaatgcatcgaataacgaaatagtgatatatacacagaaaactatatagtatcatataaaattctttagtaataattattaggtcttaagaaatacagtagttgcgagtttaattgactagagagagtcatgattagtttaacgataatgactatttaatcgggcacattcttttccaaagatacccctacgacaacattaaaaaatacaaaaagccgaaacccgcccactacaatgaaaagctccg
atttcacacacttcaaaactagtataatttatcaattttactttaacactggaatattttcatcttatacagacttcgataacaaaagaatatatactaattttaaacgaaagacttttccaacgaagctacaatgaaaaaagtcatgcatgtaaacaaaaaaataaatttcaacccctttgactgatgacaatatatacacaagaaacaggttgacatatatgatgagtatatgacttctatctatatatatatatatatatatttaacaCTATATTAAGtatttctataattcttaataaattgaaaaaaatattttcttctaaataaaactattaataaaataaaaaaacatacgatttcttacctagcgatgcagtgaaaatatgagagacgccagttgcagtcaacttccaaaagaacacgcactctccacatgctctacccaaattcctccttacctattataatcacctccgacttttaattataacaaacca
atacggtttaggaaaattggaaaaaaaaacttggttagttagcaatgggctttagtttttggtttgtcaacacttgtgacgagtctcaaacatgtgtgttgggcttcattaaggatatctatacttttgaaaaattatttctaaatcatgtttaagcctttagccacatttcttaaacttctgtccaataaccaaaaaaaaaaatttgtcatatttttattttggtttgtcatttccttttaaaattaagctaagtggtgatatgaaaatgtaaattcaaaataaaaagggactctataaaaaCTATAAATGTttatcatgcgaaaatatctataaatttgaaatcgtcttaacaaaaagacaaacattttccaacattttattcaaataaataaaaatagatttgtgtcggcaacaaaaaaaaatgaaaaagtttttttttttccgacaaaaaaagaacaatattctggcacagttccaacaaagctaccatcaatatg
caggaaactaattaacgtgtggtaacggaattaacgtatccgttagaaaaagataacggtatggggattttggcctggtcaacaataacatttgtgtgaaacgaccggtcaacatttttattatgttttatttggccacacaaaaaattcacgtattaaatggtcactttttgaaagtttacgtataaaacgacatttttcccgtaataccgtatacgctgcattgaaacattccagtcctagtcacgtgcacggtgcacctactagcccacgactcccacactatccgccacgtcagaaaacgaaaccggttgtagcaggtaaaaggcacacaaaACATAAAAGGaggaagcgcgcgacacgcaccggttcagccggtactctgcgtcgataaacgacatgcaagaccgtccattttcttaaaaaagcgatcttgatctgacggtccttatttgtttattcaaccggtaaaatacaaaaaaatcaggaaaaggatcgtg
cgatcaatcaaacgaccaaattaaaaaaaaaaattagtaacataattatgactcgttgttatatctaaaaatgacaggaaaacattggactaaaccatttttttcagttttaattgttgtaacacctgtttccaacgttttatattgatagtattaattattttcttcgttcacccgttacatcaattgaaaattgaattgttatcatcaaaggttttataattttataaattttaatcttacaaagacaaaatcattatgggaatatatatctgtgaaagaattttgCCCTTTTTCGttttgttggaaagctgaaaaatatgaggtaacgtaggttattgactgtaacggaagcgaatttaactatgtttcggtttggattaaccaaaaccgaatagaataacgcaatttaactttggttcggtttggtttttgtgaattaacttttttttattccacccttaccacttgcctaacggagccgttgtgacggcccatcc
atcaaatacaatataagatttttatactaaagatgtatacaatgcatttaacattaaaggaaacaaataaactctaatcttttaaaaaaatactttaccttttaaaaagagttattaatcacataagcaatatttaatttttcattatttttttcatcatctgtctaacatattactttttaaaaaatatttatcgttggatacttacttttcagaccacacactaggactagtggttcctttattttactgcatagaacgacaacaaaaagctaagcagtaacattttttagggttttattactgcaacactcaaaaatgagaaattattattaaaattgaaaatgaaaaatagtaatcgcaatccgaCTAAAAGAAGtttctagccttctaggaactcgaaaagaaagcaaatttcttgcaattgaaggtacctgcttctctttttctggtttgtctggtttcatattaaaaaaaacattttgacaactatatttctg
ttcattttttttataaagtaaacttacacgaaagcagagagataagatatttatatgggccttggcctgtgattactgattaaggcatgaaaagttggattcttctttattggatctgataaaatgcttataaggcctttgaatacaaacaaagttaaatgttattgttgatcctttaaaagttcaaacatgtgattagcaaaaagtgtagtggCTATATTTGTtttctttttgttttataacaccgtaatccaaattggaattcagactaatttggagatagataagttcattggatacaagcaacgaaattgttccaattttgtaagtttgaattaaaatataaacagtcgtgcttaattatgggcaagaacatgggtttggttttggatcgtgcaagtacaacaaattatagctttgtttataaacattaaaatcatatactataataattcagtatactccaaattaaagttttaatcaaaccaaattttgtcatt
agtagaaacactagaaccctaattcttcaatttcaacataaatctttcaatttgagtggaatcattcaaaacttgattcccctaacttgaaagtaattatttgaatgtaagaattaaaaaaagcgtattttgtaaagtatcacgactaaaacatgctagttgagttaaaccttcataaaaaatgaaacatattatttgagtttcgagaaagaaaaaaaaaaaacattttatttgagttgtcgcagacacgatcacgatgtaccctatatatagttccaattagcattatttatcccatcaacaacaactattatgtcagaaatattgaattagtaaaagaaacaaatcttatctgggccatccatttgcacacagaccaatggacgtagagcgtggtaggcacgagccagatgtgaggtaccttgaggtgccacgtcacattgaggaatctttggcggggtttcattgtttacctataaaaatggcggccgcaaagtttc
catatgtctcaattcaactaacttaaccccttgtctcgcaagggggcatctagtgatcacatatatacaagtgtttcgttatgtagtagctagctagtgatcaacaacgtacactgataaaagtttattagtttcttagttgttatatctagcaatagatttgacaaagtaaggattaaaaatcgatactaaaatttttaatttaataatttttgttttacaaaattgattagttggtgaaatatatcacaagcataattttaatcattgaaatatatcacaaacatgatttagactttacaaagtttcagagaaaccatccatacacaacaaaccatatataatcaggaacgatatacaaaacaatatgactttgtgtgaccaaaaaaaaaaaaagtcaaaagatattaggctatatgggccgaagttgctattattggtgggccttagagatcttaataccaaaacgaatcgtttcgtctttaaaacgactgttcggc
ccattttatgttgaatgttcgcataaaatatatttttaaaattaaataaaattctgatatttgccaaaaaaacagggtgtaaaagggtatgactagacgcagatactaaagtaatttttggtattttaaaattatgataaaagtagtttcctaaaaactagggattgaaaaagtttttttctattcgttcacagaaaccaaaatatatgggattttccaacaaatttgcgtcaatgtgacgagaACAATTATAGattttttctattttttattatatttgccaaatccaaaatctatttaaaaagtaaaacttatcaaacattaactttaatggtagtcgtgtttattgatatcgtgactttttgtttttattttgctaatcacttattagttatcactataaataacatccacgtgacagactcttattggtaatgtgacttaatttataacatattgaatttctgtttccatttttataacatagatttatatcataa
tcactaacttttaattatataaatatattaaatatttacccatttcctcaacagaatggagattttacatttataaaacaattccatacttcaagaattagcatttatttatttattttttaaatctgttttatacaaaaaatagataaaaaaatcattttaaggagttgatttttttaatgatttgtaaatgttcaaatctgcataaaacattattttgatttttgaatatgataccaaataaatcttttaaattttaaaatagaaaaatcacacttttCTACTTAAAGaaaatatttaagtctagttttaatgggccttatcaggccaacatgttgggctcatatacacactttaattccgacatgttgtgtactccagatcggacggccagcttggcgcactgggtttatgtcatgtgggtcccacgtatgattcgcaccatcttcattattttttctctttctttatctttaatgttttttttttcctgtgtctgt
atcgattaatttattattatgcattttgattggagaagttgtcgaaacacacatacggaaaacataaaattgtaagagtaacaagtgatttcaaattttagtgtagaatacataacaaaaaaagttagatattttcattttttaatcaaccaaacataatttcaatgataaacgatcaaaataaaccggcttaatataagatatatcctcatattctatcacaagagttagattgaaccaatacttaaattcctctaaattactctcataagaacaagattcaaactttacaattaagttaagaaattaactacatttaatggatctgttgattttaaaaaaaaaaactacattaactgggtctacatgtaatataagaaagtatggtgcgtaaaactaaacgtttggaaggaatttggggcaaaagttgacaaagggaaaaacgaaaggatttgtagacaatacataagaaaggaaataaaatCCGAAAAATGagaaaa
aaaaatgtaacactgactaacgtagatgttcctataaggagatcaaattccatgagaacattgaagaaacaaacttaggaacaagatgtcaccttctttgttcgagtgccttgtcggattcttccagctttcgtttctgtttatccacagtctaacacacaCCTAAAGTGTattcccatcagcaaatagcttttaaaacaagaaaactaaaactaatagagatgcaaaccaaaactaagttgttgtatgcaaagctcacatcacacaacactagttcgtttatctcaaatcagtaacaaaaacttgtgttcatgagtaacataaattatgttacatacagtataatgttgttggaaattcaagtgcttaatacgacgcataaacggcaagtatttataacggagaagcgaaagcgacgccgtaagaaagaaagtgtcattagtgtttgaaacgacgccgtaaagcaaagtattttgtcaacggcgtcgtttaagattgtt
tgacatatgtgggattcaggtgagtggaactgaaacttgagaacgagttttctttcgagattaacgaaaaatagagtgcaaagagactgctttcgaaatagaaatcaaacataaaatcgagttcttcgatacaaacatagtttaaccaaaacagagtactttatctttcttttttcttggttcaaagttcaaacagagtagtttaaccaaattttaaaacaatattaaaatttggaaaatttgattaccacatgttgtgcgcttataaccatgtcgtattttttataaagttcaaaatctcatggctaaggaagtaaggatcgtaaaacttataaccatattgcatttaaatattataaccttgtttattcatcccgtaattcatactactttgttggaagataatgcattttttaattcatactatttCCTTTTCTACtaaacctattaagagctccacatgctattaattggcaaacacaattactcttggatcggcc
ttcacaccacaaatacaaatatctactatagaatttttttcttacacatacaaacaaagacttaagtatcatagagacaaatatcaaatttgaaatgtaaggtctatggaacatgtccctttcactcttgggatttttcctttaatgaataagaaagaatgggctcaaaaccaaaataagccCCCTCACAAGatcaatgagcccaattgtttgaaagcaaatattggggtgatttgttaactttccaagaaaaacacgggcttttcagcaaaacaactcgaaaaattgaagagaagatccgggttttagataactgccccaaattggcaatccaaatccctaaaaccatcttatcctctctttccaaatctagccgcaatgtagtcccgtgaaccacaaaaaagatgagatcttgcacgtctctgtcatcacaactagtactactaattgtgaagcatacaaaaaagaccgacccttatttatacacgcacacatattaa
aacaaattatttgttctttcatgagaagtggcggtaaattctattatattcattctagaggaatgagtaaacttaagcaaaatacccatgcattaatgcatatcgaatgttcaggggttttttgcacaatatatatacttagtcctgctgcaatttctttaatcatttatataaatctatcatttttcgcatcttgttttttaatttaccggccatggataagtttttaTAATTTCTCGtatagtagcacattgaatatgcatgtaaaggcataaacttttagaacattaagccatgatgtctctatctacaactctcaaaccgctttctcatttttcaccttttgttaaaagacataaccccaaaactaacaataccttgttcacacttgacacacataactttacaaactctttttggtccaaacgaggaggatctgtgtctcacaggaaacacacggtcgtggctgtttatgaggcaccggatcatgtcgagagctc
tcttgtgtgtgtgttttttttttctcaacaactaaagtgtacattcatatgcaaattttctttgtaatgaaggaaacgtaaaagttatttactctacgatgaactcgatgtattagtGTCTGTGTGCcttactttttgaaaactagcaaaactatgtctgattaatagtgtctttttcaacaacaaaaagagagttaatagggaaacccactttaccaaaaaaaaaaaaaagagaagagagattaaatctctatagtaacaatttacaaataaagtttattaatatacctaagaaagaaaaatgaaatgaataatttaacgccgaaaaatgattaatggaaatctttttatttatttatcaaatgaatgaaatcttttaaaatatgatttttatttagaaaaagactagtaaaacaagaaaaagacgaaaatatagaaaaagcaaacacagagcccacaaagcataaaaaatattccagaagaagaaacaacaaagaaag
gtctcctagtgttttcttaaaaaaatcaaaagttcataaaaaagatctgtaaaactgtggtcctcacgtgtaaatgagattgtagtgtttatggaatatataatttatagattggtccttttctctatttttcttcattgacatatatgccattttgatatgaaagaaataaacaacacaccattggttttctatatctcttctccttatcttcaaattgtcattatcttttaataaaaaaaggtacaaacttttattcagtttgtggtctggagagcactcaaaatactgtttacataaaatgattgaagataattagatccaagcatgatggatatggatatgagttaatggtgttgattaagaacttataaagtctaatggtgttgatttagtaaaacattaaatgccagataattagctgttaacagacataccgacaaagaattttaagtaataaagttagcataaagctatctgatttgtcaTTAGGATTCGac
aaatgttagtaacattcaaatagtttatacagaaacgatagattatagacttacatatagccaaacaacacaaattaattgatgtaactaaacatatgtagtataattaaactttcgaaaaatccaaatttttagtcgaatcgcagtgtagtatgtatacattacgtatagtatataaatctatgtgtgtgtatatcagtgtatgtatttgtgtatgtatgtacatgtgaaaagaatctctactaaagatttccataatattcaaccaaaaaccaaagttttccttattagtaaaactacaccttcgttaaacatataaattgattctatgagaaaaaagtatattaaaaaaggcaatgaaatcttcaccgctttcattattgattcgtcattaattaccgagcgagaccaaaaatagaaattctcgaactaagggttttatatattcgcaaacaatgatcaccacctcttcattcaattcacagagaatatacacaacc
agacagaaatcgcatattttgtaaagatataaatttgtatatcaaataaattagagtacttaagtttatacaaaagagaagacataggtgtggttacagaagtaaatgtgattgagtatataggattaaattaagggatttgaataacgatagatgatatgagtatccttgacatatttagggtatcgcgcgttatgcaagttgttagggaaaaacacacacttatttagtagacgcatatatagagtgggagtattgggcaagcgtggaagttaatgtgattacagaagtaatttaagggatttgaataatttaatgatatgagcttccctaagagtgtgagtagtggacatatttagggtatcgttgtgaaagttattagacgcacacttatctagtagacgctaatataaagagtgggcaagcgtggaagttaaaaaaaaaaaacaaatcctctcaccaataaaaaaaccaaaaccctaattctccatttgacaaca
