# Supplementary material for: De-Novo Discovery of Differentially Abundant Transcription Factor Binding Sites Including Their Positional Preference
Source: PLoS Comput Biol. 2011 Feb 10;7(2):e1001070. doi: 10.1371/journal.pcbi.1001070 (PMC3037384; doi:10.1371/journal.pcbi.1001070)
Supplement: Dataset S1 — Benchmark data sets. (0.42 MB ZIP) [file pcbi.1001070.s001.zip › benchmark/MA0005.1.sites_at.txt_e.txt_bgonly.txt]

atagttgaatagtacgtacgacaaacaatactcaaaagaagatataaaacactgtttggaatgcggacactcatccatagaattcctatgtttagatttgggagttttgttttgcacaaaaaataaaaagaaagttttgggagttttgtatgatataatatatatttaataacccaagattttgaaatcttttcaaaaacaaaactcctgaaagtgtaagattttcttgtaaccccaagtcaaaagtcaaagatatttttcttaacttaatcaatcgaataacaacggtggattgcgaattatattgaactaaagaagaaggtgtttaattagagtcaacaattgactaagaaaaacaaatttgggtaacatttcatcaacaacaccaagctaaaacttgacttttgtcgtccaaaaactatgtatattaatattagtatgcagtaagaacctcccagactctcaagtatacgcataattatctttccgcagccaagaca
ctcgaattgagcttcctgccacgattgagcctcttttaccgctaaaagcaatatttacgcctgaaggaattctccaaaacaaatgtgtttaccttctccaaaatgtgtttacctttggatccatggaaaatcattagttttggtgggaaataaaaaagcaaaatgacacttttgccaatttttattagactgtcctaaatttatcacaaattttagtttattctttacaatattgcacgtggtttttatactttttgctgtactttttcataacgaattaacgagtaaaattaaatatggcgtaataattaatcaataaatatttaccggttatgtagtttcgaattcaaattcgaatgttgttgaacattaaacaatgagtaaattctttcaatgttaatagagcccattaattatttatataggcccaataattaggcctattcagtattcacgatccttggcagaaatatatagcggcacaaaaaaaatacagaatc
tcttgttttcaccattaaatatgttacagaaggatataaaatattacaaattgaaataaaataaaattatttgagctgtaatatgagctcaatcctcaagatcaagtcgacaacaacagtcaacattcaacaagctcacatggagtcatggacaacaagtatcctttcgtaattacctttaggccctccaatttattattattatttgtggtcgtcctttttgttggtagagtataattcaataatacatagttaattacatattaaactgaaatttatgtatcattagttgccgtttgttctactgataaaatgtttttgttttgtctctaaacgaaacgtgcaaatgttctttaaccaagaacaaaaaacaaatgtaatgataccgatattttaggacagttttcccatactctcggacgattttgcccttgtctcattggactctgaatacacacacgtctgttctatataagacacacagctccttaccacaagtt
tctttcgctgacaatccatacgctttttaaactattgatccctccagaactgtatccgatattcacagattttgccttgattttggaaggcggaggaggatagaccggtacggatgtcggtgaaaaaaacttggaatcgttatcgtgttggccaggtggtttttttttttttacacgtcagcatatttggccggtcctacttatctaaagtacagtaataatgtcatacacgtcagcgtaaactgatagatcttccttggacaaaatctacttccgataatgttgattcccttctgtctgaattctctctagtgtaaaaaatattctcttgaatccttggttttccatagcgtgtgtgtattgatttacaaatatagaatctacagaaaacaagattgagggtgcaaaaatgaaaatatattcagaattgagggagcaatttgttacatttcctctttccagtctatgtatatatctcgcaagaggaaagctgaagaaaa
atatgtcacatcattggttttagcttttaattgattctcataaaatataaaacccaattacgagaaaagacttgttcgatggttctcatagaccctgaccaaataagacttgttcctaaacaaatcgaattaaatagagttgtggtttactcatactttaaatcgttttaagaaaaaataatgactactgttacgttgctactacgtcataactaccgaaaatgattgcgttttcaattgctttgaaaggaagccaaaaaggcaaaaacggcaaaaagggagagaaaacgcgtttgggaatctcaacggcgtttgtgtaagaaaataaaagcgaaactccgtaacggcgccgttatataccataacctccgtccgctcaccaaggaaaataaaatctcaaccgttgaaataatcaacggctcatgattcattctctctccttccccaccaaaatctcctctgctttgttaagaagcgaaccagaaatagaaagaaaaaaa
ttaaagtttcactctttctataagtagtgtgtttgtacatttgttccgcaatggtttgctgattagaaaatctgcctgcagtttcctcactaaaccaaaaaagtcttgatttttttccatgttgtgtaatctcttgatttacaagtatttggactaatacttctctgttaagagattctttgtctctgttctgttggaaagtaattttggtttgctttctctgtagattactttccagttagacctaaatccggatatttgtattgctctaatgattccacttaacttgagtataaaattttgctttaagcctaatcaatttaattgcttattgtgtgacattgtttcagttttgtaggtgaaaagcctgacacatagagaacaaagatgtcttcagtttgagttagtagagattgattctggcctggaatccttatcttggacttgaccacccttgggtgaagtctagaccactctttgtgcttctagcagccggtgtg
tttaatcaataaataaattgctaatcctgataaaaaaatgtaaatttttataaaaataacatagttcgtacttcctctttttatcgaataacactgttatttcttcttttaacaataacaataaaatgccataaatcagactcaaaatgataaacaagtttagaataactaactatggtgtaattgtggaagataaacaaactgaacataaaatagtattggtggtagattaaacaataggcccaatggaagtttttcattaataatccaacaagtcgccagtttttttgcacttttaccttcaattttttttattaaaaagggcagggtttttcgatattgtaggattaatgtgtattgttttaaacatagagggtaaaatagcaaaatccagtaaacaaaaataagaaaacgcaaacgtcgggtgttttgaaacgagccaaacacagctttaacttgtgggctatatatatagctttgcacacataagaacaaaacat
ttgcgattaggtcaaggaagtaacctttgaagcgatcttcagctattgatatgactcttttgagtacacagcaaccgaatacgtcacccgctaagtcaaggattatttgaatcatgagcgagcctcgcatgatttcaacataataaccatgatttcaatacaattatgaattaaagtgatatatttttgtagtctacaaaattatggttattattgtaatacaacacaataaccatgatttgaatcgactgtttaaatttggagtttaccttcattgggcttcgtttataagcccaacccaacacaatctaaaacctcacgtgccacgtgggataaaaatatcctaagaataaataactcaaacggtcgaacaaaatcatgggccctaatttgatcttatccgttagatctatcatctcacgatcaacggagaatagatgaataaacatgtgaatgcgttctcgatctagaaattcaaaattctcgccattaacggctct
gaaattaaactttaactatttatctttacatataaagttattaaaagaaccaaaaacataataaaggagaatttgagtggatacaagttgtaaacttttttaagatcataaacaccatatatccctataaagataaagaatacgacaaacttagatctttttcctccaacgtgatatctagtagtaatgaaaaaacacatgatagttaataaatagatcttgaccctataaaataagtaaagacttttttaaagatagcaaaagtaaactctgtaagaagtctccaatggagaacaatctaactcttccaatgtggcataggcctaatttggggatccttcttatatttcgggtaaaatcacacactcatgtaaaaataccgacatcactatcattattacaaacagtacttttctttcattattatagtttagaaaaaaaaataactcgtttatttatataatatctttattaggaaaaaagttgtttcccgaccagca
tcctttatgtcagattgattgtttgatcatgaacaacaacatccagactctaaaattagcagttgctgcccatcatgccgaggaattgagcttggttattggtcaattcccattctttttttaattcagctaatcttttaattattagctaaccatttgtcttttccattgagaaaatccctattgtcgttaagaccatgcaacttgaacgagttcttcatctcacactttgtggtcgcaaaaccaccggtcccatagtctctccccaaccaaattctttcctttgtgcttaggtattctagtttgaatcatttattcaggagataaatataacattctcgttatctaactatctttatttcttctcttctagcttccaattggagttttgtgtctgacatttattaatctctttcgctacagttgctcgtcgtaggaggagctgacatcaatcctgcagatctgaagggaaattctccacttcatttaatgccctcttg
agaaattacataacgatttatagtgatttaatctccatgttatatcacttgatcatttagatttcggttcagattctgcttaacttgtgatgagtttgcggaaaacgttttactgaaattttcaaaagactagtcatatgcttattcaaattaggatagagacaatgctaagtctaacaaaaaaacatttgtatatcaaaaaagaaaacaatcgaataatatgatctcattctacaacatattaccaattctccattgaaatattccattaataaaatggtgtgagtggaccggtgtttggtaactgccggatacacgccattgatgacataaaacattattctctttgtcggaatttttaatcataattaaatatcattagagagagttggtaaaagaaaagacataattagctaaacgggctaaaatgaaaagttaatgggccaaacagacatatatccagcccattataatctctgcatctcctacctctgaatccc
gacgcaaagttttggtttgacttgtctgttcgtctctctcaatcctgtgattactctctttgacgttaagagttaatacttaaatactgtgattactctctttgacttgtctcttcgtttttctcaataccttgaatattgtattcatctcttcttgacaatgtctcttagtattcatggattcttgttctatataagtttatgtattccagttatattctctgaaaccctaacgttagaactgtttttgtctcctcaccgcagccgatattcacagcggtcgaacttatttgtcctccttaacgcagctggatttgatgaccattaggaattcagttgttctctatcgaagagctatcgtttgcagtgttgcgatgcgtctgcgattataaatgcgatagtactcggaaggtattgattaagaggagattttgattcacttcgtttgttgtcggtgacaatgaatcgagggtatgtttcttctatgtgtgcttacttaa
ttttaattttcaagaatcaactttataaaaagaatttgtctcttcttcttcgatttgaaaattccttttcttccacgcatagtctcacgtacagtcagataaaaaataaatatataaattacattttttaatcataaatcttagcttttttgccttttcgagtttttttaccggtgattcttgaagatgaatcgaacatggttttgtcgttactcacaaatcaaatgcctttattattccaatacactataaagtaagtttttttatttatggagaattctaaactatgcttgaatctcccctgtaactgagggtggatacctttctctcattcgttaaaagctctcttaattgttttattaaaaaaaggttagtttctctttatggcatttaatatttaattaatctctcgtcatctctttttgtatttttttctgatatgatttcttatttacagatgaagaagaagaagaagaaagaagaaagaagaaagcttcaaa
gtcattcttagctatagacatagggagtttcgcggaacgccacctgttattccataattagagtttgagtttaagaacggttcgttaacaacctagctatcactagatctactaatcatctatctcctgagaataccctaaacctaactcttttcccatctcatttacatcttgatatttattgcttttctttgtttcttatataatctactggtctagcttgtttgaaaacatcataggtctattttgcgaacatcgagagttcagtggaattcgacccttaagtgctaacgacgatctcttatctgagggagtaagcttaaggcaatttgagctatatcaaatttggcgccgttgccgaagttctctttgtttcaccattagactaggtgtcggtttaagtctagactcttcttttctttcaatactaattcagtttttctcttctttttctttttcttgtgtttcaggagctttaggaattcaattgcaacacaaag
ttcttgaccttttaccttagccaaatgagttcattgatgatgcatttcttgattcacgttccagaactaataaatgttatagggattggtagatttgaaaatatgtgtaggtcgagcatatgagtcagattgattgataatgaggcatggctaacgtttttaagtagaattcgatcttgcagcttagaactttcaacttggacattgatttcatctggtctatctggtgctttggctctaagtccccgctttcaaacctcacctccagcttgttcttgattgtttgcttgagggcaagcaaagactaagtttgggggagttgataagtgtgtattttgcatgttttgagcatccatttgtcatcactgttttataccatttctcatcatttgtcatcactttacatgtttaggatagatttgcatgcatgttgcatatttgcgttgatttcatgtgatttggagctgttgacgagctatctggaagaagcgggcctgatc
aacacaatttttccaaagtaaaaaaatatattataaatgacttctaccaagaatgaatacaaatttaagaaaaacaaacaatattagagtcatcttttctaaactttttttataataattaatcttagattcatatatataagtttataaaattattgacttatgatatagatgagaccatatgtttacatagaattttcaaaaaaaatattatcttattagtttatagatttgtatcaatttttacaacggtccacccttgagatcgaaaaaatttactaatttataggggtaactaatttaccgctattaacttatagagattttattgtatatcaacgtatatatttgtacgagctttgcattttgatgaatcagtggtgatgtcctatgggttatgaagcttcataactcataggacaagcacacaagataaatatgctaatgaatccatcagtcgagtcttggaagcctttaagcaattggaagcaaaagatatt
gtttttttttttataatgttttctaacttttttaagagaaaaaagttaaaaaaattctgatacatatcaacatttgttcgattgagttgatacgtgacacaatcttatgaattgctaactttaaaaaccatactttagataataagatatttaacagatttactttgttagaaaaatctaatattaaacaacattattcaacttgaatagacttttaaccatgtaaacatatattcaagtcacctaacaccaaatttggatatactcgattctttttatttggtcactacaaagttgtttatgtctctttcgatgtacactaataatgttttaaacaacactaaaaaatgtatctatagtccaaaaatactttaaaatttgcaagcaattgattgaagtaataaattaatgtggagaaaatagagtagctagggaccagtgaagatttcttgaagatataaatataatcaataatattagttgttgacaaaaaaaaaaca
ttgagaagaacctaattatctcttaaagatccctaccattggacatgataattttaaaagcttcaatgaagatcattaactttagaattttcaaaatttaaaattagaaaattggtaagagcccctcatgacctcttaccattgcggattgtgatacgttcatgagaagttggcacgtgtgagaactaaagtgagagattggagtcacgtgtgaagaagcttataaatagtaagagagagtagagagaaaaggatcctgcgtgatcattgatgtgtaaagaggattagagctttatgtgctctgttcttgggagataagattgaagaactgtaactccaagcttatcgatttagggtttgtttcattgtaattgggattttaaggataagaaagagagattcatagtttcattcttatcaaatggtgcgttagtgtgctcggatcgaatcgaacgcaagaagattagggtttcaaaagttggggatttttgtcaatcgca
gcaagtgtccaaaagcttactatcacaaataataaaacaaaattctattataataaaaatttgtaccgacgaccccaaaaacaatcaaaaacaaaattctttttgaaattttcttggaaaaaatgggcatccctatttttcaagtcatcaaacttttagaaatatctagtgcttacttctctataagtcttgtgggattgtttttattaagaaactagtgtaaaacattcatcaattaattgaaataagaatttctgatatataaaaaaacaaggactattagcaatagttgaacttcttgtacgctaacagccataagaaaatataatagtcagcttacaaaacctatattataatgggaaatcaaataaaatcataaattttatatattttttaaaaaattaggtgtatataaaaataactctctctatatagtataatggaaatatataattagttacattcttacttgttttcttcttcataactctctctgtctt
gttccttcccaaatttgatgagaaacaaacaggaaaacaaattaaatatttataaattaaaaattaaatttatgaaaaactaaaagaaagaaaaaacgtttcttctatttttcctctacactcattcctcttcattcctattttatcattttttttttcttttttgttcttttttagtcatgttcctcttcattccttgtatttctttataggtcaccaatcggatcctatatttttagggatagtgaaaaagagtggtaaacgtaaaactttgagctttttgattgatcaagtttatatatatactatcgtcttaaaaagcccattatgggctaaatttaggccgggctacaagcccagaaaagaaacgagtctttcatacaaaactggttcagatttggtcactctctgacgcgagaactagtctcaccagacaacaacaacaacaaaacttaagggaaagataatcgtttgtctgtgcagagagagagagagagaaa
ttagtcatttttattttaaatttcttccaaaatttaataaaaatcgattacattctttagaaaaataaattcagttaatactatcaaattgtattatttcaaaaacacttaaaaattgcacacttggcagcttatagttttcgattgatgtactttttacaataactcttttttaaaaaaagtttataacatcaacaagaaatttagtaattaatgtttaatgagattttcttttatagatttttttcattaaactttacaagtcgaccatggcattgtccctatgggatccactaatattataaagaaaatctatacaaattaaccatgaattctatataaacctttttttgtgaatatatttatgaagtttgtgaatatttaatatttttttgtttgacctaataataacagcagaaatcgacgtcgatacgaaaatatatatatatatatatatatatatatatatatatatatatgaaaaaaatgaaaatgtgtca
tatttcttttttaaaaaaatttatatatgggagtgtcaaaaaataattttcctttgtaagagaatattcgtatttggacgagtcttgatttgtgttttccgttagcgttccacattagttgtaaagagcgagaaagatttaagtgataattaaaaagacaagatatgcattttgaatatactctagatattaatcttaagcatttttcatattggttatattttatggtcgaattttgacatccgaaaaatacatcccttattcttcaatttatattgaatacttaagtttttgatagtaaatatgtataaataaattttaaacaattgtcaaaaagacattataacttatacggttatagttgttaaaaaaaaaacttatacggttataccaatagataaactgacattttagatttgagttttttttttttttactttccatgtagatagcgtggaataatacctcatttatatgtatcgttagttgaaataattgac
cctaacttgattaagttgcataacagcacaacctaaggcccatttaataatttttaaaagcccaaaaggaatgtttccctgaatttccgaccacgcgcttaaaaaagaactcgatttccctgaattttggagatttctggtggtgtattacacgcgctataggtgcgtctgtgtgttggacacatgatatttcttttttgttcaacgggatacatgagaatatatactaacattagttcacaacaacttgaagaaagttatcttaactacacaaagtcaaaagattctataattacaaaattagagcaatttgaaaaagttaattcaagtatgtgtatttacttagaaataaaattatttgttaacaaagaccatttccacatagagtcatacgataattaacctccggcaagaagttaaagccaaccacgtccttaaattccttctataatatcgattagtctccatttaatcaaagctttaaagcttttctgaagaaa
aacataatttaactcatatccttttatatacgatgtttaatttacacatctacttttttttacaaacaaaaaagaaataactcatatcctatattgtgtgtcatccaaattcgaatgcagagcagaaaccccacatggacagcctgagcctgtggaagaccaagcgtgcaccaacgtctgttctcttgctttgttattagaaactttttgaagtaaactatacaaataagtggaaagactgataatactaatatgtgtctcttttggaaaatattttcaagtaaaaataaaataaataccaaatataggtgaaaaaaggttttaggataacaagaacgattatccacaaaggcaacatgaaagcagaaaccttttccctgcaaaagtgtatagtaaaacacactcataccaaactttcccttcttttctttttcttatcatctttgctcttttcccggaaaattccaaagatcaacagccgcagaaacatctcataaatc
gtagagtacctaatggaaaactacaatatataattaaggacgtacgacctttcttgtgctgttatgtatttcgattggttctgcttagtgttttgatagatagatcatgggtggacttaattagtttagtgtaatactaactctcttctcctgctctccaattgacgtacccctaagtccagacaaatgtgaaacaacaaacgaaggaaaaaaaatagacaaaacaaaactctgatctaaaaccaaaattagttttatctactattttcctcgatattactattacttaccttaaaacaattgaccaaactatttgactttacaccttttcttttcttcgacaaaaccaataaaagaattgttaaaaatggattaaaaagacaacaaaagtaaattgattgcaaaccacattgtgtacttcttattttagcgtgagattaggattattttacggatccatattatcttcaaagtactctacttttccctcctcttttctt
tgattctttggtaaaactcatgggaatatacctagtataattgaaaaagtaaaaactaatgataagaaagcactaattaagtaaggaaagaaaatgtatcctatacgaaaatgaagtataaaaataaaaagcaaaaaagaaacaaagagtgaagaactcatcactcacttgcccacgccgtcttgcatattcgctcatcatgatcttattcctctcttttttttttggctattaattacttttttttttctgatccaaacacctccaaaattttgcaaaacatgacctttaagaaattaaagaaatgaatcattgatggtttgtacatgtggcgagacagaatatagtcctttttatatttaatcatgttgtgttgtgtatgacaaggttttttgagtctattgactaataataccaaaccaattattattctttctgtaaaaagataaacaaggatttttgaagtgaatagaaagaaagagacaaaacaagaagaaaac
ctttccttttgaatcatcatcaacttgtgattttttattatcattgtcttcagggattatggctttcatcatcttaaaatttaattaactaatctaagtatccaatcgggtttggattttggaatttcaatatcttagggacttaaaaaagaagatagaaagagatgaaaccagatcttttttccactcacttaaaagtttaagccaacgaagcactcttaagtatgattagttaagtaaatcccagtgttaagcctaatctcatttttgcaacaaagagagtttaaaatcgacgcatctaattgagccggttaatgaaatctatcaatgttgaaaatggctttggttaaaatcggtttagactattcacatttcacgtgagactcagacaacctgcacatgacagtcttatctctgtttttgtcgttttcaagaaagtcgccacaagagatcattcgaactaaaaaaagcaaaacagatctctcctgccgtctttggtt
attgacttttcttatcccatatacggtaggagcaaaaccatgtatgactagaattatacgcgttaaacaattctagaatttcttacctaaaactaataaattccgtatttactcttctaattacgttaactctttacttaaatgacaatttaatgggttttttttttattatcttcctttacataaataagctttgttgaaaacataaaaatattgatgtaactttaatttaaaccattgatttataaaaacaaaaacaactttttatacagctaagcaaggtttgtgaataaatcatctttggtaaagtctcaatgagatatggaacccacatgagggaggtgagattacgattttttttaaaatattttagagagagagagaaggaaagagacttccacatgaagacagggtaaggaatggtaaaatacagctagcaaaagaagtgtttctcacacctaactctttataataataagagagaagcatcacccccattg
tagcatatgagcggttgttgcatgactaatataaatcaccacattatttatatacacacatatacaacgtagtagttgtggtgtatttaaatattgaaacggcccaaataattcatatcaaattttctttgagaatctttaaaaggtggtagtaaagaaaatttgttatgtaaaaatatatcttaattaattaccaattaacactcttgttatatttacataaagatactgaatttcctttttgaaattcaaataattactctgttttagaagatttaacatttagattaatgctgtaataaataaataaatcaaaatcaaagacaaaaaaacgtgactctaacatattaaaaacgcatttcttaagcaaattctgactaatttctaattactgtcttgtctctaataaatctcacgaacgtcttcttcttctttcttcttcttctctcgttacttctaacacaagagtcttgttattgagttctgaaaatgaaccaatc
cattttaacaaaattaaaattattttgaagaaagaaaaacaaaaaagaaacttctttcttttgattctctttctttgatgccctttttttttcatggtgctaagcatcttttacttttttacccttctctctcactacctttattcttagcgcctttgcttttgttccttttcttttaccttttcttctcattggaactgaaaattttgcttctttttttcttcttcttcttcccatatctatcttctctttcactcttactgatttaggtctcggttaatcttctttgatctcgcattcccatttgttagaaagtcgaattgctttaccttttctctgttttcttcttctgggttttgcgtctcctctcttttcccgggagaaatttcgtttctttcccgggaagtttgtccatagtggaaattgaatctaaattcgacattgtgttgttgtgtgaaaccataaagtttctctctttacgctcaatttgatctccattg
tctctgattttgataaaactctgtttattgtatatatatatatatcttcggtctctgttcgctgcagttcaaaactaataacaaaaaaaagagagagaacgtttagtgctgcttttaatggagataatgtgatattggcatgcatacagatttattatcaagccctttatattaatgcaaagggtcgaggtatggtcggtcttaattatgacaagcaaaaaccacaaacaaaaacggaaatatatcttctttttttttttttttggtcaccaaaacggaaatatatccaattttaggaaattgaattagtttatacgattctagtttccataatcggttgtttgtagcgcatgttaccaaattatcataaatctaatttttgaatgttgccaatttatcaaaaaggaaattatggactagtatattgtttgaatagcattttgtacgacgtcgtttggaagtagtcttgccacaatatagtactctcatttatcaaaaag
ttcacatccgttatactcacaacacttataaaccctaattttgctctctctctctctttgatcaattcttcacaacatcttcttcttggcgctgatcctcaaaccaggtagtttctaatttctcgctcttttctcttgtagatgttaaaaatcttcttgaacttttcatgagtcatcgcgattttgtaatttaactctgcggagaaaacagagaaaattctgtatctgtttccgaataatttggtatttgtgtaatcgagaatcggagtcacgaaacaattcagctgtgatgttgataattgggaatttttgtctataggttttaatcaccatgatacggaattcaacagagcagttttcgagaatcgagactacatgtggattgttacttcgccaattgcaggtcttttcttgaagaagattcacatcctcgttttctttgtttatgttcaaaattgggaatttaccaattttgatgatatcaggaaatatggaatgaa
aggagttttcttttgagcctcttttgaaaataaaaggtgcttatggattaactttttaaaatcaaattgtagtacatgcatagttggtccaaatttcatgtgatctttctctgtagttgattacaactaaagtaatcaattagtatgaaattgaatgatttggtatggtcgatttacgtatgtacctctcaagtgttttctactaagtttgcactattagtacagtaactattcaatcaagaacaagaaacagagagtctgagaaagagaagagtctgttttggtcttcttcttcatcatcttcgtcctgaactcatgcatatctctggcccctctataatcatgagtttccttttgccatcattaccttcaaaagccttgtctttcttcatcactctctatctcaaaagaaacaactacagctttatagatcgtctatataaagcttactcttccattgtgtttactcagttcgttttgtgtgataaaaccacaagaag
cttacatcggaccatatctcatcaatgactttgtagagtttctaagtgagaaacaatcccagagcttaaactaacaagttaagaatgctctgtatattattgtgtgttctcaaggtatcgatacaaccctatatatatattctatacaagtcggtctaagatcattcatctatagaaagatagatacgagagaatatcttctacttattctccaagtaagtctaatggatatcttctacttattctccaagtaagtctaattgcaagagtagtccttcatatcttcgtaatatcgtaatataaaccatggttaccttcttgcactcgggtttctaactgcgaaaatcgttgagacagttactcaaagacaatggatctttggagctcgtcagctaggactacgtcttcgagcagctttgatatcgcatatataccagaaaggtttacttttattaagtcaatctcggcaaagccacacgagcggagagatcatcaactac
tgaattctctaattcagtgttaattaatgattttacgttttacataatcgttgcacttattaccaaatttatatttcacatttaaatatggctagtttcgtttagcatgccccaatttgttatcactcgtaagaaatggaaagtggaaatcagaatatgttatgtcatttcagctttgtgattcggttcaaaagttatatatagaaatttagttgatttaatcaatttcatgaaaaagcataatttcaacagttttatctgataaaatttgcaagaatcacttgttggttggtcgacctccacatgtaacatcaagacaatggaatcggtgaagggacaaataacgtgtcttcctgatataatgacacagtttcttacaattacaaacctcaaattttcttacaaagattgtcactacttaaaatgtgcatcatataagattttcctaaagcacttccaataatttataatctggtttgacgaagcgtgcataatattag
gtgcctaaactcttaaaagtgtctaaaacggaaaaacatttcttaaaagtgcctcatagtgtcacattccctttattttattattattctattcgatttctagttacttcaagatttttccagttgttaatctgaactgaaatttacttcaaaaaaagctgtatttatttagtacgtagagtttttcatgtatgattttagtggagtttattatttacggacaaatctgtaacgtagttaacctatgcgataatcgttatttccttcaattcggtgaggaataacaataaaacatgttcttttatagtggattgcggcataaatgcgatgttagacgttatatttctgtaaattcgacatcatctttttctagcatccttatcttcaaagaatataaagacttaagacctaatctagttgagtaaggtatgagattcgagttttttcttttccaaattttcgtgactactataagtaatattaaattatgaagtgaaatt
ttgcaaacaaaaaaacaaatctctatagatattcctaagcccacgacattttcatacatttctcctcatatcccaaccatttagcctttatattctcatcaatacaatttttgaagggttggcaaaaaaataaaatcgcatataactactgttgtaatattccatcaaaaggtagagatggtatattaagttaatattttgtttcctttctatatatattttcactgattatgactatatatactttagtcatcaaaaatttctcttccatcttgagagtggttcgtatacaagtagattttattttgtaaatcaaaatatattagggaaaagaagaaaagggccaaataaatgtaaatgaatatgtccatatagagaaaaatgaaacgaggatggtagaaaaaggacaagaagctcacatgaacagaaccagattgttcatgggcccccctctcacctctctcttctttcctctcgacccatatctctatcaatcttat
aaacaattgtaatacaaaattatgtacatcatatacagaactataaaacgcagaaaaaataaataatacaaaattgtttacatcatgtaaatgcagaaaatgtaaagctctctagtacaaacaaattattgatgataatgttaaattcctattggttaactcatgagttagattaatagaaagttagaaacggtaactgtatatatacccaaaataatgaaatatatcaatagaagcagtaatacgattagcggctaacaaaaaaaagaatggtattaatatatatatattttttttgtcggcaatggtattaaaatggaatttattgtactatcattttaaagggcccaaaaatggcctataaaccaaccagacaattgcacacatttgtcggtaagagagcacaataaatcgttttaacaatgggtacgaagaagcctctaggcccaataaaacagacctagtaagataaacaggccatcaatacggcgtcgtttgat
tcagtattgaagattaaaacggcaagcagtttcaggtgcttttagatgggcctaaactaaagaggaaaattgatagcggatactttaaatcagtctcagtattgaatattaaaaaacggcaagcagtttcagcctttcaggtgcttttagatgggcccaaactaaagaggaaaattgatagaaatgggtcggatactttaaatcagtatcaggcacgaagcggttttactcggatagttacaaacggcctgaagcggtggactatgcattgtggtgtcgtttatgcttaactaagtcgtacgctgtgtcgtttaactgaagaaagcatgtattgcagtctctgagtaaaacttaaaaacggcactgaaactatcaacatttatacacttactaggagatgaatgttgtattattctcttgcttgcttgctttggctgctgcatttttgctgagacgaaataatgaatcctcaaaccgataaagtggtgagaagaacgacg
aaacaaagaaaacgagacctcattttttaccaattgagataatttttgaaaaaagtaaaaaccatttattagcagtaccgactttaatagcatcgccaggtctctggatcttgtgactagacacaagaactgagtatagcatagctccaacaaacctttttgagtttcaattataaaattataaactaacaagcacataagcagaagctccaaatcttgctacacgtagagcgaaacatcctaggtcccacatattttgtcttattctctaccaactaacttaattatatattaagcaaaaaactcagttcctttctttctctaagcctgtcatcatcttgagatcttcatcaagaagctgcctctctctttccataaactcacatcagccacacataaatacatcttaacactcctaagcatttcactagcccactcccgtctttcaagatattttctttttgttaagacactttcttatcgtcagttcagtgtttttc
agttttatatttcctagtatttagttgtatttttttttttgtagtttgacatacccgtatatcatttacctaatagttaatatctttagaaatatatactattagcatgcccccgcatagtttataacaaatatatagttaataacttaatacatatagaaacatcattcatatgtggtatatacatcatcacagttacatataaatatatatatatatatatatattactaatcccttccaccgagaaaaacagtatattctatacctacaatttcaaaaaacaaatgtttcatataactttacttaatagttttttttttttttctgttaaagaactttacttagtagttctataatttgtttcatagttaaaaaagaattcaatacctactcgttctttaaatattttcattgttttttgttgttttagaaagaaatgggctccaactcaacatccatgttatttataaatatatccacctctagtcttaatatttc
aatcaacaaacaattttttggtgtccataataacgaatccatttaaatatatccattcggaaacctttttactgatctatatccattttatataacatgtccatgataacaggagattcgattaactgaaatctcgatgctacgtagatgaaacgagtttgacacatgagagagaacaaaaatcaaatcaagccgccattgttgaagatgaagaagtttcttctcattttttacaaagatgaaaagagagagaggtgaagagagagagagatgaagagagagagagatgaagagagagagaaagagagaaaacgtgggttaagagaatattttagttaagagggtattttagtaaaaaaacatagagaaaatgcctaatcttttgaaagtgcctaaaaacggaaataattttaataaaatgtttaagagtgtaatattctctatataaaatcgtaaattttgtatttttaatcatcaattcataaatcttccaaattaga
gcaaagctgtaaaaatagctgtacgagaaaactgtacaataaaactgaaaataaaaaaatttgtaacgtttttgataaaagttttgtaaatgtataaccatcaaaactgtacaacttccagctttgataatgaattaccattcaaagctagagtttcgaattttttcattgtatacaaccatttgaacacaactcttttcaattatgccatacatacatttagttaataaattttaccgattaactagtactgacaaaagaaacaaagagtaattatatttttttgataaattgttttattagaaaaatacttaaaattgataaaaataaataaacccaattgatatatttgatattacaataccagatattgaaacaaataagacatgttttgtctatatacttccaactagaagatatttatttatccatatcctagatattttaatgtgtgaatctaatacattctcttatatacgaccaaatagtaaaacaatatg
atatatataaaatagtaaaaatattcgaaaataaccaaaaattatcctattatccgaaaataactgaattatccgacaatattcaaagtaaaataaccgaatggatactattttttaagagcaaaagaaccgaaaccgaaacctaactttcaaaataaccgaatggattctaaactttagaaccgaaaaaaacgataaccgaatggataaccgaacgcctaggactgataatatgaatttaaatattctaaagaccattgacttaaagaccaaatcattgtaaaccctctagctgcaccagagtgtttgcttttgaccaactatgtgaatttaaatattttaaagaacattgacttaaagaccaaatccacaaatgtacgagttcagaattgagatgatgattctccataaacctccatcttctgaaatcttacattttgacaatctgacttcctcgaagttcatcttctttaaaccagaaaagtctctgaaaactctca
gttttatttgttgggcttagtaattccgaagcccaaacctaataatgttaacgacgatattacgactaacatgcgagacaccattaatttgttgtgcttttaaattccgaagcccaaacccaataaaaattaacgactattcaacgactattcggcgacaattgtctttattgttgggctttcatatttcgcggcccaaacccaaaaaaattagtgacgaaaatacgactacgttgcgactacctgtataaaaaaaaccctaattcgatcgattcacttctcatttcatccaaacaaaactcttcttcttcgatcttcttcttcaacttcttcttcttcgatcttcttctacaacttcttcttcgatccatttcatctcatatctacctaaacccagtcgagttcttcacctcttcttcttctcagatctgattcgaatcgaatcatcttctctttcttcgatcgtcctctttcttcgatctcttcgtctctcttcaacc
tatacgcatcaacctacatagatatttgatagcagttaattaatacaaaattacaaaatatttagataatgattcataaacatatcataaataagatcaacattaataaaataaatagttttttttacggggcggattggcgagacgggtttggtagaacgttacttaataacaattgtaaactataaaataaaaatattttataaatagatacaatttgcaaacttttatatatactaacttaaaaaaaaaattgtccacgcggtataccgcggataaaaaactagtttttatatacataagtggattacttaagaaaaaaatgattaaaaggtactctttactctttactcctttagaagttacaacactatactggattacttaaaaacaaaaactttcatgaaaaagagaaaataataaaattgttgactggaaaataaaaatacaattaatataaagaaatctctctaacaactttaccaatcatcgtcgctcac
tcttcttgtaatctctgatagagaattattcagagttgcttaatatttaccattcaatattaattagaagaattattaagactactcaaagttaataattaaattcaatgtttgaagtaatttagccaaacaaatattatagtgttcttaacctaatcagttttattctcggtagagaattattcaaagttgcttactatttttaaattagtgcttgaattaatttaacttacatacaactatagtgttcttattttgatcagttctaatcttattagagaacaactcaaagctgcttaatattgaaaatccaatgtttgaaataattatagattttttaatttgaattatgtcaagattgaaacattgactctcaaaaacaaagcaacccacatggttgtagaaagagtcctcgaacgttagaccttatataaagcctttgcttcattgacaatcttaaacatcgaaacatttatctctttatcatttcaagagggaaa
cagaagtttaaagttgttataattttaggtttgaatacggatagttaaagagttgttataatctttgattgatgcccgaagatattagtagtactattgaagtcagaatttattagcctgatcgatggctaaatcttcgatgttcccaccgactctttaatttgacggattcaatcttgcatgcaaaccacttgactagcagacaaaaatatatatatatatttaatcacaaacaatgtggtctaccaagatgtctagattacggtttctatttaagtgctttccttgttccatgaaaaaacgtatcacgatagaagtggccgtctctagaccgtcatttcatttttttacgtttttttctttaatttttttcatttttaataatagtacacgacaagagagcttgtgtatatatatataagcatgtgttaggtatataaaatactttctgccttcaacggatgtgttagttttcgaacacttaaagaggagttgttatc
aacccaaccaaacgagaatccatgcataaactgacccaataacacaacctgtttattaacctatcaattaaataaagaaaatagttagttattattactccttccatttcaaattagattttgttttagattagttgtcattttatatttataatataaattagaaacaaaattttcagtttaattcctacttttgaaatgtacaggatattaaccaatcaaaatcattgccaataaaaagcatcccaatttcagttgttaactagtaacaataatcaagttcatcgatggagagatgctaactctatataagcagataaagtgggctaacacttctcatcatctctttataaacaagtattgataaacaacaagttctttttttcttccatatacctaaacaaaagaataagatgacaagcgttgtttttgcgtttaaagttttgtgtgtgtctttcttgttcattgttgttgcaagtcgtcctactatccgaccaaaa
tatgtttttaatgcatgtttttaaacagatttttcaattttatccttattattttagctgattaattgatgatatcaaatttaataatacattaattagagataaaacagaaaaattatatatttttttaatttatgtaaaaatattaaacatcaactaatctaaaacagagagaatacaacatttattttagtaattatagtataatctaacatttatattcaatttaaattaccattaatagagtactataattaggtggagccgagagtaaagagaaggtctttattgactgacccatgtgaaactgaatctcccctaatttaatttgccgacaacgtaaacgcttcactttgagtatctcgaacacatccatgtgtcactctaactctctcactcttcttctccccaatttcatggtcacactaatcttcctttaacttctcaacaaacaaatcttccccttttttattttttgatccttctctctcctttttttg
gagcataggttgggaattattaaaaaaaaaaaactgagcctcgataattagcatatgaatttgtaaattcgcttgtgtccccaattcactttctttgtttcgtttgcagagaagcaaaagcagagtttgattcggaaaaaaagcagtgttttgtgtaaccaccaatcagtaaaacctagtgtttgtgaagtccttgtttttttacccttttttaatcaccaaaaagaatataaaagtaaacccaaaaggcccaaacaatgtacaaaatcccaaaaaatggaaatatatcacaaaaacaaaaagcgaaaaggagtttccttttttttcgtgggcctctgcgttgaacaaaattggagtaggaaaaggaaacacaaatctgaggagtcctctctataaatactaaacaaatagaagcaaaggtaaaacacaaacacttccattcgtaatttagggttcccacaaattccttgtttctctcgctctcttacacacaggaaaca
gaggacacagacgcccacatgcccacatatatcgtccctcgtatgcccactagtcggaataatccacaacccacgtgatctcggtccttcataaaacatacaaggcaacgaaagtttaaaaatgtgggttaaattgatacctacacaagtttttggaacttttaacgaaattttaatagacgagggagtcaaatcataaagagaacaaggtcatcgtcttctttaatccttgagttcaccacctcttctgcttcattttaattggtttttgagagccttaagaaaaattcaaattggtttctgttttatcattttacaaacttcgccgttaagctagcgacggtgataattcaagcttcccaaaaatccttatgagtatcatttttgagctcttacagtgaagatttgtgaaagtgtggtttcgaatccaatgattgaagaagattttcttcgtctctcgcactaattctttgaaattccaaaaccattaactgagaaaa
atatagtgtctttagattagttgagaaagattagagacaacgcgtgccatttctggtaaaaccattacaaccactccacgtaaaaagaatacattatgtttgttaaattttcacatttctaatttcttaccctccattttgtagttttactacatctctactatttatatctatttttatcctattcattctaaatttggatacttttactgttgactgaaacttgtagcctagttgttgtttcttttcacatgtactcatgtatacccaagcttaatgaaattttaaagaaaataaacaagcggtttagttttaatttaatgggccgtttctttatttcaacgaagcccaatagagcctgttgaaaaagggtttagttattgttgtttacacataagggcttgagttttatttatttcacgaaacgagtagaaacttttgttttatcaaaatcagaaccctcctcttttacagattcaggccaattctaaattcccatc
tagttttcaaaagtgttacacaaataaacccaaaaggaataactaagcaaggggtttaggtgaacggtacggtacacaaatccgaaccaaatccacaaaatgaccaccaagcaccaagtttagaatagccggtccagattctttactaataaacttctagactcaggttatattcaattattcatcttaataacgaaattatcttatttctaaatactataatgtatatatcagtatatagacatgttcttattttaggagtcaagatattgatgttttgagtttaccaatgcccatgcccccaacaaaagaaaacaagattaataatcaaaattgaaaatagacaaatagataaaggaagaccttagagtgacaaaagacatgagcgcaaaacatggcgaccctctagttcattatttggaagacaaagatcctaaggatcaacatcaaaccctctctctctttgcttcattacgtaaaagtttgtgttgagaggattg
ttaatggaatgattatttagcagtgtgaaccgattaactcggtttttgacggtgaccggtttagaggaaatgggagtgtcggtaggagatctaagtagcgagtatgtaaattgtccaactgtctgaaaaggaccacttgggacgacaagattcttcggctaataataatacatcactcgtttcaacaaataaaattttcctttctattattatgcaatcttatagcatatggatttgatcttttttaatatataaacaaaaggttttccaattatgctaaaccataatctgaaattgattttaaatagctacaatcaactacccaaaagcttcaaatatgcaaaataataaagtataggtttatatatataaacgcacacaaaagaggttgaataaaaataaacataaggatgcatgtgcagtccagattagatctaaatctattgagtattgtaataatattgttatgaagatcttgctgcgaaactacacacatttaa
tacatttgtcttttggttgactataatttgatttaagtttacatcaacaatagaaccctgttttaagaacatggaatttaatgaaatatctcactgaaattttaagtcggtagagtaggaatctatactatactgagaaaggcaacgttaataataaaataaaagaaaaagtatataggttgtcttttcagattataattatgtaatggcagttaggacaaaatgatatgggaggagtggggacaaataacaagtggttatgagttgtccatgtcagtttttttgttaatacctatacttttaagttttaattaacttaatctcagtttatgccaaacggatttagctaattttaattaattactcaataataatcgtaagtcgtaacgtaaggtttttagtagaaaagcctcgtctgcttccaaataattcaatcgcgaacgctccttttaatcagaccggaccggaccggtttggttcaatcaatcgaatcgacccga
agttactttttcttaatttatgtgcgaaacttaaaacatcaaacttacagagagagtaatatataacatgatatgagatgaaactgtacggtgtcgttgcataattacataaactagttataaactcacacactgccttcatttcaggtcgagacagaacttattgtgtgatttaaatcagacaaaccttcgaactttgactttttcatcgcctcctgtcccttcgccgcaaaatactagtctaaacgctcaactcctctctcctgtcttataaacttttttttttagaaaatgagatgatcaatcgaattttgttgtgtgtgacctcaaactgacaacttccagtaattgtaatattaccaattttttttatcaaaaagatgaacttcactttagagcaatagcaatccctcgagtctcccctatataaagattccaactccttaacgattcatctaatgaaaaaacacacacaccaaaaatatcagatatctcaaaca
gcaccctattttttttttttttcctcgaaacaacgactaaattttgctattttttttttaatatagaaaatggccgaacaaagtcacacaaatcttctaattacacatatggccataatctagaaggctaacattttcaatgtatcgaaggatgcacttgcatgcgagaacgataccgtgtgatgtgggctttcgtgggacaaggataatggatgaatatatacttggtgaactgcatgtgctatgttgcatggaaattaatttcacacgtagattttctggtaaattgttgaccatgaaaaaagttggttgaagtaattttaattgaagcgataaaaagtcatggaacgtggaataacactactctttgtcgtgtgggtaaaatataaataagattcatgggttagataaacctgaaataaatatgtgaaaaatcgtataaataaagaaagcaaaaggaaaatgaacaacatatgagagtggtggagagagatcgagag
tccccatgtgttgactacaagccgagaaattaggagccactcttttcggatgttttggaattgtttaacagtgttgaatttaagtgactggaatatagagttttaagcattttgatgggcgtgtgaggactaattcgtttcacctgaattctttatgtggcatcgatgttgtgtaacaagtttagagtctagaggtccaaagtccaagtgacacgaaagagatagaagaagtgatactaggagacaaaataattaaagcaataggaagctactttgcattctgatccattagattcgagaatttgttcactagtggccggttttctgaatttttatattctgcttcatcaaagttagaaattagacacatgattagtttcttaggcttactatgatattttgtgaaataataaattgggtatggtaatggtttctatgtaaacaataaggtcaccttcatgggattgcaaagccttttgagtatcaggaattaactagga
actatatattataaagatgtgatattttagtgtacacataaatgcaaaaaatggaactggtttgctctcctgtgatcctatatatattaaagttcagaatataatctgttttactaaaatgagtaattcagacaatcatgatctaccaacttatacagatacctaatctactctattagttagaaatgattgatatcctcttatactcagctgaaattaaagtaggtacactattagtatatctataataagaaagacatcaataataagaaagacgacaattgtaagagttaaaactgagccctcttgagatccatggcgggaaataacgttacacaagagataaaaccggtatgattcagaattaccataccgatattgagccgaataaaccaataattgaattcgaatcttacgcaatagttcactccctaaagacacactatgtatataataaagcttctcttcgacagaatcacacacacttctcactgcataaa
acaacaacaaaaacacagtctaacaaggtgatcacaacctgatttgcgtactaacaagagtttgaacaatggctagagataatcagattcatcaatgatctaatgtcttgccttgatgctgctccagagattcaaggagtgataggaatgctcaatggatgtaaaaaagagcttctgtttcgtaaaatctttaattctatgacaataagagctagtatgttatataactctcaaatgagcttgaaaatcaagctatatagttaattaatgtagtggacctttctctacttaaaataaacaaaaacaatcctctttgtaagagtatctaaattaagcacaaaatcaaagatcaccacacataattccatttataacctcttaaacataacaaaattacaatcaaaagccatcgtcttaaattttcccaacttcgttcccaacctctttctgattcaccatcacacaactatataatatatcacacattacacatacaatgt
gtcgaaagttcataaacttcgaagtcaaaactagctataatggttatctttgaaaagtaactcaaatataaggagagtagaaattctacacgtaatgctgtccgagacatttaattatggacgatgtgattgcagaaacaattttgttttcaaaccctctcttgatcaaaaaggacatttaaatcattgcatccacttcaaccacacacattcatttggctgtaataacatttcaaagattcttacaaaacaagtgaaatgtcattaaatgtccttttagaacaagatgctaacgacaatctacttggccacttgacttgtataccaaatttctcccaactttttgttcacagaatttgcgtttacaactttggcgtttgtgttttgacggattcgtctaagtgggacaatgcgcgtgtcggacatgcgcacttaagagggtagagacagtgagttctttagctttccttatattctctttcaaaccaaaaaagagacta
tagaataatatggcgtgatctttataatataacatatagaatcgtgtagatttattttattttatttttatatatcgcataaattgcaaaatacttatatatgtttgttatatatgatacccattttatagttacttaaaaaaagttaagcgataatatatatatatcaactttttataacaaaaaagtataacacatggtaaagaaaaataaaaatgaagacatggtgtgacacgaaaatggcactaaatatacatatataatagatagctacaatatcccatcatacacacttttttaattgactaatacataacttacacacttttttaattgactaattcataactttttatcattgtcaacatgcaaattcatatttccgttgaactattattcttattttgtttttaaaagaagggcttcctggtaataaaaatatgatttccaaatgacgttagagcaaaaaaaaaaaaaggttgtctggtctggtaaaatga
aaatatattaaaaatttacatgggctttttgcgttaaatccatatgaatttagcttttgtttgtttttatatgggaaaattcaaactagtcaccaacttaagaaatctttaatgagttaaaggtgtttttggttaaaggggtcatattcaaatttgttggtgtgtcaaaatcaaactattgctcttaaagaaaaaaaatgtttactgagatgtatataacattttgttgttgttaaaaatggttagaaaatattataactagagtttttggtttcaccaaaaccatatataacaaatgaattaaataaattttttgatgttatatagattttttcagtaggcatacatatgttgaaaataaactcaacaaaaaaaacatgtgttgaccgtatcagtttattttctaattaataagaaaagtattctattgttttccaggaaggaagaagatatcgaattttgctctttctacttttcgattctctctcgatcgagaggag
atgacggaaacaaattgaaaacaaatacatttaaaagttgcatatttcgttgattgttgattaacattgcttgtcttatcgtactaactacaagtttacaacatcggagtggtttttaattgcttaagatctctaaaacgatttcaataatggtagactgatcttcatttcgatttcatgataacaccgaatgttaggctttatatcctctaaatatcgacatgcattgtgaattgagaccgtaccccgactaatcttgtgacttaatggtcataatggtcgtacaccaattattcacaccggttaacagtaaccggaaccacaatatggaattgaaaagcaattcaactcaaattccagatctttttcttttgtcaaaattgtacaactttctgtttatacattgtgccaaaaataaaataaaaaacaacgaattatagtttgacacgtgtaaatcagaagacaagtcttatgaactttgccatattccggtgacttgc
ggccgacgacagactcatttacatatggaccaaaccgacctaaatcgattctttaacaagttaaaatatccaagaaacctactcactaatcactatagctttttgccgaccacaaatactcgacccacctcttaaatttcattcatctctctggacccaacttaaatcacttttcttcaaattttatttttaataatgggcttaagttggttattcggcccaataactatattaactgggctgagtaaacaatatatacaagaagtctaattatatttcaaaaagactcgtctctattcataaagattagattcatgaatttcaattcgcgatcgaaatggaaacttatttttggctaagaatgtaaaaggaaaacttagatacaatatggaaaaatatgtctaaatacagggacttaaaatgaaaataagtaagagttgctggagcattaccattgccaaagtaaagtacctaaaacgatgaacggagagtgacgtaaa
tgattttttgatcatttttttatgttttacaaatttgatataaaatgtctcagtattaaaagataatcaagtttaatgttttttaataatattttccaaaatggttaagctttttgggccaaaccctaaaaatgctttggacagaagctaagagctaaaacagacaataaaacagctgcaacgctctgcgccgcgttctctctttctctcaatctctcaggtaaaagcttcttcaatttcgccacttattagatttgtttctagacggcattgttcttctttttcctaggctttgtcttaaattgtgataaacctaattatctgcgtctttatagaagaactttaccatctaaattagttgtgattcaatcggttatatctacttgctgcgttaagttgattactgtgacgttgagactctaatttagtttgtcttgtgcattttcagaaccgaacactgcttctgtctttcctgttaacgcgaacgaaagattcgagtg
aaatttggattgatggcttgagtcataaaaacctacaaaaggattggacgatacttttagtaaaatctcttaaaattgtccgcagtgaccaaaatgctaaaaagctagaaggatatacagacttttatcttactttatgtatcagaaaatcaatatttcttaataaatatgataaagtgtttcagtttattttgagtttagaaaaagccaaatgaattggaatcaaaataatgtaggtaaaaaagagaagtggaattaaaataaaatcattctatccaatcaaaacggtaagtagttgtgcgttttagaggcaaaacaccacagcgtttcgaagcacgtggatgtgtcgtgtgatacagcagtagcgcactattgggcattgagaatacataatcataacccctgcaatctaacggtcaaccttttaataacccttgtaggttaaatctctaccgtttattcgaattacttttccaaggtaagaaaaaagcaaacacaaa
tgagtttattgtgttacttcttcttttttcatatacaacagatttatttcttttacgttaaactttatatattgacagataaattttgatagcaacagttaacatagtgatttatctttttgtcaaccatttaattaacatgcataagattggtcaatttattccctgctttatgtgatttagttagttttttcataagttgaataacagagactaatgaagacactgtttacaaaaattatgtaagttttattcacatagttaattttattgaggatcccattactgtttctattagggcatgtcagaagacttcgaagtaagcaaaaccaaaagagtaaaaactatcttttcgctttttgcattattggatttaagtagaattgtaaaattaaagaagtaaacagagtagtactcttccaaagcaactcaaaagctccaaaatttctgtgaatctccccaagaacactttttggatctttaattcgaagtgatcggca
tccgatggtggttgaaacttcaaactaaaccacccaggacacagcttaacgtatcattataaattaaagataggatagtaccatactagttagtaatttgactatttattaactacacaaatttttaacagatttagaacttgagtgttatacatattgaaagtacctgtaacttgattttatcaaatcagattttaagtacttattaaaggctgaagcatatgaaaatataaatcaatttatatatgacttgttgaagcttttaaattaaggagcgtatcaaaaaacttaaaacacacaattaacgcgcgtgtccacgctctaagcaaagcgagtgaaacatattaatttacacaatcgaaccgtcattaatgttatgggttgtctcctatttctggtttaaaagagatattaacttaaatcccacgtcaccaaatattaaaaataaaataaaaataaacaaattatataaatttcttaacgcacaatttgttgttttc
cgttataaagatttgtaagataaattttctcctctcagaaatttgatttttaagctaaaataactattcgatctatacattagcttgacattattatttttacaaaacaaatcagtttttataaatgctatttctcaacaggatatgatatttctctctttgtcatgaacaataccatatactaagaaaaaatgattttaaaaaaaaaaaatcttaagaaattaaagaatagaaaaattgcctatatatttttgacaccaaatagagaaattactaagaatatatttcgtaaatattaagatattcttatcgtttaatttttgtcattttctttaaaggtataataaagataattaatgagattttatccatacttctgcatttatccacgaatcaattatctgaaaaccggaaattgacaaaaggaaaaaccagccgccgtttacgctggtatttcggtaatgtccgtatatcataaagtaacggtgagccaaaacgac
tgggtttcatattctaacttttttaatataaagtttttgaaatcttgggtaatataccatcctttgataacaataaatttgaattgataatttaaattatcaaatccaaactatagttacttaagaatttataaccacggcaacaaaacatgaatttgtctctagatagtttgaaagtacaataccagtataccatggaattttatccctagactattgagtattagcattgacttggttttttagtttttacaataccagtataccatagtggggagactcaaacaagagccactttaataaaatccagagaatgtttttaacggttgagataaaaactattggacccatcgacttcttttctcctactttgtataaatttatgataaattaattatatcaccattactcatatggcggaataaatataatgtttccgttatataaagactatcatcagtttcttcattaatcccactttattttctttaaatcccatc
gatgatatttttctggcttagattacagataaattacttgtcagttttttagatttttttctttttattttcaattctataccacaaatatatactattgttgttttggtaaaatatcaaaatcttaaacacataaatctcatctgttatttttttctataccacacattgaatttagatgattacgtagtgattaatgattatcttgttttgtagatttgttacacgaaattagtaaaaatggcataaaaaatgcatacgggtcacaagtcccacttgtggacattttacacgagctcgttgatctctgacaactgcttggttttaacttattaaaagcgcgcaaactaccaaatttattgttggaagatagatataactgaaatgggcctaacgggctttaatgggccaagctggaactcaacaaacaggtacgagatttttgaattattctgattcagcgtcgagaaaaaagctacgattgtgtgtttattattatt
ttatatcaatttattcactcattaatttatctgttcgtaaaacaaaatgtataataacaatactcacaaaccaaaatgtcttcataatgaactcataacttgtagagtaggcgaattacatgtcttgtaaattagtatatagtttttttttgtcttattttaacaactactatatgttatattcctgaaattttgtatacttttatcatgcaaatcaccttttttaaaaaaacgtaaaagaaaaagagggaaaatggtaacaacaaattcgaaataaataaataaaaggtgagtccctgacatggtaattatagctaataataaagggttaaaatatctacgcaaacacaaaagctgtcttcttccccacccacttctacagcctgtcatcactcctattggttcataaaacgacaaaatcctacgtggcatccattttttttcttctcttcttctgcaaattctctctatttatacacaaaccttccatttctcttccc
ccattccttgatatggcttctctttctttacctcgtaccttttaccacacttctctctctctctctctctctctctctctcttccctaggtcgatcttatcttgtcttgtctgaatatttcataatataatgatacaagagattttgcttgtaacatacgaatgcgtatattatttgaaaattcaaacttaggaacatgttactgaagggaagctttgctcgactatatatgtaaatgttttcttatatatatttcaaaatcatatatatatatatatatatattaatgtaaattttttagtactttgtaatttagatagttaaatgaacttggaaaactctattagactatacacttggtaattagacacatttggtttgaaaatatttattaaaatatgcatatactaaacaacaaagcatgcatatgtacatatgtatatacacttttatatacgtcattgtgttcatatatatacattcgaagattcacggaaatc
ttaaagattgggatttaaaacgtcaagcattgaatgagttttaaaaaggtttttctttttgaaaaaaatgaagtcaaacaaaaaaagctaatattagaaagatgtgtttcgagtcaatagcagaacatatctcatacgtgatgacatgtaagaaggataaaagcgtagagaagaacaagtcatttttttttttttttaatttggttttgaataaaaatgatgcattacaatattaaatcttttattattaaaaatcgtttgttataatcatgagagggactcactcgcactttcgcagcaaaaataaaaagatatgcttagagcggtttggacacgaccgaacgggacgcagaaacaaaaagaaaagaagatatttttcttgtttctaataaggtgccgatgtcagtgggctttaatgggcttaactaaagagaagcaaaaggcccatttaccatcgtcttccccaaacaaaaaccgcctccctgcaacggttaacccct
ttcgatttttttgtcgtttctattaattagattaactagcatctgactaaaaagatgaattttagaccaaaaagattgtactattaaattccacttttgcactttttcttccataagagccttaaaagttcccacttctaggcctctttacctatttcggtaatataaaagaaacaattaaactgattcatcatttttgtttttccttacattcgtataaattacataatatttttctaaagcattaagagtttaagactcatttaaactaaagaaacaaatgagcttaactaccaattaatagttctcagtgttattaaatgaaacaaaaattaactaacttaatcatactagtactaccgtcaagttcctatcaattataatatctgcctccttctatgaaaccgaaatttaatgtaatttgtgattaaaacgtatactaattgacttacatacccggtatgcttttgtttaagttccctgaattctaaaccagatca
ttttctatccattttcttcccacaaattaccactttgcaaacaaaagccaaaaactcatttacaagatgagttaataaagacactaacacacaaccaatgtgaaaacagacgtttacatgagatattgttacctctaagaagtcattaatcatataatgagaacattcttgcttcctaagtttttacaagattattaacctctaagaaaggagagacacttttaacgcaataataactacatgatgttataaatataggagagagtagaaaagaatatgacagccctactaagacagagaatcatcatcgaacagtaaagaggagaatctctgaatatccactttaaactactgccctcttgtcttaactctcagaaccatttaatttttcagttattttgacccataccctttttggcctctttccctgctttccaacaccttcacacttactctagggcttccacggctatatatatatggtcccttccttaaacttg
gaaatattggtgagtttcattcgaaattctttttcctcaacttccaataattttctcgcatgaaaactatacgctttaggtccgcgtaaatagtttgacatttcttgaaaagcacgcagtgacaacttcgattaaatatgatttaatttcaaatttaccttttttaccatttatttatctttcaccacatctctttatttatttacaatttacacgttaaatatccgaataactaaaataattaagataacaagatagagattttgttataatttgtcaccctctatagttgtaaaattgaatattttttatttattttaaagtccagtcatagtcattagtcattagtcaaaacttgtagtcaatctttttagtaaataaatttaattttatttgaatacacatttgttgataaaaaaaagaaaaaaagaatacatatctaccttttgctatttgaatacacatttattctatcgtcttcttgtgtaacagagctaaag
tttgacccttggacacaacaaaatatatcaacctatattaatgttagagagatgatggatgatgattgatgatgtgcaaatgagacaaaattatatcacactttccttttcaatctttaaattccaaaacaaaaggtactgttgggttgctcccttattaggtgaaaaaaacctcacacaacacagacaatttcactctgtctctttcactacacctctatatctccctctagatacatatccctatttatatatgtattgtttcgaacactgcgtgctctcacactttgttacacctccaaaagacaaagtacatagaagaagaaacttcttgtcacgcctctcttaccccttcccttgtggtccaataaaaccctaattttcttttctttcttttatccattgtattagatcctatatctttcttccttatagaccatctctcatgtcttcttatatatattaagatattcacaagaactacaaaagaaagaaaggag
ttattcattcatgtatatatccaataaaagttcgatatgtgaaattatatatctccatctaatgttagactatttccgggtcttgactataaatttaaagtattagacgagctaattatatttagcacaaacaatttcttctgtaacagtgtcacgcttatcactaccaaagaataaacactgatctgttttaatctcttattttctcacccatattcaaagtcaactattgcaagacttcgagataattaatttgatggctatactatttacttgacatttgggaaaatatattttcgctgataaatttggtttttacttctctctccgacggatatagaaacaattcaattacatgcgaaaatgataattcaaccctataaaccaaaacaaataacagaatgcacatttttttcaacgcgttaggtcacctatctttcactttagaacatcccttcacgtctctatataaacctcgactctgttatcctttgttcttc
aattcattccagtaaaattgaaatttttaaacaataatattattacaaaaaaatgctgtttaatttcacatgatagagttatatggtagaacggtttggattgatattatggaatatataccacgcgtaaaatcttaaaattaaatataaaaatatatttctataatcctaaactttaaacaatattatattagtccacgattataaatgtttaccaaaattagtactatatcacttttacaataaattattatataaaatacataaaataaaaatattgccccgcggttaaatcctagtagaatagaggagaaacatactattttcccactaattaagttaccaaaaaatctattcaaacatttctcaattggagactacaaccatggaaattctccccgttcaacctcttatcctaggcttttcttatataagaccacacctaggatgcttagttttcacaccacaaagaaaaaaacaattccaagtgatccttagcc
ttctgtgttttattttattgatttcttctttatttttcctttcaaaatatgaaaaagaaaaaacctcatctcttttttctattaaaagataaaactttatcttagcaaagaaaaatgacatcagaaagtcacgatgccaactcagaaagctccaaatccacgacgtcccttctccataagttgaaaacgtaattacatgcgtgtaacaaagcatgccgtcttgccaacttgtaggttaaaaaacatgtcggagtctaacgtgaggggcgtgtgatcatgtttcactttttttttcttctggcttaaagcagccaaacacaatgcttttaaccataatccccaaaaaagattcaagttaagatatatataaaagctttatttcccttttgctgaattgttgatgacccattcatgactcatcctacggtcaagtcacaaaagattcactatctttgcttttcattgccctttatataccttagcctgcaccaaaccatttc
tctctatgtgaagacaccaaaacgcttggtttcaagttccaactgataactagtaactagtaagtaaccaaaaatataacatttgaatctaaagagtttaaaggcctcattagagtcctgaaaatttataacagaaaaagtatcagccgcatgatagttgatagcaacttctccatataatcgtgtttgtaacaaataacgaaatcgagagactggatagaaataaactagattgagagtttacaaaaaagaaagcaaacgacaccaaatctataaaataataagaatcaagagttagccttcaactccgtaagcccattcaaggcctcacaataaccaacccaaacattccacgccttataccaatccccaaatacttaatgccttcaacttcgaattgccacatcgttggtggttgtttatcttggagctaatgggctgattttcatgggcccattagatatttttgctattttttcgacacaaaattgttgaaactc
acgttctataaacatatccctaattattgtgtaaatagtcaacgtttgtattgttacatatgtacatgtaaatcagtaaataatgactcataaaagtgcaaaatcgtttgatgattagaccaaaaactgtttatcaaattacgatttatgacaatataatctaattaatgttattatactttgtttatcagtattatggattgttttcacgtttcaaattcggtttatattattatgatcaccacagacgagtatatagtattcaatttcactactttttttacacgagtacaggacataaacaaatcgtaaacaggaagatgcaatataggaatagatgcgaccgataagctgttacaatcagattagtatatttaattatcatattttagttataaccactcaatgtaattgctgtaagttgactaagaagaaatgatgagtgatttgaactctatttatgacccaatctcttgtagttagaagaaagaagaaaaaaa
taagtcttatttatctcagttttcatggccgtataaaaatattcctaggcaccaagctataggtgcgtaacgtttctaatatacgattggttttggtattattgttggttccacgaacggataattatgaaacttgtttggacatttaaaaactaaatagtagcttcgtgtaatagtcaaagctattcttaccaagtaagtggaggaagcttgacgaagaagagtagtgcgcattttaaccgaatctacctttcgaagatgtcggcgcaggttaagctctactactatttttcttatttatttataaactgtggaaactatttttttttattattattttatttatcggatgtttacgaggtacgcattatttatttctctataattaattttgctttgtgacaatattcacaattattttttttaaagaaaaaactaccaaaaaaaaaaaaatagcgaaaggaagcttcatttgttagagagataaactggagattttt
atcccaattctaaagcacaaactcatcactgccttgtcccttcactttggtctcatttttctacttttcattgtttctctgtttctacattcctctgtttctcctctttaaaacaattctacattctgatcgttcaccagaggacaaatgggagagagaagagttcctgagattttgccaaagagtggaatgcaccattagagcttggtaccaccttcactttgaggatcttatggtatattcatctcaccaatctatcttcttcaattctttcttgagatcatattagtaaaagagcttgtgtttgtagcaactgtattcactcttcgagcccgtccgtggtgcacacaggcttaaccaacagaatttatctactcgtgaaatcgatgctcttgaagatcagtttcttcttcatttattccaggttctatctttgtttccactccattcttttctctaaatgtaccgatgaaatggaaacgatttacatcttctaggtc
atgtcaaaagatatttatatcactttagatataatattggatcaaaaaaatctcatgttaatctgttgatgcctaaagaaaaactgatcatgttaattacctttgcttaatgtcaacctcatgttaatttgaattaaaatatatttaaaatgtcaactttataaaaatgttggttactaatgcacatatcccaaaccttttttaaaaaatgtgaacattataaaaatgttggtatctaaaaagtagaaaaacaaggtgctttatgaaaagttgaaaataagaatggagttacccaatatataattaactaatcagaagtttaagacacagatgtaatgtagtaatctaatccaaccttattatctcctgcacatccaaacagaatccaagattacaatagctttatccaatgactgatagacacgtgtcaaaaggtaccatcactgtcagctttccctctcgctccacctacatacttctgagtgagcgagaaaatgaga
agaaataaatacactttctgtatttttgaatactataataggctaaaatcacatcattttctaatgttgctttaaataatatatatcaaataaaggcttaaattacatttatataagaaatattgtaatacaaatatcaatttagagctattaatttacaattacaacctgttgcccaattgatgaataaatcaaacatgtaattaaccaaactttctaattgatcaggaatcaatttagctaaataataagacataaatttggccaagaaaaagaagagaaaacatgttaaataggtaatgggttttaatattgggatagttacctttatttgaaaactattaaggtttgatttaagacacgagtcactcgagagtcgcatctcgccagtcaaaaactaaattaaaaaactatatagacccaaaaaataaaaataacgacttttgtatttatactggcaagattctcattaaaacccagcaaaaaaaaaaaaaaaagac
ttctctaatatctaaaagaactacctacttctcaaataacttttgaaaaagtgtctagtttgccaataaacccaaatatcttttctcgcacgagaaaactgcaccatcgaaaatggatagctaagcttacctacaagacgtggtactcgtttttccaccatcatatgatgatataataactggactagggtgtcttcgatcggttatgttgaaattgtagttaaaactggtttttagcgggtatacaattcgggtttttatcggtttagtttaaattcagtttacatttttcattagaaaaatcgattcacatggttaaaatactaaaccgaacggtacagtagtaaagtttgcatgcgattgcgcgagagggtgtgacagatatctgaattttctttcaattggtaaagagaagacaacggacatatttttggtaaccatccatttgtcaccactaactttcttccactataaataccccaccgctttaactctagaac
aaacaaattaaacttcaatattaatatataagacgatataccgcagaaaaaatattaaaactaacaatcaaaaaattatataatttaaacacaaaataaaacaatacaacgtaaaatttaaaaaatttagtaacccaaactcgaatcttttagtagtattaaaagaattacacatatttttctcaccaaaattatcttttaattttttaattatattctacttattaccaactataattatttccaagtagtcgttagtaagttacttacttattagttattacatgttttgattattctaattttaattgtcaaacacattagaatatttttaaactctagaaatattattttaaacactttagttttgaattttaccattgcatttgaacaacttgtttcaatattattaaataagaaatctcaaatattaatatacgaaaaggagagaaaataaaatagtattggcatattctgggaaaccttcaatttctttttgt
ttctaaatcaagttaagtatccaaaaaagaaacgaaaaaaagaaaaagaaattatggctttaactcgaaatatgttcaaaaactgaaatctttacactcaatacaaaaattaaaatgcacaaaattctttaacattgattcgatagcacagttttgaatgtgcatgcaacaacttaggcatctatcatatttttctctcattcttaaagtatcttcagtgaatatacagttcatatttactatttttacatgtataaacataaaacacaggctctttcctatcagatacacctaaaataatttacctcctactttttgattctttcacactttttttcttaacatataataagccactaatcctgcaaatcaaacctcttctttctttatacactctctctctctttctctcttttcacaaagccatcttgaggcaaactcatcacctcagttaaatcctatgcatgcattgaaacaacagttttaataagaaaaacaaa
aaaagtgcaaaactatatgatgacactttccattaaaatcacttatttttcataatatatcacttattcacatatattctttcttgcttaaataaatttaaagaaaaacaagaatgcaaatccataacataatcataacataagtaaagattaatcaaacttctaacaaacaaagataatataaggttaatttatacacaatcaagaatcaacaaagcatgagagcaccaaattttttattttactatccaaacttgaaagcaccaaagttcaaaatttcaaaatacatagagactataaaaataaaaataaaacagtattgatgaagattcctctacaacattttgttgtttattgctctaattattcattttgattcatacgtcatataatttatgttataaatggcggtggattcaatacgagattatttaatatttcggttatttaattaatgttaatttgtttgttatggtcttcattttcttcgatgagccaat
atgatatatgtggttggataagaaattatggtattatcatgtttgcctctcaaatttaaatttaattaattatatacatacacgagtaagctaaataaaagtttgaccacatttcatatgaagaattttatctttccagatatctagaatttgttttctctacacagttcattgaagaaaacatagtacggaagagaccagaggttaattaaacgacactttaacctatcacgagagagactgagatgatcaaatcaaatgaaagaaaataaacatcaatcacatgcaaagagtgttcattaagcaaaatcactaagtttgtttttactttattttattacgttacttcaagttttttttttatcttcttggtactgtaaaaaaaggagagaaaatagagttggctatgtgtaataagcgaaccaaaagcaagccttccatgactgtgccctcaagaaagtagctttgttttcaatcccaaactgtcaaagtctctcttc
agtaaattatataaaaatgttattaaatataaatgaaactagtaaagaaagaaatcagaatatatttagtgtcaaaattaatagtctagcatatcttattttactataaattactaaattatattattttattatttaatatattaagtattttagtttgttagatattcagtaacaaaatttccgcaaatgcattaattttcaaccgctaaattaatcgttcaaattgtttaataacgcttgagacggcaaccgcctacttccgcaaattcatatagtcataatcggattttagcgtttaaaccacgagtctggccttagatcaaagaaaaccctacttatagtcaaccctaatccatgataccaaatggagaaaaaaaaagaaagaaaaaatggaaatttcccaaattaacacacccataactcaaacttgtctcaaacctcagattatataattaggctaaaatctgataaaccaaaaaatgtatcagagtgagtgc
cctcttcgtaggcccaatatgtagaatttgattgttaaaaggtgaagccttatctggaaaaagcccaactgttattgttcttcctgtgcctcgttttgtctcggtctaacttttttacacacgactttaccaatcatagtattcaaagaaatctagcgatctcaagactccgagtgtcacgatagagaatatgaaattgcagaaatgattcaatataattatatatcttagctgttgttaacacgttagatgttgagtttaggaaattaatttattgggtattttcatactattatattcataggtagctataacgatgataagataatttaatgtgtgcaggttgtaaacagttaggaatatgaaataattcaactatatattataatcatctcgtggaaaacaggatcgattgcacatgattcattggagacaagaatcgttaaggtgttcacacattacgtgtctttgttatattggggttacaaagatgcattcat
gtaaaaaattatatgaatttccttcttttttatgaaatgaaatgatatcatcttttatgatatcaaagtcttatatggtctgatacattaatcaatggaagtagaggctgtaaaacaaaaacaattaaactagagaatgtgtgtaacataaaacaaaggttcaattctatttatcaagtattttttacttagttatatattttataataattatagttttttttctctaaataatacattttttataattgaattcttttatcattaggccatccgctgataccaattagaatgtcctgtaaacgcttccgtttataagaactagataaatcgtatacatagtttaataacatttgaatcttcatccggctagctaactcccacacaccccctataaataatacatgtgttatagtgcaataatcaaacactctcaacaaacaaagtaacaaacacttgcacttactctttgttctcatatagccttttgggtataaact
gtgtatatattctgctggcaattgggagataatctatatatataatagctaaccaggtttatgtgtttaggtttatgtgcttgctcacgactgttttttttcaataaaaaaacatcaacatccaacggtcaaaacataggcaggggaatccacaaacaaatcttagagcaactacattacataatagaaagaagatgtctttaacaatattaaaatattaaatttacaaaatattaataatcaaatatgaaggatatttaaattagagacatcctctcaaaaatgtctctatttagacatttaagacaatgtgtctttactttaaagacattcaaaaattaaaataatatttattttgaatatattatattttaagtgtaagaagacactcaacttatttgtgcaatggagttgctcttagcatacaacatttatataagactacgacattacccctcccttcagctataaatagcaaatcaagaaacttttccgcaatt
ttagaaaatgttcatacttaaaatattaaaggattccttaacatgcactacaaaaaaaaaattattatggattgtggattaccaatggtatagtactcatttggtttacttagatatttggtcattcataaactgaaaatctagaaacccaaataaatctgaaccggaatcaaagcgaaatttaaattctacacacttaatgtatttgttggactattgaaggaggaagcagccaaaaagggtaagagtcatatatatagatagaggtatttagatggtggagttccaatcaactagctttaaagtgttttgtgagaagggtgtgacagcaaaccaaacctacctatcgctctcatcatagtactttggtccacttattacaaaaccctaagaaaatgttctagtgtagggtctttgtttcctttgtctattcctttctaataccatctacttctgctcccattcactgatataaacctcttctcatagctattattgat
aagaaataaatagacaaccgataaataaagactagctaaacaccaaactagttagtccaacttttgttaaacttgattaaaattcacatagtattgtttaaacaaaatttacagccaagtcaatgaaatagaacctgcaacaaaactagggataccataatttccggaacataaagagatcggaccacacacaggtcactactagctttgctcacttcttactcctacaaacttataattataattaactaacgtcattaaacaactctctaatctaatcctacgctccatatttaattgcattgcatgtgactacagcttcaatctggcgatcatcgtggcactgtgcagagtagccctcttaaatatcaaaaataataaaataaaatatataaaaaccttataataaaattaaaatacattttcatcattctattattattacataacacaaacaaaagcatagagagactcatacaaaagaaccagagagagagata
aatatttttagatatatatttttattttggattagcggatatcagttcggtttttggtatggatcgaattcggtttgggtaattcgtgtaggagaattcattatctgttcggattttgtgattattcggtacgatttggattttttgaatcggtttcggatgatttttggattttgaattttatgtccaaccattattacttaataactgaatctaggaattgttttgaagagtggaaaaaaaaaaggaattgttttgaagattctaattaggttcagttgttttcatattgtttgcaaaaacaaatgtggggcaacacactccgcaagtttctcggcccattagtagatcctttgtaaaaatttcacttacccattacaaatatttgggcttgaaaaacaaatctgaaagttatcggggctaatttcgaataaagaaaataaatgaggatcacttctgttatttatcatcataaaatgacacgagcaccttaaaagcca
cactaatgaccctaaaaagatcacaaggagtaaggtttggatagcaggacacaatcactttgatggtagacccgtgagacctgagtttgctgaaacagttgtaagcagtctttatcttgttaattcccttgtcactgatcaaaaaggcattctatataacccaaattatatttaatattttgaatcaggaacggatacaatcacttgatagtcaaatggactccatttctggtgataacataaaagaagatgttgtgagtcaagttttgggaaaagacaaacaatgacgtgtcagagggttgggcatagggataactgttaccaagctagctttcattcaggctagagactcgagacttgaagaactgcaaaacgaggttgaagacttgaagaatattgataagtgtgtattttgcatgttttgagcatccatttgtcatcactttagcatcatatcatcactgttttataccatttcacatcatttgtcatcactttgc
ttttaataaaagaataattcatgttttacttatcctttaagtacctttgattccagaagatttttcccaatatttccctctgtcctttacctacatatttagaataaaagtaaatgaataatttagtgtgttggtaataaaaatgcatatttcctaaatataaataggtgactaataaaccttatatagagctactaaattcttgcctaaatataaataggtgagtaatacatatccatcttactaatctaagactatttacacgtagatatttatatcgatatactgaactatagatatcatcatttttacttaaaagttataatttaaattgttagttttaacactgaaacgattcgtatttcctttcagtgaaaaacctgaaatacattgcatcttttgagatattactcaccttatatatacacttaacctttagttgtctatcaaccctaaaacttagcaaatcgaagacacaagaaaaaaacagagggtaactt
catcttattttggtccaattaactcagaagaagaaatcctcttctcgctgaatgtttctgcaattttttttttgaatcgaaaaatgtttcccaattgtttgtagctaagcacagacgtttgtggttttagtagtttgtacaaatactcgttaatctaatcgttatctcttgaactagtttcttgccaatgaacagggtcgacatctcaggaaccatcttctcagtgggatttaaaccttccaaatagactcttcgccaccgatcattatccgaggggaaggctgaacgtatactctagaccggatattctatcctttatcaagaaggtttttgatgggacagaggaattagattttatacttcagtcttgctttggtcctttattccatttgccagttagtagggttgcgactccgggtaaggtcattcatgccttgttatgtagacagttgcttactaagaaaaagtatgagttttggacagtttttggtggacaccca
tgttttaaactttgggattgcttccctctatctctgtagttaccttctacactaatggaatgaaactaatccgttgtccaaaaaaaaaaaaaaaaaaaaaaaaaaaaatgatatattcggatttgtaattgtaattgtggctaattaaattatatcaagtgtaatataattaatatattttatatatcatattttcggtacttcagatttttatttggttatcaattttgttcgggtccagtttttttttttttttctaagtatagaaatttaggattcgttcatgtatttcgttgatttctgattggttcgatttctttttttctttaaatatttgtttttttgttcgtatatcttcggtctaagtccagtggcaatttaatcatcgaaatttaactgttgattgttacgttttgatttttgcataatattgtaatgatgcctattgtaatagtggaattaaatcttacataacggccggttcggtttcaaaaaagtgc
ttcttcttcttttctctctctctttcacccccacgcactcttcttttctctctctgacacatatctttttctctcactaaccatttctttctctctctctcttctgtttttgaaagccaaagtgtctctcttggacagtgatggaactgcttcaagagatttaattttttacccacgagagaagtcaagttgttgaagaagaaagatttgttcttttgtcttgtttctttcattttttcatccacaaagatctcaaagacaagagtttttttttttctgttggggttgcttcaatgcgtacttgtagtagagagcttgtgttgttgttcatggtttgatgatgagaagaaacagattctggttttgaagaaatggggtttgttctgtttcttgtgtttaagggttttatggatggttttttgattcgaagctttcactgagtcttatggttgtgagtgagatttttgggggtttgaacaaaggagatggagaaagacgag
taatacaaagagattaaaagacaaggtcagtacgagtaaatattgagtaaaaaaaagatgttttcatttttgattctatgtagtagatgaagaggagaaaagcaaaggaaattccaaaagtagagagcacgatgaagtaaaggatctaaaagtggaccatacaaatgaagtaaagaacatatatatatatatatatttttttttggtttctaattcaatgcaatcgccaatctgcaaaacaatataatgatcattgtatttgaagctcaaatgtttacatgtcatcgttatgtaagatctttacttctttgagaaaacttatgtacatttctccgaagctcttattccaaaccaaacttaaattcaattaaacatcttccttatactcaaactatttctttatcatccttccaattgattactagagaatttatgtgggctttaaactacgagcaatgagcattttaatatatatataatgagggtgtgaaaaaaacaaa
aaatcgattatagtttaaatgatggaaaatgaatccaagttggtgttagacacggctttatggacttcatcatgcgatgatgtgctaattccctaaaatgctgaaacacacatgcaatgttttccaagagagaaattaatcttacatgtacttagttttggtttcatttatgttccgttgaaaaattaaacgcaacttgtagtaaaagtcaagcagtgtggaaaacgaacatattcgtgtctaaattatatataactgtaagaagaatgaagttgtttaaacaagaaagaaacaaactgatttagaagagacaaatacaaaaacaaaaagatgagggtcgtattatttttattcatcttacttcacaaaggtttctccgtgtatatcatcatcaacgcccttcaatatatctctccacaacacaagatctcgtccccaaagactatatttgagcttggaattttcaaacaggccctaagttccggtgtcggtgaccgatc
acataccgtacgaggtagtaaactgacttttatgttaaagatggtttatgtaattatgttactttaattgttaaatagtttttacgtttccatgaattggatcaaacgtaatcaagtaaaaaaaaaaacctatacttataatccttccttgtttcatttgatttccttgcctttaaaccacaatattatttcttttgagtttcattgatggtgtctcaattgtaaattggggtttagggacattatacagatggttgtaaattcctggaactgactgagaaaaaataaacttatgggcctggaggagatagttgttgggccacttcttaatatatattggcccacgaaaacacaattaactcttcgtttcaaatttacaaactaaacttcgtgctatctaatacttttaaaacggcacgtaatttagttttcaaaacatagaacgacacagggttattgtcggagttgcttcttcagagagaaacattagagaggggtgt
gtttgtaaaccttttaactaaaacgatccgcttcgaaacttgtttcttaatgtctaaaacaatattacacttcacaattttgccatccgtagaagtctctagtgtaaaaaattctgaatttgcatggttccggggaaattttatacaatctagaaaattggaataaaattttcataaaattatttttttggtcggataaagttttcatagaagaacacatattaaatggatttatcatcacatagtagtagataaacaatttaaattatgtaatacaaatcaaaatgaattaatctatttgccacatatagtgaatttgatttctattcaaaggggaaaatacaaattcatttttaatatgtagtagatatttgtttctcaagtaattaatattcatatttaaaaaatcattgcatatgttaaacaaatctacaaaaaaattcaatggtcattccataattataaataatacggatatttcacaaattcactttttgttt
caccttctgcacttaaaccgttagtccaatgcaccattggtaacataaatcatgttgcagacatcataactatcatactctattgatctggttgccgaatccgaacgttgaacgatgtgcaccggtattgaccaaaaatattctctttgatgggacgataatctatttagttatggtatattttattcatattttgttgtaaaatttttgaaaaattgttataacaacttattatcatgttaagaaaaacatttaaagactaagaactaatcacggatcgattcctgcttaatcttcgattttattgtccgagggcacctgaaacctttgacaagtgcctataaaaatttgctaaacaaatcatcacattaaatgattaaaacaactctaaaaaacaattttatgttttgaaaatttaaaacgccacaaacatgcaatgccatttaaaatatattatgtgaaagcttatataaactgatgcttaatcgtaacaaacaaat
ctcatgatgtacctttattataaaaacataaaattaattaagtaatgatattttcgatttttttctagcgcaataagaatagaattaccgtaaaaaaataaaaataagattaggattaaattagctaggacaactttttcaaaaagaaaattaacatgccgaaatcatgaacgtcgtaaatcatcaaacagctaggattcgttgtatcatacacttaaaatgattagagagttgatctattactctagagtttacttgcaatgatctcaaacataaaaatattaaaacgtttatttgattccctatgcaatgaaaagtgaagatctttatgattagcacggaattttccaagcttaacttttgacttttgtctccctaatcattcattaataaccacttcatgtctttataaaaagcaccccgtacgaagttcttcactcaaagctcctcataccatagtatattttgagctttctaatcacatagtaataattttgaaa
atatataagaacaattaagaatgtgaacagaaaaaaatgttagtttttaatctactttgaaattcagaaacatgatgtgcaggaaaaataaagtggtaataaaaattctcaaagtcaaattcaatgtcaaatacatacaacaaattaaaaagatcaatacatatgaatatttgatatatgtttttattataaccaactacttacacttgtgcatgttaatgttttacatgatacctattagatagtgctttactataataattgttaataataggtaaagtgagtgtatagtcagatgttgatatgtcctactttatcccataaatatttaacttttgttaatactccgaccaagaattagttgcgtatacgtccaaaataacaccaacaagacaatggagagatgtccactactttcatttgatatctgactatgaatcccatttgtccactaacttttcatctttatatatattcctatgtcaatacgaattagaatc
atccatgtcataaccctccaaatttaaccgaaatacattcttcattacaatgacgttacaaaacaaatgtgcattctaaagtttacaatttatttaaatatattttacggacaaatatgtagccatatgcctatatattgtcaccatatgctacacatcctacactgattaatcagtctttcttttaaagcatttttttggttttatgtgcatattacaatgtattcttttaaaatatatatacactttaaacttctttttatcatcttatgttatacaaatcaacaaagtttttcttacttgatattacattcatattttgcagaaaacaccaaaaaatgacaactcatatttttttttagtcggcattgttcttagatatttctcgtataaatactcgaacactaatgcatggaagcttcaaaaaggtttgaagatactgtcacacaaaacaacggtcgataaaaggacaatttcgtcaaaaaaacagcaatacacaa
aatgaaatatctaaatcgtcatctaaccaataagaatcatccacgtggatttttcacttagtttacatattattgtttaagcttaggaataaatttgttttagttttgtgataaagtattttggataacagtatttattaatttacaaagacttttctataatctttctctattattttcagttgcatcaaaagtttaacaaactaataaagaaaagaccaaggacattttcatatcgtctagtcaattcgtaaatcatgggtcgagagtatggttaaatgtcaggttttgaattctagttctatatgggctgatcgcaaagcccattaacagtctcgtttatctttctatttttgcttacagaaaacatcacgtagtttcttccttaaactgaattaaaaaaggaaaacgacatacaatccaagtttctaacgataacaacatctctttcacttccttcatagctcatttcaaaccacacattcaaactaactctgcaa
aaatatatccattgtcacaattaaaagtaaatgatcttctttggaatatgaaaagaaaaaacaaacaaggaagaaaaagtctatagtcaacaggaaggaaccataaggcacaagcaataatattcctccagccatcatcgtcactttctaaccattagaagtttttctctaaattaaattattgagatatcatttcaattaattaaaaatgtataataatatttttaaaaatggaaataaattatgctcaaagcatttggggaggtttagacacatggaaacacaattaaaatagaatagctaatattagttaacttaatatattatgtgtaatagtgttattaatttcctacatcaaccagattgaaaaataaacattttaggtaactaagtaatttgaaaaatctaaatctaagtaatcatacaaaaattaatatgaaaaagcaaagtaaaggagaggaagctgaaacatattaactttccattgtatacaaatacaa
tttttttgcgaattcttcgtttaaagttcgctttttctgacaaatttatacacctttttcgtttttttctgagactcaagcattctttgatctttcgttttcttgaattttgtgttttgtagttgaaattgcttcgaactctctggaactttagggtttgagatcgattttcctaataacggttcgtgttttttcaatctcgatgcttttacagaaaataacggttcgaatttcaaaattcaaaattttcactctccgtcatcttcgtcttttaccatttgtgttatccctaattgttacagttttaagatttagccctagttttactgtgttcacacttgcgccgtataaatgctcttactttaattgtcattttcagccataatcttggaattacattgtgggatctttctagattatgtgtgagaacatagaagattaagatagtttctgaatttggatagattagtgattttgtgaaacaattgtatatatgcagg
gtttcttgttgaaatccagttttgggaactaaaaatcattataaaattttaacaacaaaattttcatatctagaaactaaataaacacacatgagaagtaagatttcaaaaatatctgtaattgagttagaatcaaaacaaactttacaagatcatgtgaaaaaaatatacatatattatttttatataagtatatcggacacagttgtaaaatttgagagaaattatttatgaaaaatcaattcaaaataatatatataaaaaacaaatagttttttcccccataaaatatcacgattgtatacaaatttgttgggcaaaaacaatactatgaaaattttcataattagataatttatttatgcaagtttttttttgttattgacttttttatttatttagaagaatatatccttatgaaaatcataacaaagaaagagagtttagttttgcctaaattaggatcaaataaaaaaacaaaattcctgacccataccact
aaaagcttcataaaaggtagactggattttattagaaccaatcccatgttcaaaagttaatagttggtgaaagagaatagttggttttctatggaagggagaagatgaagagcgtgtatttcaaacatggatagtattggcattattacagaaaatacaaacaatattagttacttttttttagagtgttagttacctaattataatatttttgtaggttagaaatgcaaatttctctttcaataaaaagatgaaaagaaaacaaatcaaaacaaagggagaaaattctttactatagaaatataaatgaaaatttcttcaagtaatatgcatcctttttccaattggctatttttatgtaccatttagaacgttaggtaaaagaaaaggataaaaacattgggaatttgataatgacaacaaatgttacgacattatgtgctcactcgattacaattattttattacaagtaaaaaaaaaaagcagacacaagttctct
ctctaatggtgcaacaaaagaggtaacgaaaccttgtcagattataaaaacttctgctgaaattagccccagagggcagaaggtaaaaaaagaacaatcaatttttaactttgaatagacaaatgcgagaataattaagtgaatcaaagagaacaatcttataataactaagcttcaagaatgtctgctttgagttcaaaatgtggacctcttgtccttgtttccatttaaactctctgtactaccaagagtatttccataaactaaaacatagagcatccaatggctcgaacatgggccgaaaaaaattaccttgtggcccataagtgagcccacttagatgcttctatcaacagaggagacatgcgtgacgtttaatcatatccaaaacaaaacggcatgtagtgcggattaacaaatcgtcaacgtggcagatctaaacacgcttccacacgtgacactgcctcgtgtttattaggatttgtgaacagttgtcagtt
tcgaagtcatataactatttttagttttttttttgttcttatatgtttttctcccaatatcgatcttgaagttaaccttgtcgtgtaattttcttgttctcttttacgataaaatttggattgtacttttttctgtgattttttcagactatttttcgatattgtttcttagtaataatggtttttggtttatctttattgatacgacttcaaatgcatgtattaatctcagaaaacgaaaaacaaagtggatacagattcttccttattttagaaagattgttttctgaagattttaatgagatttattttcttctttttaaatctgcaacttgatttgccaataatctttttttttataaactttatgaactttatttatgacgatgataccaaaaaaagaaaaaacttccatttatctaattggaagttcaaggggcttccttttcttgcgctccaagttttctgttatataaacaacaacattctcagaatgtaat
tttcacatttatctacaatcataagggactttaaaaacatacacattacacacacacacacacaaaaacaaaaaatttaccatcaaaatcttggagtgtgtgacgtatgaacaaaacaagattgatactgtatgtagaaaagtctcgttatcaaacgatgtggaagcgtttatcaaacgctcaaggataagtctcgttgtttccatacctaaaaacggcaaccactgtatatagaaaagatgtaaacgtcaaaactgaagaagttagaaagacgagggtaaattagtaaaatagtcgagatcatattaaagtcctaacggtatatcacacaccgttgaattccagatccgaccagataagatcacgtcgaatcgaacggtcataaaatatccgagtagttgctgaagtatccagcggtttcgccacgtgtcccgaccatgtcgctcacacgttcgtatttctctattacaaaaaaaaggaaacgaatcaaaatgtttttt
aacatagtaagtagtaacaatattgactatatatatactgtatcagtatgagtgaaaattagataacgttattctttttttggtcaacaacaatataggtgaaaattagatacgttactttttatatataaaaaatatttgatctctttttggttaaaagatatttttccgtattttgaagacttagattaaatgtttacagtaagtcaaatctcatattttttatagagatcaagtcagtaagacagtaactatgtgatgtaatgacattccctacatgcccccaataatactgcaatgttttctatccacataagttgtcctctgaaatttcatttaatatattgttttttttttggggtcaaacaatttgatttaatttcttcttcgttatttggtaaaattacaggtcgctattaatatccttctaataaaagccatatggatcacatgatgttatgatatattgaaacttatcataaatacatagatgagtgaat
tagactaaacaaaagaaaaaaaacaatttcgattttttattttagtagatatagtaaataactctattaccaagttggtttattttatatatttgtcaataatatttgtgtgttttgaatctatgtggtaaattagtaatttgataatgacaacacaactatatatgtctttgctattatttggttttagacttttactgtaaacaaagaataataactacaataaaaatgtttataaaaacaaactacaagagattaagtttaatatagatcggtttgatacaactttaaatttgtaatcgatttatcaacacaaatcatttggaaaaaaaaaccccaattttttggattctttttattcagttaaacgtttttaaaccaagttgactcgtattattcaactggaattaaatcgtatcggtttaaggaccgaaccgaataatgtgaaatggaaaaaatcccacctttttgttttcttaactcgctagtttacaacacac
tataattaactctcttggacatatgtgtctatgataattcataagaatatcacatagatgttaatagtctactatatctattttagaacatgacacatgtcttcctaaatcttaaaaggaagaaaatatgccaaaaagttgaccaatcaagaagagagtaaatttaaggatttaggatgtttggtatatttcaaaacataaacaaacgcagtagagtaaataaactaaaaaaaacgaaaacaaaaaaattaactcttgtatataaatgttaagagatctttatcatgccacagtttttattttcttggacaaagtttatttttcgtggtcaaaagatttggatttctctctaaatatagaggaaagtacctatcgtctcctaaaccatcaccactacaaataccctttttgtgtctccatcaaattacatcttttcgtagacattctctctcgatctttagttttcataactcatcttcttttttactttgttttttttt
acccttttcgttgtgttatagaaatagtacaatagttgaatatctcgacattctgcagatttttgcaatcaataactctcttttttttcttgaatggcttaatactattatgcaaaatcatgagtactaagttactaatcaaccaatcaaaatcaaaagtattactactaatgagtaatgataaaacgacattattacagacacctaattcccattttgatagaaaagttgagactaaacccctccatatccttttagatataaaaaagaaaatgtgtctaacgataatcactttgatcatggcccaaatcattcccacccatggaaatgatgctccccatcaaaccttttttgaaaagaataataaggtagatccccacaccagaattttaatagaaattaattaatcgtttcctctttcataccataacataaatatatatgatcaatcaacaaattctcaaagtcataatcttcgaatccaaaaacaaaaaaaaaca
ggatcttagtcttactactcttttaatcagataatctgataatgggcttcatatatatatatatgggctcatgaagattccttggttataattttcatttaaaataataaataaataaaaactcatttcaaaaactcttttgccaccataaatgacatccatgtctctagccaacgttccattggctatgccgtctgcttgacacacgaaaattgaattagtaaattgaaagatgaaaatggaaaatgaaaaaaaaaattgaatttcatatagcagtgtttaataactatgatagcatttactgcccaattattacaattccagaataaaaatgttatttccttttattccaataatattaaatgcattcatgtgttgcacattgtaaccccccttccctaattcatggcaatctatttcttgtctccattttttttttcaaatttcaaatcattcttctccctcataataaattctttatctcccttctgaaaacattt
tatacactttggtctttgtgtaagcaccaaagcgtctttcgtcaccatcattcactaaatgttactcacttaatacattcataggtgtcttttttctccaaaaaaattataggtttcatataagcatttattacatttttaatcttgttcaaatcaataactaaaacttttaaaagtagctaataactctttacttttttaattaataataaatatttgagttagttgtatatagttattaactcattaatttttttaaaaaaatatagccataaatgaaagatatctaagttaattatttttttggtagatatctaagttaattatgatatatcaaaaaatctaccaaatattataagaagaaatatatcataatttttttaatggaatacctttagagtatttttatttatttattacttcctctaactatctctccctagctagtatatatatacatgtacttgcacaaaaagataacacatcaaaactattgaatc
