# Supplementary material for: De-Novo Discovery of Differentially Abundant Transcription Factor Binding Sites Including Their Positional Preference
Source: PLoS Comput Biol. 2011 Feb 10;7(2):e1001070. doi: 10.1371/journal.pcbi.1001070 (PMC3037384; doi:10.1371/journal.pcbi.1001070)
Supplement: Dataset S1 — Benchmark data sets. (0.42 MB ZIP) [file pcbi.1001070.s001.zip › benchmark/MA0005.1.sites_at.txt_e.txt_gauss.txt]

ccattctagccatctgactattgaatctccgcccttccttccttatcactctctcaaaccttttttttaacacactctctgtgtctctctctcacaccgtttctccagtttcagcttttcttcgaaccactaaacaaactctcttataaactctttctcatcccttattctctttttagaattttcatatatttttcttctgttagctcccgctattcctctcactcggtaattattgaaaaaaatttgaatatctgttttccaagttcgtgttatatatatgtttcagtaaaccattttgttttggataagattttgaacgtttatatcgtatactttagttttagttttatgggttctttatgaggtttgagGCCCAATTAGGtatacatttgaatgcatatttgacaatgagattattgcaattaaccaagttgaatttgttttcagatattatttgtttatttcaataaaagaaaagaaaaaaagctctagaagaa
ctcaccccggcccacatgcctcgtggggcccatttagataactttcatatctatcatctgaacataactcccaaactacccctgttcatagctccatatatgataaatctttgactacactgttataaggttataaacatttaaataaattaaagaacaactctgatatagagaggaaatcattgaatagtattttacttgactttgattaaggaaattttctataaaaaatagttatttaagtaataaataattcgtttgaagaaccaaatctggcagtccaaaaattcatattaaggggtggaaacgtcatttaaggacataaacagtgaagttctgccatgtcatccgccgcttagcctccaggggtatatccgtaaattacaaactctgctgtgtattacttaaataccatacgtggcaatatgcgattggttaagacagttaatgtcaatgataaaagactctgaactctcaagtccgaagacagaagaatacta
taatttattttatcaagattgtatattaataataaaatagaaattttcattgtcaacaataaatatgaattttatatcaaatatgttaaaaatttagttttaagtgatatataaccattttcaagaaaacaaatctataaaaaaaaaagtgtatgaattactgaaagttggtataacttaaaaccttcaaacgaacagacaaaaaactaagatgaccgttaataataagatacttttgtagatctgtatattatacaaacaaaataagtaaaaataagaattaaaattattttggtcttaagattcacagcaaagcacgatgcattgtgtaaatataatacattatacaaatacatggtggtacgtatataatataaatatttgtacatataaatacaagcatgatacaataatagtatcaaaacaaattaagacaacctagctaaatccacatgctcaatacatattctctcactctctttctcacaaaaacaaaaaca
taaattgatgctatgacactaaagcaatagaacattttatccataacaggtttttgggtctgcagttgattttctatttatgtttcataagtcaccgttgagtaaattttggacgcgcttcaagaaaaaataaaaataaaaatagaaatagaaataattcatatatacGCCAAATTAGGaaatatgtgcaaaaatgtcattgttgataccacgtcctttgctcctagaaattcgatatcaaccatgtgtcccaatgattaattggaaatgttaagctctttttatctatcatgaaaaaaaaatacacaaaccccttatcatataaatcgcacatgtattgttttttttttttttgataaaaacgtaacgcacatgtacttaattgtaccatagactccaataacgaaccaatcatgctctctctcgctttatatagatatatacccatgcatgatgcatcaaaatcaattcaaacacaaactcaaactcacatataagaa
tttttttatgaaaaagagttgctacacaataatgacatatctctcactcttcatttggttctttcgacacactgctcttaagttaacaacatcattacctcaatcatgcatgttctccatttggcctcctttagcaaatcgcatccaaaatgtataatatatattaaaaataatgaaatcacatctatttaaaaaatgtttataacggaaaaattagaggatatctagtgactagtatctacagagacgtacatactcaaattgttgtctaattagtttttattttgaattttgaactagagcaccacctaccttcttttgtttagggaatgggccggctctgtccaaccttattttaataaggcaccaaaccaaaccaccacgtagcaattacgtcgaagtaggtatggctttatcgactggtcCCTAATCGGGCggggttttggtccttttttttaatagagatatatatgctgcatctgttttataaataagagttc
acttaattagaccggttaacactaaactggtttatgtaaaacggattcataaatgtatctagacattcacttacataaaattcatcacaaaatttcacccaattacggttttgattcggtatagggaccaccttcaaaattacccaataaataaagagtggataacaactagcataaaataatcaaagcatccactaagacacaaaacacaatttcataaagatgatgatgaatcacataactttaaataaatattcCCTAATCGGGCcaaaacttttaaataaatatcattcgcctgtcggccaagaaaaaaaaaaagtaaacaaaaataaatatcatacgtattgacaacaaaaaattcatacgccagtccaattacaaattacacaatatttaaaaatttaaataaggaaaacagaagaagatacaatttcaaattaaaaaacaaaatacgtgtatataaaattgaataaaaccccaacagaaacgtgacacaaaag
gtaatccatcaattaatggagattatacgtttcatatcatccatcaattactgtacatcttgcttagtgtaatacaatatatccaataatttataacatttttggatctaatccatgttcacacaagtcatttttcataaccaggataattttgaaaatgattgtaaattttatagcaattaggaatgaaatttctataatcgaaaacatacactctaaacctaaactaaaaccttaaacctaaatcagaaatcatagaaactaaaccaatactgtaaacattaaactaatatcttgacttaaataaatcttttacttcaaaacctaaataTCCCAATTAGGtcttaattagttaaacaaaaaaagaaacaaaaacgcaagtgtacgttatatagtatatttgaataatgaaatgttaaaataattagattctttttctagttgatgtagatccccaaccccacgccaataaatatccatccctccagtccaaacagttc
tttcggagttgcgtaaggagtcaaccactatatagagacactcctgtctcaatgaagtaatggttaaaaataatggaagaacgcaaaacatggaattgtttttttttttttaataagacttctttctttaaaaaataaataaaattgtctcgtattaggtcgaagaatccaaaatttcaaagcatgattatttgatttatttagtttttgtcaaccttctaaagtatttgacataggagtaggacacgagtcactactaacttttctaaagattttttgctttttattactttatgattttattttatttttcttatctgattatgttacccgattcaacACCCCATTTGGttattaggtttcgtttcgttttggtttcaatggatcaacagtttatggaaattattcgtggctataaaaaactaatatcagttttgtcttcctttcatgcaaagcaaacaaaaactcttcctctcttctcctctgtttctctttctctt
ttcactaggatagatcaaataaacagagaaataaagtagcttctatatttgtgtttattttcttctcaaaaagctaaacccttaactaaacaacaaaaaagtctatagctaagaagaagacttgacgcttgcaaatgtaagacaaaataattatgcatccccttaattaatgttgccgaagaaaatatgcgatgcctaatgtgtcccctatgaacacataccttaaaatatatcattatggaaactggaatttaactagatcaatatttcacaaaaaaaaaaaacccagatctttaatactgtcatactgaaaattaagtatactactgtaattaggctaaaatctaattatatagtagtaaaacatataccaattatatacagtatgaagtaaatgcacacagaACCCCATTTGGtggtgagaccaattactagttgacagattcacttcagtacccatacatatactttctctatataagaaccctaaatctctattc
tacctacatcactgcaaatccaacattttgttcttccgagttgaaaaatagacttactcattttaaacgtaggagtttttccccctcttcttcttaaagtttgaagatagaatgacaggtttttgcaatagacatgatcatgttcatgtcaatacatttaggatcgatcttagaaaaagaaagacaatagactaaaactagtcatctaaattttattgccaagagatgtacttcgaaaatgctagtatagattttagtctcttgacaataaaattttgtataaaatttgtctcctaaatagtatgtttttgtttttACCCGATTAGGcaacagctaattctgtcttctggtatatgggtatacttcggttagtttcggtttgattacggttcacctttcaaatttaaacattgaaattgtaaaccatcttctttgtccaaaacgatgtcgtataataataacacgtagccgttaaatgaaaaccgaagcgtcaaaaaatc
gtaacgttttaattttttaaaaaaattcagatttatgcttacaaaacgttcatatataccgtcttcttcttactgttcaatgtcttgattgattttttggtgaaagtaaactatggaattacatgtctttttaaaaacttatggagttatacacacgcatgcattttcattaatacaacactaatttcgttataataaaatgcaacagactaggctatattgtgtttggtttggtgtctacgcaaggcatgtgtactcgtcgcatacaaaacgtaaaaatagacagcaaaaaagaagctagctagatacgataatctcaaggctcaaaagcccaaaaattaaattgggccttaaagttccgaacatcatagaGCCTAATTAGGtacaagatatccctaaaataccctttgccttgtaggatgagtaaattaataaaggaattgactattaaacccttgggtcagagtatatattcacaccaaccccaatgcggagacctc
gaccaaatcaactcaccgttaacatttcttaatagcgctcctaacagccattacaaaacatggcctaacagccgttgtcgttggtttaaggacgaaaacaattgttagttacgctgttaggagagctgttaagaagtgttaacggtgagtcgatttggccgaatcaacgataatttataggttaaattagaaatcaactatttattgaagtataaaacggtcatttcaaaaattcacggttaatttgaccattttttgaaagttcaggtattaaataacatttttcccgaacatctatacacattacacaaatattaagttttctttaaacttcaatcaaatgtattaatatgctaactgctaagaaagaaGCCTAATTAGGcaagaaaattaagcaatcacagtctgacacgtgttgataatgtaaaccatccacgtagatcaattcaaaccacaaactcaaacagtgtattattgccttccctccatttttcgaagac
catatatataaggtttgagatcattagggtgtgtttacaaaatctatattcttgcaatacctaatgttttcaaaacccacaacattagtgaagaattattgcatgaatctcttagacttgcaaagtagattcttatttagcgttcgtggctttttggttcgacattattggaagcaaccggaaagcaggcagacccagtcagaatagtggtgggtcccacgatgtgtcgaataatatatatctgatcctgaagacaagatcatgaccgtcggtttCCAAATAGGGTttgggttccaaggctttatgaaaaccctagaagtaaaagggaaaaccgaaaaacagagagatagggttcaaagcggttaggaagatcctttttccttaaggaaaaggaaatcaaggataaagaagaattattcttttcctggttataaataagcaagcccctgttcaacaaaacaatcacaaaaagaatgtcaaaaaagcaacgctgcttgagg
gatgttcttgaatgttacatcgtactattgacttagcaagcaccttattatttattctatttggtcaacaagttgtttttctttaaaaatgttatgaaaggtgccttataagttgatgttctaagttcgaccaaattttttttaataagatagtattataagcttattgcgaaacatcaaatataattacatttcaagactatgaaatatttcatttacttaattcagttatttttagtaactagttggattggctcagtttctttatgggtgtgaacttggatctcatgttgtaattcacagtttcttacattgttcggggattttaacgcatgtcccaaACCGAATTAGGgacaggttcccaataaagacacatggcttatggtaagataaaaatagattagatttgaaattctcttgggggtttttctttcttagatctcctatataaacactagttaaccttcttctaatcttcatcattcttgcgtaatttgatc
ccaatactcttttttttttaaaattatcttcattttttctcattatttcaccaatactcttcacaaagagaaccatgaatagatgtaaattattttaacatcatcatattgacatactacctaatttgactctcactttctaatttttgtaaaccgtcataaaagttgaatcggaatataaaattgattcggttagtgattaaccgaaattagggtttaaatcataaacccaattatcttaaaacccttttttatctcctccggctgttcttcaaacttgccgggaaaagaaaaccttaattctctGCCAATTTAGGcaaattcgcttaattttctctgaaaaacgacaagggcatctccagaatcccccaattgaaaaaccctaatcccaaaattccatgatctgtagatggattgcattcaattcaagcaaagtgtctcgttctctctctcctttctcttctctcttattcactaaatcctccttctccgtcgcgaaa
gagtattatggacagtaaatactgtatgaatggacattaaattataattttcaatcctagccaaaaaagaaaaagaaaacgagttcaatgcatacttaatataaatacataagttaactaatcctaatttcgtaaaactttatcctacataggcaatatggcatctatctacaatcatgaagtacgaaaatgtgattcaagtaagaatgacctcacacgtccacaaatttatcccgaaactgcatatgataagagtaatggatgtaactgaaccggcacgcaagccataaagatgtcactaaccgcgcgtgtattcagacgctaaccctagtacctttgcaattgcacaaagtacaaatactatatgccacgtatgtattcccatgggtcccactctcaccaagaaagaaaataaaagacagatttaaaaataatttttcaatctaataactgtatgtgtgaaaacgttatatataataaaaatccacccattaatgtgc
gataattttgtagtatttaaatgatattaaatattttggaaattttattttagtaattaatggtatagttaatgcagagagattttagaaaggtagttaaatgcaaacatttaattcgaagatttactttctaattatcaaaaacaattattaaatgccagtggtagccactgtaaataagtctcaacttgaaaatttatttcacaaagtggctgcaaaaatgtatatgtagaACCTAATTTGGttttttaaaaaagacaatcaataaaatcattagtagcatagtttgtttattttttttgaaagttttttttcgacccttatattattttttgaaataaatatttgcaacaataatagtctatcagattttacgacaaaatatcagaaggaacaaaaaaaaaaagaagaagcgtggagaaagttaacgcgcgagaggggcgcgtgacgataaagaagaggaagagtgaaaacaaaagagatgacgacgattcatttct
taagatcaatattaataaaataaatagtttttattgtagacgggtttggcaggacgttacttagtaacaattgcaaactataaaataatttacaaatttttatatatattaattgttaaaaatgagttgtcgggttaaaatctagttatagaccgaatttcttgagcagttttcatgaaactcaaaacgaaatttaacataatgtgggaccaatttcaggatcacatctatatatatgtatatatattcaggcaagacatatcgtacaagttgaagtctcagtgccatacaataatatcaacatcttcgtagtctctctaatggcgtcgcttcagtgttcattccattttctgggcacaaaccctaaaaaatacaatcccagttcgatcttccaaagctactctcgaacctcattcaccaaattatcctctcgtgtctctcgccaggttttttttttttcgttttttgttttcaatcattttcaggtttcagcaaaacca
acaatgaaaccacacaatgtcaatgcgcctcacaccatgaccataggtaccttaatacgtatcatactagattaattttgttctagcttgtaaatttctctatgaaagctaaaaaacctaagacaaaacaagtaaattaccgtttggataaaacaactaaagattggttttaagatcgatttgaacattcttaagattagttcaaatggccaaacaacgaaacacatatacttagtctatgctacacaattcaccttaactaaataacacttattgctaataagtgattcgtaccaatatgaatgataattctcaaccggtgacgttttacattttgtgaaaccgtcctttaacattttgttaagtgaatgaatgtggtgttcctgtaataaagtagaaaactTCCAGATTAGGacgtaattaagtggaaaactcaggggtaacaacgtaattactatcttttccgttcctaactgacagatttcttcaaggaaaaaagc
tatttacaccattatggaaatttagacagtaatggttctaaagtgatttcatttcagaataaacacatagcttgcaacttgctctactgtcaaaatttagttagtgttcacaaaatgctaaacttatctcttaataatgtctagataagaataaaattaagcaaaaaaaacaggaaatttaacaattaaaacgaaatagagcaagaaatagaataactttcatcttgcaaaactcttaaaatccagctcatagtttatcaccaaagtaaaaacaattaatttgattaattaaggagtaatTCCGAATTAGGaaataaagctgttagaacaacgaagtgctggaggcggtgcctcatttctttcagagcccagaaatctataagaactgtctcaaaaccaaaaaacaatattcactttccttttacaatattaaaaaattcaatctttctctgtttctgtatctcaagtatataaaaattcaatctttgattgaagcaaaa
ttgacgaataaaaattattgaatatattaataaaaagtaaaacagaaaatgtaactattttatattgtctgaaaattttataaacatataatttgaaaatgatgaactattaggtataatgaaatgtagctagtttcctagaaattagaagatttgtttttctttttcaaattgacttctgataattagtatctttgggattctcattatgatatgtgtccatttcgatagatctgaaattatcattttgggaaagttaacctattatattgtaatattcgtaatatttagatttgtttctttgaaaccaataaaaaaaatagttcaaaaatattatagtttcatattcgaaaaagaaaattgttttatatgcatataattagccaaatcttaacatattatttcggtttgcatgccgatttggaaaacaatccatcaatatttttctcccacagcacacacatatatgaacgtttcatgtcctcgttgtcaatcataaa
agaatcgattgatatattttatgtgtgtctatattgcagttttactttaaaaattgggcaactttaatttagtttctttttttatatgcattaataatatatatatatatatatatatatatttttttttttttttctttgaacaaataataaatatttgtataataattgtttttttttgaaaaaaagctttataatatagactcacttttgtgtcacagccagcgacgagaaaaaagttccattggcgtctagctaggtatccggtatcccacatggccacatctatgggttgcttaagttgttggtcttttttttgggatattatacacgacgatgagcatatatcaactgttccagaaaccgaaagttgtcagataaacgaaactagaatctgtgcttttcctaacgatttgctcttgcagatcttgcatcacgtcccaacaaaagaggcagtcgccacttcaatcttgtctaaacgatggcgttatgtctggccg
acaactccgtacacgtgcatctaccaaataatacttagaggttttttctttgtctcggaaaactagatatggacgttcactagcatgagatatcaactctaacgtacactaaaaaataacacatgcaaacatatgaggtctttggtttgtctcataaatggtgatatttacgaatgaacgtacactaatagtacactacagcgtacactgtctgttgagtaaatgtagaaatgtaaatatggacgtacactaaaacgtacactacaacgtacactgtttgttgggcaaatgtaaaaatgtaaatgtggacgtacacttaaacgtacactacaacgtacactgtttgttgggcaaatgtagaaatgtaaatgtggacgtacacttaaacgtacactacaacgtacactgtttgttgggcaaatgtagaaatgtaaatgtggacgtacacttaaacgtacactacaacgtacactgtttgttgggcaaatgtagaaatgtaa
aaattccatagccacatatataaagaatttgttaacttaagctatcatatacttctttttagtataaactttatttgaaaaatttgcatgtgagttcataaaggtttcaacgagttcctaaataaaatctagctaagaggcaatattagatgagtatagtgaagaccaagtgagtatatcttttggcagacatatgcaaatcttgtgaatatgattggattgatattattcaacggatcataaagaaagagcttgattggaggattaaacagcatataaacaaatatgatattaaacaaaaaataacatataaaattatagggaaagcctgcacaggtaatattgaccaacaatagcttctttctaactagacaaggccatgtgtgttgtaggacctcccaaatatatattttctaataattatttcatcatttgccaatttattatataaccatttctcatccttctcctcataccaccaaaaaccaaccttcaagaac
ttttctcactgaataaatatactactaaaattatattcaaaataaaaccatttttattttaaagttgttgtcttggtgtatactgtataggtaataggcatatagcgtgtttaggtaacatttatatttctctataatgataaaaattaattagaacacgtgtaaatatgctggcaaaacaaaaaacggatttatgataatttcgaagtcaaatgatatattaaattttccaataaagactattagaccatttcaatgtaataatttaaaccaaaaccgttataaaacaagacaaaattaggtaaggccaaacatcaacaaccggccaaaacaaccaaaccctattttattttcgttctgttttcttttggctttttggtcgttttcacgtttgcccaaccaaccaaacaaggagactcaaaACCATATTTGGaacaaaccaaccaaaaccccccgaatacaaaacccaaaccaatcagaagctctttctttggacacgg
agaacagatactgaaaaactcttacttgcattgaattcagattagtcaataaatagactttacaaagaaagcaactgaagctacgaaactctcgcaactaaactaatgtcacgattctttctcctacaaaggtggagacttattcaaaactagaaaaaccaataaagttgcagaaccaacacaaagatgcaggcccaaatccaaaccgattgggctttattcttcaatgacctgtagatacatattttctactttctatggaaaaaatggaaaacaaatttaaaaggacaaatatccttgtattaaagttggatcatcttattattgaaataaatcaagaactaaagtgggcaaaatcaggaatttaaaatgaattatgatgaataaagaactgttgtatatatgtgtaatattcttacttatctcgtgaagcttcctagctaatgattggcacactttcttcctagcgaacgagtgacaaacattcttgttgttaaaaa
gaatctagtgactcgaatggttcgtgctaactcaacaaccttaatttggttgttgaataaattatctcatacaacaaataaaacaaaataaacgaggtatggtcttaaaatgtattcattgattacgacaaaaacagacaacaattataatcttgcctgatgtcaaacatatgcatgcacgatattattagtcaaaattttcccatgtagtagccagaaataggacaagttaaaatacaaaaacaatctaaattgagcaaCCAAATATGGTaaccacgtgaaggaatctaacgagtggaccctgacggcacgtagcctatcgagtcaaaaagatagcaaacggcgcctaaaaaaggatttgagccatggcatttccgtaattatattattaatacgagggtaaaatagggaaatgaaagacaactgacgtcacgtgcgagtcaggacatggaacaattggcagaccacagtaaccaagtggtcaagctcaagctttagct
caactatagtgaatgttagtgaaagtatgatttcaacccttatgcactatttccatgcagtcgttatgttggtacaaaattgaggatctgaaggcatttgaaaggtcaccaaacagtctctctgagaaacatgaagcgaagaaattcatatttagtcaatagaaccactgagccggacaatgattacctcaacatgatacgaaatgattaaatttaatgagtagtagtagtattctaatacaaatgttccgatttatgtaacgttggcttgtattaatgatgcatatgttatgcttgagtgttcttataaatttggtcgaacacttgaaatgtaaacggatcagatcttgtatttaattgtgcatgggctaaattaaatacttctcttttaccttttttgccaatgaaaagttgaataatagtaaggtccgataggcccattaaaaagcccacaaaccctttaatcagctatattcccattccactgctcccaagtcgtc
tatgtctgttaaaaaagttattaatgtttaattatgcatatattattttctacactaactaataacaattcataatatttaaatattttcacatatttttttttggaatttacaatttctaaaataataatgaatgcattaaaaaaatagaacatttatttttcgtggaacaaaaaaaccattaattgttgacaaaaaaaagtcattaatctccaaagaataaatggaatatatataaaaaaccgaacaaaatttaaaccaaactgaagaataatagtcagatcttaaatcaaaatttcgttgaaataaggatttaacaaaatcaaaatcaaaattcaaccaaattatctattttagtttgataccattatttatataaaccaaaaaatctataacacaaaaaccaaaccgaatctaaaccgaaatacggagtcgaataacacttgtacccactcttaaaaccgtctcaatgaaccagagactgtctcgtttctcccgcc
aacaagaagaggcttggttcatgatttggagtcaaatatgacttgtgtcatctgtatgattgagtataaaaactagaatcgaaatgagatcttaaaagcctaattagtgttttcttgttagaagatacaacgttaacgtcttaataggacttcggctacaccatcaaagctttaagaatcaagaagaagcttgtttcgtgttttggagtcaaatatgacttgacgtcatgtgtatgattaagtataagacatagaaccgcaaccggatcatgaaagcctaagtagtgtttccttgttagaagatagaaagccaaagactcatacggacttcggctacacaatcaaagctatgagaagcaagaagaagctttgttagatttttgtagtcaaatatgactagatgtcatgtgtatgattgagtataagaactagaatcgcaaccggatcttaaaagcccaagtaatgtttccttcttagaagatagaaagccaaagactcat
tcataatttatagaaataaaatattttattctttttttttgtcaattggtataaattaagcttaaaaaaaccaattctaaaatatattatttataaatattattcctctttttctatataaatgtcgttaagaatttttttttttaaaataagtattgttttcaattttttatgtaaataataaatatatttaatatttttatcgaattacatttaattatatattttattggttgaattgattataataaatgaagtttttatataaaagaggtaaattaagttagatttttatgattttttaatatgtatgtacaaactttaaattacaactaatatgaaactgaagaaatatatagaaataaaatattttattcttactttgttgtaatcaaattatttgttttgttaaaaattatcaaaaaaaaaatctttcttgatattctctttttgacgtttcttcatctctataaatattgtaacgcatgcttttttttatt
aatccatggataaacacatgttatttcaaaatccatatatcttgattttataattagtaaatattttcaaattctatatagatttacaaatcaataaaccaataacaccccctaagacttcatcatttctcatgcatgattccagatctatctatcaacagttatgtggaagaccaatgaaattatataattaatataatatttgttgatttcttttgtgagagagtgaatgattccttatggttaaaacaaagtctcctttgcttcttcttttggttttgctttggttttaaaggaaaataacaaacgacatattaacttccctagctatcatccaccaaaacgtttttatcgacaagaattaagtctgcaagattgttcatactaaaatgaatgtatgtttgacgtgtgtatatatatagaatgatttatacgttcaacaccacaacattctcacttatcttctccccaaaaacaaaatacaaaagctccaaaagaat
aaatattataaatatttaaatttttcaaaaaaagataaaataatatttaatttcacgtgatagggttacatggtaaaataagttttagttgatattaatatagaatgatatataactatacgcaaaatcttaaaatttgaagacaaaattcatttttgttgataaaaaaatatacgcatgtggtataaatatatatataaataatattaattaaaataaaatatttcactttctaatgaaaacttcaacccaccgccggtcaatctctggtgcattagattattgtaatgagtttgattgcgctcgtttcctttttgaaattgtgaaCCAAATATGGAtactatcatgaatcattcaaacaaaagaaaagaaatgggaacaaaagagagattcaacctttcttggcactacaataaggcttattgccacgttgttggcactatttttctcttctctcttctaccggtcatcacctccttgctggatccgcaacaacaaca
tgctttaggcttgaagaagaaatgcaaagcacgtgcatgtaaacccccacctccaagtaaaatttttaatttgtttcggttactgtttctctcaaagatgtaacacctaaattgattcaacaagggttttaataggtttgatccgatgtttaatgtttttaaagtctctgttcgagattcttcttttggtgagaaagtggctacactttggattgatataataaagatgagcatatatagcctccaaaattttgtaggcatttcagaaatttttcggatcataggaggaacatgtatgtaccttttaagtctcatcattaataattctgtgtttcatatttttactgtgaaaatgagaatgactaacgattttatttatctgattttggcattaattaacttattcaaattgcttttcagttttcattgtgacattagttctttatgatcttatcatatgttttttttttctttgttcaggaccaaaccattacgtgata
cagaaactccattcttacttgcgcttgtaaaacacaatgcccttatcagttctaagattgcagtatccctttctcagatgatgtgagcttccttatcaatctcagtctcaagctcaagtttagattcaggttcgtgattcaagtcagatcaaagttgttttggggattttgttgttatcaattatttttctgttggttatcaaagattttttcttttagctcaagaaacccttaaacctattttcacatgttatatgttagatatttttatatcatgtTCCCAATTGGGattactggaagttcaatatcaaatatatgagaattgctacatatttaaatatgagttttcaagcccatgcatagcgtgggatgttttatttagtattagatatgtttatatcatgtggtacttgacttgtctccttgtataacgtcccttaaagattaaactattgaattattccctagtttatatcactaatgatctgaaggaaatattt
tcaaattgttgggtagctatctctcattaattaaaatcaagtttttcgatttttctttggtaattgacattaaccaaacttttagtgatagaaaatttgtggttataaccaactttctcttcttaatctcttcttatttcttttgatgtttttctatattttactttttggtatatgaagaggtggggaaagtttcagcctatgatccaaggctaaattgttcttagaacGCCAAATATGGttttctggaaccctctagatttctggaggcaacacaaaattggagtttgacttaaagtcatcaattatttgaattctaaggtaattgtaatatgtggttattagcctccacacaactttattcctgaaaatgaaataattctctttttatctttttctagggggcacctaatgaaatgtcaccaacctaaccgagaatcatttactttgctagattctgtatacatattcttatatgtacttgtgacgctaagagactc
caagtcatagtttacttatggaacgacggttgctgtattaacgaataatataagttttgtgatataagctaagtgatattggacacggaactaacagttccaagttccaacaattatttttctttaatcgttattggaagagatataagaaataagcaacgagctagctacgtacagtctagagatataaaaaaaaaaattaatatcaaaaatgtaattagtattaaatgaaatttacataaattgtaattttgatttagacatatttctcagatataagaggaatataagaccgtatatcttaaagtgctgACCCAATATGGtttaattagaaaacaagacagcgaggtggagaacatggaggacaccaaattcaatgcaaatatacgtaacgagtttacttgaatctccatgcaagtcccatgcactcaaacccttgtatataaacccctccaaggtcatcgttttaatcatcaccaaaagaagcccatcaataaaga
aataatattttattacgtgtaccgcaaacaacatcaatggtactagaaccgtgtgtcaattattttggatgtaaacgaagtttttgctaattattaatttgtttttattcaagaacgagacgtgtaaaaaagaaatgtaaaacttccacatgaatcgtaccaaagcgtttttggacgagaaaaaaatagaaattgtaaaactataatttttgtagtaatgtaaaacgatttgtgtacatataaacataaacggtaagtcggtaacattcgtataaagaaaacaaaagattgtaaagtttgagcaaaatgtttgaaacacctgtaggatgacaaaaatgtaaacttcttaaacggaaaagtactaaaaagcgtaacaactgaaaaaggaaagactattttgatcggaaaactatatataaaacataggtatgatctttatttctcaatctcactattaacattcacaaatgaataattaagattcctatattttagcaggg
aaaaaactataagaaactaaaaacaagagaaacaacgtttagaactcagtcttaaactgatttgcggtggaagaaaaacagcaaaccggccaaaaactcatgtgggagcagaatttgccgggcgaaagccaaccatctccgctaacagaaccggaagatgtcggaagagaaaccgaccaaccatccACCGTATTAGGgctaaagccaattgaaaccatttggacggccttgccgaaaaactccggacgacggagaaagggacatgagagcaatcgactttctctctggaaaatatgaagagataagagagataaccgtggcttctgaaatcgccctttctgggcaagagagagaacggagctttttggctatgaatgatttacttttagaatgtaatccgagaaaaaaaataataatcaaattttcattaagagtacaattaaatttgaaaacaataaaaaaatgattcttaataatataggataagcaaaagtaaatcc
ttattattctacatatctcatgttttcatgtttgcaaaagaagttgttataatggacgagtcagaaatatttatagaaaaactgaaacgtcattaatcttccaagcccatcattttatttttattctatcatttgactatcgtgctactataagtcatttgatgtacaagtcaattatttgatatgagatcaaatcataaccaaattggtttatataagaaaaaataaagtttagtcgttcgagttagtatcatgaatcatgtatCCCGAATTAGGagactcaacaactattctccaaaattagcaaaattctcaaaaaaaacttagaaattttttttttagaaaaaaagtttcaccaaaaatagcgagaggtcaaattgaatattcctaatatggacgacaggaagagcgtgatgaaagggacctaaagaaacgagaaaaatcaggaaactgtttattcgattaagctataaaatgtcatttaacatttgaagaaaaaa
ttgcaaaagttttctctctatgtaagcacttatctccttgctagtgaatctttaaaccatctgattttggaaaggaaagagccaaattttttttttaactttggtttttttttttttaaatccgaccagctctgcaacatcgtacttgagcagaaaaacagtatctaaaagacaacctctgttgtcttcctcatcagtgtctctgtctctctccttccgtcaccgtcaaacttagtttctactcttcttcttgaacaaggttctatatttagatcgacctttttcgagaaaaactgaaaaagattgtGCCATTTTAGGtattctgaaaacttactctgttttttttttttggttctttgttttttttcaggagttgagcacagtgaagataaacttcttttcattcatgtccgtaaaagaagattcttactctttcaagaaattaaaagcttggattttcaacctctaaaaggaagttaagcgaactcttgctgtgccaa
tagtactcgacaattttattaatcacaatttaaatattgtcctatatactgaagacttatatatttaaccacagttaaaaaagtattcaatgttataacaaactatggttacattaccttaccaaaaaaactaaggttacattacttgttttggtgtaaattccaaacatagatacgaaaggacaataaattcttttgctgtcgttccaactcatcaaagcaataaatcactagagatagcataaaacctaacaactatcatgctcagagataattttagaaacccaacaaacagaaacaagatatataagcatacacacatgtcttcaaatttgtaaaacaacaagccaatctccaccataaaagtaaacCCCTAATTAGGgacaatgaagattcaaatattattgttcgctttggttttaatcttcgtggaagctaatgcagcgacgcaaggaaaaaacacaacaatcccagcactaatagtttttggagattcaata
tctatgcaaaaatgaagttgtagttattttggttattactcgaacctgagacccatgcatctaattttttttctccttctccccggcgaatcctactattatcgattaactaatttgatgtctcatttttgtctatgcacaaattcaacttgattatttaggtatataagtaaataaaagatttatcataaaattacacatgtaaaagtttgaaacaaatttaattattcataactcacataagacatgtaaaaaaaaacaaaaaaaacaaatgtcacttagtgaaatggataccaaactttatgatttataataccttgttgtaatttaaatatctgaatttccaaagtgtaggtgactgtgtaattcacaaaaattgagtaaaagtttaaaaaaataaggaggaacaaaccatctttcttcaaagagtggactagacaaaaacaaaaaagcaaaaccaccacaatggaataaaaagtggttctgtttcttaatagaat
cccgtttctgctgtagctcctttcaactactcctcccttctccacttatcaatcaggcccctttaaaagataattttcacgcctaaaccatcttttaaaacatcgagtaactaaccaaaataaattgattaataacatatgcattctagttgaagttaaaaaatactactatctctattttagtcttaaaaactaacaaacataaaaaaaaaaatgaagttagtgtgttccgatgaaacagaccaaaacactgtaaaagaaaaaaaatgCCGAATGGGGTaacaaatgcgtttaccgcattaacttcctaagaaacgtcttaataaaagactcacactcttaatccccctagtcaaaccattcaatgatcttttaattctcttttgtagtattaatttgattccctaattaaaacaaaaaacgttacacgtggacaaagacacggtgtcgtttttcatcagattcaacgtcttccttggtgacttgccttcttcttcttc
tttagaattgaagttccaacaagtagatcatttaactagacttagaaagataactatacttcttcttttctcactcttttttttttgtcaaaattgcgattcacaatcttctaatacattttgtccttttgtaggtttatgagatttaggggttggctttgtgagcgttggacactcaattagttccaattaccgatttgattcattggttattatagtttattttaacgaaatcttgttaactagtttacatagtattagaaacagacaccatttacatagcttgtatagtttagaccatacaattttatagatgatctagtctacaacatcacatgtttggatggtttccgatactagttacaaatccattcatgcataaaatgttttcagccattgggctgaaaaTCCCGTTTTGGattatcttccatcttcggcccaaaatttatctcacgacttggtaaaatagtggagagacaacaagttgatgattccccttt
aaaatctcatgcaaaaatacagttgtacatatgcccctagattcctgatatagaaagatttggatatttccttattattaatttggtgttaagctttgccacatgattgatgtatatatattattaatatagataaatatatttctcacttatataaatgaatagaaaatcgatctaaaaactaaacaaacattcatgtaaaaaaaacatccataattcagaatatttaaaaacaactcagagtcacataaagttgcccaaagtaaaagaaataaaaagataaagaggatgagaacattcttcctttctgtgatattttttatttaaattgtatattttcatagctatttttattctataaaaaaattaaagctcatttttcccctccaacaaggaaaaacaaaaacctgtctttgaatccaagtctctctctctctctctttctcgccacacttcatcatctctgctactttttttttgttctcgtctcagtgagtttt
acatttctattttcctttgaaagcattgtgatttgttatttcccccaagggctttttgtcggagccacatgatcatctgttgtagatttggaatttgttagcttgatgaatgttatattattcgttaaagaacgagttttagctttatgtatttaacatttttattgcaaaattgcatttctctgctagttttatctttttttctaatctgttctaacatggctaattgttgttcatgttcaaagagagctacttacttttcctattttaatgtaacggtcatcaatttgtatgatgcatatgattaaaggttttctttttatcatccttgaggaacactactctgaaaccatcaattggtatttgattgttactttttccacaccctttctatgattggcttagaatgcaagtgaattatagcttttgtctttcaaaatgattttttatgtaacttttgtctgttgctttcattacattcacaactacttgattcctat
tttacttatcaattaatatttagagatatttattttgcacaaaatctgcataatcttactatactatattagatatcacgaatattaattaaaacactcgtcgacttcaaaacaatatattgttgtttgagaagttgcaaaggttaggatattatcacgaatattaattaaaacactcgacgactcaaaacaatatattgttatttgagaaaatgcaaaacgtatcttttgttgttttgaacaatttatggtaaacgcatttctcgcaaagatacgtttgcaattatttcttttggtatatcttcctcttGCCGGTTTAGGttctatataacaaatcgaaacacacttatcaaatcgaagatctctatctaaatcgaaaatctctatctatctaatccacccagcacttattataaataaacgtgagtaagaataccttcacgatatctatgtgccttctctcataaaccaattcattactcactgcaaaaccaaacaaa
aaatgtataatcggaaaccaaatcaaaacgtaacatattttcttttctaataactttaaattattttcacatgtacatatataataatgcaagatctcggagaataaaaatgcgtgagtacaaaaaattcacaccagtgaacatatatctgtacaagagattcattatatcacatttctttttctgtgacgatacgtgaactgacgttaaatagaaaaatataacctttttattttacattagcatgcgacagattttaatatatagttgttcataaatagttgatattaaatatttatactagtatacaatttaattactaaatatatgaaatattgataaatcgataaaacaaattttcaaatataatattgcctttcgtggcttaaaaatataaattttaaaGCCTAATATGGatatatatatagaaatagagagttgaccgagtcagtctttaacaaagtctcatcttggttgtgtcatattctttgaatatttcc
catatatatccgtttttacaagcaaaaatagttatcaaattgtctttaattggttacttttaatattttcactaggagcaaaactgataaatgaaattgacaaatatctagtctatatgcataaacacgttacgcatggatgaacaaaaataaacatgtttagatgaattataatgaacgtgagttttccaacattgaacatgataccgaaaaagcttattaagaacgttactgagaatcaaatttacacggaaataACCGCTTTAGGtaaagtaaaaagaaaagttaaagtggaaaatatgttgtggggtttgcaattggcaaccgaccctaaatgctttttccagcttcttttacataattttaatctctttttgtctttcttacaatttcatcactgatcgatcgaattcaaacccttatgttacgcttctttcttatataactgtctcttcatattctcactccttctcctccctcttctcctttttctctcttaa
attctataacggccggctcaacgggcagccagaagttagctctttcaaagtaagcattaacaaatatggtggtatcagattcacatgtaacaatgataagacgaaatatgagtttgtgaacattatttgcaaaattttcagtaaagaaaaatactccaaaagtttttgtaagaaggtgcaccctattttttttattttgttctatttctcgtgcatgaaataactcttccttgtaatcatgaaccctctgagaccaatcattactagtcctttctcctaattttgataagaaacgtgtaatttgtttttcttaagtactggaaaaggtgctatgaactttttctctagtcaaatcaaacaataacttagtaaattaagcagaaccgcaaatacatgaaatgtggatatcaaacatgcacgtcattttcctatgcccttcacgtgtatatatatacctattcgctcacatgctcacattatcaataagtcctcccaggatt
acattgaacatgtgtgtaaatctcatacttttattgaaggaacaaaaaaacaagaagaagatttctttaatgttgttgacgttttctacctttgctagctgccttatcttggtcgtttctgaaatctcccatatagacaaaaaaagagaagaagacaagtctactttttatagtttgatttatttattgtgacactaaatcctctcatagtctcatctccctacttgtctttgtctttttctttctcttatctctgtcccttgatcatggcccatgttctttcgtcatgacataaagaaacaacataagacatttatggaaggactaaaaaatggatttgcattagactgagaaactatgaataccgaaagtgattatattttatgtagggccgaagtgggaaaggatctggagaaaaaaagagaattgtggactaagtttaagattttaaaaacattttcgagctagggaactttcaaatattgaagtttccacgctat
gtccaatctaagttcactcaccttttgtgtctcttggcacctaatttctttttggtccatttcagctatcttcttccttttccacacaaaacattacaaaatacttactatttctagttctccgatttacaatacccaaattacccttacccttgcccctcatatagttcgtataacaactttcactctaagatgaaacattttgagtgttgagaaaggtatatgaagctcggtagccggaggaagcacggtggatatacactggcgagaatcaggacggtcccacacgagacaagatttacctctcccaaaagcacaagtggaaggagcataggataaaaattagtacatgaaattaACCGCTTTTGGggatatttgagaatgtgctttgtgaggcatcgtcagtaggagtaagcaatccagtcaaatatattcttctttttttctctgcctttgcttttgtccactataaaacaaatctcatcctcctctcttgccct
aataagaagagataagactttaagtgcttcgtcttgtaaaccacaagtacatcatcatgtctttgagagagccgatgcaataattgattaaatgtttcgatggctctgatttattcgtttgactttacaaaaatgtaattagtttcgagcagagttacttgttctataatcgctaaataaccaataaaccaaggtgaaactcggtagcaccaacaccacgtccaactccgatgataacaataggtctttcgtGCCCGCTTAGGtccgacacgagcgatataattagagttatcgattcccaccactaatctgaaggcaacatcggaatcgacaagaactttttaacatttcatagcatagatagcaaattcagataatagcaaataagtaaaataaaaataaaaataaattatatataacaccaaaaacattttatttatttatgattgataacaaaattgtagaaacattaaacacgtgatattcttccacctatcctt
tgtccgttctccgataaaaaaaaagagtaagtttcattacagttattcgaataattttaattcaaatcctaatgtatttgatattaatattcatttttttcccaagaaaacaaaaaactttattctcttcttccttttggacatcttaagcacaaggcaaaaaaacattcaaatcagaaagaaaaaaaagaagagaaaaattacaaaattgaatgagaaagcgaaatgtcacatatatataaagaagagttgtgtaagagtgaaataatttcccatccacaaatctcgcacctgattccataaattgatcagtttttctttctttctttcaacgcatatctTCCTCTTTTGGaacactttctatgtccgaattcgtcttctccaatagtaagagattttgacaattttcttgggggagaaaaaatcataaaaacactaatcatgtgtacccttgaagacgttttgtgtactattatgttaacgcgttgaaattaacgatg
agttagtttgttcattttttctttctatcattggactcctcggttaattcatgtaataacggagtacaggagttcgtctatagttcatgtaaaaaaacaggattgagatataatgataaatggcctgatcttactttcagagtaaccattatggcaaatttcaaaccttcctgtgtcagaaagcagaggacatgttcatatagcatagtacatactagagcaaacttaaatattgataatgtgaaaacaggaggtaatataatattcctctcatcttctttttggcactatgatgaacacttttggaatttgttccacgtaaatgtttcttcttgaagttttctggaatctcctagttctttatgtaaGCCTGATATGGacaattaaacacatatctatcgtcctcttacattgctgtcctggaatccaataccttcccatgaagcatgcacgtctttttatatgcgtgttgcaaaagctaaactctcaattcttgttct
gctttatgttgggctcgtttattcagcaggtctgaacctcaaaactatattataaagtttaagcccaaaaggctttaaatatggtatcaacaacatatgcttatgctatgcatcattttcgcaaactatggtgttgtatgaattagtgggttgttcaagatgttttttcttaagcgaaaacctatttatacagtttgcaatggatataagcttttgcaaagtctacaaaagtcacatctcaccacaaaaaaaaaaggtctacaaaatcacatgtatctttggaaaagtatccatgcttagatatttcatatttctgatccaattatccaaacaaacatgtcaacagataaaattaaaaaaaaagctaatcttttcaGCCTGATATGGtcaaactgtcagaatataacaatttagactagttgataaaaatatatttttgaataagaacattttagattaaattttggtaccataaaatgtttgatagaacgacgaaacca
tgtggttttaacgatgttgaaggcacgccggtggatttaaccagaccgagtaagaaggttaggtcgggatctccgggaagtggcggcggaggaggaggaaactatccgaagtgtcaggttgataattgtaaggaagatttatcaattgctaaggattatcatagaagacataaagtttgtgaggttcatagcaaagctactaaagctcttgttgggaaacagatgcagaggttttgccaacagtgtagcaggtgaaagagaatctgattcttttgttcgtagtccatcttcgtttttttgttggttatgattgggtttttaaagattggtactttttagttgttaggttACCTCATAAGGctgagtttgatgaggggaagagaagttgtaggcgtagattggatggtcataacaggcggaggagaaaaacacagcccgatgcgattacatctcaggttgtagctctggagaatcgtgataatacttctaataacactaat
ttttggtgaggtaaagtatagtttaagtcttaaatgatgattatatttttcattttaacatatttgtttgatgagcctggctatttcatatttttggatgtgtaatacttaaataaaattaaatagttaaaaactaatattattttatctgaaaattaatatataaattagaaatatgttataatttaaaaaatatgtataaactataaatgttttttttcttcTCCTTTTTAGGaagtttgaaaaacaaatatgaaaataagtatattaatggcataactgtaatatattaatggcataactgtaatatagtaatggtataactgtaatatattttaacatatagactattttcatatttttattagatgatttattttattctctctagtgtgtgacatcagcattttatgtttagatttttccacctcatcttttaatttataaacgatgtcaatcttccaattaggataaccttgtgttccggatattcgataaac
agatcggcttggctcaaatgtcgacctcgttagcggaagcgatattcgtcgtgtaagcgatgaggaaacgaaccagacgacctgaataggtcgccttttgtaatctattttggaatatcgatcgtggacccaattttcgggatgatctcaaaactcttatttaaccgtggacccacttccagggcggtttttaattttaacttctattttcgatgattttctatcttgcctgtttctgaagcagaatggttctttcttccatttatgagctttgtcatttttttggaaaaggaaattgaggaagtcaacccgcaactaagtaaatttccattttcccaatttggagaaaatggaaacgttaacgtctcggaagaggaaaatgagaatttccagatcgcattaaggcaaattcccaattcgatttctgtatttgcccctataaatacttctctgttgatcgacgattgtttcatcggccctttcttccttctatttgcaag
ataaatgttgttaaatatcgcctactactagatttatgaatatttaagcttgactttatcttagctcaaacaattcatataactaaggtctctttgtttaaccaaaaaaaaaaacgaaggtctcattgttacttggtcatactcttgaaaataacacgtcaacgatatatgtatgtaagggccacttgttatttagactcaatgtgattttaacaatagaaaatgtttgaatgaaatggatataggactaaattaaattacggatatgtaagagttggaattccaaCCGAAAGGGGAataatttttttcttgcaaatttgatcggaagagggggtatattgaataattaatttatttgggatacaactatgagagttacttaagtatagagctaattatgaaattaaagaaacgcgccgcgtttttgatccataggacggtacaaaaacggcgtgctgttttgttttagaataaagcttcttcgttttttggttctttct
agaaagtttttaattaccaaacttcgaatgtatcgtgcaccaaccacaaaggactagaggaccaggtcagcattaactcataggttatgcaaaaatttctataatttgtcaattcccaactttcattttccttcgtacattatcagatgaacactaaaacatattgatttgcttttattgagtctactaccattatggtctcacgatgaaatcacgactattaattggttctgcttttattttgactaagaataattaaattgtaccaaacgataaatgaaataattacaatttACCCGTTATGGaaagaaaaagaaaaaaacaaatgttgagaccatatacatttttggagtttggacactgagattttcagattcttgtctgtggttaaacctcggaaccagagagagatggtatggtctttatcactctcttttattaataaactcatatctctctcatctaaaatctcatctcttcttcttcttcttcttcttctt
accataatttccttggaaaaataaagattttcataaaaacctcaaaaccatggtttttagtttcttttagaaacttggagaaatcactagaaaactagtttcccaaaattttaaataaaaaaatcattttttagaaatctttgtaaaaactaccttggtccattggttaaccaagtattaaataatttttctagacctagaggaccgcttaaaactagtaaaacattgaatgccaattgtgtgaaagaaaacccattccatgctttgctctcaatggatatataaccatgattcatttgaacatgtgatttgctttcctccatataatactgaggacatcgaattgtcatGCCGATTATGGatccatatgagtcaggagacttattagagtccaaccatttgcattcaattattgttagtagcagagaccccatcatcactttcacgctctacatctacgcttacaaaaacactcttcttatcttcttctcatcgtcttc
cgctgcttcttctttttcgtaggtatgttctggttaacctaggaattgtgtcattgtcgaaaactggagaagcttattctctaggtttcaaatgttttgttgggatttttgtctctgtagctaataaatcataggtttggttagattcgtcaatctctcaataagacaatggaaaaatagtgaaatgggttgattttttttttttttttttttttttgtcaaacaagatttgtattcattccatcaaatcccctaagggcaagtttacaaagtcttcaaagatgaaacagattacaaaaatcttagaaaagcataagctagcaacatagggagataacttaaaaggataggccaatgagagtcggagacagaggcaaagaagccacataccacaaacgacttcaaagtgtgtcaatgacacttccactagcatgtcgaggaaatacaaagtagtcactatcaaacaatgataatgacgttgagaagaagtcctttgcctc
aagggactcttatggcaatgtcctttttcatagttgaagatcttattctctggttctctctatgttgctgggaatgggctttaaaaagtatgaatagtttacatatggagaaagtgacttttgctgcatccactatgaacatcattaaagctattcacaagcctactgaatggccattgattttaagtcacattgctcctctccttgtcttaggcagtggaaaacaggattggtttgttctgtttgagcctacacaaaatgcaatactggagctttttttattgcaaaaagtgtgacattagatctcaggttgagttcttatgttgctcgccacgctcctagatggttagcaggtttttttgaacacgaaaagagtttgcttttaaatccttcaatctaatcctttccttctagagataggtctggtcttctctgagaagtgtcaaggataggttcagtcttttctttttaggtaataaatctccactgttcagataagt
atatatatatatgtataagactccgatttctaaaatttatatggttatactgactcatataagtcttatccggcttacacaactcgcgtccgcggtacgcgttgaaaagccttaggccacgagcgggaggctggactcttgcggttggacaactcaggtgaacgaatttgtttcggaaacctgggttggccgactgcgggcgtctgacatgaagctcctattttgtttatatttttatagagggataggggtgttacaaggtggtatcagagcatggtttatgatgcaacgCCAATTATGGTttttcaatgtttaatcgagtaaatgtatcgcaaaaagctgttaggaaattgcttcagtcacttgctagagtttaggtagattggcctataggatttaccctttttgtttaggttggcttacccttattgttactattataggtggcttacccttttgcttatattttcgtgtctaaacctttttgtttgtattatagt
atgagaaagtagattctaatgtagataattaacttcctaatgattcaataaatgaatctgaatgattttgagtagtgttttgttgtatttttccaaattaagattttgcgagggatttgcaagtcgttcgtagcatttccctcgtacttatttacactaaaccctaaattatttaaaatatttagtcatgtttttttgttgttgagggtcttacttgaaataggagaaaatgaatcagaaaatgaataagacatgattaacaatattaaaacatgtcttcgtgttttttttttaaaccctaaACCTATTAAGGcgagggaattactagggaccctcgcaattcccttgcaatggttgcctcgttttaattggttgttttggttgttcctcgcaaaatcctagcaagtattgcgaaggatttgagacgtgtcaaatatctatatataggaataacctagtttgtgcggagctcaaacccagccgcacatcacgaaaaccct
tttatcacatgcaatcaaaataacgtaaataatactaactagataagaatccgcactatgtgcgggataaaacgactgaaataaattattatgtaaaattattgggatctaatatttgtttgtatacaacaaaatatgtaattaatgtttttattttattttaatttacgtttattttgtatattcttatgatgttatcttaccatttaacacattaatattagatgttagtttaacatttcagttttcccttgacaaaaatttgaaatttcagtttattctcaaatataaataattttgttcatagaaatattctaccaatctggaagaacgaccgattttagacaaatataatttattccataaagcattttacacactgagaaagtaaCCAATTAAGGCttctctttcggcgaaaaatataaaaaaataaacaataataatatatgaaaaaggcaattccatttatttagcatgctagagagcaccaaaagagactc
taagttgtgtgtacgcactctacatcgttacaaagttaaagggcattttcgtatgaatttgccttaatggctaaacattggaaggcccagcccactctgccaatacttgaaagaaaaactcaggacggtgatcacggtgaaaataacttttttttaatactattaatcatgattatctagtttttttttttttttttttttttttttgtttacctaattggtttgttcaatatcttaccTCCATTTAAGGatctctttcaaactttgaaaataatagatagatgctatagaaaaataatcaataaaaaaagactagcaggccgacaatggaaaataataatcaaagtattttggtcattcaagatgcgtgttgcggagagacttatgggatgggatagaactcgagggagtacctgaagaacctgagattgttgttgagccatttctaacgatatcagatggaataatagtccattttctcatggccacatgatgtgatc
agggcgaatagctgggttaaacagattcatcgcgcgttccacggacaaaagtttgccgttctaccaactgttaaggtcggcaaataaaacattcgaatgaactaacgaatgtgaagatgctttcattgaactcaagcggtatttgtcacaatcaagcgaagaaaataaaaacctttactatgattttccttcttcgggttttcattatatgttttcagaatgagacgaccgttagtcaaaccagataattaacgggacataagttatttaagaaagctttaaaattcttccgttacctatatgttataactttttttttgtagacaaaaaTCCGAGTTAGGaataaatttatatgttataacttataaacacttaagtattctaattaattacataatttaatactgttttgttttctattttattcaatcctataaattctaaacttctttccctacccaaaccatccaaatatcaaagcaaatacaagtcaaagagag
acattttgtttttggttagttacctaattaaagtttttttaatgttatgtacaaatttcccttatttgaattattcaacttaaattttgcaacttgaacttgttgcttaacttaactatgatcaaattcaacgttcaaacaataatgaacgaaatagttttgtttcgttatattgattcgtctttcagaaccgaattaaaatcaaacgaactaaaaacaaaccaaaccgaacatagattgacccaaacccaaaccaaaccatactaacttcaactactttcggttgagtttggttagaattttacaaaacccaaaaaaccgaacggaacACCCCAATCGGcgaatccgaagttaaacctaaatgcccaccccaactaattccataaagtggttgagttttttggccatttataccggatattttgggtaactcggtatatgtacggtttagctaaaccgactgaaactacttaaattggaaaaatctatcaattttttgc
tctttagtatgggagtgacaaacttaatatgaaatctatctccctacatgcaaaaatcgaatctcttttattattaatgaagtgtatggtcggtgtcaataactaatatgtcatattttttacagactgttcagatatgataaaaatagtttttttccaaccaaatggttggtcttctgagtgtatttgaaaacgacattgaagaattaatatatttttttttaattttagttttttatagtacaaatattaaaacaaacaatcctaccatatcataacatttgtaaataacattttaagttttgttttgagttttaattaattttctatgacaaaaaaatgaagtcaatagactaagtgaatcatatagtataaataaacacaatttaaatagtttcaaataaatttagaaagaataaaacaaatagaaatcagaaggtgtctgtttcctcctcgcaacatacgatcaaagagaaacaacttgaccctttacattgctc
agggaatgatttactatttgctctccggttattctcaaacacacgaaatcaaccatccgaaatacctaaaaactatatgagccagatattttatataataattatgtgttgtaatattgtatgttatagttacgccatttgttaaattttagtgaaacttgttcaattttacttagtaaaatatatttttaaattgtatattaactttatgttttattatattccaaactataacttataattaaatgtaaaaaactaaatatttgtgaaatggagaaaagtaaactattatcatgacatatgtcttcatttcccttaaccttaatcttaacatagtaaaaatctccttctgtgaaatctatatattttttaaagggagcaatataaaatcttactgtgatatatatatatatatatatatatatatatatatatatatatatatatttcttcattattccttaacttatgattcttcaattttacgtttgaatctaatg
gaaaataaacaaattcatgttgtcagccatactgcatgaacatgaatttcttttatctttttactttttttcgtaaaccctcaaaataacatcagtaaaaatggatagcaacataacagataaataaaaaccaaaaacaaaaacaaatccagggtaagttaatatgaaacaaatgcattagatcaaaaacttatttattagtgtagcaacttaaacagaaataataagtctcaaagttaattttttttttaataccaaaaattatatcttttatattttgaatgaccacgaatatctttttcacttgatcgataaaattacatcatacagtacatcttttctaaattaaaacaaatctaaaacatggttaacaaaacaaacgggCCAAAGGCGGAtaaacaaaaagtatcgggtgcaaaacataaaaagacaaaaataaaagactgagtccaaaattccaaaaagtcaaagccaccttcctaacttgtctgcatagacga
ccggtacaccattcatagatatcaacttcaacaatcgttaaccaacaaaaatattaaaaaaacatattgttatcaaataatctgctcaacaaaaatattaaaaaaacatattgttatcaaataatctgcttgttacatttacttggatatttggatgatccactttttcattaatcagttttaaaatttctcatctaagcacaatatatataattttattcaaatactttataacctgaaattctttaatttcctacacccaaaaagaaaatttattttgcaaaatggaaaaaaaaaaaaaagtttcacccgagaaaagtctatttcttgacacaacgcatatcgaagcttctccttctccatatctctctctctccctccctctggcaatgctgtttcgatggcaacctcatttcctattcattaatgcctcacaaatcccctaagaaaacatcctcattgcgtagggtctaagaaaccgaaatcccacaaaaaaactc
cgacttttctatagtataaattgtatgtaacttgtaggctctctctaaggcggaacgctcccctaccgatgtattttgacatcccacagcttcggcccatgtagtctattggttatttttgtggttcagtttaaattttaaatacatgtatttatcctcaaacttttttttttgcgattctcaaactatttaattcaaatccagaaacggtttatttctccccaaaatacatgtatttatccatgttaatttttttatttctttggcttaagtaataattagatcaatacattttagaccaataaacgtttgaacgtctttttgcaTCCCAAAATGGaattaatgtcaaacgcaaacgcatgtacaaatcctgaacaaacataccgcttaggtgatggatggttgcgtaagaacaaaacaccttaaacggcagcgttttgtaggagcaccgcttcgcacgtttcttccatatctctgatcacgtgatagtcgtcttcttc
agtaaaaggataaagaataaaactttctgttttcaatcgaggtgtggttaggtctaaatgtgtagaggaaaactcatgaaagaaattgacctcaatttcttaaatatttttgtacattgatttattgagatgaagccaaatacttgttttagttcttgtgttaaaagggaataatgatgactcgtttaatatatgttgtggaagccaggaaatagtggaagttatgaatccaaaaacaataatctgaatctccttcactattccccaccacttttccggtttggaaattgttgtgaatacactttcgtaagtCCAAAAAGAGCtattgaagaaactcttataaaatcacaaaatacccttttggcttatagtatatatatgctttcagggaaggtggttcacatgttggcaacatgcctattgaatgactgaaaataacaagcttttcatatataaggtttagtttgaatctatgagaaattgattgagaattgtgactg
tcacgcgggtgatggaaataattatatggttagcgatgtaactgatggatcgcaaccttttgattttcgaaaagtgtgttggagtttcattaaagagatgatagccaaacaagaagatcaaattagaccgaagacgaagacgatcaaggaaaataacagattgataaccctgttagcgtgtaaggcttacctacgaaaggaagcaatgtgtaatttcactttttcgattatttcgttcaacttaagtattggttgtatggattgtagagctctcacttatatgcttattggtatatttgtaatctctttttaagtttaataaataagacgttaaaaaaaaaaaaaaaaactcccataagttttacgcGCCTGATCTGGgacggagcgacgtttgctacgaccgtcaagattcaaatggaatcttttttaaggaaaaacaaaaattcctccaacggctatatctgatcagacatctctgtcttcttcttggatgcggaaaa
gttgatatggccgagttggtctaaggcgccagattaaggttctggtccgaaagggcgtgggttcaaatcccactgtcaacattctctttttctcaaattaatatttttctgcctcaatggttcaggcccaattatactagactactatcgcgactaaaatagggactagccgaattgatccggcccagtatcagttgtgtatcaccacgttatttcaaatttcaaactaagggataaagatgtcatttgacatatgagatatttttttgctccactgagatatttttctttgtcccaagataaaatatcttttctcgcatcgtcgtctttccatttgcgcattaaaccaaaaagtgtcacgtgatatgtccccaaccactacgTCCAAAAATGGcagatttaaccatggttaaaccagaattcacgtaaaccgactctaaacctagaaaatatctaaaccttggttaatatctcagcccccttataaataacgagacttc
gctatggatttactagaattatctcatctgtaccatgttagttgttgctgatttacaggaagcttcaccattgttgcaacagagtacataataacaatcacagcagcaacagatggtcccattgcaacaacaacaattgttcagttattttttctctaatttagtaggtaatttttagtgtatcccaaatattcatatccatatccattattcttgtttgtcccttttatccgaaatggaccgacctaaacctaaacatcgataaaaagaagagtcaaattgtttggtcgaaatgaatctggttcattcagctttcgaatggataaaagcaaaacgacacgtagttcaaacgtatttttctaaatttcattttttgtttgaaaagcaagttactgagggaaaacggagccacgtcgaacaatatcttgacacctcacaataaacgacacgacgtgtacactttcgtcaccatgtagatttctctttttgttttccccctc
atagttcaattttcgttttagtcaaaattgatgactttttatttttcattttttaaataactaataggttctaggcctaggggatttggtattatgttgtgcttatatataggttaatttgtttatattcttttcagatataatcctattagaagatagcatattcgatataagtttgtttatgattcttaaagtatattctccttgtatataggacgatcgtagatatcactagatatggggaactgtaatgcctttatattgaaatcaatagagaatgatctcctcaacggagactttcattagctttcaaatccaacatacttattaagtagggctccttcatctttttcttttctcctcctccatcgtacgatatgtcttctccagcagcctccaccaccaacgagccacggcacgagaatattcatagagtttcgtcgtcatcgttattctcattagtaaaaggactcataacaggtttactccaaagtcaactc
tattttttagtaacgtttatttacattacatgcatctagattttatccaaaccaaagtgcaaaaatggcgaaaaatattttaccatctcctgtggtaaaaaaaaaacatttaccatctccagtacaaagtaagtcaataattattgttgaaggacctacgcactactactaggccctagttcaaaaattggtctctcacgcgccatcacgaaacgtgacaccacatctttgccacgtgtccatacagctCCCAATTTAGTgatcgcgcttggcacccacgcgtttctcagtggccaaacgatgtcgtttaactgcagtgtcccacgacaacaaccgcttcttcttcctcatccctcgggtgtcttcgagtgtgttcacagatttacaaagaaacttgtcttcacgttaatcacgccacgtgtctgaacccaatttccaacgtgtctctcacattctcgaattcgactcttttagtggttctcgtcctctctgggctttta
ggtcatcttgttttatttagctgtggttatgaaaagtttattattattccataacattacaatccaaaacacttgaagattggtgaaaaaaaaaaaacttgaagacaaaaatatggtttaaaaaaaggtaaaactaagtagataaattaaggttagtcaagtcaatcttaagacttggcattctccaacacatatttttcttgtaatatatatatatatatatatatatgcataattattaacttagagctagatgaaattatatatttcttgaagcattgacatgaaagaaaattgacttttatctaacttccaaatTACAAATTAGGttataaacttcatacaagccaaacttatttaatttcaaaaataaaatgagtttaattcatagttttgatgtaaaaaaatcgctaaatacagaaaaatagaggataatttatttaattatcatattaatctttccttttaaaatagtcaaacacaagttccattaatttatt
agacccaaacaactcgtcgaatcttttttttttccttcttctttggctaatcagaaataataatacacggagaagaagaagaagatttgcgttttacgtgctctcaactataatctgcaagaccgagaaagattgatttcccttcttcttcacgtgcatgtttgtttctttcttctctctttctctcgtatagtttcgatctatctatctatctcacttagggttttcaattttaccccttttttctctgttccaattctctaacctctcttcgtcaaagctcttgctcattacatttccgagacacccatttgatcaatttcgtaagatttcaggatttttctccACACGATTAGGatttgaatttgaattttcttcaagagaaaagttttggattccataaagttcgtaccttttggtgattgttcgattcgtagcaagttaattcgtgaacccttttgatctgaagtttcaaattttgttgctttttcagggtggaa
ttttcatcttaatacaaatcattccaaatgctatattgaatacatcctcctaaatgtgaagggatttggtgttaatttggttgacaaggtgagactctcaatcttatggacagtccctaaactttactcaaaagtcaaactttatatttctattggaaatttgtttaaatgttaatattcgtaatcttaataaagtgcaccaagaacaatttttgtagaatggtttattaattttctcttaaaagattacaactttccatattcccactatctctacttagctgtattgcaattagaaggaaacaaaaatatttaaaaagattaagtcTCTAAATTGGGgatttatgatacagaagctagtaaacatttccaaacactattccccatttccataagcacacttttcaaataataaatccgaccgttgctgtaacatcaggacatcaactcaaaacaatataaaaacctaaacttttactatcatttctccagagagcagc
tattcgtaatatttgttgctctcttcttgcatctctctattttgattctaacttagactttgactaaaaaaaaacgttttaaatttttttgagaaaaggaagacataagaaaagctaatgcatttttttctcacacattctttacagcattacacacactcacacacaaataaagtctctaactactactacataaccactcccactaggcttacttaactctaactattaaacaaaaatataattgacaaaaaaaaaaaaaactataatcatgcatcaaaatcattacctttattttcactttaatgaacttttatttcactaaagtccaaTCCGATTGTGGgtcgttttcttattcgatacgttcttttcctacaactggcattataccattctttaacataagaaaaacatttgatacacaacaaaaatgtatgtatttagatttaataatacagttacattgatctttccaaaggttcgaattttattgcattcta
tgttatacttcaaaacgacatcgtgttaaatgttagaattaaagttatacaaaattttgtaaaaatcagatattgaagccacgacgtttcactcatttaggcagcttattaacatttgatcgacaactatcatgagttcgagacctaatttttttgtacaactctataaaattttaattctaacacttaaaacgatgttgttataaactcttgaccaaacctagatatgaaaatacgtttttcccctgatttgatgttagccccacgaaactcatgacccgaacctagatagtttgcttgtcttcaagcaaacgctgtccagatcaaccaagtgaagggacttattttcttttttccaatgattcggaattcaagacccactacactattgggtcttcatataataaaaggcccaataaaagtctccagaggaaacaaaactaatcgaaacgacgaaacagttaaggtaacaaagtaaacaaacacgattcccaaaacac
acaaaataatagaagaaatctcacgtagaacatggaaatggaaaaagaagtgaactcgtgaaccgatatatttaccaaaagtgcacacatagacaagtctttctcattaaagcccaatttcacactttcacattttcgtgacgtcttttgaagttttgaatacgaattaatgttcatgtacgctataaagacctaaaaggttgtcatatttctccactttcatcttctcttcacaactatcctaaaccttttttccttttcttcttcttcactctctttcttGCCTGAAATGGtatggcggctgccgccgggtaaaggcagcgaactcgaccacatcaagaatgaatccgttgatctggtatatatatttacgtcttcttagttttctattatctatatgttttaaaaaatctttggccctactaattttaaattttctgttacataaaagatacatatatgtatagtacgtaactagtaactactttgatctaatcagt
tgaaatacgaaacgaaacttttattttggtcttaatcgaaagagagatgagggtactttttctcttcgtcttagttcttcagctttcttctaaatatgaatcgaaacttgtatcgacagagccgtttaagataactactcgaagaaacattttgtccccgacgaaagtctctgtgcttggtttttttaaaccgtcctcaacttcgcattggtatctGACTGATTAGGaccataggtttcctcaggaagtggtatgggttgcgaatagaggcaacccactctccgagcccattggaaccctaaaaatcatggataacaacctcgttctccttgatcaacacggtacccgtgtctggtggaccaatgtgaccagcacaaatctgatgaaagggctagtgactagagagcttctcgacaccggaaactttgtattgagatacttcaacaacgacgacttatcagctgggctttgattttccgacggatgctttagtttccggt
tatacccaagccatgtaactattatacggctgagttgtcaagaattattaaaaaggacaggtgaaggaatgcgagaggttccgtgttttggcgggaaaatatttccgtactacggctgagtttggcggcaaaatatattgttacggctgagttatacccaagacatgtaactattatacggctgagttgtcaagaattattaaaaatacaagtcaaggaatacgaaaggttgcgtgttacggctgagtttggtgataaatcgtccttgttacggctgattgaaatgacattacggctgagttgtgaattaaatgacatgaagttcaatacgatttactgactaaccgaggtacggttataCCCAAATGAGTccggcccaattaccagcggtttaatacgcctataaaaacggcttctcccataaacaccagaaggctaaactcgcacaaacagaagctaacaaaatatttctttaattttcaacgactcagaatttcagc
ggacaaaattgtaaataatatatattacacacaaaatataatgaaagttttttttttaggttagtttcttaatttataaatttttgttggttatacacccatatttccctaactaaatactcttttaaaccggcgatttaccattctattgatgaatcgattcacgtcaaattttgaataaattctacccaaatcttcttcaatattgaacctggttttgaaaatttaacatttctcctttacaagataatgaaagaaagccaagatatatcatttctctttttaaccgaccaacattcacatcgggcttttggaaagccttaagaaagaaaaacattccaacaagaaacttgtttacaagcccccttcaTCTATTTTAGGgttggtccattaacaattttaagtattgtagatttgattaatctatgttaatcatgtccaatgtccatattgttagataaaagaaagaaaaaaaatcattaaaaacccatagattgtgt
tatctagttaggagataagactgccaaatttaaccgaacaaaaattcggtttggatcggttcagttatcagttaactcagttcggtaatgtgtctcaaatccatacaaaaatttggtttgtatagcaattttaaagaattttggtattagtttataaaattggatatgatttgtttatattagtttaaaaaattagaaaaaatggttaaaagattgttcgattaaccgtacctaaccaataggaaaagttaccgatcggaccacttctattaatcgactggttaaccgaacactcaaatctcaattaggttctgttcgaaaacacCCTAATAAAGGcgacaggaaaaaaaaaaaaaaacacacacacatcgacgtagttgtagtagaatcgatccaaaaatgttaagtagatattttccagataggattgttgatgaaaggggcagatgaagaatgtgtggctctcctctctttcacaacactccacaaaaccctttgtc
tgtataactgtataactccctctttttgttactgtttctagtggtttcattcttaagacacccacattaaaaaggatcaccaatagattatatttatagcaaagacacccattaaaggatgactaatgaggatcgcctaatgttacctttagaaaaccatcagagacataataaaatccttacacatcaactagttcataaaagagacaaatttagcatgtactcttgtcaaatacagactgattcaatcttagtagttcccatattttattttattttaagatttaacctattcccataaaattattacctgaaaaagaaaaatcatcACCCGAAAGGGaataaatgagagctgacaattaaagagcattacctactttttctgtcctcatctatctcctccattgattacgcttcttgattgaagcaccccacagagagagaaaaaaatagcatacatacattctctagttccttctctcttcttcttcttcttctac
tcggacaaatgatgcaagaaatacttgtagtagtactctttttggatccattattgcaaacttaatctcgagtaaaatgaaattattgataagattttctctaacgtttcaagatcttgtctataataattatacgttaaattattacgattattttaaagtgtttgacggttttagaagctaagtcaaagtttaacatttggattcgaaggaaaggaacatattttctgaattttacaagaaacagaaaggaatattttctattttcaactctactactaatatacaaatacaactatataataagattcattgttgatcatgtgattaatcaacaaagctactgttgcgcaattaatattcgaatctctaaactcatgtgatttaaaccaagattaaaaactatatattataaaatttaattatttgttacctaactttaaacatattttgtcttaaatccaaatttaattagcttgttcacaaggaaatgcctcaaa
ttctagtaggattgtaagcaagaaatttagttttttcttttcttctttatgttgacaaaaatatatatctgaacattatttgcaaaaggaaaatagataaaatgcaagtttttcaaattttaaagtcataagtttcgtctatcgtattagtagttttgctctgtaagaagtttatataacaataaaaattactacatgatgtaaaaataaataaaaaaattactacatatacacacataataccgcaagtaaaacaaattgccaaaattgtaaaaaagtcaacatcagcattaattaacattttaattaaaacccaaccttctctttccttttcttgtattaagctaaccacatcttccgtctaattaccacaacacaaaatcctattaaaattataaaataggaaaataatctctctgttataaatacaactcccccacatatagaatcttgctcctatattcacaatctctgtttctttcaattatcactcaagaaac
ctaacactaacaatcattctcggtcaacttctgctaaaaatctccaactagctgaggaaaaactttttgagactcacgtactgtctgagttttggagttcttggcaacctcaaacgtacagctagctatttgccacaccaaccacccagaaacaatgaaagaaccgaaggtgcatgaaggtctcgtaaagatgttgatttacgggacaagttgagaatatctctttcggcgtatggttactgccactctgccagtctgccagcagttaatgtccctctccgattctctggccaacgttgagtcgccagagagtgattttattgagagttctgaatatttagagaataatacaactaaatgtcgaatacggcccaatACTTTATTGGGtttatatttaaagcccactaacttttccgcaaattacttggacctattactattagtactacgaatgttcccaatattttggctctatagaaaatggtggagtgattttggta
tttttttgttttgtcaagttacttatcaaaaacttggaaattaactttctctctttttttttaaactcgtgaataacaatgaaacattcgtatatttttatatcataaaagaaaacaatacggtattatatgaacaaaaaaaacttaaagataaaagaggtcaacaaaatgtccgaagtatgatgatgctaagtttgattagttatcttttttatgtcagagaaCCATAATTAGTgttttattattatactaaaagaagaaaaacctaaactgcaaaaataataattacgacccgagtcttcgagtaggacccacctctgaatctgtgacagacgccggtttcgttctctctctctcctttttttcctctctttgcttttccaaaaaataaagttgtctttttttatttataataaaatgatttgttgtttcacagtgtgttgtttgttttggggtaaaaaagaaaatcataaggatgctttcaatatttgttttgtttt
acaaagagacgagaaaactttagaaatctcctcccgtttaatgaatcaaaattatagtctttgtactttttggatgatctcctaggcgatgctccagatccggatcggtccacaacagtccatcgtctcacctcgataagtttgacaagatctcattcattctcctggagttggttagcattccaaactaccatttaccatctatacattttcttatacattttgttacttaacctgcacaattatagtagttacgtcactttttagtacttgtaagattttgccactagtttatagtatatacattacatataagtacaatataacCCGAAAGTAGAataagattttgcttatcaactacagacatacatagaagttggaacatttttagagcccaaaggaatgggcctagtatgccgaagcattaatttattttattttcatcaaaaaaaaaaagaaaaaagagaaggcggtttataatgccagcaaactctgcaagg
aatatgattttaggatgaaacaagaggccatatagtacgacgaacatgacccatccacaagcttaatttgttcttgttttccaactcactcttttctaatttgaagattaatgcttactgacctttaagattaagatgttgtagttttgtttttcaagttttcaccgtttaaaatacacaaataccaaaagtctttagttacactttgttatgtaacaaaaaacattgctggcatagtggcatattgacaaaccttccaaaatttgatttatctgtttgaaatatcacagttaaaaaaacaaacccaaaaaaaagagatgtttatgacaaatgaactccatgaatatgtattattccctggcatatgtaacaacataAACATTTTTGGcaactcttgtctcattataaatttctgaaacaatgtatacaataattactcactaattcttgtagcaaattaaacccaaaaatagttaagaagaaaattaacaaaaaaaaat
atagaggtataatttaaactggttcttatacattaagaaataaattatatatttttcgttaacaaaagataaatacaatcgaatttgcttttatctatataagctcttcatataggagattattagacatatgctaattagttttctttctaccgatggtacgcacagaatatgctaattagttttcttcatatgatttgattatagtaaaaaagaagaaacagaagttaaataaattcagtacaataattacttgattacatgaaataatccatcttaatatggaacgtaaatgacgtcaaaaccaataaccagatacaaaagggttaattacggaggaaagaaaattacctctcgtagttggCCTATTTTAGGaactgggtcgttgggtaataaactaaccacctctcgttaccgttacaaaataaaacgcgcgagagaagagtaaaaaggttataatagtcagttcatataccaacctcaccttacggctggatctt
gatacaattttccctacataacaaattgaacaaatatttgatagacatgattctatgtttttttgggcaaaacacatgattctatctaaaacaagagaaaacgatttaaagcaaaaactttgataaagagatccaaacaacaactaaaaaacgtttgtgactgatgcgaccgtacccattgggggagttgtatagtgtgtaaaatcatgaccgtaacacgacccgtttgaactaacgtcatccaattaaaagccgccactCCAAAAGGGAAtgcacacgtaagagaactctctctctctctctctttttatctccgtcaccggcaaacaccaatgggccctccctgccgtctcttatcgagaccaaatttcaaggtttactcaaagagaaagaaaaaaagtatctccgtcaactcacgtcgtaagtaatctaacgccgttaatatctctatattttcctccaccttataaattactcacggtcggtcctccaaatgcctt
tgggacccaaacgtgaaaaccaatcatgtggaacggtctcgacacgtcagcaataacggacgaagtaatggggtccacacgcggcgggtatgtcgtggggcttatggttcgctgtaacggagaccctctcctctctctcttcttctctcccacgttctccaaacacttcttcctcaatcatttgctttctatttaccattatacccctttatcactcactcttttgaccacattattgaccctttttttgttgattgcaacataaatttagcaacctaaacattgggagtttagacttttaagtatcttgagtatctgtgattatagggtgggaaatctactgattagttgtcttatTCTATTTATGGatttgagttcattagtgagcgagagagtgataaaaaaaaggtcaaagacctaacaaaagaagagggggtgttccggtaatttggtaatggttattgtctacatcttctctcctttgacgttgaaaaagccca
tgaatcattaaccaagtcatcactatctccaagaagatttagacccatccctggaccctgttcctttcagatcttatctcctctctatctctgttcatcttgtcttgtggggtcttaatcccccccgtgaacttgaagaactctgacaccaaatgtgagctagggaaaaaaagagatcatttttttaatcacatctaaccatagagacgtatgttcgtacagtttcagtatttcaactctatcaacaaaagtaacagaaccgcacggTACCCTTTGGGactgtatcatttaaaagttgcccatctcaccctctttggctaactgtcatgtcccaacatttattaaggaactctgatatttctacttctgcgtatatatatagacttgtccttcactgtgtactattcattcacaaacatattcctctatcaaaaaaagttcaaaacattctatccatctatctaccttatattagatattaatcttctcctcctactaaa
ttgtacgacgtaatatagaatgagaggttcaaattattaagaaggaagtttaaaagacttagaaccgtttgcaaagttttgggagagatgatcggtgacctatacaatgagataatagagattgagggattgaaaattgagggacgcaaccattacactgatacgttgagttgatatggtgataattgtttttatgttcaaaaacttacataagtagataatgtggagtctctttgatttcttaacctgaacgaaaaaccaaaaaggagaagagagtCACATTTTAGGttaacgtgtaaaacatgacattttccaagaagagggatcgatctaaaagtcaaaaaaaggatgagatagcgttttagtttatcatatgtggcatagttagattggcttgtaaaataatttctaatcctaaacatgatagatagcagccttagaagcaagtaacatcaaatttttatagtatatatatatggattctcgaaaccctaatcttc
gggataattttgacatgtcttttttttttttaaatgtaaccacggtaacttgtttttctgtagtatgaaataatgtgaaatctatgggatatccaatggtattgaatattgttgaatccagtgagaagtactcagtttccttggttaaaagttcagacttaaaagaaaccaaggaccaaaaccggaagcttaatttaaaatttaataagtaacaattgtagttgatgtttccatcatcatcacgaccaccaattacttatataattatgtatgctcctataagaaatcagagataacCCTACTTAAGGgttgtattctacaaagcaagaatagcatatacaatatactctactatcaaaattgcattacttagtggaatccctagaattcctcctaactcaaaagtcatattttcttctttttttaattcccatgaaaaatattacaaaaccctaaaaaccctcctataaaaccaacctcaacccctcccacatttctcc
agaaactaaattttggggtagagaaaatggagggcctagacgaagcttggagctcgtacaaggtggacagcgcgaattggcgctgtctctttaacctctgtaactgtttttaacagaggaaggaagagagaaagaaaaaaagctgcgtaagaatttgcttaaggttgaagaagaagtttcttgggtttatatagttatcggaagacggaaggatgaacggtcagggtttgtgggatgacctaaatctaacggcttatattatttgtagtagtatcaatgggatgggccaatattgcccaacatgtttaacattatgaatctttttCCTTTCTAGGCaaaagctctttcgacccacatctcaagcccaactgagatccattcattgtaattcatactttattattttttatagtaaccaataagaaaatggttgacttaacagagaaaatggttgacccaaacaaatactatattatttttttaattcgatttcattcaaa
gcaaataatcaatcttgacactaagttttgatttgtttgatctcttagttcttcttatgtccaaaaggaaataaacagagagattgttaaaaagtttaaagctcaatttgagcaagcttttttttttttttttttcgtcgcaagcttttttagtgcattcctatcattctttcctgactataagtaaggttcctattttataaaatcttagctagagtcttttagattcttgtttagtgtgccatacacagaagtgcaagagacagtaagaagaggtaaacaaaccataacacaaaacttaaaattctgtattcgtctgataaagtctcctattaatgagtgcaaattaaattccgagttctaatgtTCTCTTTACGGcttgaccaaatccaaaagtcttgggaaaagaaagcaaaatagtaattttgaccgcctaggttctatatataataacccacaatcgttaactaaatcatatccacgatatatactttaaaaac
agttttttatacatataattgtaagaaagattttaaccgtataataaaatagtaaaaagaataattgaaaattaactacagcttaacagagatataaaaaacagtacacattgattcaaggggcaatatacaactcattaaatcgtgaaaacttgtttaatgacattgtttattagctatttattttaatataaaaaattggtcaacgtgttgatatagaaaaatgtatggttTCTACTTACGGtgaccagaaaatttcacttttttacgggaaataacttatacccctttccttttatatgacaagatcatgtctactttgcaaaactaattgatcctatagtaactacaacatcatgatgacgatttcctaatcaccccaattaatcatagggatttgtcgtgatacacatactccaatacacactatatatatatatataatcaatctacacaaagaagaaacaaaaaaaagaaagaagtaagagattattatgaaa
agattctctagacttttttttttaaagactgatctatgatcagaattccaattttttttttctttaaggaaatacatcagagagaaaaattattacgaaacgattctattacaagtaatgattttaacctttttttttttacaattgacaatcttttcacaacaaaaatccacaagaaacgttagacaatggcataaatttatttaaattaatccgtatatattcgccttctatgagaattgaattctataccactgtaaaattcttaaacgagataagattattttcagcatgtaaaaaatggtttgtggtttcaactcatttgggctattagttttacatttaggcttgcaaccttgtcggtttattttgtgtaggcttttggtagatttgggcttgcaaacccaaattaacttgttggccgacatacatttgtttctattacaaatttaacaacaaacgtcaataaatacacgtgaaggaaatgagaacgaccctct
gtattcactaacatttgtacagtccatcatcattttgatatttgcttctctcttatgagaatataaaattggcattttaggctgtaaagtttatcaatgaatatgcccggaatcattatatcgataccgtcatacataataataactccatttaaaattgaatttttgatagaattaagattaacctaataaaacgaaatatcttataagaaaaatgatgctaagttataagaaaaattcgcaaataacgtcaagccaccatctgtcaaccacgtgaggtgcacgtgcgttgacgggaccgtgagtaggagactctctcttggtcaagcacccacaaggcacaaggacaagccatcgctctaatttgtcacccttagtttaattaatttaatttaacagtcctaactataattagtaaccctcttgcattatcatatagtattaattaataactactcaaagtctctttctctcaaaccctctcctcaagattttttcct
tgagaaaaataactagcgatgagttgtatcaatttgtttatttgtcaacagagttagatttttttgtcttttctcgacgcaatacaagaagttactcacttactctccaactcctccatacggtagcaaagtctagttctaaactacattttgatgaagaagtaagaattttcaaggttaatttataaaaatatgcagattacaaatcaaatgctaattttgtatgttacgcttacggctaGCAATGTTTGGggaataataattcgcgaaaaggtgctctctgacgactgattcgttgatctagattctagccgcacatggtgggccatactctccggcccagtatacacacatccatgacatgtcatcatatattatatcataacatacatacacataaattgattagtgaccacatgattagaaagagacaaaaaataattgccgcccgataataataacttctttataaagcaactcttcttcttctttctctcttc
tttttgttccttctcgtcacaccacctcaaaaattttaaaataaattaagtttttgatatatattaagtacaaagaaacataaccagcgaagtcgatgaggttatgtttctaaccatctcaagaaactaataaccctcaaaccaattttactagatccatttctaaccgtctcaagaaactaaaagccctcaaatcaattttcaatataggaaattgtgtaaaacgaaatggattaagtaatcttggttattaggtgaaatgttagcagccacaataatgtttcttttgtctcatagcgttttttactgaagacaagtacctctcacaaatagtaggtaaaccaaatttgaattacagaaatagtcaaagacattaactagcgtctataactaattaaaatcttaaaccaaatccccaaacacagagttgggggtttctcaaaggataagaaaatgacttttcttcaattatatatagggccactaaacccaacaaatat
acttattcacttctttcgcttcaaaatggctgatgagaagactactgtatgttactagagaatgcttactcttcgtgtccaaggaggacaaacacctctaaaaaacttttttttcatatcaaataatatatggaagtataatcaattaaaaaaaacacatttttcccccatatcttctgttttgtctttatataatttgattacgtggtacaaaagaaagttgaggccctaattcatattgtgcgactttttcacccacaattactacatgagaaaacatcaaaacgacaaaatcggttacactcaacgttaaccttcgaggtACTATATGGGGttcagaatgtttcgttggatgcgtgtaaaatccgtcttgacttttcgtgattgttgaatcgtctatatatgacttcttagcgggaagattgaaaaaatcagacaacaagacgaaacaacttccaagccaaaaaaaaaaaagtgaatcaatggagattttgacgagc
acggtaaagccaactatactttgatcagttttgggttgggccgttgacactgttttgtgggcttctcagtcagtggtaaacctaaaattaatataggaactcgaggattagggcccaatccattttaacacgtgatgatatcatgtaaggtttggagggaatatacaaaaagtggatgaatgatagcgaacgagaggtccttgtgcttttttgatttaccctcgagactcgtgccgacggagtggccgtggctttcgtgcaacagtctcgacccatacctcgaTACTATTATGGaacggtccattaagagtaagacatctgtcaataggacagctgtcctagaggtcactcgtctctcacaatccaatccctttcgcttaaattaaaactaaaatggagcatggcagcaacatgccacgtggctcaccagtttcaaatctgagccgtccggtgtgatataagtctttttaaagagagagagagcggttcgtttgtctgca
gtgaaaatgattaaaaatctgatgtgattacttatttaagaaacaaattaatctcctctaaaaatcaaattcagaatttgtgggagacattagtatccccttttcctacaaaaaaaaaacaagacaaattaatctcctctaaaaatcaaattcagaacctcctcgtagccatctatggtatcatgtttctttgactatcacaaaaaatataatacattcagattttgtttttaagcttatgaaatcaatttggaaatttggtataaatatttatattcaatgtatatgtataggttaattatggaattattttcatattgcaaaatatacaatattttgtgctctgatcatttgttgattttttgcataattgttttttgtagtcatcaactgtttcCCAATAATAGGttctgacagaattataattatatatatgtaatatatatgtagggaatgaaggttgctcacctaatcttaaaatgattaactgaccaaagaaa
ttacctggtattgaaattagaattgattttggtttcggtttacactggttaagagaagaaaacaaaaacaattgcacgcgatggggatttcagagaggagtgcgtagattaaaaaaggcatgatttccaaaggggtacacccacagaagtgctctcacgcgctcaacgctcactttgtgagagtgggggtgaaatacagccttctgattggttgaaaaactctaaaaaaagtgaaatagtatacatgttgctagctccatattagtttttcgtcttcttctctcaatctgatgaaagttgttgtttttaggtacaattcattctattcaaaacaCCACTTTTAGAtctcaatcccattttagatacaattgattctatttcaggttttggggttatttctcaaatcgattcctgtcaccaaaatcaaaatctgaaagcaaatggttgatgaggatcacttggaagattttgtctgtgtttgactatggagttgcacataa
gcgagcgccttatccattaggccacgcaaacgttcattattaaccagattagaatatactagaacaacggtctaatatataatttacactatgtaacttttctatatatataaaaaattcatagagaataatgtttaataatatgaatatataaaatgaagaatacaaaacattacaccaataacataacaattgtttcttgcgatcataaaaaattaatatgtttattggattgatttatttaatattaactatcataacttttattttgatagttatcatagaattatttacttacatacaactaaaaagtatagactgaaaaacaaggaaactagtacagtataagttaagaaattaggcaaaaacgttaagaaaaccttactttaccaatttgtcataatgcatccaacacttatttggttggaccgatcttctttctataagatCCTCAAAGTGGatttcgtatttgatttgatcactcattctctcaaccattt
tttcaaaagtttgtaataatgttattgaaacaatatggtctaagagttctatatttagattacatgaattttcatgttgtagtcaaagaacaaaagtcttttcagtttctctaactatatgctaaacatagcttgttcgggtaatcctctccaccacgaatttttctaactaattttgtttctctttcagacagaacgacggaaaatgagaaaaacaccagtaacctcataattacaaacaaaaaaaaactagaCTTAAAATAGCaatagaaaagaaaaaagagtgtgtaccttgtttttttttttcttgcaaggtttttgcttcttgttcatccatgcaagtcctgactttctatggttaggttacagagacaataagaaataaacttctaattttgtccacaagcgtaaaagtgatcttaattcttacaaaaaagaaagcttttctctcctcattttttgtttaaggcaaagagtctctacccgttgatgtgtcagcc
gatcaaagctgtatgttttctgtcaactagctgtatcttaaattagttttaaatgtcacatataagactaaccacccatatgtgaaagtattaactcaacatctccttattacaagttgcgcaatacgaacacaatctttttttaactctatcacacgtagtcacgtaacatgttctcttgtgaaacaaatgtcagaagaaactaaaataatttcacaaaataatactatacaattttctattcatctctttcataaaaatgtgtattagtctaaatcaactaCCGAGAATAGAgtgattagtgtcagttgttttttaacgacatcattagaaaatagaaaccaattttgaaacacaacgacaacaagtcacaaaattattatataaaaaataaattacagcgagaaactaaaacggccggttcagatagaaatcattaaaccgagtaattggttaactggtctaatcgtatttgtttttatttctccaatgaatgagct
tattaaatactcgattagcctaatgattttttttgacataagttaaaattgactcatgttttaaaaataaaacacatgtaattttgtattggtaaatacaattcgacttgagattcgattacaaaactgttaaaaagataaataaaaaaagaatgaaaaaacttaaaaaggtaaaaaaaattgtatctctttatttgatgtattgttctattttactggttggtcataataaaatcgaataacacttgaacttattttatgcgctaatttatgtattattattattttgtaggtaaacacaaatcttaattgtgagaaatttcagattatgatttgcaaagagagtaaagaaaatattACTGAAACGGGctccttcctaaaaataaacaaacaaatatttgctgctaaacacaattagaaaggagatgtaataattttagtatttcttaagttgcgacgttatatattcgcaacctaccaaactgttgtgtttaaaactt
atagaaacaaaaagttattacataatacaaaatttgcaaggtttctttacttcataaagagaaagacaccaaaaaaaaagtaagtcacaaaataaaaaagacagctcgacattcatcttcctcgttaatccttcatcttctctcaccaacctccaccaatctctctctctttcttctctgtgtataggatacgaagaagaagaagaaagaaagaaagattgtgaagtgataattacaaCCCGCAGAATGatatcctttcttcaattcaactctacgcgtcgcttagtaatacccaaaaagttttaatcttttgagtttcccaattattttccccaacagaaatatcattaattactccactaatccaattttctaggttttctctttttccccctaaagattgattctttatagccattgattttgacctctccatcactgttttcagagagtacccatcactccaagatttgatttttttggattatcctttgagaata
aatacagttaaggaaatccattaataattttatttctgttcttagggataagagacctagttactataaaataagttgaattaaaagccataataaggtaactaataaatgtttgtagaaaataatttgtaaaaagggtataaaaaggtttatatgaaacttgtatcctcatttactcagtagccaaaaaggatcaagcagagagagttcgcactcccaaggtttctttctgcatatttctcttttctatcttcttctctgtagatgatcaaatgttcgatatcgtgtcttagtttccgcgattactgtgttcatccatttcttggtcttttctgaattcaaaggacctattatttcgagttcatagatcgcttgccactttgtgtacgtcattgtgagtgattgtcttgttatctcctagggtttctttggttccttgtggctcattctctgttttttttttgtagtagaaagcttggcgttgaagaaagtgtgtgcaa
tacgatttcacccctttatttcccgatttgtaaaaatactagcattttgtccaattactgattaatcatctatttaaaaggtggtccaaatatttaatgctttttcactggtgtcaattttaattaaggtggttagtattcattaatgtattatcaaccattttgttataactttctcaattgtaggagctggtataatcggACAAACTTTGCcaatcaaattataattcatagtagtatcaaatctttaatataaataactagaagcaactaacctatgcattgtaataacattagccatttggatttcaatatgattgttactgcaaaatctttaaaatgaaaggaaaaaaaaaccacgcaggtgaaataaaaaccaaatgaagattattaccaaacgccgaagctagcgcgtgagagaaaaggtcggtaggttcattggtaacatcagcagactaatggagagagagaaactttgagaaaagaaaaaaacaaccaat
ccctacagaaaagcccaatttttagttgggatccacctcgccgtcctcttctcctttactaaagtttggacggtgtgatcggctccgatttactaacacgtggactttccaccgtccgattcaattcccgttgaccacaatttaaagatctttggtttgcttgcttatatgagctttgatttaaattaacacgaaattcatgttataataccaagattttcctaagacaaattagactcaataaacaaatcttttgtgaagaattttcttaaGCCACAATTTAgtcaactatgcatatatatataggtggtttcaacgtcaaatgtatataccaacacatcgcaaatacgatacaaaatatacacggggcccaaaactattaactaaaggctatatagaggcccagtttggaaaaagaacggagcaaagcgtttatgatctccagagagaccgttgtgttacagacaaaagccgttagtttcgttatgtgatgggagaac
ttttgttcaacatttaagagtcttatttaaaaacaaaagaacttatagagaatgaacttacataattctcgtttgattaaataaacatcaaggcagttaaatacggaactaaagaagggttaacaaatagaaagcgttttcaggagaatgtgggaaatggttacactttttttttaatttgccacACTCGCTGTAGctatctcactcataccggacggaccggtcttcgcgtacgtacgcaataacagcttccaagtagtttcattcccaacccaaaccgtgtgattttgcgttctgtctgaacatcttattccctgacataccgagaacacccctacttccttttcgacgtttcttggagtaaagtagcaatgtcggtgtaaatgtccctttaccatgagggtatttacgtaaatctatgtcctttgaacttccctaggctcacccttctctgtcatttattactctcttctcctctcctacgactctctctctcagtc
attaattaactagtcaaattcatataaagtcaacagtcaacttatataaacaagagttgactttgaatatgctaagcttagggacacagattgtttccttattgtcattaaacatcatggacttgcccttcctggttagtcaaaagcaagttatattttgtaactgtaaattttgtaacaataataattagtgtttttttattttttgttaactagtggtttttttgttaattaatacattagcataacgcaaaattaaagtattttttttggaaaaactagaaataatgaaaaaaattaaagaatatgaaaaggtccacaattacatttttaaaaaacgtaacgtatagcaaattttggatagaaacaaaaaaaaagagaaagtgattaactacaagaaaatctatatttccttaatatgattttaggatgaacaagaggatctttttttaaaagctagaagatatagatttgaagaaatagccaaaagaaaaatctct
gaaatagttacaataggaattcttcattaaattagattgatcataactacaaaagttaacattcatacatatcgttaaggttcgatgaaccataaatagatattccgatatttaaaatatcttatatgattgtattaataaaatatctcatatattcaaaatcatatttcacttaactatttcgctgtcaaaaaatatcctaccacttttccaacatgacaaaaaaaaaacatactacttttctatcgtggcacgtttaaaaaatcatatcattccaaaaagatttactcgtcagattaaataGATTATATTGCttggattcacaatttgtttatttacctaccagacactttaaaaaaaaagattaactacagaataattttgtctaaaaagaaacggataagaacacgtaagacatgtcagtcttatcttaaaatccaagtcagcatctcgtgtaataataatctcgtacctttataaaacccctcattgtcttcaac
tcacactatttatgtgaaggtgagtagttaaagctaataacctcgaagttgcttggtttatatgagatcaagtttggctcttgtaagtgaagataataatttaaagagtattttaatcgtgataatctaaatgttagttgatagttaatacgtcacggaacatgtaccgaccgacggccgatttccatgatacaataaaaaaatgaaaattagcaatctcataacatgcgacgacgatacttatggtgttgccacgtagcaagcatcttcctcttaaccatgaggtgtcgcaacctcagaggacaacacggacaagaccgagaaaccgcatactaacgcttgcaacgtaaagcacaacacccctaaactcctatttttttaattttcttttaacctcaacacaccacgcagctatacacgtttcaatgtgctaatacgtgtcttcttctccgccgaccaagacacactacaaatgtcccgatggtttggggagacaaatc
