# Supplementary material for: De-Novo Discovery of Differentially Abundant Transcription Factor Binding Sites Including Their Positional Preference
Source: PLoS Comput Biol. 2011 Feb 10;7(2):e1001070. doi: 10.1371/journal.pcbi.1001070 (PMC3037384; doi:10.1371/journal.pcbi.1001070)
Supplement: Dataset S1 — Benchmark data sets. (0.42 MB ZIP) [file pcbi.1001070.s001.zip › benchmark/MA0005.1.sites_at.txt_e.txt_unif.txt]

ccattctagccatctgactattgaatctccgcccttccttccttatcactctctcaaaccttttttttaacacactctctgtgtctctctctcacaccgtttctccagtttcagcttttcttcgaaccactaaacaaactctcttataaactctttctcatcccttattctctttttagaattttcatatatttttcttctgttagctcccgctattcctctcactcggtaattattgaaaaaaatttgaatatctgttttccaagttcgtgttatatatatgtttcagtaaacGCCCAATTAGGggataagattttgaacgtttatatcgtatactttagttttagttttatgggttctttatgaggtttgagtcctacaaaattatacatttgaatgcatatttgacaatgagattattgcaattaaccaagttgaatttgttttcagatattatttgtttatttcaataaaagaaaagaaaaaaagctctagaagaa
ctcaccccggcccacatgcctcgtggggcccatttagataactttcatatctatcatctgaacataactcccaaactacccctgttcatagctccatatatgataaatctttgactacactgttataaggttataaacatttaaataaattaaagaacaactctgatatagagaggaaatcattgaatagtattttacttgactttgattaaggaaattttctataaaaaatagttatttaagtaataaataattcgtttgaagaaccaaatctggcagtccaaaaattcatattaaggggtggaaacgtcatttaaggacataaacagtgaagttctgccatgtcatccgccgcttagcctccaggggtatatccgtaaattacaaactctgctgtgtattacttaaataccatacgtggcaatatgcgattggttaagacagttaatgtcaatgataaaagactctgaactctcaagtccgaagacagaagaatacta
taatttattttatcaagattgtatattaataataaaatagaaattttcattgtcaacaataaatatgaattttatatcaaatatgttaaaaatttagttttaagtgatatataaccattttcaagaaaacaaatctataaaaaaaaaagtgtatgaattactgaaagttggtataacttaaaaccttcaaacgaacagacaaaaaactaagatgaccgttaataataagatacttttgtagatctgtatattatacaaacaaaataagtaaaaataagaattaaaattattttggtcttaagattcacagcaaagcacgatgcattgtgtaaatataatacattatacaaatacatggtggtacgtatataatataaatatttgtacatataaatacaagcatgatacaataatagtatcaaaacaaattaagacaacctagctaaatccacatgctcaatacatattctctcactctctttctcacaaaaacaaaaaca
taaattgatgctatgacactaaagcaatagaacattttatccataacaggtttttgggtctgcagttgattttctatttatgtttcataagtcaccgttgagtaaattttggacgcgcttcaagaaaaaataaaaataaaaatagaaatagaaataattcatatatacaaatatatgataaatatgtgcaaaaatgtcattgttgataccacgtcctttgctcctagaaattcgatatcaaccatgtgtcccaatgattaattggaaatgttaagctctttttatctatcatgaaaaaaaaatacacaaaccccttatcatataaatcgcacatgtattgttttttttttttttgataaaaacgtaacgcacatgtacttaattgtaccatagacGCCAAATTAGGaccaatcatgctctctctcgctttatatagatatatacccatgcatgatgcatcaaaatcaattcaaacacaaactcaaactcacatataagaa
tttttttatgaaaaaCCTAATCGGGCcaataatgacatatctctcactcttcatttggttctttcgacacactgctcttaagttaacaacatcattacctcaatcatgcatgttctccatttggcctcctttagcaaatcgcatccaaaatgtataatatatattaaaaataatgaaatcacatctatttaaaaaatgtttataacggaaaaattagaggatatctagtgactagtatctacagagacgtacatactcaaattgttgtctaattagtttttattttgaattttgaactagagcaccacctaccttcttttgtttagggaatgggccggctctgtccaaccttattttaataaggcaccaaaccaaaccaccacgtagcaattacgtcgaagtaggtatggctttatcgactggtctatatttgtttggggttttggtccttttttttaatagagatatatatgctgcatctgttttataaataagagttc
acttaattagaccggttaacactaaactggtttatgtaaaacggattcataaatgtatctagacatCCTAATCGGGCaaattcatcacaaaatttcacccaattacggttttgattcggtatagggaccaccttcaaaattacccaataaataaagagtggataacaactagcataaaataatcaaagcatccactaagacacaaaacacaatttcataaagatgatgatgaatcacataactttaaataaatattctttcaaaaaggcaaaacttttaaataaatatcattcgcctgtcggccaagaaaaaaaaaaagtaaacaaaaataaatatcatacgtattgacaacaaaaaattcatacgccagtccaattacaaattacacaatatttaaaaatttaaataaggaaaacagaagaagatacaatttcaaattaaaaaacaaaatacgtgtatataaaattgaataaaaccccaacagaaacgtgacacaaaag
gtaatccatcaattaatggagattatacgtttcatatcatccatcaattactgtacatcttgcttagtgtaatacaatatatccaataatttataacatttttggatctaatccatgttcacacaagtcatttttcataaccaggataattttgaaaatgattgtaaattttatagcaattaggaatgaaatttctataatcgaaaacatacactctaaacctaaactaaaaccttaaacctaaatcagaaatcatagaaactaaaccaatactgtaaacaTCCCAATTAGGtcttgacttaaataaatcttttacttcaaaacctaaatataaggatctattcttaattagttaaacaaaaaaagaaacaaaaacgcaagtgtacgttatatagtatatttgaataatgaaatgttaaaataattagattctttttctagttgatgtagatccccaaccccacgccaataaatatccatccctccagtccaaacagttc
tttcggagttgcgtaaggagtcaaccactatatagagacactcctgtctcaatgaagtaatggttaaaaataatggaagaacgcaaaacatggaattgtttttttttttttaataagacttctttctttaaaaaataaataaaattgtctcgtattaggtcgaagaatccaaaatttcaaagcatgattatttgatttatttagtttttgtcaaccttACCCCATTTGGgacataggagtaggacacgagtcactactaacttttctaaagattttttgctttttattactttatgattttattttatttttcttatctgattatgttacccgattcaactaaaatatctgttattaggtttcgtttcgttttggtttcaatggatcaacagtttatggaaattattcgtggctataaaaaactaatatcagttttgtcttcctttcatgcaaagcaaacaaaaactcttcctctcttctcctctgtttctctttctctt
ttcactaggatagatcaaataaacagagaaataaagtagcttctatatttgtgtttattttcttctcaaaaagctaaacccttaactaaacaacaaaaaagtctatagctaagaagaagacttgacgcttgcaaatgtaagacaaaataattatgcatccccttaattaatgttgccgaagaaaatatgcgatgcctaatgtgtcccctatgaacacataccttaaaatatatcattatggaaactggaatttaactagatcaatatttcacaaaaaaaaaaaacccagatctttaatactgtcatactgaaaattaagtatactactgtaattaggctaaaatctaattatatagtagtaaaacatataccaattatatacagtatgaagtaaatgcacacagatgacagatggttggtgagaccaattactagttgacagattcaACCCCATTTGGatacatatactttctctatataagaaccctaaatctctattc
tacctacatcactgcaaatccaacattttgttcttccgagttgaaaaatagacttactcattttaaacgtaggagtttttccccctcttcttcttaaagtttgaagatagaatgacaggtttttgcaatagacatgatcatgttcatgtcaatacatttaggatcgatcttagaaaaagaaaACCCGATTAGGaaaactagtcatctaaattttattgccaagagatgtacttcgaaaatgctagtatagattttagtctcttgacaataaaattttgtataaaatttgtctcctaaatagtatgtttttgtttttgttgtattccccaacagctaattctgtcttctggtatatgggtatacttcggttagtttcggtttgattacggttcacctttcaaatttaaacattgaaattgtaaaccatcttctttgtccaaaacgatgtcgtataataataacacgtagccgttaaatgaaaaccgaagcgtcaaaaaatc
gtaacgttttaattttttaaaaaaattcagatttatgcttacaaaacgttcatatataccgtcttcttcttactgttcaatgtcttgattgattttttggtgaaagtaaactatggaattacatgtctttttaaaaacttatggagttatacacacgcatgcattttcattaatacaacactaatttcgttataataaaatgcaacagactaggctatattgtgtttggtttggtgtctacgcaaggcatgtgtactcgtcgcatacaaaacgtaaaaatagacagcaaaaaagaagctagctagatacgataatctcaaggctcaaaagcccaaaaattaaattgggccttaaGCCTAATTAGGtcatagaacaggccattatacaagatatccctaaaataccctttgccttgtaggatgagtaaattaataaaggaattgactattaaacccttgggtcagagtatatattcacaccaaccccaatgcggagacctc
gaccaaatcaactcaccgttaacatttcttaatagcgctcctaacagccattacaaaacatggcctaacagccgttgtcgttggtttaaggacgaaaacaattgttagttacgctgttaggagagctgttaagaagtgttaacggtgagtcgatttggccgaatcaacgataatttataggttaaattagaaatcaactatttattgaagtataaaacggtcatttcaaaaattcacggttaatttgaccattttttgaaagttcaggtattaaataacatttttcccgaacatctatacacattacacaaatattaagttttctttaaacttcaatcaaatgtattaatatgctaactgctaagaaagaattcgcgagagacaagaaaattaagcaatcacagtctgacacgtgttgataatgtaGCCTAATTAGGtagatcaattcaaaccacaaactcaaacagtgtattattgccttccctccatttttcgaagac
catatatataaggtttgagatcattagggtgtgtttacaaaatctatattcttgcaatacctaatgttttcaaaacccacaacattagtgaagaattattgcatgaatctcttagacttgcaaagtagattcttatttagcgttcgtggctttttggttcgacattattggaagcaaccggaaagcaggcagacccagtcagaatagtggtgggtcccacgatgtgtcgaataatatatatctgatcctgaagacaagatcatgaccgtcggtttaaaacacgtaattgggttccaaggctttatgaaaaccctagaagtaaaaggCCAAATAGGGTaacagagagatagggttcaaagcggttaggaagatcctttttccttaaggaaaaggaaatcaaggataaagaagaattattcttttcctggttataaataagcaagcccctgttcaacaaaacaatcacaaaaagaatgtcaaaaaagcaacgctgcttgagg
gatgttcttgaatgttacatcgtactattgacttagcaagcaccttattatttattctatttggtcaacaagttgtttttctttaaaaatgttatgaaaggtgccttataagttgatgttctaagttcgaccaaattttttttaataagatagtattataagcttattgcgaaacatcaaatataattacatttcaagactatgaaatatttcatttacttaattcagttatttttagtaactagttggattggctcagtttctttatgggtgtgaacttggatctcatgttgtaattcacagtttcttacattgttcggggattttaacgcatgtcccaatgtctatgcatgacaggttcccaataaagacacatggcttatggtaagataACCGAATTAGGgatttgaaattctcttgggggtttttctttcttagatctcctatataaacactagttaaccttcttctaatcttcatcattcttgcgtaatttgatc
ccaatactcttttttttttaaaattatcttcattttttctcattatttcaccaatactcttcacaaagagaaccatgaatagatgtaaattattttaacatcatcatattgacatactacctaatttgactctcactttctaatttttgtaaaGCCAATTTAGGgttgaatcggaatataaaattgattcggttagtgattaaccgaaattagggtttaaatcataaacccaattatcttaaaacccttttttatctcctccggctgttcttcaaacttgccgggaaaagaaaaccttaattctctccggcgaacctcaaattcgcttaattttctctgaaaaacgacaagggcatctccagaatcccccaattgaaaaaccctaatcccaaaattccatgatctgtagatggattgcattcaattcaagcaaagtgtctcgttctctctctcctttctcttctctcttattcactaaatcctccttctccgtcgcgaaa
gagtattatggacagtaaatactgtatgaatggacattaaattataattttcaatcctagccaaaaaagaaaaagaaaacgagttcaatgcatacttaatataaatacataagttaactaatcctaatttcgtaaaactttatcctacataggcaatatggcatctatctacaatcatgaagtacgaaaatgtgattcaagtaagaatgacctcacacgtccacaaatttatcccgaaactgcatatgataagagtaatggatgtaactgaaccggcacgcaagccataaagatgtcactaaccgcgcgtgtattcagacgctaaccctagtacctttgcaattgcacaaagtacaaatactatatgccacgtatgtattcccatgggtcccactctcaccaagaaagaaaataaaagacagatttaaaaataatttttcaatctaataactgtatgtgtgaaaacgttatatataataaaaatccacccattaatgtgc
gataattttgtagtatttaaatgatattaaatattttggaaattttattttagtaattaatggtatagttaatgcagagagattttagaaaggtagttaaatgcaaacatttaattcgaagatttactttctaattatcaACCTAATTTGGtaaatgccagtggtagccactgtaaataagtctcaacttgaaaatttatttcacaaagtggctgcaaaaatgtatatgtagattatctttcacttttttaaaaaagacaatcaataaaatcattagtagcatagtttgtttattttttttgaaagttttttttcgacccttatattattttttgaaataaatatttgcaacaataatagtctatcagattttacgacaaaatatcagaaggaacaaaaaaaaaaagaagaagcgtggagaaagttaacgcgcgagaggggcgcgtgacgataaagaagaggaagagtgaaaacaaaagagatgacgacgattcatttct
taagatcaatattaataaaataaatagtttttattgtagacgggtttggcaggacgttacttagtaacaattgcaaactataaaataatttacaaatttttatatatattaattgttaaaaatgagttgtcgggttaaaatctagttatagaccgaatttcttgagcagttttcatgaaactcaaaacgaaatttaacataatgtgggaccaatttcaggatcacatctatatatatgtatatatattcaggcaagacatatcgtacaagttgaagtctcagtgccatacaataatatcaacatcttcgtagtctctctaatggcgtcgcttcagtgttcattccattttctgggcacaaaccctaaaaaatacaatcccagttcgatcttccaaagctactctcgaacctcattcaccaaattatcctctcgtgtctctcgccaggttttttttttttcgttttttgttttcaatcattttcaggtttcagcaaaacca
acaatgaaaccacacaatgtcaatgcgcctcacaccatgaccataggtaccttaatacgtatcatactagattaattttgttctagcttgtaaatttctctatgaaagctaaaaaacctaagacaaaacaagtaaattaccgtttggataaaacaactaaagattggttttaagatcgatttgaacattcttaagattagttcaaatggccaaacaacgaaacacatatacttagtctatgctacacaattcaccttaactaaataacacttattgctTCCAGATTAGGcgtaccaatatgaatgataattctcaaccggtgacgttttacattttgtgaaaccgtcctttaacattttgttaagtgaatgaatgtggtgttcctgtaataaagtagaaaactcaggggtaacaacgtaattaagtggaaaactcaggggtaacaacgtaattactatcttttccgttcctaactgacagatttcttcaaggaaaaaagc
tatttacaccattatggaaatttagacagtaatggttctaaagtgatttcatttcagaataaacacatagcttgcaacttgctctactgtcaaaatttagttagtgttcacaaaatgctaaacttatctcttaataatgtctagataagaaTCCGAATTAGGaaaaaaaacaggaaatttaacaattaaaacgaaatagagcaagaaatagaataactttcatcttgcaaaactcttaaaatccagctcatagtttatcaccaaagtaaaaacaattaatttgattaattaaggagtaataattaaaaataaaataaagctgttagaacaacgaagtgctggaggcggtgcctcatttctttcagagcccagaaatctataagaactgtctcaaaaccaaaaaacaatattcactttccttttacaatattaaaaaattcaatctttctctgtttctgtatctcaagtatataaaaattcaatctttgattgaagcaaaa
ttgacgaataaaaattattgaatatattaataaaaagtaaaacagaaaatgtaactattttatattgtctgaaaattttataaacatataatttgaaaatgatgaactattaggtataatgaaatgtagctagtttcctagaaattagaagatttgtttttctttttcaaattgacttctgataattagtatctttgggattctcattatgatatgtgtccatttcgatagatctgaaattatcattttgggaaagttaacctattatattgtaatattcgtaatatttagatttgtttctttgaaaccaataaaaaaaatagttcaaaaatattatagtttcatattcgaaaaagaaaattgttttatatgcatataattagccaaatcttaacatattatttcggtttgcatgccgatttggaaaacaatccatcaatatttttctcccacagcacacacatatatgaacgtttcatgtcctcgttgtcaatcataaa
agaatcgattgatatattttatgtgtgtctatattgcagttttactttaaaaattgggcaactttaatttagtttctttttttatatgcattaataatatatatatatatatatatatatatttttttttttttttctttgaacaaataataaatatttgtataataattgtttttttttgaaaaaaagctttataatatagactcacttttgtgtcacagccagcgacgagaaaaaagttccattggcgtctagctaggtatccggtatcccacatggccacatctatgggttgcttaagttgttggtcttttttttgggatattatacacgacgatgagcatatatcaactgttccagaaaccgaaagttgtcagataaacgaaactagaatctgtgcttttcctaacgatttgctcttgcagatcttgcatcacgtcccaacaaaagaggcagtcgccacttcaatcttgtctaaacgatggcgttatgtctggccg
acaactccgtacacgtgcatctaccaaataatacttagaggttttttctttgtctcggaaaactagatatggacgttcactagcatgagatatcaactctaacgtacactaaaaaataacacatgcaaacatatgaggtctttggtttgtctcataaatggtgatatttacgaatgaacgtacactaatagtacactacagcgtacactgtctgttgagtaaatgtagaaatgtaaatatggacgtacactaaaacgtacactacaacgtacactgtttgttgggcaaatgtaaaaatgtaaatgtggacgtacacttaaacgtacactacaacgtacactgtttgttgggcaaatgtagaaatgtaaatgtggacgtacacttaaacgtacactacaacgtacactgtttgttgggcaaatgtagaaatgtaaatgtggacgtacacttaaacgtacactacaacgtacactgtttgttgggcaaatgtagaaatgtaa
aaattccatagccacatatataaagaatttgttaacttaagctatcatatacttctttttagtataaactttatttgaaaaatttgcatgtgagttcataaaggtttcaacgagttcctaaataaaatctagctaagaggcaatattagatgagtatagtgaagaccaagtgagtatatcttttggcagacatatgcaaatcttgtgaatatgattggattgatattattcaacggatcataaagaaagagcttgattggaggattaaacagcatataaacaaatatgatattaaacaaaaaataacatataaaattatagggaaagcctgcacaggtaatattgaccaacaatagcttctttctaactagacaaggccatgtgtgttgtaggacctcccaaatatatattttctaataattatttcatcatttgccaatttattatataaccatttctcatccttctcctcataccaccaaaaaccaaccttcaagaac
ttttctcactgaataaatatactactaaaattatattcaaaataaaaccatttttattttaaagttgttgtcttggtgtatactgtataggtaataggcatatagcgtgtttaggtaacatttatatttctctataatgataaaaattaattagaacacgtgtaaatatgctggcaaaacaaaaaacggatttatgataatttcgaagtcaaatgatatattaaattttccaataaagactattagaccatttcaatgtaataatttaaaccaaaaccgttataaaacaagacaaaattaggtaaggccaaacatcaacaaccggccaaaacaaccaaaccctattttattttcgttctgttttcttttggctttttggtcgttttcacgtttgcccaaccaaccaaacaaggagactcaaacggaagaaacaaacaaaccaaccaaaaccccccgaatacaaaacccaaaccaatcagaaACCATATTTGGggacacgg
agaacagatactgaaaaactcttacttgcattgaattcagattagtcaataaatagactttacaaagaaagcaactgaagctacgaaactctcgcaactaaactaatgtcacgattctttctcctacaaaggtggagacttattcaaaactagaaaaaccaataaagttgcagaaccaacacaaagatgcaggcccaaatccaaaccgattgggctttattcttcaatgacctgtagatacatattttctactttctatggaaaaaatggaaaacaaatttaaaaggacaaatatccttgtattaaagttggatcatcttattattgaaataaatcaagaactaaagtgggcaaaatcaggaatttaaaatgaattatgatgaataaagaactgttgtatatatgtgtaatattcttacttatctcgtgaagcttcctagctaatgattggcacactttcttcctagcgaacgagtgacaaacattcttgttgttaaaaa
gaatctagtgactcgaatggttcgtgctaactcaacaaccttaatttggttgttgaataaattatctcatacaacaaataaaacaaaataaacgaggtatggtcttaaaatgtattcattgattacgacaaaaacagacaacaattataatcttgcctgatgtcaaacatatgcatgcacgatattattagtcaaaattttcccatgtagtagccagaaataggacaagttaaaatacaaaaacaatctaaattgagcaactttataggagaaccacgtgaaggaatctaacgagtggaccctgacggcacgtagcctatcgagtcaaaaagatagcaaacggcgcctaaaaaaggatttgagccatggcatttccgtaattatattattaatacgagggtaaaatagggaaatgaaagacaactgCCAAATATGGTgagtcaggacatggaacaattggcagaccacagtaaccaagtggtcaagctcaagctttagct
caactatagtgaatgttagtgaaagtatgatttcaacccttatgcactatttccatgcagtcgttatgttggtacaaaattgaggatctgaaggcatttgaaaggtcaccaaacagtctctctgagaaacatgaagcgaagaaattcatatttagtcaatagaaccactgagccggacaatgattacctcaacatgatacgaaatgattaaatttaatgagtagtagtagtattctaatacaaatgttccgatttatgtaacgttggcttgtattaatgatgcatatgttatgcttgagtgttcttataaatttggtcgaacacttgaaatgtaaacggatcagatcttgtatttaattgtgcatgggctaaattaaatacttctcttttaccttttttgccaatgaaaagttgaataatagtaaggtccgataggcccattaaaaagcccacaaaccctttaatcagctatattcccattccactgctcccaagtcgtc
tatgtctgttaaaaaagttattaatgtttaattatgcatatattattttctacactaactaataacaattcataatatttaaatattttcacatatttttttttggaatttacaatttctaaaataataatgaatgcattaaaaaaatagaacatttatttttcgtggaacaaaaaaaccattaattgttgacaaaaaaaagtcattaatctccaaagaataaatggaatatatataaaaaaccgaacaaaatttaaaccaaactgaagaataatagtcagatcttaaatcaaaatttcgttgaaataaggatttaacaaaatcaaaatcaaaattcaaccaaattatctattttagtttgataccattatttatataaaccaaaaaatctataacacaaaaaccaaaccgaatctaaaccgaaatacggagtcgaataacacttgtacccactcttaaaaccgtctcaatgaaccagagactgtctcgtttctcccgcc
aacaagaagaggcttggttcatgatttggagtcaaatatgacttgtgtcatctgtatgattgagtataaaaactagaatcgaaatgagatcttaaaagcctaattagtgttttcttgttagaagatacaacgttaacgtcttaataggacttcggctacaccatcaaagctttaagaatcaagaagaagcttgtttcgtgttttggagtcaaatatgacttgacgtcatgtgtatgattaagtataagacatagaaccgcaaccggatcatgaaagcctaagtagtgtttccttgttagaagatagaaagccaaagactcatacggacttcggctacacaatcaaagctatgagaagcaagaagaagctttgttagatttttgtagtcaaatatgactagatgtcatgtgtatgattgagtataagaactagaatcgcaaccggatcttaaaagcccaagtaatgtttccttcttagaagatagaaagccaaagactcat
tcataatttatagaaataaaatattttattctttttttttgtcaattggtataaattaagcttaaaaaaaccaattctaaaatatattatttataaatattattcctctttttctatataaatgtcgttaagaatttttttttttaaaataagtattgttttcaattttttatgtaaataataaatatatttaatatttttatcgaattacatttaattatatattttattggttgaattgattataataaatgaagtttttatataaaagaggtaaattaagttagatttttatgattttttaatatgtatgtacaaactttaaattacaactaatatgaaactgaagaaatatatagaaataaaatattttattcttactttgttgtaatcaaattatttgttttgttaaaaattatcaaaaaaaaaatctttcttgatattctctttttgacgtttcttcatctctataaatattgtaacgcatgcttttttttatt
aatccatggataaacacatgttatttcaaaatccatatatcttgattttataattagtaaatattttcaaattctatatagatttacaaatcaataaaccaataacaccccctaagacttcatcatttctcatgcatgattccagatctatctatcaacagttatgtggaagaccaatgaaattatataattaatataatatttgttgatttcttttgtgagagagtgaatgattccttatggttaaaacaaagtctcctttgcttcttcttttggttttgctttggttttaaaggaaaataacaaacgacatattaacttccctagctatcatccaccaaaacgtttttatcgacaagaattaagtctgcaagattgttcatactaaaatgaatgtatgtttgacgtgtgtatatatatagaatgatttatacgttcaacaccacaacattctcacttatcttctccccaaaaacaaaatacaaaagctccaaaagaat
aaatattataaatatttaaatttttcaaaaaaagataaaataatatttaatttcacgtgatagggttacatggtaaaataagttttagttgatattaatatagaatgatatataactatacgcaaaatcttaaaatttgaagacaaaattcatttttgttgataaaaaaatatacgcatgtggtataaatatatatataaataatattaattaaaataaaatatttcactttctaatgaaaacttcaacccaccgccggtcaatctctggtgcattagattattgtaatgagtttgattgcgctcgtttcctttttgaaattgtgaacatgtcgttgttactatcatgaatcattcaaCCAAATATGGAgaaatgggaacaaaagagagattcaacctttcttggcactacaataaggcttattgccacgttgttggcactatttttctcttctctcttctaccggtcatcacctccttgctggatccgcaacaacaaca
tgctttaggcttgaagaagaaatgcaaagcacgtgcatgtaaacccccacctccaagtaaaatttttaatttgtttcggttactgtttctctcaaagatgtaacacctaaattgattcaacaagggttttaataggtttgatccgatgtttaatgtttttaaagtctctgttcgagattcttcttttggtgagaaagtggctacactttggattgatataataaagatgagcatatatagcctccaaaattttgtaggcatttcagaaatttttcggatcataggaggaacatgtatgtaccttttaagtctcatcattaataattctgtgtttcatatttttactgtgaaaatgagaatgactaacgattttatttatctgattttggcattaattaacttattcaaattgcttttcagttttcattgtgacattagttctttatgatcttatcatatgttttttttttctttgttcaggaccaaaccattacgtgata
cagaaactccattcttacttgcgcttgtaaaacacaatgcccttatcagttctaagattgcagtatccctttctcagatgatgtgagcttccttatcaatctcagtctcaagctcaagtttagattcaggttcgtgattcaagtcagatcaaagTCCCAATTGGGattttgttgttatcaattatttttctgttggttatcaaagattttttcttttagctcaagaaacccttaaacctattttcacatgttatatgttagatatttttatatcatgtgataataacagattactggaagttcaatatcaaatatatgagaattgctacatatttaaatatgagttttcaagcccatgcatagcgtgggatgttttatttagtattagatatgtttatatcatgtggtacttgacttgtctccttgtataacgtcccttaaagattaaactattgaattattccctagtttatatcactaatgatctgaaggaaatattt
tcaaattgttgggtagctatctctcattaattaaaatcaagtttttcgatttttctttggtaattgacattaaccaaacttttagtgatagaaaatttgtggttataaccaactttctcttcttaatctcttcttatttcttttgatgtttttctatattttactttttggtatatgaagaggtggggaaagtttcagcctatgatccaaggctaaattgttcttagaacaaattttgggattttctggaaccctctagatttctggaggcaacacaaaattggagtttgacttaaagtcatcaattatttgaattctaaggtaattgtaatatgtggttattagcctccacacaactttattcctgaaaatgaaataattctctttttatctttttctagggggcacGCCAAATATGGtcaccaacctaaccgagaatcatttactttgctagattctgtatacatattcttatatgtacttgtgacgctaagagactc
caagtcatagtttacttatggaacgacggttgctgtattaacgaataatataagttttgtgatataagctaagtgatattggacacggaactaacagttccaagttccaacaattatttttctttaatcgttattggaagagatataagaaataagcaacgagctagctacgtacagtctagagatataaaaaaaaaaattaatatcaaaaatgtaattagtattaaatgaaatttacataaattgtaattttgatttagacatatttctcagatataagaggaatataagaccgtatatcttaaagtgctgattcagaaatttttaattagaaaacaagacagcgaggtggagaacatggaggacaccACCCAATATGGaaatatacgtaacgagtttacttgaatctccatgcaagtcccatgcactcaaacccttgtatataaacccctccaaggtcatcgttttaatcatcaccaaaagaagcccatcaataaaga
aataatattttattacgtgtaccgcaaacaacatcaatggtactagaaccgtgtgtcaattattttggatgtaaacgaagtttttgctaattattaatttgtttttattcaagaacgagacgtgtaaaaaagaaatgtaaaacttccacatgaatcgtaccaaagcgtttttggacgagaaaaaaatagaaattgtaaaactataatttttgtagtaatgtaaaacgatttgtgtacatataaacataaacggtaagtcggtaacattcgtataaagaaaacaaaagattgtaaagtttgagcaaaatgtttgaaacacctgtaggatgacaaaaatgtaaacttcttaaacggaaaagtactaaaaagcgtaacaactgaaaaaggaaagactattttgatcggaaaactatatataaaacataggtatgatctttatttctcaatctcactattaacattcacaaatgaataattaagattcctatattttagcaggg
aaaaaactataagaaactaaaaacaagagaaacaacgtttagaactcagtcttaaactgatttgcggtggaagaaaaacagcaaaccggccaaaaactcatgtgggagcagaatttgccgggcgaaagccaaccatctccgctaacagaaccggaagatgtcggaagagaaaccgaccaaccatccatggatgtcgggctaaagccaattgaaaccatttggacggccttgccgaaaaactccggacgacggagaaagggacatgagagcaatcgactttctctctggaaaatatgaagagataagagagataaccgtggcttctgaaatcgccctttctgggcaagagagagaacggagctttttggctatgaatgatttacttttagaatgtaatccgagaaaaaaaataataatcaaattttcattaagagtacaattaaatttgaaaacaataaaaaaACCGTATTAGGtaatataggataagcaaaagtaaatcc
ttattattctacatatctcatgttttcatgtttgcaaaagaagttgttataatggacgagtcagaaatatttatagaaaaactgaaacgtcattaatcttccaagcccatcattttatttttattctatcatttgactatcgtgctactataagtcatttgatgtacaagtcaattatttgatatgagatcaaatcataaccaaattggtttatataagaaaaaataaagtttagtcgttcgagttagtatcatgaatcatgtataatatatgactagactcaacaactattctccaaaattagcaaaattctcaaaaaaaacttagaaattttttttttagaaaaaaagtttcaccaaaaatagcgagaggtcaaattgaatattcctaatatggacgacaggaagagcgtgatgaaagggacctaCCCGAATTAGGaaaatcaggaaactgtttattcgattaagctataaaatgtcatttaacatttgaagaaaaaa
ttgcaaaagttttctctctatgtaagcacttatctccttgctagtgaatctttaaaccatctgattttggaaaggaaagagccaaattttttttttaactttggtttttttttttttaaatccgaccagctctgcaacatcgtacttgagcagaaaaacagtatctaaaagacaacctctgttgtcttcctcatcagtgtctctgtctctctccttccgtcaccgtcaaacttagtttctactcttcttcttgaacaaggttctatatttagatcgacctttttcgagaaaaactgaaaaagattgtttctttgttgttattctgaaaacttactctgttttttttttttggttctttgttttttttcaggagttgagcacagtgaagataaacttcttttcattcatgtccgtaaaagaagattcttactctttcaagaaattaaaagctGCCATTTTAGGcctctaaaaggaagttaagcgaactcttgctgtgccaa
tagtactcgacaattttattaatcacaatttaaatattgtcctatatactgaagacttatatatttaaccacagttaaaaaagtattcaatgttataacaaactatggttacattaccttaccaaaaaaactaaggttacattacttgttttggtgtaaattccaaacatagatacgaaaggacaataaattcttttgctgtcgttccaactcatcaaagcaataaatcactagagatagcataaaacctaacaactatcatgctcagagataattttagaaacccaacaaacagaaacaagatatataagcatacacacatgtcttcaaatttgtaaaacaacaagccaatctccaccataaaagtaaacgaaccaaagaagacaatgaagattcaaatattattgttcgctttggttttaatcttcgtggaagctaatgcCCCTAATTAGGgaaaaaacacaacaatcccagcactaatagtttttggagattcaata
tctatgcaaaaatgaagttgtagttattttggttattactcgaacctgagacccatgcatctaattttttttctccttctccccggcgaatcctactattatcgattaactaatttgatgtctcatttttgtctatgcacaaattcaacttgattatttaggtatataagtaaataaaagatttatcataaaattacacatgtaaaagtttgaaacaaatttaattattcataactcacataagacatgtaaaaaaaaacaaaaaaaacaaatgtcacttagtgaaatggataccaaactttatgatttataataccttgttgtaatttaaatatctgaatttccaaagtgtaggtgactgtgtaattcacaaaaattgagtaaaagtttaaaaaaataaggaggaacaaaccatctttcttcaaagagtggactagacaaaaacaaaaaagcaaaaccaccacaatggaataaaaagtggttctgtttcttaatagaat
cccgtttctgctgtagctcctttcaactactcctcccttctccacttatcaatcaggcccctttaaaagataattttcacgcctaaaccatcttttaaaacatcgagtaactaaccaaaataaattgattaataacatatgcattctagttgaagttaaaaaatactactatctctattttagtcttaaaaactaacaaacataaaaaaaaaaatgaagttagtgtgttccgatgaaacagaccaaaacactgtaaaagaaaaaaaatgaaacataccaaaacaaatgcgtttaccgcattaacttcctaagaaacgtcttaataaaagactcacactcttaatccccctagtcaaaccattcaatgatcttttaattctcttttgtagtattaatttgattccctaattaaaacaaaaaacgttacacgtggacaaagacacggtgtcgtttCCGAATGGGGTcaacgtcttccttggtgacttgccttcttcttcttc
tttagaattgaagttcTCCCGTTTTGGtcatttaactagacttagaaagataactatacttcttcttttctcactcttttttttttgtcaaaattgcgattcacaatcttctaatacattttgtccttttgtaggtttatgagatttaggggttggctttgtgagcgttggacactcaattagttccaattaccgatttgattcattggttattatagtttattttaacgaaatcttgttaactagtttacatagtattagaaacagacaccatttacatagcttgtatagtttagaccatacaattttatagatgatctagtctacaacatcacatgtttggatggtttccgatactagttacaaatccattcatgcataaaatgttttcagccattgggctgaaaatctctaggcccattatcttccatcttcggcccaaaatttatctcacgacttggtaaaatagtggagagacaacaagttgatgattccccttt
aaaatctcatgcaaaaatacagttgtacatatgcccctagattcctgatatagaaagatttggatatttccttattattaatttggtgttaagctttgccacatgattgatgtatatatattattaatatagataaatatatttctcacttatataaatgaatagaaaatcgatctaaaaactaaacaaacattcatgtaaaaaaaacatccataattcagaatatttaaaaacaactcagagtcacataaagttgcccaaagtaaaagaaataaaaagataaagaggatgagaacattcttcctttctgtgatattttttatttaaattgtatattttcatagctatttttattctataaaaaaattaaagctcatttttcccctccaacaaggaaaaacaaaaacctgtctttgaatccaagtctctctctctctctctttctcgccacacttcatcatctctgctactttttttttgttctcgtctcagtgagtttt
acatttctattttcctttgaaagcattgtgatttgttatttcccccaagggctttttgtcggagccacatgatcatctgttgtagatttggaatttgttagcttgatgaatgttatattattcgttaaagaacgagttttagctttatgtatttaacatttttattgcaaaattgcatttctctgctagttttatctttttttctaatctgttctaacatggctaattgttgttcatgttcaaagagagctacttacttttcctattttaatgtaacggtcatcaatttgtatgatgcatatgattaaaggttttctttttatcatccttgaggaacactactctgaaaccatcaattggtatttgattgttactttttccacaccctttctatgattggcttagaatgcaagtgaattatagcttttgtctttcaaaatgattttttatgtaacttttgtctgttgctttcattacattcacaactacttgattcctat
tttacttatcaattaatatttagagatatttattttgcacaaaatctgcataatcttactatactatattagatatcacgaatattaattaaaacactcgtcgacttcaaaacaatatattgttgtttgagaagttgcaaaggttaggatattatcacgaatattaattaaaacactcgacgactcaaaacaatatattgttatttgagaaaatgcaaaacgtatcttttgttgttttgaacaatttatggtaaacgcatttctcgcaaagatacgtttgcaattatttcttttggtatatcttcctcGCCGGTTTAGGtattctatataacaaatcgaaacacacttatcaaatcgaagatctctatctaaatcgaaaatctctatctatctaatccacccagcacttattataaataaacgtgagtaagaataccttcacgatatctatgtgccttctctcataaaccaattcattactcactgcaaaaccaaacaaa
aaatgtataatcggaaaccaaatcaaaacgtaacatattttcttttctaataactttaaattattttcacatgtacatatataataatgcaagatctcggagaataaaaatgcgtgagtacaaaaaattcacaccagtgaacatatatctgtacaagagattcattatatcacatttctttttctgtgacgatacgtgaactgacgttaaatagaaaaatataacctttttattttacattagcatgcgacagattttaatatatagttgttcataaatagttgatattaaatatttatactagtatacaatttaattactaaatatatgaaatattgataaatcgataaaacaaattttcaaatataatattgcctttcgtggcttaaaaatataaattttaaagatatttatatatataGCCTAATATGGagagagttgaccgagtcagtctttaacaaagtctcatcttggttgtgtcatattctttgaatatttcc
catatatatccgtttttacaagcaaaaatagttatcaaattgtctttaattggttacttttaatattttcactaggagcaaaactgataaatgaaattgacaaatatctagtctatatgcataaacacgttacgcatggatgaacaaaaataaacatgtttagatgaattataatgaacgtgagttttccaacattgaacatgataccgaaaaagcttattaagaacgttactgagaatcaaatttacacggaaatatataaacacattaaagtaaaaagaaaagttaaagtggaaaatatgttgtggggtttgcaattggcaaccgaccctaaatgctttttccagcttcttttacataattttaatctctttttgtctttcttacaatttcaACCGCTTTAGGtcgaattcaaacccttatgttacgcttctttcttatataactgtctcttcatattctcactccttctcctccctcttctcctttttctctcttaa
attctataacggccggctcaacgggcagccagaagttagctctttcaaagtaagcattaacaaatatggtggtatcagattcacatgtaacaatgataagacgaaatatgagtttgtgaacattatttgcaaaattttcagtaaagaaaaatactccaaaagtttttgtaagaaggtgcaccctattttttttattttgttctatttctcgtgcatgaaataactcttccttgtaatcatgaaccctctgagaccaatcattactagtcctttctcctaattttgataagaaacgtgtaatttgtttttcttaagtactggaaaaggtgctatgaactttttctctagtcaaatcaaacaataacttagtaaattaagcagaaccgcaaatacatgaaatgtggatatcaaacatgcacgtcattttcctatgcccttcacgtgtatatatatacctattcgctcacatgctcacattatcaataagtcctcccaggatt
acattgaacatgtgtgtaaatctcatacttttattgaaggaacaaaaaaacaagaagaagatttctttaatgttgttgacgttttctacctttgctagctgccttatcttggtcgtttctgaaatctcccatatagacaaaaaaagagaagaagacaagtctactttttatagtttgatttatttattgtgacactaaatcctctcatagtctcatctccctacttgtctttgtctttttctttctcttatctctgtcccttgatcatggcccatgttctttcgtcatgacataaagaaacaacataagacatttatggaaggactaaaaaatggatttgcattagactgagaaactatgaataccgaaagtgattatattttatgtagggccgaagtgggaaaggatctggagaaaaaaagagaattgtggactaagtttaagattttaaaaacattttcgagctagggaactttcaaatattgaagtttccacgctat
gtccaatctaagttcactcaccttttgtgtctcttggcacctaatttctttttggtccatttcagctatcttcttccttttccacacaaaacattacaaaatacttactatttctagttctccgatttacaatacccaaattacccttacccttgcccctcatatagttcgtataacaactttcactctaagatgaaacattttgagtgttgagaaaggtatatgaagctcggtagccggaggaagcacggtggatatacactACCGCTTTTGGggacggtcccacacgagacaagatttacctctcccaaaagcacaagtggaaggagcataggataaaaattagtacatgaaattaggtttcaagaaggatatttgagaatgtgctttgtgaggcatcgtcagtaggagtaagcaatccagtcaaatatattcttctttttttctctgcctttgcttttgtccactataaaacaaatctcatcctcctctcttgccct
aataagaagagataagactttaagtgcttcgtcttgtaaaccacaagtacatcatcatgtctttgagagagccgatgcaataattgattaaatgtttcgatggctctgatttattcgtttgactttacaaaaatgtaattagtttcgagcagagttacttgttctataatcgctaaataaccaataaaccaaggtgaaactcggtagcaccaacaccacgtccaactccgatgataacaataggtctttcgttactgttccaatccgacacgagcgatataattagagttatcgattcccaccactaatctgaaggcaacatcggaatcgacaagaactttttaacatttcatagcatagatagcaaattcagataatagcaaataagtaaaataaaaataaaaataaattatatataacaccaaaaacattttatttatttatgattgataacaaaattgtGCCCGCTTAGGacacgtgatattcttccacctatcctt
tgtccgttctccgataaaaaaaaagagtaagtttcattacagttattcgaataattttaattcaaatcctaatgtatttgatattaatattcatttttttcccaagaaaacaaaaaactttattctcttcttccttttggacatcttaaTCCTCTTTTGGaaaaacattcaaatcagaaagaaaaaaaagaagagaaaaattacaaaattgaatgagaaagcgaaatgtcacatatatataaagaagagttgtgtaagagtgaaataatttcccatccacaaatctcgcacctgattccataaattgatcagtttttctttctttctttcaacgcatatctagtgactctgtaacactttctatgtccgaattcgtcttctccaatagtaagagattttgacaattttcttgggggagaaaaaatcataaaaacactaatcatgtgtacccttgaagacgttttgtgtactattatgttaacgcgttgaaattaacgatg
agttagtttgttcattttttctttctatcattggactcctcggttaattcatgtaataacggagtacaggagttcgtctatagttcatgtaaaaaaacaggattgagatataatgataaatggcctgatcGCCTGATATGGgtaaccattatggcaaatttcaaaccttcctgtgtcagaaagcagaggacatgttcatatagcatagtacatactagagcaaacttaaatattgataatgtgaaaacaggaggtaatataatattcctctcatcttctttttggcactatgatgaacacttttggaatttgttccacgtaaatgtttcttcttgaagttttctggaatctcctagttctttatgtaaagaaagataagacaattaaacacatatctatcgtcctcttacattgctgtcctggaatccaataccttcccatgaagcatgcacgtctttttatatgcgtgttgcaaaagctaaactctcaattcttgttct
gctttatgttgggctcgtttattcagcaggtctgaacctcaaaactatattataaagtttaagcccaaaaggctttaaatatggtatcaacaacatatgcttatgctatgcatcattttcgcaaactatggGCCTGATATGGttagtgggttgttcaagatgttttttcttaagcgaaaacctatttatacagtttgcaatggatataagcttttgcaaagtctacaaaagtcacatctcaccacaaaaaaaaaaggtctacaaaatcacatgtatctttggaaaagtatccatgcttagatatttcatatttctgatccaattatccaaacaaacatgtcaacagataaaattaaaaaaaaagctaatcttttcaaaatatacaagtcaaactgtcagaatataacaatttagactagttgataaaaatatatttttgaataagaacattttagattaaattttggtaccataaaatgtttgatagaacgacgaaacca
tgtggttttaacgatgttgaaggcacgccggtggatttaaccagaccgagtaagaaggttaggtcgggatctccgggaagtggcggcggaggaggaggaaactatccgaagtgtcaggttgataattgtaaggaagatttatcaattgctaaggattatcatagaagacataaagtttgtgaggttcatagcaaagctactaaagctcttgttgggaaacagatgcagaggttttgccaacagtgtagcaggtgaaagagaatctgattcttttgttcgtagtccatcttcgtttttttgttggttatgattgggtttttaaagattggtactttttagttgttaggtttcatctgctttctgagtttgatgaggggaagagaagttgtaggcgtagattggatggtcataacaggcggaggagaaaaacaACCTCATAAGGgattacatctcaggttgtagctctggagaatcgtgataatacttctaataacactaat
ttttggtgaggtaaagtatagtttaagtcttaaatgatgattatatttttcattttaacatatttgtttgatgagcctggctatttcatatttttggatgtgtaatacttaaataaaattaaatagttaaaaactaatattattttatctgaaaattaatatataaattagaaatatgttataatttaaaaaatatgtataaactataaaTCCTTTTTAGGttcctcaaaatataaagtttgaaaaacaaatatgaaaataagtatattaatggcataactgtaatatattaatggcataactgtaatatagtaatggtataactgtaatatattttaacatatagactattttcatatttttattagatgatttattttattctctctagtgtgtgacatcagcattttatgtttagatttttccacctcatcttttaatttataaacgatgtcaatcttccaattaggataaccttgtgttccggatattcgataaac
agatcggcttggctcaaatgtcgacctcgttagcggaagcgatattcgtcgtgtaagcgatgaggaaacgaaccagacgacctgaataggtcgccttttgtaatctattttggaatatcgatcgtggacccaattttcgggatgatctcaaaactcttatttaaccgtggacccacttccagggcggtttttaattttaacttctattttcgatgattttctatcttgcctgtttctgaagcagaatggttctttcttccatttatgagctttgtcatttttttggaaaaggaaattgaggaagtcaacccgcaactaagtaaatttccattttcccaatttggagaaaatggaaacgttaacgtctcggaagaggaaaatgagaatttccagatcgcattaaggcaaattcccaattcgatttctgtatttgcccctataaatacttctctgttgatcgacgattgtttcatcggccctttcttccttctatttgcaag
ataaatgttgttaaatatcgcctactactagatttatgaatatttaagcttgactttatcttagctcaaacaattcatataactaaggtctctttgtttaaccaaCCGAAAGGGGAaaggtctcattgttacttggtcatactcttgaaaataacacgtcaacgatatatgtatgtaagggccacttgttatttagactcaatgtgattttaacaatagaaaatgtttgaatgaaatggatataggactaaattaaattacggatatgtaagagttggaattccaaaatggacctacataatttttttcttgcaaatttgatcggaagagggggtatattgaataattaatttatttgggatacaactatgagagttacttaagtatagagctaattatgaaattaaagaaacgcgccgcgtttttgatccataggacggtacaaaaacggcgtgctgttttgttttagaataaagcttcttcgttttttggttctttct
agaaagtttttaattaccaaacttcgaatgtatcgtgcaccaaccacaaaggactagaggaccaggtcagcattaactcataggttatgcaaaaatttctataatttgtcaattcccaactttcattttccttcgtacattatcagatgaacactaaaacatattgatttgcttttattgagtctactaccattatggtctcacgatgaaatcacgactattaattggttctgcttttattttgactaagaataattaaattgtaccaaacgataaatgaaataattacaatACCCGTTATGGaaaaagaaaaagaaaaaaacaaatgttgagaccatatacatttttggagtttggacactgagattttcagattcttgtctgtggttaaacctcggaaccagagagagatggtatggtctttatcactctcttttattaataaactcatatctctctcatctaaaatctcatctcttcttcttcttcttcttcttctt
accataatttccttggaaaaataaagattttcataaaaacctcaaaaccatggtttttagtttcttttagaaacttggagaaatcactagaaaactagtttcccaaaattttaaataaaaaaatcattttttagaaatctttgtaaaaactGCCGATTATGGttggttaaccaagtattaaataatttttctagacctagaggaccgcttaaaactagtaaaacattgaatgccaattgtgtgaaagaaaacccattccatgctttgctctcaatggatatataaccatgattcatttgaacatgtgatttgctttcctccatataatactgaggacatcgaattgtcatgtcattgtcacatccatatgagtcaggagacttattagagtccaaccatttgcattcaattattgttagtagcagagaccccatcatcactttcacgctctacatctacgcttacaaaaacactcttcttatcttcttctcatcgtcttc
cgctgcttcttctttttcgtaggtatgttctggttaacctaggaattgtgtcattgtcgaaaactggagaagcttattctctaggtttcaaatgttttgttgggatttttgtctctgtagctaataaatcataggtttggttagattcgtcaatctctcaataagacaatggaaaaatagtgaaatgggttgattttttttttttttttttttttttgtcaaacaagatttgtattcattccatcaaatcccctaagggcaagtttacaaagtcttcaaagatgaaacagattacaaaaatcttagaaaagcataagctagcaacatagggagataacttaaaaggataggccaatgagagtcggagacagaggcaaagaagccacataccacaaacgacttcaaagtgtgtcaatgacacttccactagcatgtcgaggaaatacaaagtagtcactatcaaacaatgataatgacgttgagaagaagtcctttgcctc
aagggactcttatggcaatgtcctttttcatagttgaagatcttattctctggttctctctatgttgctgggaatgggctttaaaaagtatgaatagtttacatatggagaaagtgacttttgctgcatccactatgaacatcattaaagctattcacaagcctactgaatggccattgattttaagtcacattgctcctctccttgtcttaggcagtggaaaacaggattggtttgttctgtttgagcctacacaaaatgcaatactggagctttttttattgcaaaaagtgtgacattagatctcaggttgagttcttatgttgctcgccacgctcctagatggttagcaggtttttttgaacacgaaaagagtttgcttttaaatccttcaatctaatcctttccttctagagataggtctggtcttctctgagaagtgtcaaggataggttcagtcttttctttttaggtaataaatctccactgttcagataagt
atatatatatatgtataagactccgatttctaaaatttatatggttatactgactcatataagtcttatccggcttacacaactcgcgtccgcggtacgcgttgaaaagccttaggccacgagcgggaggctggactcttgcggttggacaactcaggtgaacgaatttgtttcggaaacctCCAATTATGGTctgcgggcgtctgacatgaagctcctattttgtttatatttttatagagggataggggtgttacaaggtggtatcagagcatggtttatgatgcaacgagaaaccatagttttcaatgtttaatcgagtaaatgtatcgcaaaaagctgttaggaaattgcttcagtcacttgctagagtttaggtagattggcctataggatttaccctttttgtttaggttggcttacccttattgttactattataggtggcttacccttttgcttatattttcgtgtctaaacctttttgtttgtattatagt
atgagaaagtagattctaatgtagataattaacttcctaatgattcaataaatgaatctgaatgattttgagtagtgttttgttgtatttttccaaattaagattttgcgagggatttgcaagtcgttcgtagcatttccctcgtacttatttacactaaaccctaaattatttaaaatatttagtcatgtttttttgttgttgagggtcttacttgaaataggagaaaatgaatcagaaaatgaataagacatgattaacaatattaaaacatgtcttcgtgttttttttttaaaccctaatgaagactttgcgagggaattactagggaccctcgcaattcccttgcaatggttgcctcgttttaattggttgttttggttgttcctcgcaaaatcctagcaagtattgcgaaggatttgagacgtgtcaaatatctatatataggaataaccACCTATTAAGGgagctcaaacccagccgcacatcacgaaaaccct
tttatcacatgcaatcaaaataacgtaaataatactaactagataagaatccgcactatgtgcgggataaaacgactgaaataaattattatgtaaaattattgggatctaatatttgtttgtatacaacaaaatatgtaattaatgtttttattttattttaatttacgtttattttgtatattcttatgatgttatcttaccatttaacacattaatattagatgttagtttaacatttcagttttcccttgacaaaaatttgaaatttcagtttattctcaaatataaataattttgttcatagaaatattctaccaatctggaagaacgaccgattttagacaaatataatttattccataaagcattttacacactgagaaaCCAATTAAGGCtgtcttctctttcggcgaaaaatataaaaaaataaacaataataatatatgaaaaaggcaattccatttatttagcatgctagagagcaccaaaagagactc
taagttgtgtgtacgcactctacatcgttacaaagttaaagggcattttcgtatgaatttgccttaatggctaaacattggaaggcccagcccactctgccaatacttgaaagaaaaactcaggacggtgatcacggtgaaaataacttttttttaatactattaatcatgattatctagtttttttttttttttttttttttttttgtttacctaattggtttgttcaatatcttaccactaaTCCATTTAAGGtttcaaactttgaaaataatagatagatgctatagaaaaataatcaataaaaaaagactagcaggccgacaatggaaaataataatcaaagtattttggtcattcaagatgcgtgttgcggagagacttatgggatgggatagaactcgagggagtacctgaagaacctgagattgttgttgagccatttctaacgatatcagatggaataatagtccattttctcatggccacatgatgtgatc
agggcgaatagctgggttaaacagattcatcgcgcgttccacggacaaaagtttgccgttctaccaactgttaaggtcggcaaataaaacattcgaatgaactaacgaatgtgaagatgctttcattgaactcaagcggtatttgtcacaatcaagcgaagaaaataaaaacctttactatgattttccttcttcgggttttcattatatgttttcagaatgagacgaccgttagtcaaaccagataattaacgggacataagttatttaagaaagctttaaaattcttccgttacctatatgttataactttttttttgtagacaaaaaaatgctaaagaaataaatttatatgttataacttataaacactTCCGAGTTAGGattaattacataatttaatactgttttgttttctattttattcaatcctataaattctaaacttctttccctacccaaaccatccaaatatcaaagcaaatacaagtcaaagagag
acattttgtttttggttagttacctaattaaagtttttttaatgttatgtacaaatttcccttatttgaattattcACCCCAATCGGtgcaacttgaacttgttgcttaacttaactatgatcaaattcaacgttcaaacaataatgaacgaaatagttttgtttcgttatattgattcgtctttcagaaccgaattaaaatcaaacgaactaaaaacaaaccaaaccgaacatagattgacccaaacccaaaccaaaccatactaacttcaactactttcggttgagtttggttagaattttacaaaacccaaaaaaccgaacggaaccaaactcaaaccgaatccgaagttaaacctaaatgcccaccccaactaattccataaagtggttgagttttttggccatttataccggatattttgggtaactcggtatatgtacggtttagctaaaccgactgaaactacttaaattggaaaaatctatcaattttttgc
tctttagtatgggagtgacaaacttaatatgaaatctatctccctacatgcaaaaatcgaatctcttttattattaatgaagtgtatggtcggtgtcaataactaatatgtcatattttttacagactgttcagatatgataaaaatagtttttttccaaccaaatggttggtcttctgagtgtatttgaaaacgacattgaagaattaatatatttttttttaattttagttttttatagtacaaatattaaaacaaacaatcctaccatatcataacatttgtaaataacattttaagttttgttttgagttttaattaattttctatgacaaaaaaatgaagtcaatagactaagtgaatcatatagtataaataaacacaatttaaatagtttcaaataaatttagaaagaataaaacaaatagaaatcagaaggtgtctgtttcctcctcgcaacatacgatcaaagagaaacaacttgaccctttacattgctc
agggaatgatttactatttgctctccggttattctcaaacacacgaaatcaaccatccgaaatacctaaaaactatatgagccagatattttatataataattatgtgttgtaatattgtatgttatagttacgccatttgttaaattttagtgaaacttgttcaattttacttagtaaaatatatttttaaattgtatattaactttatgttttattatattccaaactataacttataattaaatgtaaaaaactaaatatttgtgaaatggagaaaagtaaactattatcatgacatatgtcttcatttcccttaaccttaatcttaacatagtaaaaatctccttctgtgaaatctatatattttttaaagggagcaatataaaatcttactgtgatatatatatatatatatatatatatatatatatatatatatatatatttcttcattattccttaacttatgattcttcaattttacgtttgaatctaatg
gaaaataaacaaattcatgttgtcagccatactgcatgaacatgaatttcttttatctttttactttttttcgtaaaccctcaaaataacatcagtaaaaatggatagcaacataacagataaataaaaaccaaaaacaaaaacaaatccagggtaagttaatatgaaacaaatgcattagatcaaaaacttatttattagtgtagcaacttaaacagaaataataagtctcaaagttaattttttttttaataccaaaaatCCAAAGGCGGAtattttgaatgaccacgaatatctttttcacttgatcgataaaattacatcatacagtacatcttttctaaattaaaacaaatctaaaacatggttaacaaaacaaacgggttaaatgtgaataaacaaaaagtatcgggtgcaaaacataaaaagacaaaaataaaagactgagtccaaaattccaaaaagtcaaagccaccttcctaacttgtctgcatagacga
ccggtacaccattcatagatatcaacttcaacaatcgttaaccaacaaaaatattaaaaaaacatattgttatcaaataatctgctcaacaaaaatattaaaaaaacatattgttatcaaataatctgcttgttacatttacttggatatttggatgatccactttttcattaatcagttttaaaatttctcatctaagcacaatatatataattttattcaaatactttataacctgaaattctttaatttcctacacccaaaaagaaaatttattttgcaaaatggaaaaaaaaaaaaaagtttcacccgagaaaagtctatttcttgacacaacgcatatcgaagcttctccttctccatatctctctctctccctccctctggcaatgctgtttcgatggcaacctcatttcctattcattaatgcctcacaaatcccctaagaaaacatcctcattgcgtagggtctaagaaaccgaaatcccacaaaaaaactc
cgacttttctatagtataaattgtatgtaacttgtaggctctctctaaggcggaacgctcccctaccgatgtattttgacatcccacagcttcggcccatgtagtctattggttatttttgtggttcagtttaaattttaaatacatgtatttatcctcaaacttttttttttgcgattctcaaTCCCAAAATGGcaaatccagaaacggtttatttctccccaaaatacatgtatttatccatgttaatttttttatttctttggcttaagtaataattagatcaatacattttagaccaataaacgtttgaacgtctttttgcatcagaacgtgaaattaatgtcaaacgcaaacgcatgtacaaatcctgaacaaacataccgcttaggtgatggatggttgcgtaagaacaaaacaccttaaacggcagcgttttgtaggagcaccgcttcgcacgtttcttccatatctctgatcacgtgatagtcgtcttcttc
agtaaaaggataaagaataaaactttctgttttcaatcgaggtgtggttaggtctaaatgtgtagaggaaaactcatgaaagaaattgacctcaatttcttaaatatttttgtacattgatttattgagatgaagccaaatacttgttttagttcttgtgttaaaagggaataatgatgactcgtttaatatatgttgtggaagccaggaaatagtggaagttatgaatccaaaaacaataatctgaatctccttcactattccccaccacttttccggtttggaaattgttgtgaatacactttcgtaagtcgttgacattatattgaagaaactcttataaaatcacaaaatacccttttggcttatagtatatatatgctttcagggaaggtggttcacatgttggcaacatgcctattgaatgCCAAAAAGAGCcaagcttttcatatataaggtttagtttgaatctatgagaaattgattgagaattgtgactg
tcacgcgggtgatggaaataattatatggttagcgatgtaactgatggatcgcaaccttttgattttcgaaaagtgtgttggagtttcattaaagagatgatagccaaacaagaagatcaaattagaccgaagacgaagacgatcaaggaaaataacagattgataaccctgttagcgtgtaaggcttacctacgaaaggaagcaatgtgtaatttcactttttcgattatttcgttcaacttaagtattggttgtatggattgtagagctctcacttatatgcttattggtataGCCTGATCTGGtttttaagtttaataaataagacgttaaaaaaaaaaaaaaaaactcccataagttttacgccgttaaagagagacggagcgacgtttgctacgaccgtcaagattcaaatggaatcttttttaaggaaaaacaaaaattcctccaacggctatatctgatcagacatctctgtcttcttcttggatgcggaaaa
gttgatatggccgagttggtctaaggcgccagattaaggttctggtccgaaagggcgtgggttcaaatcccactgtcaacattctctttttctcaaattaatatttttctgcctcaatggttcaggcccaattatactagactactatcgcgactaaaatagggactagccgaattgatccTCCAAAAATGGagttgtgtatcaccacgttatttcaaatttcaaactaagggataaagatgtcatttgacatatgagatatttttttgctccactgagatatttttctttgtcccaagataaaatatcttttctcgcatcgtcgtctttccatttgcgcattaaaccaaaaagtgtcacgtgatatgtccccaaccactacgaattttaactacagatttaaccatggttaaaccagaattcacgtaaaccgactctaaacctagaaaatatctaaaccttggttaatatctcagcccccttataaataacgagacttc
gctatggatttactagaattatctcatctgtaccatgttagttgttgctgatttacaggaagcttcaccattgttgcaacagagtacataataacaatcacagcagcaacagatggtcccattgcaacaacaacaattgttcagttattttttctctaatttagtaggtaatttttagtgtatcccaaatattcatatccatatccattattcttgtttgtcccttttatccgaaatggaccgacctaaacctaaacatcgataaaaagaagagtcaaattgtttggtcgaaatgaatctggttcattcagctttcgaatggataaaagcaaaacgacacgtagttcaaacgtatttttctaaatttcattttttgtttgaaaagcaagttactgagggaaaacggagccacgtcgaacaatatcttgacacctcacaataaacgacacgacgtgtacactttcgtcaccatgtagatttctctttttgttttccccctc
atagttcaattttcgttttagtcaaaattgatgactttttatttttcattttttaaataactaataggttctaggcctaggggatttggtattatgttgtgcttatatataggttaatttgtttatattcttttcagatataatcctattagaagatagcatattcgatataagtttgtttatgattcttaaagtatattctccttgtatataggacgatcgtagatatcactagatatggggaactgtaatgcctttatattgaaatcaatagagaatgatctcctcaacggagactttcattagctttcaaatccaacatacttattaagtagggctccttcatctttttcttttctcctcctccatcgtacgatatgtcttctccagcagcctccaccaccaacgagccacggcacgagaatattcatagagtttcgtcgtcatcgttattctcattagtaaaaggactcataacaggtttactccaaagtcaactc
tattttttagtaacgtttatttacattacatgcatctagattttatccaaaccaaagtgcaaaaatggcgaaaaatattttaccatctcctgtggtaaaaaaaaaacatttaccatctccagtacaaagtaagtcaataattattgttgaaggacctacgcactactactaggccctagttcaaaaattggtctctcacgcgccatcacgaaacgtgacaccacatctttgccacgtgtccatacagcttccaaacaacagatcgcgcttggcacccacgcgtttctcagtggccaaacgatgtcgtttaactgcagCCCAATTTAGTaacaaccgcttcttcttcctcatccctcgggtgtcttcgagtgtgttcacagatttacaaagaaacttgtcttcacgttaatcacgccacgtgtctgaacccaatttccaacgtgtctctcacattctcgaattcgactcttttagtggttctcgtcctctctgggctttta
ggtcatcttgttttatttagctgtggttatgaaaagtttattattattccataacattacaatccaaaacacttgaagattggtgaaaaaaaaaaaacttgaagacaaaaatatggtttaaaaaaaggtaaaactaagtagataaattaaggttagtcaagtcaatcttaagacttggcattctccaacacatatttttcttgtaatatatatatatatatatatatatgcataattattaacttagagctagatgaaattatatatttcttgaagcattgacatgaaagaaaattgacttttatctaacttccaaatttcaattcattttataaacttcatacaagccaaacttatttaatttcaaaaataaaatgagtttaattcatagttttgatgtaaaaaaatcgctaaatacagaaaaatagaTACAAATTAGGttaattatcatattaatctttccttttaaaatagtcaaacacaagttccattaatttatt
agacccaaacACACGATTAGGtcttttttttttccttcttctttggctaatcagaaataataatacacggagaagaagaagaagatttgcgttttacgtgctctcaactataatctgcaagaccgagaaagattgatttcccttcttcttcacgtgcatgtttgtttctttcttctctctttctctcgtatagtttcgatctatctatctatctcacttagggttttcaattttaccccttttttctctgttccaattctctaacctctcttcgtcaaagctcttgctcattacatttccgagacacccatttgatcaatttcgtaagatttcaggatttttctcctcatgggttacatttgaatttgaattttcttcaagagaaaagttttggattccataaagttcgtaccttttggtgattgttcgattcgtagcaagttaattcgtgaacccttttgatctgaagtttcaaattttgttgctttttcagggtggaa
ttttcatcttaatacaaatcattccaaatgctatattgaatacatcctcctaaatgtgaagggatttggtgttaatttggttgacaaggtgagactctcaatcttatggacagtccctaaactttactcaaaagtcaaactttatatttctattggaaatttgtttaaatgttaatattcgtaatcttaataaagtgcaccaagaacaatttttgtagaatggtttattaattttctcttaaaagattacaactttccatattcccactatctctacttagctgtattgcaattagaaggaaacaaaaatatttaaaaagattaagtcccatcattagggaTCTAAATTGGGgaagctagtaaacatttccaaacactattccccatttccataagcacacttttcaaataataaatccgaccgttgctgtaacatcaggacatcaactcaaaacaatataaaaacctaaacttttactatcatttctccagagagcagc
tattcgtaatatttgttgctctcttcttgcatctctctattttgattctaacttagactttgactaaaaaaaaacgttttaaatttttttgagaaaaggaagacataagaaaagctaatgcattTCCGATTGTGGcattctttacagcattacacacactcacacacaaataaagtctctaactactactacataaccactcccactaggcttacttaactctaactattaaacaaaaatataattgacaaaaaaaaaaaaaactataatcatgcatcaaaatcattacctttattttcactttaatgaacttttatttcactaaagtccaaatgtgttaatagtcgttttcttattcgatacgttcttttcctacaactggcattataccattctttaacataagaaaaacatttgatacacaacaaaaatgtatgtatttagatttaataatacagttacattgatctttccaaaggttcgaattttattgcattcta
tgttatacttcaaaacgacatcgtgttaaatgttagaattaaagttatacaaaattttgtaaaaatcagatattgaagccacgacgtttcactcatttaggcagcttattaacatttgatcgacaactatcatgagttcgagacctaatttttttgtacaactctataaaattttaattctaacacttaaaacgatgttgttataaactcttgaccaaacctagatatgaaaatacgtttttcccctgatttgatgttagccccacgaaactcatgacccgaacctagatagtttgcttgtcttcaagcaaacgctgtccagatcaaccaagtgaagggacttattttcttttttccaatgattcggaattcaagacccactacactattgggtcttcatataataaaaggcccaataaaagtctccagaggaaacaaaactaatcgaaacgacgaaacagttaaggtaacaaagtaaacaaacacgattcccaaaacac
acaaaataatagaagaaatctcacgtagaacatggaaatggaaaaagaagtgaactcgtgaaccgatatatttaccaaaagtgcacacatagacaagtctttctcattaaagcccaatttcacacttGCCTGAAATGGtgacgtcttttgaagttttgaatacgaattaatgttcatgtacgctataaagacctaaaaggttgtcatatttctccactttcatcttctcttcacaactatcctaaaccttttttccttttcttcttcttcactctctttcttcccggcgtcactatggcggctgccgccgggtaaaggcagcgaactcgaccacatcaagaatgaatccgttgatctggtatatatatttacgtcttcttagttttctattatctatatgttttaaaaaatctttggccctactaattttaaattttctgttacataaaagatacatatatgtatagtacgtaactagtaactactttgatctaatcagt
tgaaatacgaaacgaaacttttattttggtcttaatcgaaagagagatgagggtactttttctcttcgtcttagttcttcagctttcttctaaatatgaatcgaaacttgtatcgacagagccgtttaagataactactcgaagaaacattttgtccccgacgaaagtctctgtgcttggtttttttaaaccgtcctcaacttcgcattggtatctcggcgtatggcaccataggtttcctcaggaagtggtatgggttgcgaatagaggcaacccactctccgagcccattggaaccctaaaaatcatggataacaacctcgttctccttgatcaacacggtacccgtgtctggtggaccaatgtgaccagcacaaatctgatgaaagggctagtgactagagagcttctcgacaccggaaactttgtattgagatacttcaacaacgacgacttatcagctgggctttgaGACTGATTAGGatgctttagtttccggt
tatacccaagccatgtaactattatacggctgagttgtcaagaattattaaaaaggacaggtgaaggaatgcgagaggttccgtgttttggcgggaaaatatttccgtactacggctgagtttggcggcaaaatatattgttacggctgagttatacccaagacatgtaactattatacggctgagttgtcaagaattattaaaaatacaagtcaaggaatacgaaaggttgcgtgttacggctgagtttggtgataaatcgtccttgttacggctgattgaaatgacattacggctgagttgtgaattaaatgacatgaagttcaatacgatttactgactaaccgaggtacggttatatccggttatatccggcccaattaccagcggtttaatacgcctataaaaacggcttctcccataaacaccagCCCAAATGAGTcgcacaaacagaagctaacaaaatatttctttaattttcaacgactcagaatttcagc
ggacaaaattgtaaataatatatattacacacaaaatataatgaaagttttttttttaggttagtttcttaatttataaatttttgttggttatacacccatatttccctaactaaatactcttttaaaccggcgatttaccattctattgatgaatcgattcacgtcaaattttgaataaattctacccaaatcttcttcaatattgaacctggttttgaaaatttaacatttctcctttacaagataatgaaagaaagccaagatatatcatttctctttttaaccgaccaacattcacatcgggcttttggaaagccttaagaaagaaaaacattccaacaagaaacttgtttacaagcccccttcaagtcacacagagttggtccattaacaattttaagtattgtagatttgattaatctatgttaatcatgTCTATTTTAGGtattgttagataaaagaaagaaaaaaaatcattaaaaacccatagattgtgt
tatctagttaggagataagactgccaaatttaaccgaacaaaaattcggtttggatcggttcagttatcagttaactcagttcggtaatgtgtctcaaatccatacaaaaatttggtttgtatagcaattttaaagaattttggtattagtttataaaattggatatgatttgtttatattagtttaaaaaaCCTAATAAAGGggttaaaagattgttcgattaaccgtacctaaccaataggaaaagttaccgatcggaccacttctattaatcgactggttaaccgaacactcaaatctcaattaggttctgttcgaaaacacatcggaaatgacgacaggaaaaaaaaaaaaaaacacacacacatcgacgtagttgtagtagaatcgatccaaaaatgttaagtagatattttccagataggattgttgatgaaaggggcagatgaagaatgtgtggctctcctctctttcacaacactccacaaaaccctttgtc
tgtataactgtataactccctctttttgttactgtttctagtggtttcattcttaagacacccacattaaaaaggatcaccaatagattatatttatagcaaagacacccattaaaggatgactaatgaggatcgcctaatgttacctttagaaaaccatcagagacataataaaatccttacacatcaactagttcataaaagagacaaatttagcatgtactcttgtcaaatacagACCCGAAAGGGcttagtagttcccatattttattttattttaagatttaacctattcccataaaattattacctgaaaaagaaaaatcatcatagaagtacgaataaatgagagctgacaattaaagagcattacctactttttctgtcctcatctatctcctccattgattacgcttcttgattgaagcaccccacagagagagaaaaaaatagcatacatacattctctagttccttctctcttcttcttcttcttctac
tcggacaaatgatgcaagaaatacttgtagtagtactctttttggatccattattgcaaacttaatctcgagtaaaatgaaattattgataagattttctctaacgtttcaagatcttgtctataataattatacgttaaattattacgattattttaaagtgtttgacggttttagaagctaagtcaaagtttaacatttggattcgaaggaaaggaacatattttctgaattttacaagaaacagaaaggaatattttctattttcaactctactactaatatacaaatacaactatataataagattcattgttgatcatgtgattaatcaacaaagctactgttgcgcaattaatattcgaatctctaaactcatgtgatttaaaccaagattaaaaactatatattataaaatttaattatttgttacctaactttaaacatattttgtcttaaatccaaatttaattagcttgttcacaaggaaatgcctcaaa
ttctagtaggattgtaagcaagaaatttagttttttcttttcttctttatgttgacaaaaatatatatctgaacattatttgcaaaaggaaaatagataaaatgcaagtttttcaaattttaaagtcataagtttcgtctatcgtattagtagttttgctctgtaagaagtttatataacaataaaaattactacatgatgtaaaaataaataaaaaaattactacatatacacacataataccgcaagtaaaacaaattgccaaaattgtaaaaaagtcaacatcagcattaattaacattttaattaaaacccaaccttctctttccttttcttgtattaagctaaccacatcttccgtctaattaccacaacacaaaatcctattaaaattataaaataggaaaataatctctctgttataaatacaactcccccacatatagaatcttgctcctatattcacaatctctgtttctttcaattatcactcaagaaac
ctaacacACTTTATTGGGctcggtcaacttctgctaaaaatctccaactagctgaggaaaaactttttgagactcacgtactgtctgagttttggagttcttggcaacctcaaacgtacagctagctatttgccacaccaaccacccagaaacaatgaaagaaccgaaggtgcatgaaggtctcgtaaagatgttgatttacgggacaagttgagaatatctctttcggcgtatggttactgccactctgccagtctgccagcagttaatgtccctctccgattctctggccaacgttgagtcgccagagagtgattttattgagagttctgaatatttagagaataatacaactaaatgtcgaatacggcccaatttcagtcatgttttatatttaaagcccactaacttttccgcaaattacttggacctattactattagtactacgaatgttcccaatattttggctctatagaaaatggtggagtgattttggta
tttttttgttttgtcaagttacttatcaaaaacttggaaattaactttctctctttttttttaaactcgtgaataacaatgaaacattcgtatatttttatatcataaaagaaaacaatacggtattatatgaacaaaaaaaacttaaagataaaagaggtcaacaaaatgtccgaagtatgatgatgctaagtttgattagttatcttttttatgtcagagaacaattaaatttgttttattattatactaaaagaagaaaCCATAATTAGTcaaaaataataattacgacccgagtcttcgagtaggacccacctctgaatctgtgacagacgccggtttcgttctctctctctcctttttttcctctctttgcttttccaaaaaataaagttgtctttttttatttataataaaatgatttgttgtttcacagtgtgttgtttgttttggggtaaaaaagaaaatcataaggatgctttcaatatttgttttgtttt
acaaagagacgagaaaactttagaaatctcctcccgtttaatgaatcaaaattatagtctttgtactttttggatgatctcctaggcgatgctccagatccggatcggtccacaacagtccatcgtctcacctcgataagtttgacaagatctcattcattctcctggagttggttagcattccaaactaccatttaccatctatacattttcttatacattttgttacttaacctgcacaattatagtagttacgtcactttttagtacttgtaagattttgccactagtttatagtatatacattacatataagtacaatataacattccttactcataagattttgcttatcaactacagaCCGAAAGTAGAgttggaacatttttagagcccaaaggaatgggcctagtatgccgaagcattaatttattttattttcatcaaaaaaaaaaagaaaaaagagaaggcggtttataatgccagcaaactctgcaagg
aatatgattttaggatgaaacaagaggccatatagtacgacgaacatgacccatccacaagcttaatttgttcttgttttccaactcactcttttctaatttgaagattaatgcttactgacctttaagattaagatgttgtagttttgtttttcaagttttcaccgtttaaaatacacaaataAACATTTTTGGtagttacactttgttatgtaacaaaaaacattgctggcatagtggcatattgacaaaccttccaaaatttgatttatctgtttgaaatatcacagttaaaaaaacaaacccaaaaaaaagagatgtttatgacaaatgaactccatgaatatgtattattccctggcatatgtaacaacataactttattaaccaactcttgtctcattataaatttctgaaacaatgtatacaataattactcactaattcttgtagcaaattaaacccaaaaatagttaagaagaaaattaacaaaaaaaaat
atagaggtataatttaaactggttcttatacattaagaaataaattatatatttttcgttaacaaaagataaatacaatcgaatttgcttttatctatataagctcttcatataggagattattagacatatgctaattagttttctttctaccgatggtacgcacagaatatgctaattagttttcttcatatgatttgattatagtaaaaaagaagaaacagaagttaaataaattcagtacaataattacttgattacatgaaataatccatcttaatatggaacgtaaatgacgtcaaaaccaataaccagatacaaaagggttaattacggaggaaagaaaCCTATTTTAGGtagttggggtaaatgtaaaactgggtcgttgggtaataaactaaccacctctcgttaccgttacaaaataaaacgcgcgagagaagagtaaaaaggttataatagtcagttcatataccaacctcaccttacggctggatctt
gatacaattttccctacataacaaattgaacaCCAAAAGGGAAgacatgattctatgtttttttgggcaaaacacatgattctatctaaaacaagagaaaacgatttaaagcaaaaactttgataaagagatccaaacaacaactaaaaaacgtttgtgactgatgcgaccgtacccattgggggagttgtatagtgtgtaaaatcatgaccgtaacacgacccgtttgaactaacgtcatccaattaaaagccgccactaggctacttcctgcacacgtaagagaactctctctctctctctctttttatctccgtcaccggcaaacaccaatgggccctccctgccgtctcttatcgagaccaaatttcaaggtttactcaaagagaaagaaaaaaagtatctccgtcaactcacgtcgtaagtaatctaacgccgttaatatctctatattttcctccaccttataaattactcacggtcggtcctccaaatgcctt
tgggacccaaacgtgaaaaccaatcatgtggaacggtctcgacacgtcagcaataacggacgaagtaatggggtccacacgcggcgggtatgtcgtggggcttatggttcgctgtaacggagaccctctcctctctctcttcttctctcccacgttctccaaacacttcttcctcaatcatttgctttctatttaccattatacccctttatcactcactcttttgaccacattattgaccctttttttgttgattgcaacataaatttagcaacctaaacattgggagtttagactttTCTATTTATGGagtatctgtgattatagggtgggaaatctactgattagttgtcttataattttaattaatttgagttcattagtgagcgagagagtgataaaaaaaaggtcaaagacctaacaaaagaagagggggtgttccggtaatttggtaatggttattgtctacatcttctctcctttgacgttgaaaaagccca
tgaatcattaaccaagtcatcactatctccaagaagatttagacccatccctggaccctgttcctttcagatcttatctcctctctatctctgttcatcttgtcttgtggggtcttaatcccccccgtgaacttgaagaactctgTACCCTTTGGGgagctagggaaaaaaagagatcatttttttaatcacatctaaccatagagacgtatgttcgtacagtttcagtatttcaactctatcaacaaaagtaacagaaccgcacggttgtataaagtactgtatcatttaaaagttgcccatctcaccctctttggctaactgtcatgtcccaacatttattaaggaactctgatatttctacttctgcgtatatatatagacttgtccttcactgtgtactattcattcacaaacatattcctctatcaaaaaaagttcaaaacattctatccatctatctaccttatattagatattaatcttctcctcctactaaa
ttgtacgacgtaatatagaatgagaggttcaaattattaagaaggaagtttaaaagacttagaaccgtttgcaaagttttgggagagatgatcggtgacctatacaatgagataatagagattgagggattgaaaattgagggacgcaaccattacactgatacgttgagttgatatggtgataattgtttttatgttcaaaaacttacataagtagataatgtggagtctctttgatttcttaacctgaacgaaaaaccaaaaaggagaagagagtgatcacctaatttaacgtgtaaaacatgacattttccaagaagagggatcgatctaaaagtcaaaaaaaggatgagatagcgttttagtttatcatatgtggcatagttagattggcttgtaaCACATTTTAGGatcctaaacatgatagatagcagccttagaagcaagtaacatcaaatttttatagtatatatatatggattctcgaaaccctaatcttc
gggataattttgacatgtcttttttttttttaaatgtaaccacggtaacttgtttttctgtagtatgaaataatgtgaaatctatgggatatccaatggtattgaatattgttgaatccagtgagaagtactcagtttcctCCTACTTAAGGtcagacttaaaagaaaccaaggaccaaaaccggaagcttaatttaaaatttaataagtaacaattgtagttgatgtttccatcatcatcacgaccaccaattacttatataattatgtatgctcctataagaaatcagagataacatcaaaaccatgttgtattctacaaagcaagaatagcatatacaatatactctactatcaaaattgcattacttagtggaatccctagaattcctcctaactcaaaagtcatattttcttctttttttaattcccatgaaaaatattacaaaaccctaaaaaccctcctataaaaccaacctcaacccctcccacatttctcc
agaaactaaattttggggtagagaaaatggagggcctagacgaagcttggagctcgtacaaggtggacagcgcgaattggcgctgtctctttaacctctgtaactgtttttaacagaggaaggaagagagaaagaaaaaaagctgcgtaagaatttgcttaaggttgaagaagaagtttcttgggtttatatagttatcggaagacggaaggatgaacggtcagggtttgtgggatgacctaaatctaacggcttatattatttgtagtagtatcaatgggatgggccaatattgcccaacatgtttaacattatgaatctttttcctattgggctaaaagctctttcgacccacatctcaagcccaactgagatccattcattgtaattcatCCTTTCTAGGCttttatagtaaccaataagaaaatggttgacttaacagagaaaatggttgacccaaacaaatactatattatttttttaattcgatttcattcaaa
gcaaataatcaatcttgacactaagttttgatttgtttgatctcttagttcttcttatgtccaaaaggaaataaacagagagattgttaaaaagtttaaagctcaatttgagcaagcttttttttttttttttttcgtcgcaagcttttttagtgcattcctatcattctttcctgactataagtaaggTCTCTTTACGGtaaaatcttagctagagtcttttagattcttgtttagtgtgccatacacagaagtgcaagagacagtaagaagaggtaaacaaaccataacacaaaacttaaaattctgtattcgtctgataaagtctcctattaatgagtgcaaattaaattccgagttctaatgtattaatgtctccttgaccaaatccaaaagtcttgggaaaagaaagcaaaatagtaattttgaccgcctaggttctatatataataacccacaatcgttaactaaatcatatccacgatatatactttaaaaac
agttttttatacatataattgtaagaaagattttaaccgtataataaaatagtaaaaagaataattgaaaattaactacagcttaacagagatataaaaaacagtacacattgattcaaggggcaatatacaactcattaaatcgtgaaaacttgtttaatgacattgtttattagctatttattttaatataaaaaattggtcaacgtgttgatatagaaaaatgtatggttttttctaactttgaccagaaaatttcacttttttacgggaaataacttatacccctttccttTCTACTTACGGgatcatgtctactttgcaaaactaattgatcctatagtaactacaacatcatgatgacgatttcctaatcaccccaattaatcatagggatttgtcgtgatacacatactccaatacacactatatatatatatataatcaatctacacaaagaagaaacaaaaaaaagaaagaagtaagagattattatgaaa
agattctctagacttttttttttaaagactgatctatgatcagaattccaattttttttttctttaaggaaatacatcagagagaaaaattattacgaaacgattctattacaagtaatgattttaacctttttttttttacaattgacaatcttttcacaacaaaaatccacaagaaacgttagacaatggcataaatttatttaaattaatccgtatatattcgccttctatgagaattgaattctataccactgtaaaattcttaaacgagataagattattttcagcatgtaaaaaatggtttgtggtttcaactcatttgggctattagttttacatttaggcttgcaaccttgtcggtttattttgtgtaggcttttggtagatttgggcttgcaaacccaaattaacttgttggccgacatacatttgtttctattacaaatttaacaacaaacgtcaataaatacacgtgaaggaaatgagaacgaccctct
gtattcactaacatttgtacagtccatcatcattttgatatttgcttctctcttatgagaatataaaattggcattttaggctgtaaagtttatcaatgaatatgcccggaatcattatatcgataccgtcatacataataataactccatttaaaattgaatttttgatagaattaagattaacctaataaaacgaaatatcttataagaaaaatgatgctaagttataagaaaaattcgcaaataacgtcaagccaccatctgtcaaccacgtgaggtgcacgtgcgttgacgggaccgtgagtaggagactctctcttggtcaagcacccacaaggcacaaggacaagccatcgctctaatttgtcacccttagtttaattaatttaatttaacagtcctaactataattagtaaccctcttgcattatcatatagtattaattaataactactcaaagtctctttctctcaaaccctctcctcaagattttttcct
tgagaaaaataactagcgatgagttgtatcaatttgtttGCAATGTTTGGgagttagatttttttgtcttttctcgacgcaatacaagaagttactcacttactctccaactcctccatacggtagcaaagtctagttctaaactacattttgatgaagaagtaagaattttcaaggttaatttataaaaatatgcagattacaaatcaaatgctaattttgtatgttacgcttacggctaaaaaagcggtgggaataataattcgcgaaaaggtgctctctgacgactgattcgttgatctagattctagccgcacatggtgggccatactctccggcccagtatacacacatccatgacatgtcatcatatattatatcataacatacatacacataaattgattagtgaccacatgattagaaagagacaaaaaataattgccgcccgataataataacttctttataaagcaactcttcttcttctttctctcttc
tttttgttccttctcgtcacaccacctcaaaaattttaaaataaattaagtttttgatatatattaagtacaaagaaacataaccagcgaagtcgatgaggttatgtttctaaccatctcaagaaactaataaccctcaaaccaattttactagatccatttctaaccgtctcaagaaactaaaagccctcaaatcaattttcaatataggaaattgtgtaaaacgaaatggattaagtaatcttggttattaggtgaaatgttagcagccacaataatgtttcttttgtctcatagcgttttttactgaagacaagtacctctcacaaatagtaggtaaaccaaatttgaattacagaaatagtcaaagacattaactagcgtctataactaattaaaatcttaaaccaaatccccaaacacagagttgggggtttctcaaaggataagaaaatgacttttcttcaattatatatagggccactaaacccaacaaatat
acttattcacttctttcgcttcaaaatggctgatgagaACTATATGGGGtgttactagagaatgcttactcttcgtgtccaaggaggacaaacacctctaaaaaacttttttttcatatcaaataatatatggaagtataatcaattaaaaaaaacacatttttcccccatatcttctgttttgtctttatataatttgattacgtggtacaaaagaaagttgaggccctaattcatattgtgcgactttttcacccacaattactacatgagaaaacatcaaaacgacaaaatcggttacactcaacgttaaccttcgaggtaaaagagagggttcagaatgtttcgttggatgcgtgtaaaatccgtcttgacttttcgtgattgttgaatcgtctatatatgacttcttagcgggaagattgaaaaaatcagacaacaagacgaaacaacttccaagccaaaaaaaaaaaagtgaatcaatggagattttgacgagc
acggtaaagccaactatactttgatcagttttgggttgggccgttgacactgttttgtgggcttctcagtcagtggtaaacctaaaattaatataggaactcgaggattagggcccaatccattttaacacgtgatgatatcatgtaaggtttggagggaatatacaaaaagtggatgaatgatagcgaacgagaggtccttgtgcttttttgatttaccctcgagactcgtgccgacggagtggccgtggctttcgtgcaacagtctcgacTACTATTATGGcacgtgttgaaaacggtccattaagagtaagacatctgtcaataggacagctgtcctagaggtcactcgtctctcacaatccaatccctttcgcttaaattaaaactaaaatggagcatggcagcaacatgccacgtggctcaccagtttcaaatctgagccgtccggtgtgatataagtctttttaaagagagagagagcggttcgtttgtctgca
gtgaaaatgattaaaaatctgatgtgattacttatttaagaaacaaattaatctcctctaaaaatcaaattcagaatttgtgggagacattagtatccccttttcctacaaaaaaaaaacaagacaaattaatctcctctaaaaatcaaattcagaacctcctcgtagccatctatggtatcatgtttctttgactatcacaaaaaatataatacattcagattttgtttttaagcttatgaaatcaatttggaaatttggtataaatatttatattcaCCAATAATAGGtaggttaattatggaattattttcatattgcaaaatatacaatattttgtgctctgatcatttgttgattttttgcataattgttttttgtagtcatcaactgtttcatgtgttccttttctgacagaattataattatatatatgtaatatatatgtagggaatgaaggttgctcacctaatcttaaaatgattaactgaccaaagaaa
ttacctggtattgaaattagaattgattttggtttcggtttacactggttaagagaagaaaacaaaaacaattgcacgcgatggggatttcagagaggagtgcgtagattaaaaaaggcatgatttccaaaggggtacacccacagaagtgctctcacgcgctcaacgctcactttgtgagagtgggggtgaaatacagccttctgattggttgaaaaactctaaaaaaagtgaaatagtatacatgttgctagcCCACTTTTAGAttttcgtcttcttctctcaatctgatgaaagttgttgtttttaggtacaattcattctattcaaaacaattttgacgtctctcaatcccattttagatacaattgattctatttcaggttttggggttatttctcaaatcgattcctgtcaccaaaatcaaaatctgaaagcaaatggttgatgaggatcacttggaagattttgtctgtgtttgactatggagttgcacataa
gcgagcgccttatccattaggccacgcaaacgttcattattaaccagattagaatatactagaacaacggtctaatatataatttacCCTCAAAGTGGtttctatatatataaaaaattcatagagaataatgtttaataatatgaatatataaaatgaagaatacaaaacattacaccaataacataacaattgtttcttgcgatcataaaaaattaatatgtttattggattgatttatttaatattaactatcataacttttattttgatagttatcatagaattatttacttacatacaactaaaaagtatagactgaaaaacaaggaaactagtacagtataagttaagaaattaggcaaaaacgttaagaaaaccttactttaccaatttgtcataatgcatccaacacttatttggttggaccgatcttctttctataagattccctgtcgtcatttcgtatttgatttgatcactcattctctcaaccattt
tttcaaaagtttgtaataatgttattgaaacaatatggtctaagagttctatatttagattacatgaattttcatgttgtagtcaaagaacaaaagtcttttcagtttctctaactatatgctaaacatagcttgttcgggtaatcctctccaccacgaatttttctaactaattttgtttctctttcagacagaacgacggaaaatgagaaaaacaccagtaacctcataattacaaacCTTAAAATAGCagacaaaacgagaaaatagaaaagaaaaaagagtgtgtaccttgtttttttttttcttgcaaggtttttgcttcttgttcatccatgcaagtcctgactttctatggttaggttacagagacaataagaaataaacttctaattttgtccacaagcgtaaaagtgatcttaattcttacaaaaaagaaagcttttctctcctcattttttgtttaaggcaaagagtctctacccgttgatgtgtcagcc
gatcaaagctgtatgttttctgtcaactagctgtatcttaaattagttttaaatgtcacatataagactaaccacccatatgtgaaagtattaactcaacatctccttattacaagttgcgcaatacgaacacaatctttttttaactctatcacacgtagtcacgtaacatgttctcttgtgaaacaaatgtcagaagaaactaaaataatttcacaaaataatactatacaattttctattcatctctttcataaaaatgtgtattagtctaaatcaactacaacaaataaggtgattagtgtcagttgttttttaacgacatcattagaaaatagaaaccaattttgaaacacaacgacaacaagtcacaaaattattaCCGAGAATAGAaattacagcgagaaactaaaacggccggttcagatagaaatcattaaaccgagtaattggttaactggtctaatcgtatttgtttttatttctccaatgaatgagct
tattaaatactcgattagcctaatgattttttttgacataagttaaaattgactcatgttttaaaaataaaacacatgtaattttgtattggtaaatacaattcgacttgagattcgattacaaaactgttaaaaagataaataaaaaaagaatgaaaaaacttaaaaaggtaaaaaaaattgtatctctttatttgatgtattgttctattttactggttgACTGAAACGGGatcgaataacacttgaacttattttatgcgctaatttatgtattattattattttgtaggtaaacacaaatcttaattgtgagaaatttcagattatgatttgcaaagagagtaaagaaaatattatcagtttaatctccttcctaaaaataaacaaacaaatatttgctgctaaacacaattagaaaggagatgtaataattttagtatttcttaagttgcgacgttatatattcgcaacctaccaaactgttgtgtttaaaactt
atagaaacaaaaagttattacataatacaaaatttgcaaggtttctttacttcataaagagaCCCGCAGAATGaaaaaagtaagtcacaaaataaaaaagacagctcgacattcatcttcctcgttaatccttcatcttctctcaccaacctccaccaatctctctctctttcttctctgtgtataggatacgaagaagaagaagaaagaaagaaagattgtgaagtgataattacaagccaccaactaatatcctttcttcaattcaactctacgcgtcgcttagtaatacccaaaaagttttaatcttttgagtttcccaattattttccccaacagaaatatcattaattactccactaatccaattttctaggttttctctttttccccctaaagattgattctttatagccattgattttgacctctccatcactgttttcagagagtacccatcactccaagatttgatttttttggattatcctttgagaata
aatacagttaaggaaatccattaataattttatttctgttcttagggataagagacctagttactataaaataagttgaattaaaagccataataaggtaactaataaatgtttgtagaaaataatttgtaaaaagggtataaaaaggtttatatgaaacttgtatcctcatttactcagtagccaaaaaggatcaagcagagagagttcgcactcccaaggtttctttctgcatatttctcttttctatcttcttctctgtagatgatcaaatgttcgatatcgtgtcttagtttccgcgattactgtgttcatccatttcttggtcttttctgaattcaaaggacctattatttcgagttcatagatcgcttgccactttgtgtacgtcattgtgagtgattgtcttgttatctcctagggtttctttggttccttgtggctcattctctgttttttttttgtagtagaaagcttggcgttgaagaaagtgtgtgcaa
tacgatttcacccctttatttcccgatttgtaaaaatactagcattttgtccaattactgattaatcatctatttaaaaggtggtccaaatatttaatgctttttcactggtgtcaattttaattaaggtggttagtattcattaatgtattatcaaccattttgttataactttctcaattgtaggagctggtataatcggatgtttatagccaatcaaattataattcatagtagtatcaaatctttaatataaataactagaagcaactaacctatgcattgtaataacattagccatttggatttcaatatgattgttactgcaaaatctttaaaatgaaaggaaaaaaaaaccacgcaggtgaaataaaaaccaaatgaagattattaccaaacgccgaACAAACTTTGCgagagaaaaggtcggtaggttcattggtaacatcagcagactaatggagagagagaaactttgagaaaagaaaaaaacaaccaat
ccctacagaaaagcccaatttttagttgggatccacctcgccgtcctcttctcctttactaaagtttggacggtgtgatcggctccgatGCCACAATTTAtggactttccaccgtccgattcaattcccgttgaccacaatttaaagatctttggtttgcttgcttatatgagctttgatttaaattaacacgaaattcatgttataataccaagattttcctaagacaaattagactcaataaacaaatcttttgtgaagaattttcttaaatcaaaagatggtcaactatgcatatatatataggtggtttcaacgtcaaatgtatataccaacacatcgcaaatacgatacaaaatatacacggggcccaaaactattaactaaaggctatatagaggcccagtttggaaaaagaacggagcaaagcgtttatgatctccagagagaccgttgtgttacagacaaaagccgttagtttcgttatgtgatgggagaac
ttttgttcaACTCGCTGTAGtcttatttaaaaacaaaagaacttatagagaatgaacttacataattctcgtttgattaaataaacatcaaggcagttaaatacggaactaaagaagggttaacaaatagaaagcgttttcaggagaatgtgggaaatggttacactttttttttaatttgccacgtgtctttcatctatctcactcataccggacggaccggtcttcgcgtacgtacgcaataacagcttccaagtagtttcattcccaacccaaaccgtgtgattttgcgttctgtctgaacatcttattccctgacataccgagaacacccctacttccttttcgacgtttcttggagtaaagtagcaatgtcggtgtaaatgtccctttaccatgagggtatttacgtaaatctatgtcctttgaacttccctaggctcacccttctctgtcatttattactctcttctcctctcctacgactctctctctcagtc
attaattaactagtcaaattcatataaagtcaacagtcaacttatataaacaagagttgactttgaatatgctaagcttagggacacagattgtttccttattgtcattaaacatcatggacttgcccttcctggttagtcaaaagcaagttatattttgtaactgtaaattttgtaacaataataattagtgtttttttattttttgttaactagtggtttttttgttaattaatacattagcataacgcaaaattaaagtattttttttggaaaaactagaaataatgaaaaaaattaaagaatatgaaaaggtccacaattacatttttaaaaaacgtaacgtatagcaaattttggatagaaacaaaaaaaaagagaaagtgattaactacaagaaaatctatatttccttaatatgattttaggatgaacaagaggatctttttttaaaagctagaagatatagatttgaagaaatagccaaaagaaaaatctct
gaaatagttacaataggaattcttcattaaattagattgatcataactacaaaagttaacattcatacatatcgttaaggttcgatgaaccataaatagatattccgatatttaaaatatcttatatgattgtattaataaaatatctcatatattcaaaatcatatttcacttaactatttcgctgtcaaaaaatatcctaccacttttccaacatgacaaaaaaaaaacatactacttttctatcgtggcacgtttaaaaaatcatatcattccaaaaagatttactcgtcagattaaatatctaatcatcattggattcacaatttgtttatttacctaccagacactttaaaaaaaaagattaactacagaataattttgtctaaaaagaaacggataagaacacgtaagacatgtcagtcttatcttaaaatccaaGATTATATTGCgtgtaataataatctcgtacctttataaaacccctcattgtcttcaac
tcacactatttatgtgaaggtgagtagttaaagctaataacctcgaagttgcttggtttatatgagatcaagtttggctcttgtaagtgaagataataatttaaagagtattttaatcgtgataatctaaatgttagttgatagttaatacgtcacggaacatgtaccgaccgacggccgatttccatgatacaataaaaaaatgaaaattagcaatctcataacatgcgacgacgatacttatggtgttgccacgtagcaagcatcttcctcttaaccatgaggtgtcgcaacctcagaggacaacacggacaagaccgagaaaccgcatactaacgcttgcaacgtaaagcacaacacccctaaactcctatttttttaattttcttttaacctcaacacaccacgcagctatacacgtttcaatgtgctaatacgtgtcttcttctccgccgaccaagacacactacaaatgtcccgatggtttggggagacaaatc
