# Supplementary material for: De-Novo Discovery of Differentially Abundant Transcription Factor Binding Sites Including Their Positional Preference
Source: PLoS Comput Biol. 2011 Feb 10;7(2):e1001070. doi: 10.1371/journal.pcbi.1001070 (PMC3037384; doi:10.1371/journal.pcbi.1001070)
Supplement: Dataset S1 — Benchmark data sets. (0.42 MB ZIP) [file pcbi.1001070.s001.zip › benchmark/MA0015.sites_dm.txt_e.txt_bgonly.txt]

agtacgacctggccgtggactgttcattactcgttggcgctgcggcttagtgtttattacataaatatagtttgtccgcgtttcgtttttgtttaataaattcccacactcatgcacacactcatgtttattcgatactatcgcactttcgcagcatcgatgagttttccgcaactatcgatggctgtgtagtatgaccgtgcggtgctgtcttcaaaatcgctgagacacaaaccgtgacacaaaccactgtgaaaactcgtcgtttaaggttacgagtaggtgctatgtatgtacgtttgtgtgctgctgtccaacgtcttttagtggcggatattataatagttttccaacttccttgcgacctattccatcaccagaaccatgggccaacaatcgcacactatttgcgatcttagtcagacgcacccactacggtcacaccattccacatcagcctctcttccatcaacacacacacacactcgcccgccccacac
tttttataatactccttaaatttaattgacttttgctaaggatttctataagagagtggcacggctatatgaatatggtgtactctgatagccaagttcaaaattattatgtcttcctaccaaaataaatgtaactaaacaacaaaaaaaagtaatgtttgacgattaggtaattttatgctagatttttgggaagaagatagaacattatatgtcttaaaaatagatttttttctataaaaccggaattatctaatataagcttaaagagagatgagattacataataatttaattaaatatttaataattatttaataacatgtttaatgacatacttgagtaatatgaagcggaaatacctatttttatcaagtggtgtgaatatgacattttgaaattcgatatgatgtacattggtatttattctgcggctggatggtatttttattgttatcggccctggcgcacatatggtaacactgtgctcaaagtcgatt
tccaatttaacattattgtttaaaacattttacccgcagtttttgtgtagcgcctgtaagctgggcaaggaaaaattgtcggtaccgaaaaagagaatttttggagggtggtaagttcccttgcagcgctgtgcaattgggattacattctgccacacttttctcttatatttgtaaaaattattgactaaactcttgccgcaaaacatcggaaaatttgttggataataatgcagcgtaaacaaaaacagctgttcgcgataccagctggtcactctaccaaataacgtaataggaatgctgagatagagtgaaacctgttgaacctatcgtcttcaaccatgtaaatggtggtctaactttataagatcaagagtcgttatttttgtttaagtaattaaacttagctcaatacattactttacttttatttatctgtcttcagtgactatagactatcggtatagtgtatattatttttttaagttcatcgcacggtc
cgcaacttcgaccgataaaagcggccggaaaaacttccgcttcattttgttagtttcgttgcgggagattgggaaaagtgctaacgggtgcttcactatcattatcagacattagataaaatcatggtaagaggcttttaaaaataattagtggcacatagatactttctgtgcaatgccgtacgaaaaatatatgaaaaacgtgaccatgtggcagttcagtcaccgcgacctcgagcccacgttgttcgttttaatccttgctgaaaccacaacaaactaaatcgatactagtcggtggatctacgcactttaccggtttgctcgtactatgtaatttatgcgccaaaaataggagaactgaacgtaaatgatagcaaatgaggcaaaaccagttggccaccaacgaatcgaaagtgttgggtgcaagaaaccagttcttgataccattcctgttatcgcggctccaccttcttacctgttgactgagttttaccttc
ataagtgtggacatgcaagcagtgcacctaaagagtgaccttaacacaaaataccaacagtatttctaaactggatacttgaaaattacacacatacgtgtgtaaaataaatgtaaaatttcgaatacattgtttttgagattcccagaaatgctttcaaaagttaccttttgaacaggaaggaaatgagcaataagcaaagcatattatccaaatatttgtgtttatcagcattcttcctacacgttcgtttctttatcagttgtaacgatcagaagcagcacacgttccgttagttcgactgcttgcccttggctatatgatcaatacaaccacacgccaagcataaaatcgcctttattcgccgataagcagtgtcgcccattccaattgactgataacaggtgattaaaagtgttagttgtgggtttctgggttgtactatcgacgagatccatatcactaggggctcgggccgcctagaagagtcactttcattc
tgagccatttgagctattttcgcacgatgccgctgcgtttgcgtctgagacgctcatgccttaattgaaattaacgcatttagttatgaccggactaaaaatatcgctagctgcctcctgatggatgaacgttttggattcgaatagattgtgcgttgagcagaggtaaactctgacagctgaccctgcaacttctgtcgatgtttggcagttgcagttgcagtttgcattcgagcttcgctgcgcgttcgctgaaaacagcctgaaactgcttttgaaaatcggcataacgcattttctttgtctttgccgttcgaaaacaaactgataagcttggtcttgatcaaacacttgggaacagaatctccgtcgctcgcataagcaatatcggtccgatcagcactcggtggcttcgtgtacgtgcctgagtcccataaaatcacagcgaaaaactattctcgaatattggaaactagtgacagtgcataataacaagtttc
cgcctaaactgttacgcccacacttttcgaaaatgttttgatattctgtatataaatttctggtagttcttgtaaatttgtattcatttgccaaaactgccacgcatacagtttggaaaaatgtttttattttcttcgttttaatttttgtcttgccaatttcaaaccgccgaccactgtcacacacacacttttgaacaattattgaattctcaattttctcactttattcctcaatttccatcgatgtgccacagaaattaacgggagtaacgcgtaactgatggtcgaggaactcttatatagtttctctcttgttttattaataaatatatattattttactattatattattacttttcgctattggctttaccactgtgtctgtttttctatgggtttaatcttatcgtttttactgataaacattgcttaaaagataaaagcgattgctcatgggcgaggcacaggtgtagttggtcagaaaatgaaacactc
tcgtaggccaaaacaagagaaacccgaaaataagtgaacaaaaaacgaaattggagttagccaagcaggaaaagaagccgagctatctgtaaaataggcggctcaaagacttatcaaggggggttggaaaaacatatctcctgggcaaatgctgctccaattttagttcattgctagcgatcagtttaatttaagccttaattcgtttaaataaacaaatgtggagagcgggagagagagtgagagcgagagcacaagagagagttggaaaaaaagagcgaattaaaaaacagaaactctctcagctcatttttcattaaaaacgtaaaatcaaaaatgcttacgcatgctagtaattgaagtttcatagccagctgtttcgctgcgagcgcagcgagagagcacggcttggaacggagagcggaatggcgcggaatgggaaatggaatgagaatggaatgggttttgagttttgctgtgaaatttgaaaaccaagcggc
cttccaaatattcggttctccctagggtataatgtaatttccgcctgtagacaatcgagaatattaaaatggaactcgtttgtgtgttctccacgggtgcaaagtacactgtgctacaggtgtgcactctcatttataattaatattaactataattactgttttaaaggtttttaaaattctcaatatattactaaatttgaagagactattgtggattaatattttgagatggtatacaactgaaataaaatcaaacttctttgtaacaaatattgtactgaaatggattactaatccatttgattattctttgttgtccagtgcagtctgagtttttgcctggcctgaccctaggatcccagcattgggaacgtgactgagttctgttcttttttcgcgctctgcgaaatttttgcaagtattttgctattatttgtgctttttgcacatcggagagtctcttataaaagccggcatctttccagggagcccagtta
atttcatagttaatcgtatagaagtatgttaatctgttaatatttaaaatcgagctagagagctgaatttttctccgtgtacttgtgatacatttctacccatcatctccggtctacctgcacctgctgttcccaactgttttcgttcttttcggccaccggtctgcccctagctcgatctcattggttgtcgtgggacctgggttcttctgagtccgtcttcatttcttcgtttctgggcaacggattaaggaggctgaagaacctcggcggctgtgtgtgcgcatttctaatgaagctgtcgccgtagctgaacagcagcaacaaagagctgacattttcatttgaaaatgcagcataggaaaccccgggcaggatcataaatcaatgcgtgacatttcctcacagcgaaccagagctgcgggggtgggcaaaaactgaatctgaaactaaaaactgaatctgagggcggtgagcagggaaaagtggcacgcaaggca
ttttgtaaatttcatttaaaacctgaataaacgtcaatatttgaaattcaaatttagcgcgtcttaattatgcaagcaggtggcaacaccattgaactcagcattcttgactagaatcgaatacacatgtgtagaattgcgggtggcaacttccatcatatgaagaagtcagagtggcagctccggacatgtaagcaaatactctacatgtttcccgacattaaaagtacgtgtattttaaagatataatgatatggtaataaatatttaaaagtgtaagtttatggttcacgaacatttaaatgtattaattttgaagttatctataattacaattatctataacaacaattttcattatacattctacatatgtaattatgtaaaaatataacgatagttttatatttttaatttatctcacatctcaatctatagtaccatctctaatcaaacgcgtttttggcgggaagcgtttacattctcattgttttccccgc
tggacgaacggcgagaagggttggatttccgactgctttttgccggctggaggggagctgctcgcagcgtggctatgggatggctattggagcgctcttccagcccaaatggcaatggtactcaccataaaacgactcggactccatttgcaggccttggaacacagatgtacagtcaattaataaaagaaccttttgtactctacacgtgcccgtaaaacggcgatggctgcagttgtgtgaagcgttgagcggtgctgttatcgaagcgcaggactatcgatattattcgtttaatttgttgggaacttcgcaagtactggtaatgaagacttgaaatattttttaatatattttactgtcgcgttagcttgcaacaaacgaatatagattgtcacattcgattggacactacaagtggcagccctgcgattttgattcccagtctgacaatcatcgatttcggcaccttacgtcggcctggcaaccctgcgacagct
ggaggtttttacgaagagattacgagaaatgagagagtgttgtaataagtagtactgctgaaatgcatctgcatactgcgtaacctatcatagtttctgaaatgaatttatcaaaaatgtagaacttaatttgtgggttctaaagtgggccatgcacataaatggtgcaggtgttctacgatgagaattactaaaaacttttgtttttcatttggcgctaatgcaagctacaagtgctcgaaatgcataaatgagcttatagcgtgtgctcagtaacggggcttttggctacccgactagcctcgaaacataaacattatgggtcgcattgcaggtctctctggctagtggctgcggagcgggtgctcatataccgccagttttgaatgctctctgggaggcctttgtctgtgcgtcggcgtcgcaaacgagataaagaaaaacccgaggcgcgcgacgaaacaacgaaaaaagtgaatgctgtcgcgctaactgtgctc
actcggattaccaacatctcaaaattgctcagtaaaaacattccggcagcctgcaacacgttgggtgttaacaaatttacatacaagttgcaagcttttgggcgcacgcaccatcgataagaaggtagttcgaataaaatataacacctcctcgctgccggtaaaactatttcttctggctgttcccgaactaaagtgagtatgaagagtcttgcattggcaatcaaattgtaattaactgattcatccctcacctaaaaggcgttgccacccaatcgatctggccacccctagcgaaaaggtcatatagctggactgctctgctggacttccgcttcacaacactaccacacgacacagacacaccattcctctcgctcgggcttacacttcggtgtaacgattgtgcttcgttgcgttctcagctcactaacggtcgtctctatcgcacaaacggtcgaaaggccccgcattgattgtgaaaaaataatcgtcgccgt
gtcgggccagcgacagaagtcctgaaaggcgaaacggaaaacgggtcagacgggccgggccgggatcgttgttcggacgccatgtcatcgctcaccttggattttgtgcctggccggttcctacgcaatatggtcgagccgtcagccatcttcatgtttcacccgctcgaagacgcgatgatccacaacgtctgtgcctacgccttgatgagaaaatcactggcagaaactgaatgctagcctggtccctgccccgcgggagtctccggatgtgggatccctgcaccgtagtatgctgagtgtattctacaggagctggcacatcgcttgacaattaattggcgtttatcctccaaaacactttgctttgtgcgagaaaatttctgacaaattctacatacatacatatacctatcgattggccagcggcagtgcgcatcgttatcgatagggcgattgcagccttgcggtatttcggtatttccgccagccctggccac
atgagctgtggggatttcgttagcgtttaaggatttgctacgttaattttcttgtgttaataaagcgttgacctagagtatagagtaccacccaaatcaagagatcttatattatattgcttaaacttttttgattgctccactctgaatttgccacaacttctttcacagtgtatttaactgctcaggtgaacttcgataacgatctatcaataattgaacgcgcaggcaatttatcgcaccacgaccgcttgtggtatttctgtgttctggtatatttttaggttcaaccctggcgaaaaattgtttttggcataactgctataaagtactgaagaaattcaataataatcttaacaatggcaattagacaaaaaatggtttaaaacacttgatgccttccagaggcggacggcatgagttatcgaactatcaaagaactgctggccccgataggttccgatacaaatcgcaccgctatcgaagaagaattgacttcc
aataacacaactgcagcacgaaaaatataaacaaacggacagtgtgaccagatgtaataaatgttaatatgtttttgtcaaattttccactggaaaaatgatatgattcataattataattgtggaatgtttttattttattacgctcattaacgattattctatgtatctttttcttataactatttaaagtacaaatttattgattgaaaatatattgatttcatcgcatattatggtggtagaacacgttatcattaagatggctgcgctttttaaattcaatttcattgctctttgtcaaataaagttgaaccagccatgcaaataccaacaaaaaaatatacaagcaatttaaattcaaactagagcgtcctgtttaaatacggcgcagtggtgagttagcaggtggtgggtttgcatcggtagaatggggaattgataaaggcgccaataaagttgaccgccaaaagcgaaacaaacaagtcgacagaacaaga
tgtttataaatacacaatttgccacttaacaatatttttagtttgttttgcgagtagcttttgtttttagctgttgtaacggttaaaggaataacagtctactttcaacgggaacagctgacttaggcaaagcaaagttggctgcgattgtatatgcacaagtcagtgtgaccaaaaagtacaagctgatcctgcattggggatccatgttaagttatttagatatttagtttgtgaaatgcacaacagcatttttaatagaaagttaacaaattttgaaaacagttttaattttatccgatttgtaaaacatatatttaattatttatttcaaatgtagtttcaaaagacaagaaaaaaaacaaatacacgtaagtagccgcataaaccaaataaatagttcctgagtcccggtgagcttttagggttttttatcgatcgctgtctggtcacactgcgctaaccggccttttcccgcctgctcttcttccttatcatca
gccgccgtgcaaacaataacggaaattgtgtgcccactgtgcgaaaatcaatgtgctcccgcgctcgccctggctctctttctctctctcgctccgtactttgagctccccctgccccacaggattggggtcgctaaatcgaataacacgaagcacagccgaacgagagctgcctggcttttggctctattgagctcctctattgaacacacccctcaatgggcgaacaactataaccgatataaaggagccaatggaacaaagccagtggaacaatgggccgcaaaacgaaagagagaagacgctatgtgtgagtgagagcgcgacgacggcgcagctctctcccaggtaagaagcccagcctctatcccgctcgcacccacgtggcttacgtaaaggtaatggtgcgagggttgctcgcacttcgtgctcaactctcttccgagagaaacgggatttggctgcagtcgtgtaggccgcactggaacactactgaaatc
gaggcgtcgtaacccctgagcccaacattgtatgcgaatgccgctccgataagacgtgccatttaattaccaaaatataaagtgcattccggctaccagagcgcccagcatggagttttctgcgagtgtcaaatcccaaaacaaacccacgagcaaatatgccgcatgctgatgacgacggcgatgccgatgttcggctcgtaacagtgcacgtggtggccaaaaagcacgctacatgcactacatctactcatacacttactcacacacgcacacacacacacacacacacacacaggctcgtgtcgggtgcagcactcactcacaccatgacgagtgcagaggcgtcggcagagtcgaccgagacggcgactgcgataagataaagcccctgcgatgacatagagcacccagagcgctcgagttctgccgacgctggcagagatggcggcgcagacgagtagcgcatataaaagccgctgactcgatggcaacgagca
attcgaaaaaaattacgattatcagatcatgaatgacttttcttaaaagggagcaaattaatactgagtaagtcccacggtagtaaagacttaggcagaacggttcctgaaaattaaaattattaaatggggcaggactttatcttccttaaggttatatgtatcttcaaaattgtatcaacaaattcgcttaaatcacaaattattcccatagcgcatattaacgtcttggagttgaacacttctctcagcgattatttgtatctagacatttgtatgtagtgcaattttatatataatgtttttatataatgtaaatatatgtattacataaatattgcattaaatccttattaataccaaatattcagacttgggactattttgcttctcttaaaagattaagcttattgtgtaacttagtgtggacggtacataatatttagtttctaaactcttaattgctatcagtggcaacgctattcaagtagccatctttc
aaatgctcgttgtcgatgatcccagcgtgaaaggccacccggcgttcattccgcggatgttcgaggcgcaacagaagagtgggtgtggtccggcccgattccaattgagcacgggcatcggtttcgtcaattatttcagttgtcgagccattggatgtctcattgttcgtgctctgcttatgggccatttttctaactaaacaaatagtagagtatacagtgtggacgtatttactgttgctttgattttggctttgaacttgagccccgtttacaccagggctgcttagttgtgaaagaaacatcacattggctcaaaacattttaaaatggttttaatggtttccgttgtgtttaataagtaagacatttttaattcattgtttaaaatgaaacaatttattaattacagctgattacgtgctcgaaagcccctgattaatctgcactattaattattcggaccatctggcagcgctgcgtacaaacgtcacatttca
catcttacgtaaagggcgtaattacagacgcctcgcgatccatatttatgtgctcttcaaattagctgcgggaatacttaacttaagttagccgagcttaacttttttgcgagccagtgctaaatggccagcagatgtggatgtggatgagtccgtacttggctgcgctgctgactaagccttgagcccatttcgccggccaaacccgcttttattttccatatttttattccattttgccgcttttacgagaagcagcgttgccgagaagccggcgcacttgacgccgatttcctcgggttataattagccagacttatcaatatcaacgtagaaaagcagatttacattgtgaacgggtttccgcgcacttggcgtgcatctattcgcaattagcaccgaattacaaactggttaacagccgctgccaacggagtggagaagcctgcggtcgcccatttgggtttataaaatgggtcgccacttggctgagatcagca
tgtaaacaaattatacgacttagatattataagagttggatttaatttgaattacgcaatttctcttgttttttacataggaatttattagcaaataactatgtatatcaaatatgaaccttaaagataaaatatatttaaatattaactagttagtctttttacaaaaattcgttgtaactaaacaatacacctatcaactacgaacatcaatgaaaagagaataataatatattatttaagtactttaaatgtaaaaagacttatgagagattgaaaatgcttatataaatgaaaaacaacttaattaattaaaaataaaaatataactgcaaataaacagtaagggacctaatatgaccgtaccacctccacccacgcaacgcgttcagtgttaccatcgcgagccgctggcgcaaatggcgcgcgcagtaggaccgctcgcccgcaccgggccaccctctgtttgttttatagccaaatgctggtcgagcgcagcc
ttgaaccatttaagctcaaaatacaacttactattcatattttaatatataattccatgttatcatgaatttattagaatttatatatacaagtaaagattcgaaattcagcttcgacccgctccttacgattgttatctatattatcaattaatacattaaggttgctcatcataattgttaattgtttgctcataaaagcgtttaaaaatgaaagatgggaaatacttttttagctttcccttattgtctctaaagtaagatcgtagtcatgatacaagctcttcctaaatgtgtagaaataatgatacatttgtattatatatacataaacgcgaaatattaaaaagaaacattccgaaaattaaagaattgcattagtttacaacaaaaactatcgaatctctctaatcaaaacgacgcgccaagccaaatttagtacattatctgtgctgaatcattttcgctgtgccgcaatatttaattaactgcagcgatca
tgctccgccagttgtttaaccaccacattgaccaccttgtcctcatcggttaccttcacatcgagagagacattcgagttcttgacatggccgccaaccagttgggcgataaacacatccccgctggtatactgatgcacatccgcgggctggatgcgcaggaaaacatcggacttcacgttgatcctggcaaaggggtttacataatgcaggatctcctgatggaccatccgcatgctcacggccatggctggtttgatgtgggctcgcgacttgttcgcgtattggcgtagatggttgtttaaatgtgtcaaccacacgcgttgcagaagcattataaatccaataaagaaatggaatttattagatttgtttacttttaaatgcaaaatcagctgtggctgcgtattttgcagtactgtatctaagcgcactacccagcaccaactggttatcgattggctacgggcagtagccaacactgtcatccgtcattttcc
ctaaaccatttttggtatatcatagacaatttgaaaaacttaactgagatctcagttcgtgcgaagtagtagaagtagtatattttgtttaatgtattatatattttcttaaccagaaacatggtttccattaaaattaaacggacatttaaaagctagtgctgtaaagctcgattttgcatagccggtgtcggccggcggtgttggtaaaggcgatgcttggactcattacttacagtgaaagagtatgtctgtttatgtatgttaatatatgcctaatacaacctattaaataattgctttgcacaatcttgaaatgttaaattctacactggtgaaaagtgagtagtgcggtgtacttgctaaggctagacacaacaattttctagatggagtagcaaaaaaaaaaaaaaaaaatggcagggtatccacgggcctacctcctaccttggcccaaggcgtattaacactgtgtttccgcagtggcgctggtcacacta
ttattttacaactttgtgtgtccttaaggccgactatatttacataaaatatgtaatactaccatcaaatacaaatttgtgttctattaaataaatgctttggcaagcttaaaattattgtaattttgcatgttcttatttttattcgtatttttatgtattacttcgactgctttgcttcctgttgcaaaattgtaacttaaaactaggaaaatttattttaatacatttttaaatttcatgtactcgttatgttataaatttaactaatttatattctgtcaaaagctgaatggcattattcagggaaaggaaaattttggtgcaaattgttattaataacattttcaaattacctaaataaaaaaaaatagaaaaaatatcttgtcttaaaaaacactatatatattttacaaggtaatttaacgaccaatgcttgacaagtatcgaaaagtcgctaaactaaaaatatcgatacccgatgcatcgatatttttttc
tgctctccacttgctctggtgtccagaacattggtaattttcttaatttttaaacaaattgaaacaattcaacaaattctacagtgcgtctcaaacctctttgagagtgtgaccgtgcataagagcgtattttacggtattttacgttatttttcgaaaatccagcagcggtctgccttatttataaactgatgtttacgttttagctttggatgcgaattcgattctacaataataaatggaagcaggcctgttttttatgtagattatacaagttcccacaaaattacctccaagcttttaatttcaaattattttaatattttttaaaacccatttaataatttttcctatatttatttactttctttgtttaccgtaatcgtgacacgagggctgaagtgtcatcaccaaatcaggcgctatttggtgtttttcaactgccaacaacggtcttacagaattaaagacaaaaacgcaatcgactaaagtaattagtt
ctccttcaagggccacctcggcgaccaggacttcttcaccctgctgggatacgagtacccgaacttaatctacagactggactgcatttggaaccgccagctgtgcacctggtggaaggatcacggatactcacagatattcgacgcttatttccggtgcgagggcaatattaaaatgtaccatggcaactgtaatacgcgaattccagaataaataaaattgttataggaatattaaattaattaaatgcagggtatttttatttggtataactattgtaatggaacgttatgtaatatacggtgaatttaatcttagtttatagaccattataaatggtgatatataaaaatgaaatttaaagataaaagacagcccacacctatcaccatttaaaatatcaaaacgatgtaagaatgttatcgataggcgagaagcaacagagtgggaatatgccgcacagggtgtttcgtgtgaatgatttcgcctcttgtttctt
agccacggtatccggtgctactcctggtacttggatcgatctggtcggtcctgtgttttcaattctgccagtttgctgcttgccgcaagagcacttcacatattttttccacaaataaaaccgagggatcgaaaacgcgtttctgaaacgcgcaaaaaaatggcggagtaatctcaaggtgtgcgctgcgagaggttgcgcagccttgtgttttgtgacgtcacaagttttgacaacaacttaatcaaatttgagtcatatttttgtattgcaccaagcgttaccttaaaggatagaacggaaatttattagccataaaaacaattaagaagatatttttggatttctgcttggagcaaaaggtaaaaaattcttaaagcgaattgtcgtctctcttcgtccatccctgtgtacccatccctcgaagtaatcattgtatttcaacccaacgctctactggtcacaccaatcgttccacccgcgcccgctagatggctcca
gtctaaatcgctggcgaaaatgcaactacaactgcaccggaccgggaacactgcgaaacgacctgccacgcgctcactcgaacagcaaaaagaatgagcgagaaaaaatggcgaaagaactgccaactcgcttgggagtggtaacgattgatccgggagtggcagcgcctactatacacgtatcgataatttcaatgttttcttcgatttattgttagttaagagcagggaatattaacaaggcgaacaaaattattatagctataatattgatgtttcttacgtatatttatggccattctaacttttaataatttgagactgtttcagtaaaaaagataaatatgtgtaatattctcaattggaataatataaaagtgggaacagaattaatcatataaagtaataacaatgttttacagttgatataaaatcaatactttcgagacttatttgttttttaccaacgtagtggcatccctgtttgcggtaatatcgcg
gctttgcccaaaatgtggatgctgtgagctaaaaaaaacctttttttttaataggctaagacatttttttgaataggctaagactttttttgagcatgaatttttttgagcacgtgaacctaggattaagaacaacaattcaagtaagccatatatacccatattatatatgcgaacatataactattaaaatattcaaataaaaatgagcattgctactacagaaaaatgcgcgattttctttgggtttcaaaaccgttttcgaaccgtaacactctttgcctcatgcaagctgctagttcatgatttctagaacatcgttcctgggagtggagtgagttccatgagtgcctacaatgtgctggccgcttccgctcacttaagtcactcaatctcaattccgagtttaatcagcagctccgcgagcagagtcgcccttagataagcggatcgccgcctgcggctcatcattatcttttgattaacgcgccagtcgacag
tggaggagacgggcaccaggtctgccgaaaaagggtgaaataatagttggtggcaagataaccaactcatctcatcgagcacccacctgcctcgtacttctcttcaggattcagcttgtacagcatcggagaggcggagacgctggcgcagaccagcaccagaaccagcaatcgcggcagaagatcggtcatagtgatgatgatggtccaaaagccacacacaaactggtctcttggccaagcaaaagtttaaatttaaatttgagaaactcaccatgggcggcaactgaaagtatcgcacatttccagcgattcatcgatagtccatgcacaaattatttttagcaagcatagaaaccgacctagcggtggtatccaccgatctagctaggacacacaccgcggtttaatatttcgacagcaaacgtcagaaagagcccgatagacacgtgaaataaggagttcgttatcgaagtaccgcacgcccgatgagatcagac
ccttaatttgtctaaaatttgaggaaagcaggaatttatcgagtattatcgaatgaatgtgagtgaaagcaagaaaagtcgcgagctaagcattatggggcgccaaatttatgaatttcaatgattaaaatgaaatatgtttaaaatgatcttggggcaactgtttacaaaatttattgagtcattattataattattaagataacgtttcttcgacaagaattgcacacaatttactcaagtttacaatgtagttaccacacaatggcaaagttttgcttttggccacaaaataaccttgcacgaagctagttataacccagcgaccttagattattaataaaatttaccctaagattataataatttcattaaaaactgcaatcaaagtttccctttttgttcgcattggcgctcaatgtggccgcagaaaaataccgcaaaacgacagtaataaaaaaaagtactaaaatgtacacatatgactaaaaccaacggcc
gggttttgtgtttgtttttgcttcttcttgtgctcctgcttcctctccattttcttcttcaaccggcttacatggtcttgcctttgtgtttgtacttacatatatacagccaagggcgcaaaaatatgaactaaaaaacttaaatactaattcctccgcatctcttaaagctggttttaacatttgggaacgctcatattcaaaaatattcttgcgacacatatgcatgtgtatattaatgcagctcaaagtttgatttcgtgaacatttgaaaatgtaactactaatattttggcttcaatagtgtgtactgcctgcttgtggtaaccattccaagtagcagctgttctccctgctcccttcttatgctgtcctctccctcttcatcacacaaaaccacacacacacacgcgcactcccgctcacacacactcagaaagaccgctctgcttttacaggcgtcgacgtcgacttcttttctttgcgcagcgatggttttc
aggtggccatcggcatagacggtagcgtgtatcgcttccatcccaagtaccacgacatgctccagtaccacatgaagaagctcctcaagccgggcgtcaagtttgagctggttgtttcggaggacggatccggaagaggagcggctctcgtggcggccaccgcagtccaggccaaaagcaagctctaaattcgaagttgatattcttcaaatgcatgggaaacgttacggacaatgatatatgagcacaaaattatggaagaagaaataaagatttaaggatataatgggaacttttaatattatcctttcaaacttaaaattgtgtccagaaatccgatttgaattatggcgccaaagatataataattttctgccttagtggcaacactgcacatccatagtattttttagtacatgcagtatttttagaatatttatggaacgatagggatggggtaacactattttggtataaaagccaactcgccatctggtaac
acgcaatgggaaatgatgccaagaaggaggaaatgacggagccaccaagcttataagaattggaatctattactactattattaccatttggaattctagacaaaatttgcttatgtgcaaattacctatctgtgtaggtgttctttaggttatttaatttcgaataagaattgggggtaacccacattttcacatttcaaaaacctattaaatcttgtttctgttcttgtttttcatataatcaaatgataaatgataactgatgatctttgatcttatagatttatatataattttattataactatattatattcattaactttttataataattttaacagcatgagtcaccctaacaagctgcgcacacctagataacccgcttgtgctatcgatagtcggcgacgggcagcgcccaccaccaagtgtgaccaaggggcatcgccgaaatcgatagcatccgcctatcggaatcgaagtgttttgcacgaacatc
gaatattcttattggcttatttgaatttccaatgtatttaaatatccccttgttaccggtatatcgaatagcctcgccaaatgcatcagtctcccatctcttttccacagtaagtcatgccaggcgtgcctgagtgcaagcgggatggctagtgtccccctgatcaggctgccacaccgctgaaatagagtaactggacgccatgcgtttaatcgattactaacagcagtttcgagccactatagggtcgagaagacccgtttcgaatgaaaatataaaagtagagctattgcggaactcttgcaatggattggaaatgtccttaatgtaataagagtaatattacagcaacttcgttatcgattatgcactatatttgcatgttatcgattagataagatggcgtctattatctggccatatccgcgacttccggcagtgtggcaacatcagctagaagcacactcgccatcccgcccgcactcacgcaacagcatacg
agaatgtgaaaccaagtccgaataagactaagaagaatccatctgccatcatctcgatcctctgtccagatggcgataagcccaataaggaagccaagcccaagaagaacggcgggtcggaagaatttcaggccaaagaatgtccccgaacgaaaagcttcaagccaccagaagagaggcgaatatttctggagcaggaggtggttcccattctaatggagggcatgttgggattggcccgggaaatgccccgcgatcccatcggttatctgcagaagttttggcttgacgacaagcacaagtgtgacattccattgccgcagaatattctttaacatatagctctgatgtaacccaatcaaatttcaaattgtcagctaattaaatgtttttgattcgacgttaagcttacgcaatgatgcatttctttgatcagtcaggcgaagagattctgtaccgatttaagggctataaaagcagatattccaatctcaaactgc
tcgcatctttctataaatattgtttgttattcgcgggatatatgcaacaattagccggcgccaaaaaaatgtttattttagtatgaccaaaaatcagtggaagaattttccaagattttacacttttaaaaaacagaatacgcaaagaaatgttattcgaaaatatattcgttattatgtttaatgcttacattattgtgcctcaagttttaataaaaatggctagtcttaaaaagaaacataacaatatttaagtagtcatacgtcggcgaactttttaatgatagtaatagtagtaatgcctaatatcgactgtgtagcgtttgctttttataaaatttattgctaatacacgaataaagtcagaataaattttgaactcaagcaacacacactccagtattggaaagcgtgagcagcagagttgccatcgcccagctgttcagcattatttagtgcattctcgggcaagttaagttggctgcgatttaccccacttc
aaacaattccgattgctggatcgaaaggccttcagaacagcttagctatgcgagccattgaaatgataagcacacattgtaggatatgtatattccaaatttatacagtggtaattccataattatttcttgttgaaattcaaattaaaaatattcttaaattatatatttaaatctttgttacgggccaagtgctagaatactggattcgaggatagggcaataccattaagtcctacagagattaactatttggcggttgcataaagcggttatcttctgtgactaaacaaatgtagacattcttgagccaagcaaacgctcagctgttatgcgaagcaatctattccagcatgctacggaaaaaagtacgcttatcacgggtcagctccgtagctctaaacgctcggccttcctagtgccgataagccggtctcaaattcggccggctgcggcgcaaaacgaggtgtcgttatgagtagtttggcagaggttcaatc
ataaagaaagcagtacattggggtagtagaagtagaactttgtcattctacgtcaaaagtatcatcactgaaatttgcaagttttttgcattggttttaatgaatgtgttaagaaatcaaccttgaaatagccgccaaatcacacagtgttgtcaataagctcatttttaacttatctggcagctctgaaggatttttagaaccagtctaaaataccgaaatatatcgatagtggcaataaacttctcggaccattttcctttcgttatttgtacgtatatataattagaattacaaataaaatcacgcctttgtttttgtaaaagtatataagatttggcttatttcacattatcagcagtatccgcatttgccggcttctacatcgatagtcacaaagtattgaaacgcctatcgaactatcgagagtacgccgcactcgcagtgacgtgtactctttttttttagcaaaatataagccgcatctctacacatagttt
catagttattttaaacaagaaacaaaccatttaaatctaggctacctgactttttcttttaaatacacacaattcattcagtcctacggtctttggaaatagattgtaatttttagaaatactttgtgttctcacactaacacagttctatttccgttaaaagatcataatcaactgttaaactttagctagagtttttgacggttctacaaacgcgccagctatcgggcatcactagtgcgggcggccgcttgcgcgccaaaagcagtcgcgttttatcgataacggcggagcagtattgccttagcgctttagcgagattccagcgtgtccactaaattgcataaaaagttaaataaaagaaagttggataggccgcgcagcagcagcacccaccaaagaccaaccatcccaagattcacggcaatcacgaaaactgaccaagagtgcagtgcgcttgtttgcgaaccttggcaacccagccagttgttccgttctgc
attgtcatttgaatctgtccgcttattatatccttatgtgcagttcttttacgattcgaaataaatatcccccaaatatggcagaacaaagactttttaatatccgccatcatcctttgaattgttttaatacgctaagttgagtgttaaataagttatattaaatgttactgaccattgcctttacatttatccagcgctcaacttgtttattaccgccagtggactctgcacttagtttatcattaaaatataagtccactgcacttagtatatcaataaaatataagtctactgcacttagtatatcattaaaatataaaatgtaggtttatattagtataactgtaacgaatattcaagctcgcgcggagttgccagatcacaacttaacagcgtgctgttatgcgcatgttgtcacctgacattccgccttttttagtaccttttgcgctgacatttggtcgagaaaaatataagaagaggaagagttgaaaatc
cgaactcgtttggatgctccgctaaatgttttagcatacaaaatatgaagaaaatcatttcatttactgaaagcatgaccatttatagtagtggcttttgctaaacgagttttcagccgtttcctccgccgagagcctgctctattggattacaacttgacgggtagggtcgtgtgcctaaaaattttcgatgatggtactacgacttggactgagggatcgtggaattagcataatgtcgacgccaacatttgcaagaatagggcggccaggtatcgatgcgctttgttcacgtcggcttggccattgttttatcgcacaagcttcgtttttcgaaggtggatagcatttcaagagacaaaagctgccgaagaagttaccaaaaaatgctgcggagccaacaaatacaacgatggtaaagtctgcatgaacttgagcgcagtttagtgacaccgatcgttggttttcgtataaatattggacctttcggtgatgcaaac
tgaaaaatataaaaacaacgcatacacatgcacaatttcctaaaatttttgacaaatacatttattaagctttcgcattaacggcacagtgaaactccacaataatatttacctaatatatggaataattcaaataaactatatgttgtttattaaagctacctaaagcatttgaaattcaggaaacttccattaaattagttcagtgagaatttaaaattacacgcagatggaaattatcaaagcatgcaagaatgtatacttttcttaattacttgacaaaaattttgcaaaacacgttcacatttacggtgctattaagctcatcgataatatctagctaggaaataatataaataaataaaaagctaaattaagttttgtaaagttaccagaacacttacagcatacagaaatctttctctgcttaaaattaaattaattcaattaatgattgaaatcaataactatgaatgcccctactgttttagttttgcttt
attaacaagtaaaacgtaaaacataaaacatattttacctttaatgcgtacacttagtattaatgaaatggccgacaaaagcaaaaaactataagaaatgagacaaaaaataaataaaaaggaaaaaaacaaaaaactaaagaaaacagagaaaatttgcaaaaaaaaaaaaaaataataaaaaaaataaacaaaaattcataaaaaaaaaaacaaacaatagtgtgttcttatttcatcgaaattgtaatcgaatcgttatcaatagtgcctttttctatatttatatatatttttacatatgcacagtaatcaatggattgattattattgtttattattgtttattattattttgtttatctcgaacctcagctgaaataatcgcaaaagggtcgcaacctgccagcaatcacaaatcgtgcgataagaaggttatctgcagcatcagcacctttctgggggctataaaaaagtgatcgccaccgaatggggcgatc
agcaaaagaaaagtgaactcaacgtgtagccatgctaataaaccctagtaaatcgctgaatttattcctatcaaattattttattttattggagctcttagagataagactacccccaacaatctcaaaagctgattgctttcggctagacccacgccagccaagcgaagcctcaaactgccgcgataccataacattgttatggccaccgcactgacctattgtcgccgaagtctgctcgaaccgcccatgtggtgcttagacatgcccactgcttgagatttcaccaaatgaattagcgattagaacatactgctaaaaatatgtgagaattaaatagacgtaatagttaaaaggcggcagctgcgctgctctcctgataacaccggcgccttatcaaaatggaaacgttttgtttggaaatctcgattttcggtttatataatcaaaagagatttgcgctacacataaaataaacggaccactgccggtgcctttca
ctgcgccaaccgctgtcgttccaatcgagttgcaatcaaataaaactaaacaaaaacccgaaaactctctctgcaaatcgctgagcgcgtacgtgtgagtgtgtaggtgtgcatgtgtgcgggtggcgcagggctgcaacgaaagtatcgatacaggtgcagagtggagatgatatttttgtgagcgcgaatatcgcgatttaaacaaaaataagaagtttttattgtccataaataaaattataaattagtattttgcggaaaagcataggaccaatcaatgaatttataaagtaagattatttagttttatttatttccagccacatttaattataggtaaatataggtatagtagggtataataggtatagtataggtatagtataattataggtataggctttatcgaaagtcaactatcgcatgagcgcagacttccatcttccattgaatataccgctattcatggtattttccaacgttcgcgcatacggtca
tcataaatttcgctgtaaattctggaggatgtgtcgctcgatgggaaccaatttgctgccatttttaattatgacccaatgcatgccgatggaaattacgggcaacgaatgcacgcgcccgaaatgagttcaaaatgacagcaggacagcaagtccgaaaaaatgcggctaacatgcaaatgagcagtactttgaagagcacaatctacacacactcgcacacacacacacacacacataccatcgattggaaatgtgtgaaaataatgaagcatttggatttttcctttttctcaaccgatgatgatctaaaattataacgcacgattcatacgcgggagacgggcaaagtcggcgtttcgaatatatagaacgcccacgctgcaaaattttcacacactcgactccgaattcggatatatttttggaaaattcttgaacgaattcgtcggagaacgctctctcgcgctttaaaagccgcatacgccccgttggctggc
tggttctacgtgaattgcttagaataacttgcgattttatcaattacttataagcgatctgcattcgaaatagtttttgttagtaataaatctgttatcagcttttgttccaatcagagctggtatatatcgggcaattatcagacagctgattttttcccatcaccagatgctttgaaacgtattaaaaaatactttccggatattaagtgagaaacatgacatgtgatattagatttatttgtatacaacattttagctttacagactaactggtataggatattgtccaataaagaggagttgctttcttatcagaaagagtatatatcgaaaaaaaaaaccgattgaaagagcagcacaatttgatagataaatggccccatcgatagatcacaatcgattgcggacagggttgccaccacaacgcactgctggcttgtttttgacgagtcattttggtcgcctcgcagaaaacgcaaactaataaaacgagactc
attttttatgtttataacgatgatggatcaatcatggggccacggaacaggcaaaactaaccaataaacgaagatgaagagcgccaggcagaatagaagtagctgtagcatcatgttgttgcctaaataccatagtgtcccaacatttatgttgtgctatttatgttttgaaattttttgactaaatactgaacaatttactagttgcggcaatagagtgaccaatgcatactattcaaaaataccacaataagctatcagtttttcaaatacttagcccttgcaagacaagcttgttcgcaaaatgcataacttaaacaattaccgcaattaccaaaattttagttacagtgtataaaaagaaaatgcattctcaattagaaattaataatgcaaagaaatgcatccctgttcatgtgcgactttgacttgtcgcatcaacaaagctcgtcaggggttcaggctttattaaatttcggctttccccagacggtcacact
aaacaacatgttttagtaaacaccggctagaaagtgtaaacaacaatagaatttcagtgggttttttgcttttgtaaaggatattttgccaatggtgaatccacagtgactgctggctttttcgaaacgctgagtttcttttgaaggcgttttatattcccattattcatgttgattttcaatattcttaggtttttcagcggcttctgtcaatcataggaattaaactagagatgagcgcaacggcgattattttgaacaagacacagaacaaatggaatggagagtttgcttatttttttatgctatgcaaataaatggaacaaaaagttattccaaaaaattgtttagatgtattttaaattattttggaatacaacgaaaacgaggcaagtacaaatttaaaagcattcaaagttacgttgccctggtcttgttatcgattgcactatcgatagcgtatctaaaaccgagttggcagtctacccggcaattttttt
gtttaacttcttcttcttctattgaaaatgccgacagggctaaaaaaataccaaattcattcggataaagatggcaactctgcgcgacaatgtagccctgctcgcctttttttaaccctcgaaacgtgttgggtcttcaatattgacactaatttaatagtttacgttcgtaaacaatatagactacataactacttctctaataccataaaaatacattttttagaaaactaaaatttattaaaagctatatttgtttttattgaaactgtttaataaaacaaaattaatatttctataatatattttctgagttaataaatgaattagaatgttataaatatttcattctgcattttcaaagcttttttgattgcacatgcatattcaaagaaaatttatacagaacgcgcaagggttaaagattatgaatcatttaccgagaaagttaaatttggatacttctcccatttaaagcgtacgattctcagcgagtcagc
tggggccgcactggtgcagaaaccccgggctccaggcaccggaatctgtttcttgccatttcgcagctccagctgcaccagctgggccaaagccgcctcaacttccttggccagtgcagcgttctccttgatcagctcctgcttctggcgctccacaagttgctgctggatgccggaaatctggggggcagtaggttatcgagtgttcgcaggcgctggcaggcggaaatacttgcctcggcttcaatggagttgatcagcgcctcggcgcgctcgttgttgcttgcaatctgctgcagatcggccattgttcttttgtttctcgcgaattttgagcaattctggccgtaatttttacatgcggatcccacagtcgtggcagctctacgcagcattgcagtgcttcttcttgccacgcacagtggcgtcgcgcagcgttggacaggtagttcgttggcggagaagcgagagtatttttacatcagccctgccagggtcac
aacagaagatttacttgcaatgaattgtcatttcttagatacttggcggaaaggtaaaagaatcataatccattgaggctttaaaagcataataagatactaaaatgggtatatatatttttaaatttatcgaaaaaatcgatgagaaatcgcttcctctctagtccactatctaatatgtaaagaagaatgatatcgatgtattacagaagcgcttcgatacccagctcgagcaatcgatacgatagctgtgcatcgatacattcgctcaatgaagctgactgcacgcacgtccgttgcgtcaccggcgctaccttgccttaccgtttaccgttcaccgttcaccgttccgttccgtgccgagctttggcggtcaagctcaaagtttctgtgcgctatctctttcgcgcttgcggcggcggcggtggcgttggcggtagtgggtcgtgtgcagggaatacaagataggcgatgagcggcaactcgggcggatcgaagcc
ccaaagggcccacggatccaccggcttatcactgtgcgtccacgagttctgcacgaccgtctgcgggtcccgcagccgctgtaggtagtaagccgccagtccggctcctgtgccgcacacgaagctagtcaactttcgcatcgttagggcttttaggtattttctttaattttagttttgttccgctgaataagtgcggtatttaaatactgcgatttggtatttgacatactaggttagcgggtatataaataccgcgcaagaccatttagaattcaactatcgaaaagttaccaagatgaatcaaaaatacgaaatatatttacacaattattgtataccaagaaaattaaggatccacaatcaattgtttcgttaattattccgtatgtgtttcttaaagaaataccatgcaaatactgaatactgaaaagtaccagcgctggcactccttaataacaatcaggttgacgcgatatggcaacgccgtagtgtgaaaa
catttagtgtagtctaagtcgattaaacttatctatgtaaatgattgtcttgaattgtgtatgcatgtacctacgactactcaaatacaatgggtatgataacaatatcaattggcttttattcaactcccttgattctatcataactaactaccaaggctcttttcatctaatcaaaattaagcattatgtcgcgtcttgtgtggttaaatacacgctaaataaattttatctttgagtgaaaaatgggaaaaatttttgaaaaatgtattataaaaatttgttttaaagatgactgtcacagctaaaacaaccaaaaatctaatataaattctcgtggcaataaattatgatattaatcgaatattaatgatattttgctggtagaaataaaaagatttaattccgtaggagtgaaccattatattcattttcgcaattcaaattcgatcgcaagctttttcgatatcgatgttagagctgcgtgttatcgattattc
tggcggcgtgtgagtcaaggacattctgtgtcctgttgaggcgattaggcacgcgtgcagcttgcggaatttgactattcttagaattatttacttaaaataactgtttgctatgtaaatagtaccctaattaaagaaagcaaagcaagtaacgtagccacttgtttttttgttggattagagtagaaatactcaatcatataatcatcatcataatttctatattacattacaaaattaaaaaatttaattttatcttctaagggagaaatagagatgggatacaaatcgaaatcgatatgctataacggtcaattttccaatcggttttggtgaaacagctgctattggtgctcggccctgcgaagggggtgtgtattggctaaagttgtgaccgtgcctgagacatcggtaatgaaaatagttcccgatatcgactgtagctacgttttgcgattctgaacatatcgatattaaagcgtagcacgtgtggttgtggt
gtcaggcagcgctcgaactcgccgatctcggcgctggcgttcacgtagccaccttggcgcaggacaatgccctcgacattttccgtgtgatcctggcggtggtctggaatgtattccgccagaacgtgaacaggtggcaggccaatacaagcttccgatggaaggttcatctcattctaaaaggaattacaaagaaaaaacacatttaattacatctacaacattttttaagatcttagttgaattcttttcaaatactgttgctgagcttctttataagagttatactccttttaattatacattaaaaacattaatatgggataagtttcttaatgaaatatttaaattgttcccgctacacttttagtgttacccttttaggcaaaagctaaaaaatactgaaagcttggaggcgatatgaaataatatagttcagcatttttgacgtgctattaattgcaaaattgaatgtgtcagtgcaaaaagattataaaata
ctaatagattctattttttttgtttgtgtgtaattttcataaccttataatacagaaatggcattagaagtgaattttgttaacttgtgaagttaaaaaggaccatcatatttggcacgaaaccaatgggcaaaacttacttataaaatagtccgaaaaaatagtatataccagtttttacagtaccacattataggtactcggaggtaataatagaaaaaacactatctttgcatttactgttacactacgaagcactatatttagtagcagtactcattagagtccactcacaaaattagcaccaaccggcagtaattggtcaaggatcggcgatagcttcaaactccgaagttcaaagtcaaactgccgccctgcgaaagcttcgcgagtggagcttttctgcacttatcgatagctaacattgtggcgcgactatcgatcgacgagctgccgcttaacagtgccatatatagattgtaacattagaagctcaaatc
tgctgcacttcgtcgtttggcggtcaccttgtgcccactgtgcacccgctgttcttgcctttatatagaccttggtttatgctagccgaaccagtggctccaatgtgtgggccaaattgcaaatctctttttccggaggaaaaaacgtggaaaagactccacacacgcacacacacaccgccgaaattcgcgagacgaacgaagcttagaagaagaagaaacagcgcctgtgtgtgttgactaacgccgcagtgtatggggccctacagggctgcattatgttcgccggtaacagtttagccaaaaattcgagcaatattgaaaagccttcgctgcggaaaatctaggcaccatttatatatagaccacttgcttcataaggtaactatatttaaaggcttaaaaaacagcgacttttcacaattcccgataaattgccattcaagttgcatggccaatcgattgttgcagccctggcagctgctcgtacgtgaacacgc
atgttaccagatgggtgaaacaatgctatttgataatagtgatggcacttggcattcgaagatggcaacgctgaaatatcgcacgccactttgctgccagactgtttgatttatttttattcatagctatttttttaaacacacgcgattaaaatatttgctcacagaaaatattttcaccataaatttgtaacttaatatttcacatagatatatatatatatatatttgcattcaaaataatataaaatatcaaaaaaataatataacaagtttttcgtattgatcgaaatgttgataactccaacaacgcaattatgagaaattaaaattgcgcgctaggagaggaaaacataccaagattataaaaatatgatattaatttattattttagacctaagaaataattcaaccgctttgttaccaaaaaaccataagttatcgatcgccattagttatcgatgacgattgcagcagctgcatgcaaccgtgcagcgca
taactttcctatacatatgtaagtaaaatatttccatcataagcaatttaattatgcaaacgggagttgaccatataaattctggagataacttcaaatttggcaatgtgtaatcatacttccgccttcggattcagaaattatgttaacttttctcagcacatctgacatgcgagtggaaccttgattctcgggagcagaagacgtcatgtcgcggctgatttgaatctcgcgagtcacctgctgaatgccaatcgcatcgatctcgaattaatgtggctcgcactcatggggaggaaaaccctgcttcaggggtaattgtgaattcaacttacaatcggggaattcttccgacagaacgcgtggaatgccgccgcctgccgtagaagatttcgtccaatttgaataaaagctcgccgagattgggccaccagttgcatgccaatgagcgcaagtcagcaccattcagcataaatagatgccatctttgatggggaggc
gtatacacttgcattcaaaaacgagttcattaaacttactattgagtatgtttttaaataataatattctgtagtaatctttttaacaattactacaaagaaagcgttatattcttcttgtaaccattaaatgaaattttatacgcagtcaatataatatttaaaaaaaagttagaactcagggaataattaactaaatcatgttagaatatggttaatctataataaatagctgaaataaaattgcatcagccgctttgtaaattgtattgattttaaaaaaaagatgataatttattatattttgaaaagcactcatttcctttaatctcctacacaggcaacagtcaatagttcagctttgttttaaaacaaaggtgtactcaattccagccagatcggttttaaatttgtatacattatatatatagattatacagattataaatctcagctaatcggcacggctataaaaagaaggcgacgccgatcaatcggct
aatgttatttacaactgcattaaaagcaattacggaattcggttaacccacctgccacaaaacaaataattatattcaattaggattggtattcaatatttactttgaaaacatttttgcagctttctaaggtttctttggacaatgttgaaatattaaaataataacttatttatttctttaagaatgactaataagcaggcaatccttatcggagattaatataagtttcgtcatatgcaaagatattcttgtgtcaccccattttatttttaacatttacatttactgtaccctgaaattttaaccctgacacggtgtcttaacgtcattattttataaccaaccctttgcccgtgattgtgcgaaatacttgctgatatatttttacagcagactgggcagaaaatcgtctttgcgggcacgcaaccacaaagtctaattgaatttggttggcagcacaaaatgcgatataaacgaggcattgcggtgattggaaa
gcttcatcgcaggcgcagcattccttttgagcagcagctgcatcaggctttcgttcgcaaatcacagtggataggttgccatcgtcggcgaaccaggctctcggaccctcgtagaccattgctgacaaagagacacagccagaacccgactccggagccacccacattacctggacttctgttttgggcaggtcgtccgcctcggaaaccgtgttcacgcatctgtcgttgaactgggtcagggagtcactaaacagctggaagcggcccactcgccggggactagctgcctgtggacgacgggcgccagtgtgtgcctccgcagtaatggtaaagtgggtgaaatgctgaactttcaagtgagtccgggatccaagtagaagtactaccaaatttttttaaattcaaaattcgattaaaaaaactacgtatcgattaaagggaatcgatgccatcactggcactagcactgttatcgacaaatttatgtacctatagtt
aacatttggtttggcttaatttatgggtcagttggggacaacaactttcttggcggcttttgtagacagagaatatgtaaatgtgagccatcaaatggagcagcaaccagttattttagggtccgagccctatagaacctttacgggcagcgaaagtgacaacgaagtggaaagtttttgtggcattcatggaaaagtgtgtgcctcacattgacataggtcgttaaacggaggtgctactgtaacgaaatagccgcaccgtaaatacgccttcctgacatgcgcattaagcgtgagagctgatggatcgctccacctccccgcaggaaccttaagaactcgatctcgactctaattaaactaaatacggcacaagagtttatcttatcggcggatgcaccctgtgccgaccggccgtaccagcaatgttaactatagggcaaaccgggagccgagcactcaactttaaaaaacgagaccccatctggtttcagcagaca
gatttccaagaagttttcaattctcgcaattccaaacgcaacgcgttgtcacagttttcagccagggtagtcgaatgcacctaagatctcggtatttcggtatgttttccatgagatgtacttcaaggaacgtgttggtatttttaatgaaataataaatgaagtagtagggtacatttcttttttttaaaaatcatttaaccaaatattctagaaaagttttgtggttggtaatgaagaataattgtaaatgttttccatctgctgtacttcaaggaacgtgttggtatttttaattaaataataaatcaagtagtagggtatatttattttttatataaatcatttaagcaaatattccaaaaaaatgttgaggtttttaatgaagaataattcggtgttaacgtacacgaaatacaataatgtatgtgcggtatttgtgttgtaccgaaattgtcaaaataccgaagtagggctgtcgagtagattaatttggcgca
cgagaaggagcacgatattccagttgaagcaaatataagaggcaccacgcaattatgtactgtatataaatgtgtaacattgatagaattaacgaattgtggactatggatgatagtcgatgggagagtcatggagccagtggcgcggtgttgggctgcgtttataacatttttgcgaatctatacactatgccgaattcaatataaaatatatattaaataaatgttatatgtgtgtgtacttgaatgaactttttaattagttgtgcagatggaaaactgtcgcagcaaatacatatgtatatatattggaaataatggactattatataaaacgttggctcacattttaataattaaaccaatgaatctctaacctaaaatcctaccaaaatgtcaatgcatacatttctatccaaacaatttatttgaattcattttcaaactttccaataaatatacatatgtatgtcgataggaaaataccatacagacactca
gctcatgtcaatcatgccaacattttattctatttgatgaacaacaacaatcgatccataaaagcaatttaattttatatacagaagtaataaatattaaaacgtattcaaagtgaaacaaattacctaaacaacttaatattataaatattatatgttaatcagaatttactaaatctttttaatcaaagtacaaagtaaatcgtcataaatctaatcaatagccatgagaaaaacatagaaatgccatcatcaagcaaagatttcaaaaaagaggtaagcatgcgtgagttgtaaatttaattttaaccttataattctgagccaataaattaagttttaaaaagcgcgccaagagaacttatcgataaatggctaattctgctatgcagcactggtgctttgtttacattctgcggtgttcggcgtttgtctggcaacgccgcacctgttctgtgcgggtggcgtgttgcaaagtgccgagggcactgagaactact
ttataaaaacagggaaccccgggctgccctctcattttggcagcaccgcgatgcttgggcccccacttggggcaggcacagcgccatggtcatagactatgttagggtttatgcggagtagctgtggcatttgtcaccaaaatataaataaagtacttaaacatcaatcatcgcttcatattcaaaaaatgtttctaaagtcgaaagacatatcgattatcgataccaggaattgtgttcttactgcaaaagttgttaacaagtaaatgcttttcagaattaacttatttccttcacaatctcacagtgtaaaaagtgaacgaattgaaaatttacacgaaaaacatttgcaactccttaccacattttccatatcgcacactgcaatcgattgtcgccggcagcggcaatgtgcatcgtatcgaactgctagcccaagcggcatcgatactatcgaacgcacatcggcccgaaagccagctctagttttttttccccga
aataaaagcctttaaaaaataaaataaatattaaacagtttatataaagtatttatttaagacttaggatacaatctatgattagatatttaccaacggtctgattttacatgtgtttatacattccaaatggtaagtttcctcaatcatcagctatgaatcatctgtttctaaaggaatttataatatatatattatatttcattaaaaagccaagtcaacctgcagttgcattttatcttagtaggaaacttaatgttaattcaagcaattgttaatggtattgaaagaaaaattattaaaagtcacttactatgggccagggcacacttaggaaatataaataggtgccaaaaatgcaaaataaatattaattataggctgcgattatggtacgaccaaacatatatcggtttgttcgcactgaattgaaataccagagaagtacataatttgttagtatgtaatattccctggtatttttccaatgactgtcaagc
cttgaaaagcacgagatatggagctggacggatggtttttccatcttaactgcttataatttaaatcgatggaatcgactatccgctaccctttacttaactattgcgtgattcttgattagttcatatgagtatatttatattataaagttttttttgatggtctgatacttttaaaataatatattaaacaaattcattttgattacaatgtttgaaaatgtattttatatagataaattttcagtaagtaaacttagcaagcattatagctaatataattatagctattagaagtaacttacaaccagcctataaccagaaaccatataaataaataatataattttatacataagcaaaatattgcattttaatcgtaatcttttccaatttcccaaaaccaataagcagttcacataaataaccccagataatgcattcgcagccgccaggcaaacataaagctcttgatttctagtttttccagctcaaaatca
taagttccgaaatatttacattttttttatgcaaaaatttttttgaatgccatattttaaacacgtattattagcattaagattccagttttttcagctgccattcattgtgcaatttgcattagtcttaaaataaatattgatgaaatgagatacatttgtgtttaaaatttcaattttcgtgtttttatttattgttgttcgcttgtaaccgttaagttcaatttacgcattttcagtgctgggtattgtaaaaagaatatataaacttagcattgcatctttacagcgtagttttcaagcaatatacttaaaacagcaaaaattaaaaattacatttaaagaatgctaactaatagaaaattaccagtcgctttaatcttatttaacagttgccaacacttttaccgcgccagctgttgcctatcgatagaccgattaccggtttgttacgcaagcaacaggtctggcgtgatttctgattggattcttgccattta
acgccacccgaattagagatttatcattgaagaattattttaaatttgaactcaacagctgttgtcgcggcgttgccacctgttggagaaatacaaacaggagcgcgccaaacagcgcatgtgcaagttttccaatcagtctgcgaattccagcgaagtccttggtagcgtgataagttggccagtacacgccgagctatcaaaacgttaagacgcgcctttttcgaggatattttgcagttcagctgttatcaaagacgcctcggcgcgagaaaattggcacacaatggatatataaaagacttagtaaattccaagtaaataattaatagaatatatgagcagtgaaaagaccatatcgcaataattgtgaataaaaacagaattaatagtattgttttcaattcaaacactaacgctctgtggcacagctggcaaccctgtcgcccccgctctattcgcgctcttttggtgctgcacaacaccgcggtggcagtgtt
ttgcaccatatttctagccactaatggtaagtactcccacaaacagagcgagagtgtcaagatttcagcaaacatgcgtgcactcgcacatatgttcgattattagatttaattttcatttgcacgacaccataaatgtccctgtgtctgctgcctttagggtttcctggttaattgagttaaccgcgaatcccattcatctgcaagcgttggttggttggcgctgacgaaatataaagtatgtgaaatattttaaagttgactttactttgtgacgttatatcacattataattcgggttggaattggctagaattgaaaaacaattattatgctgatgctcttcacttactgtcactttccacaaaaaaaaactttatttcaattaaaagacatattcgaaatcatcttttccgattcgaaaatagttccgaaatttaccgttttagatacccccaacgaaaaaattaatcgatttgcacgcaaatgcgatatgaatc
gtagccgttctaagttttactccgcatttttgatgagaagtactgacgatgtaaaaagtggcgctggaatttgaatttgatgacatggctacactcagctaccaacggcttatcgataagtaccggctatcagtatcgaacttagagatgtgatcacttgtcgtgttttcgaaccagttttcggacaaaaaacatgattttgctagttgtgaatttataaaaactgataataattgaaatatttactagttaatcttttttttgtttcttgcaaattatctacgaattaactttaactaacataaaaattcgccactatcagtgcgtttatttttcaaataaatatgtcgagtgctgccatatttttgcaagtcaaaggcgaaggttgccacaccgggcacaggagaagacagtgtgcgtgtggagtggtgagtgtgtgtgcgtgcatgaaactcgacgacttgttgtgtggatcaaatcggttgaatctgcactttgga
cgacgccttaaagtatgccatgtgccataatttgctatgacatggcagcgaactttgccccaaataggggtacccaccttacgccagctgaatgctaatgctaaatcgtcttttcaaacgcacaatttaggcagcagcatctctggcattaaacaacagagtaatccagcatattggccattaagtatacgcactgcggaccctcgtcaaattaataacatgcgggcggcaaaagtcggcgggcaacccttcgagcggctatatacatatgccagaagtatccgtgcacattttagaaatttaaccacttgttaaacaataatatccaatatcaaaacacgtccagcgagtgcgcaggccagagaatgaaactgagagtggcacacttcctcagaggagtccagagagaaatctctcctcttccacaatgcatacacacaaatgtacaccaacgagcgagtgaaaagcgttctgattttggccaggccaaaagcaccgtc
ccgtgtacgtttgcagtcgaaatccaaagcgcattcgccagggttgccaggtgagcggtcaaagtcacgcatcgaaacatataacggtgcatagtttcccttttattctttgctaataagtaataccattactaccattaattaaaattacctaattatactacttaatattgcagaaagaagaactctgtacaaaacattttcgttatgtttatacctcaaagattacggtctttattaaatattttttaattacataccttttttccatatttctaaaagcttttgcatagaaaaatgtcttgaattacgagttttcatttttaatcatttatatctcttgatcgactcgtcggaactatactaggttcactcttctccacaagtaatgggtatcaatatggttcggtttcgcaccagtcacttgatcacgatacgctctcatcactaccaagaagtgtcgtgcggtgaaagccgtaaatagttgccatggtcacact
agtttgcgtgtgcgacgacagcaccgtgtggcgatgggatcgcgtcaattaggatgagtgtttctaggctaaaagaattttccttatccttctaaatccgataccatatttatgtaaccatagttattttcagtgtaatgtttaccttcaatattaagtatgttcttatgcgtagcatttatatacaatactcattgtattgacaatttatgttaaattatgttaaattttttaacattaaccaagatatttattctattctattacttttttaatgatcaaatagcttcgcaaatattatcatcttatgttgtgtgaatggcgtgggctctatctttaatgtttatattttaactaactaacttgtacacaataaaaactgtgaacactaaagattaaaaccaatatttttttaaagggttcttcaaaaataacggtttttatctcaaatgtatctggtattttcagccgttctttgaacggtcactcgaatcagctgc
atgaaaatcaaaagaaaatatatcatataactgccgtacagccaaggcaaaccaaattttaattaaagtatttaattatcgttataattgtgttcaattatccgccggctagatcggaaacaggaagttactgttgatgtatattcgtttaaggaaatacggtaagaacgttggcagcatgggttaatttttcagcttttgcaaaagctccaaagtaaatgcaggcttgtggtaactatcatcgcatgtgaacagcgttgtacacacacacacttgcacatttacacctgggtattgaagttatcagctaaaagagaactgacttcctccgattgtacatatatatatatatatatatatatatgtatacaaacatatatatgtgtgtagagcagataaccactgcatgcggagaagagcttggcaggtgttagtgagttcaggtgaaattgattatgcgaatgggggtaaaaaaaatatggccaaacagtgagggagcc
gcagggatgccagcttggctattttgcagctggatgctatgaaagctttggaatgctccaaacgttagctaatttgtagcctaattttattatattcaaagttgaatttttgttcacattccttaactatttttactcgttggggagtaaccatattatatcgttaactagttgaaaaaatgtgagttcacaatgctttaatgcttcacaccaatctttacataagtaaggtaactggatgaatttcaaacaaagaactacagatttaatcgaactaatagagcgcgttatattatttcatttttaatcaaatataatatttacaacaacatattatattaacaacattatatttatattgaagcaaaacctaattccaattagaaatagagataataataagaacaagacaggacttgcactattgcatttttgtggtatataatcggtattttgcacatccaagcgcacgcacaacggtgtttgcgcccaggcgacct
gttttgcattgtttttctggtcccactgtcacttgcattcaatggcttaacaatgtcactgttgcacgttaacaaaaaaacactattttgcgcactatttgcggacgctgtttctatttgcttcttctatttttcaacttgttgcacagagctgccagaccggccacgtacgttatcgacattcctaaggggaatatcgataacaggttggtgtgttagctaatttgatatcgtgtggtgtatagcttgggtggaaattcaccttgaaataatcaacacacccccactagtatttttaaatcttttaatcaaaaaatatattttttatatttgggaaacagatatttatgcttattcaaaagcacacaactagtttgtggtaggtagcagagcagaactagccaggactgcaattcaaagtggggaacttgattagaaatttacaacggtacgtcatcgagttttgatcagccattcgatagcagtttcgattgtcagtt
ttataaagcgatttaaaagcaatttattccgaaaccaatgcaaagtcgtggattgcgttttagtcaacaagtgcaatcagctgttcagggctacagtcatagcattaggggtgttccaggattccactatgttgaaatatccaatctgaataatgttatgcgtgacctcattattatttgactgtttgtaaacaaaaaatcattttatcctcgggaatgccataaatgctgcctagaaagttattatatagaaaaaataaggtaaagaactaagttatataactaacgctatataactctaaaatagtgacaatataatcttgttataaagtagggtgatgactgcttttcgaatacgatctgaaaatatacaaaatatttgtcatcataagatacctggatcacccccaacgttccgctattcatctggcaacgcccctgttatcaagtcacacatttcaaccctccggcaacaccaccgccggcaagtgtcgattttt
ttggcagctgaagaccggctcatcgcttctgtccgatgttactcttttttggaactctgtgttcgaaattcggttgggctcctcgctgccttttttggatggtgtacctttatctggtgtcgaagatggaagagttaccctcctacgttcaccctcagtctgcgtttcttgggaggtcattttacaactcgtatatttaacatatttggagcggaaactgtcaaaaatcgataggtcgatagggattgagggttttattttgggtcaccttgaatttcaatggctttaaaaacagtacattttaaatgaaatgacttgaacaaggtaaaacaaaaacaatagcaaaagttacgttttcttattgtcaacaaatgaacacttatgttgaaaattcgacagcaatcctagagcggtatttttagatctagcttttttagccttttttaaatcgtcggtcgacccgatcagtctggttcgggctatcggggcatgtaagggtc
cagttatttgcaagatggtttatcctaatatgtatgctgtaatttagtttctgtacaaattgaaatattaaataaaaatatattgctattaatgaatatttaacttttaaaatgtttacagtgccaactgcagcacgtgaacacccacgggcgtccagcctgcagagttgcctgaatggctcggaaaagcccagtcgctcaaagggtgggaaactactccgcggaaactcctcctgaacttgtttaccttgcagcggagggcagggcgcagactcagcgagaaaagtggacacagacaggggagtaggccgaaagtgcttagacgcttttccgaaaaggaagcaatagataccctacagcactacgtccatgggaaaagctcttttccgcgcgcgagggagagagcagcgggcagtgcgcaggctctcgctctctctctcgttcgttgcggggaaaacagaaaaaggcttttccactttcgctgttggcatccgcctgca
aatactgaataacgttaatagttcattctacattgcagccgttccgaagagtctggcgacctattagcggaaaacgtttcgtatattatcgtaattgttggttcttcagcccaactaaattaaatgttaaagtatttagacaatttacccagtcaaaggaacaaattctatctgcaaactgtttttcgagtattgttatcgaacgaagcaatgatctatttgtaacgacgtgctaaatacatattcaaacacctgttggcacaatttattcgtcgtttgttttctaattgttcagtggtatgtgggaattgagcttgaatttcacttttggttaagaaaaaaacatttattttttgaaatggcttgctgggcgcaattggaacagcaatgtttcagtggaatcagcctataataatcgatgtttctgcagcaacttcactgcttgcaagctatcggcgcaatcgattgtcggtgccatcgatgcgcttccagccctagac
agatgagacgcccatttgggtaacttctaaagagttctattgttcattaatcctagaattgtatgctattgttgtgaatttcacaagggaattgaaaatgtgcatactaaaatcgataacttttgataataatttaatgctcttatgtgtacatatttaattatataaaatgcctttttaactcatagttacacattttaaaataatttcgggcttcagttgtataccctaaaattttaaaatttgcgagtcatcctcttccctttaaatataaagtatttgttcaacagttgaacttactctgtaggttttatttatttattttttaaatgcttttgtatatttcatttttaaaaagttccccaaaagtgaaggatgctgtctcggctagacgagaagccaggagtgtgtatctgctaacaaatcgatatcaagaaacaagctaaattatcgcgagaaacatcggtctccgatgacaaatgcatcgatgccgttttggc
gatgccaggtgggagtctcagttgcgttcgaaagacaggcgattgcataacccctttcggtttggcaaatcaagcgaatgatattcggatagcaaatgctcgggataacaatggtgtaaggattaggccccgcaggcaagtaccccaaacgctgctttttgctgcctatttttgagagcgcgataattgcatttcgagcacaattgctcctattgtacggggccaaacagtctccattttggcccagtcctccctggaggataatacgccccaaaccagcgtgaaaaacccatcccccagttccgtaatctacccatctcttttcagcccagcgatgggagagcgtgttgaaaagcgacagagaaaaatggggggatgtggattacagctcgtcataccattggtcacaatcctcatcctggctgcgcaggcgcaggctgtgacgtcatcgcccgtcctgaaggacgacactttgggggatgctgctccgacggcagcgc
aaataaggcgcgcttttgttggtaggcacgttagagtgaccgcagctagatgtaactactttgtgaaacttttttagtgctccaaatatttcaaaaactatgaaccaaaaaaggagactttaaaatgttaacttactaatatcagtgaaggttattaagatcacttatttctatgacctgaagataaagggaaataatttttcaattccaaacattattaattaatttcctccccaaaattttacgtcaacattttcatttatattaatacgaatataagataaaaatgaaaacacaaaattaaagttttgaatggggattgaaaaccagcgagtaactacattaataagcaaaaatgaaaataatttatttttttaatatttgctataaaaataccacacctcttcttaaaaataccaaacaagttgcgaaattccccgcgatagtgttggaagtcgcaccacacattcagtgctatcagcttgcattgtaccaccaaa
agctggcaaacaagacctataatcaatcggaagcccttaaatggacccgcgaagtcgccgatgacataaacattaagatgaagggacgcggctcttctccaagattcaagcacgttgtgaacgtaatgctttaccagcagaccggagccggatgtttctacggagctcgcgccatttgggatgagctgtccgatgactacataaccttcacctttgatggtggcagttttatctgcattgctgccgtttttggttgctatcagtactaggttgatgtacaattaatcaaatataagaaattttttagtattatgcatttgcataaaatgaacgtgaactgtgttgcatttgattgatcatacaacactcagaagaattccctccaaaatttcaaatttcagtgttaccctattggttttgcattagtgttaccacacccactactcaacacaatcagctgacagccgctctgtatggcaacactgtagcacgcacatgtt
tgcgagtcacgtcgcgaacctcgattttctcggtctcggccattttgtgcttttgattctgtctactgtatcactggtcgggagttgtactcttgtgcgatcttttcagtggcttactagttgtttactgggcttaaataagttgctaagcataaaattcgtatatgaaattaccggcctgcttggagtagtgttgaaagttcgatgattacacagcactgttatgcgcagcacatgctgtcagtgatggcagcgtgggagaacattcgctagcggcagctaggttttacaagtacacaagccgctaaatataatacgattaaattaaatgtaaaggaaaccattttccgaaatatctgcaagtgtgcggtaacttattgttatttattgagttgcttcaagctttagtcgtactagctattacaagctatttctgaaaatgtaacagggatgttaacgtgcgcatgctaacacagctgttcgaaaacgcgttagtgtta
gaagccttgctaggttagctttaagagcgtgatgacactatagtctggatgatatacataacatttatcaaatttcacgcacacctttattactttatattcaacccttattccaaacgtctagttatttctcgcagtgcaggctctgctgcagtttccgccagcagcgaggcgaggaaatgatccatcaagcgtgtgagttatgtacgaattttgcaactttgccacatggttggctgacttggcttgatggctacccagttgtggcttctgcctctgcttgtaaagcagacccagttgaccctggtcaagaatcggacgctcaaagtggtttaataaactgcaattacccgacctggccgggccgggcctggcctggcccagccacccgccactggagatttattttgtggattctcgtccagattagtctgggccacgcagtttgcagttcgccagttatttttgcgataaatagcgagtggtgatccagtggttac
acttttcctcattcggttggaagctgttgctgctgattagaaagtgaaattacgattatgagccgagatctgtatactctcatatatgttcctcatttcaatatattacaattcattcattcttgtaattacataactaatatagaatacataatatattataactaatacagaatgtaaaaatatatttacatttgctgactaaaacaaactactttaaatataagaaggactttctttgtaagggcacggtgacgtcatgcgttagcgatttgtcctgactccaacatgatttggccaatcaggacgtgccaccctaaaaggaggtgggtcctctgaatagaacagaaaaactcacttgtagcttttatatccttgaacgaatttatctcgccacgcacacttaataaatacaattgaatatgtatctcctgtgtgcccgcgtgtgtgcgagtcctgcgggctgcctataaaaggactttcgcatccgaaggatcttg
ggctgtggccaatggtgagtaaaactaattgaaattgcctatttgatgatttaactaattttattattattattattttccagctgttccactgtcgcccgatccaggaaatgtgatcatcaatggcgattgcagggtgtgcaatgtccacggtggcaagtaggaagtttcaacccaaggattcgaaaaaggacatagtctacaaactagaacacaaaagctgttaccattttttactggaataatacatagaattaaaaatgcaaatcaaagaaatacatacaaatagaggattctatttcctttctaactaaacaaaagatgttttttatttttagtattttcgaattaatcaaaacaaaaagtgtaaatctatatttcccacgaaaaaaatattttgtcagcagctatcaatcaatcgctctcatctcatatggcacttgattcactcctagatccgactatctgctatataagatcggtttcccttaatcgagagc
aatggacggtctgctgtggggcgcctccaaactggtcccagtcggctatggcatcaacaagttgcagatcatgtgcgtcatcgaggacgacaaggtgtccatcgatttgctgcaggagaagatcgaggagttcgaggactttgttcagtctgtcgacattgctgccttcaacaagatctaaacatctgagattcttatattaacaataaacttgagcaaagcgaactaagcaaatatagttgtcttcatatttaaataaaatatttcacatgaaagctgcaataagccaatcataattcagattgtaaaaacacatcagttttattggaataatgattgaaattttgtaattttcaccaaaaagtatacttttataatcggtaaaaatctctaatctctttagttggcttgctggctctctcaagttctcagcttaagtcttccgttttgaagctttcggcgagcttttgtcaacaaaaaagcgaagctcgtagcacttt
accaaatttcagttgccccaaaaaaaaaaaaaaactacggggatttttagcattgatttccattaatatttatatctacataaagcagagactgaagggcttgtgtttaaaaataaatagcatctaatgacaatgatttgttttctgtcgtatcattacgtaagtatcgccgataagggggaaaacacaacccggaacgaagataaaaccctctggcaattagggatggggctgttctcattgaccggcaagtggccaaaagttaatagctcttatcacgactaaggacacccttcaattaaagaacccaacgcacgccatctgattagtttcaataaatatatgcatacatgccagtcgggtggtcaactttggtcaatgccttttatctttcattgatacctaccttgcacttaacctaggccatgcttatcatctgcagataagctcttggggattcgtgtctttataagtagcccctccgagcgaatagctccaca
cttattctttttttgctgtgagatcatttgcaatgtttccttgtgtcgcacttccgctcgtttttgcttgaatgtccgctttccgcccttggtttccactcgctttcttcgcaggactccccgttccattgcgcttcgaagttcctgctcggcatccaagtacgaaggtatgtggatctgccgtatcattcgattccgcaccataaagtgatcaaaggggtgctgaccaccattgcgatcgatgaaaactgcatgggtgagctcgcaggtcatgtgtccatccgctacatcgatgattccggccacagaggtctcgttgtgcagatcgatcagtacggaatgaccctgcagcatcacgggccaacaatttaaggtgttggacaccaaatacttctcccgcgcactaaactgctgcattatatcgatatgtttaaaaataagtgtttgctcttggacacggagctgccaactcgcttcataagtaatttgacattttcatt
cgattatacgtcggtttcttatacaaaaaaaaaaaaaaaaactgataaaaaatgccagttgataatatattaagaaatggtttgaacatttttgaatttaattattatgcagaagtgagcaaacaaatttgcaatagattttaagaagtgtgatagtactataccattaaggcgtaataaaaaataaatgcaactaactgttaaatgtcttgagtaaatggttgaatgcacttaaaataaataaagttgcaatatttttcgcagtttctttctttcaataacggatttaaatttaaaagccagcgttgccagatagcatgtagctagagttacagctcaatgcctagcacagtcatgcaccctggtgtgcgtctccgctgtgcgtattgtatggctatatttagtacattttcagtgccaccacaacatatggcacaataaataaagcaactaaacaagcaacgcgggctataaaagcgaaacgcagcctcgcagattgc
aacaaatgcagggtaaatgcactttgatggtcgtttgcggagggccaaggtgggtgtgtgttatgtaaccactcaggaacgtgtgtatgcttaaaagttcttaaattattaaaataaatgaacaaggcgaaataatatgtttggcgatttcagtttttttgtttaccgcgcactttgtaaacagcaaaaaattaaattgcgcagcaaaaattgtcaaggaggcactctcttgagcgcaaaagggttgtcaggcccaataactatgaattttaataactaaaaattcttttacataaaaaagagcaaatatattttgtaaaagttcagtagaaagttatagaaaaattaaatatttttagtaactacacgtaagcaacaattaaatgcccttctagtagtttctttagctaaatccggcaactctgacggagagagagctttggttacggaacagaaagcttgcgcgcctataaaagccgctgctcgaccgaaaaaattca
aacttaaaccggttcgcagtaccagcaatttggcgggtactttaaatgccttaacgttatcgcgcgtttgataactacgtacattttaagggattgagagaaacgcatattatgatataaaataaagtgttaatattaattgaagaggcacacacgcttaacatttccacaaattgtaaatatttatacaagaattggtagctatcgctagcgttgccagacggcgccaaaagcttctaaatccagcgatccaactacccaaacagctgatatctgttagcctggtaaatgttgtttaccaacgtaacgcgtgttttcgcttcgttgtattttcggtgtcgaatattttggatgctggccaagagatagcgcagcgatcgggtcggaactcttgggcggacttatcactgggtcggtcaggggtcacgggttatcgttatcgcttatcagccagcggcggcgtcatctcagcgccggcgactcttctcactttgcggcag
gcgatgtacagtgagtactaatcagagcagaccttttatagtttatgaactataatttgttatatatatatggacaaatataataacaatattttagtgacgcaacacagattggaaccgacaggatctaataatatctgtgatttttataagttttacagattacagatttcactgtaagctgacatgcttaactatttgcttcgtcattctattttgaccaggggatgcgatcgctgactcctaatcaaaaccggagggtcagggtcagaagcaagtcacaaaagcgaaagcccgccggcgagagcacgttccgtcgggaacagatgttgaagctctagccgtcatcccgcccatgggtcatacgtcaaatgggcggaactgataagattatgaagtgctatgtatgtggccgaagtcggcactatgtgggagcgccagctgttggcttctgaatcccaggaaaggcgacgtcgaacgtgatggtggaacggcaaatt
tttgccatctcgctacaaaatatatatccaatttgcacagcacttggaatccttaccagacgcaaacttccaatggcggcccagggtttcgtcatttgttgaacgccgcgaagcgtggagcgttgcaataatggtagcaccatctctatgcttattccttagtcggtaattaataaataagtttgcaagcaagtgatctttcacggacgagcccaccacaacaacaccaacaacaacaaaaaacaacaacagcacctcgatgcgcgggtgagagctatcggaccatcgattgttcttatcgactttgtaacgattgctgcctaagttcataaaaattgagaaacaaaaatcctaaacatttttaagaaacacctagttaccttagtactaactgtaaattcctattccatagctaacaaatttaaaatctgttgatagttctatttgttttttttgaaactacaactatcgatagcagaccgttgcggcactgtatccta
gaacacacttttgggctctgcagtcttttcttcggcgccatcctcttcagcggcggacgatccaccggcaatcttgcggcgcgccttcttgataacgcgtgtctttagctcctcttcggtggccgtgcggaatgtgccgcgctcctcgggttcctcctccaggtcccagttttcgtggttcaggttcgaagtggcttgtcgcttgccagccatcttgttctactctgtattaaaactcaaagcaaatgccagtgaaaaagaaaaaaaaaaccgaataaaatccacaccgcgttgctggcggtcgataaatgttatcgctacctcagttgggcgacgtaactgtgagtcagcgaaacaggcctgctgctttcgatagcatatcgatagggtaacaacagcgagacgccagcagcacaaaatcgcaataaaacaaaagtattaaatcacgcctaaagttaggacgaccatgtccagtgccgcgagtcccagtcacagtagca
cccccgttttccttcctcacgcacacactcaaaatttcttcggctgctgcagcttcttttccgcgtatccagggctgctcgacacagctggcgatgaaatccctgtgattttcacggctgcgttattatggccgcttccagggactttccttttggatttcctgcagttttttcgcgaattaaagccgaaagatgacttattgacgagcggatgaccatatttcggatttgggaaaaatccagctgtgctgcaaacgaaaaataccagctgtgaacgtttttggtattaatatttaccaaataaataaatttatatttatttcgaaaacaatgaaaattccttaataacattacattacttctttattaggagtgcttaagtattcttttaaataatgaattataattaaaattataatctgtttgtacagtgttgacaaacgagcactttttgtagaaccatatacattacccggtcacactgagcccgccaaaacaga
tataagtagggaatataactttagttaggtcgatcgtgcatatgacgaaatcttgttcgaaaattgtttcgcgcatgggaacaattttggaatgacacttttggttatattggcggaatctgcgactgccagtcctcagtatttaagacaaatcacacatcacattcattgaataagcatcgaatctctagtatacgacttcgaaatttaattatttttttcagttcattactattcttatgttaatgttagctacggatgtaatgtaatgactaagcccgatctttaaataaatgtgaataatttcttacaagctatggctttctttttcgatgaaaaaggtatggataaattcctgcacttcttcagctttaactatatttcaagtattttatatatttctagactattttcaaatctcgcgctcaccataaaccgctatgttggtcttttttgtaggccgcagatacctggtcttattttccgcgcaccttctggtc
gacgcaaattaggatgcggacacgagatctgcgcatcacactttgtaggacatgcgcagtgagagcgagcgagagcgcgcgtttaactgtggtcggggtggaaagtgctcgctgcaacgaagcagcagactttgcgagaaggaaataaaactttggaaaactttcgttgaaagaccaggatagcgaatcaaaattatttaccattcacaaggagcgattgtcaaaaagtgacagattcaaaacttttcaatcggcatgtatcgataagtcgtcagtcgattagccaagcttagggctgccaactgtaattgatatttttcaagcaaatgctttggccattttaaagttgaataatttacagttgaataatttaataacagtgcagttattttgagtttaagcgaataaaacaagtagcttaaacaatatttaaaatttacatatatgaaactggtatatttgtcggctgtttggtatttttagaatttctgtatacgttc
ctcaccttatgtacgactgccaatgtccgatgattgattgatcgcaccctcaatcacctggtggtgtcttaataaagtctgcatcggtggcagtgccatatcagcgggtgtcatattgttgcaacacaagggacccactagcccgaatagtgtcaatcagataatggagttgtgtgcgtgggtggttggagtgttggccaactcgtgcttacactcaatcattgataatgccttggggaatggccggccgcaagaaaattgaccagcaatcggaggttgctggactggcataattgtgtttcggttactcgccgattaccgtctctcaccgacgataagccacaatcgcaaaagtggtttcgagcgtgtgataaaaaattgtaggcacaaagattatgaagctctctcccatggcaattggcccgttgtattggtgtattgtttagattagccccagtctaattggccatagggctcaacaggtcttaggcgttcgcaca
tatcactactgatggattaatcaattctgtatcatcccattccagatcacccagctttgcagggactttggtatctgactggcctgactacggctgccactgccctcagctacgtcatgaatcggcataatacctttaagattatccaaaaaaagacgtagggccgggcatttccgctaaatatctgagtactatgaaggagtagtatctctccttaagcaatgattagtatgtaccatgttttctaaatgattaacatattaaatttaaaaaaatctattttgttaataaattttaagtgtttttccacaattatatgatgttatgaatttacaaagggaaaatttaaaattgtgataaaaaaaaatacttgtgccagtgtgaccagatagtaggaaacacagccatatggtagagtgaccgcctcaaaaataccggaaatgttgccactaagtatcgataaaaagacgacgttttgccatctctaaaatctccccttc
aatgtacaaagatcagaaactgaaagatgattcatcttatttataaatggattaccacttcagtagctgcagtagcttaagtaataactactttaaaaacaggtttgtgattgattgataatcaaaagatttgttaaataaagttatttactgaatttaaatgcatactagttgatttatttcccgccatagatgtagagctgccaccactgaacgccttcgataaagcccgcgctccacacacatccacacccacatccacttggggagctgagatacacgacacacacccgctgagacagccgatcgtgttctttgtggccagtgagtcgtcagctgggccgacgaagcgattctccgacttctggacgatcggtttgggatcgggaatgggtattggtatgggtatgggtatgggaacgggaactgctaccgtcatacagccattcggcgctgcagcaccagagctagctgggatcactgtttgttgactggacgcc
gaatgtgtgtgggccaagtcaattaatgcacgtagactgtagggatttccatatcatatatgtatatacgtatcatatacatatttctaactatctacatttttgaggacatgtcgccagtctgatttatcttttctggcgcagaagaagcaccaattctaaaaataaattggcacaaacaaagatgcattgaacgaaatttgagatagctggtcacggatttgaatttggttgacgtaatgccggcttgattgcacctgcagagctggctcttggcaaccagatgaatagaagtctggctttgataagagacaagagggtagcaaggcgataagaggtagtccggcacagatggacagatggcgcgatcgcagcacctgagatacacccagtgacccccaagctgcaccgcgatatctccgagcagattccgagctccggacactgcgatcgtaggcgggactcttgggtataaaagcagccaggtggacggcagtgag
