# Supplementary material for: De-Novo Discovery of Differentially Abundant Transcription Factor Binding Sites Including Their Positional Preference
Source: PLoS Comput Biol. 2011 Feb 10;7(2):e1001070. doi: 10.1371/journal.pcbi.1001070 (PMC3037384; doi:10.1371/journal.pcbi.1001070)
Supplement: Dataset S1 — Benchmark data sets. (0.42 MB ZIP) [file pcbi.1001070.s001.zip › benchmark/MA0015.sites_dm.txt_e.txt_gauss.txt]

atttttaacgatcgaaaattatttctgaatgctgctttaaagcaaatttttctgtagttcaatgtgaacttaaatcaagtaataaagtatcttaattaataatagacgcttctttcagaagccttctagggatgaacgtttcaattttaataaacataacgaattagtgaaatatttgccatgattcttattttaatagatgtttttttataaattggtccagttaaaaatttgattataaaaattcaatcaacatttgaaagtctcaaaacccatattacatccttttaaaaatggaaagtgacgaaaaaattatttaaaagtgtagaactattaaaaccttatttttattaatgatttaaaatactaaaaaattaaaaaaagtttacacttcaagcaaactttgacatagtaaatgactgatgtcagtagcattgttaaagtgctctcctcctcgattctcatcagagcaaaggaggttggtaggcagcgcgcgagcc
aaagaacggcaggaaaacgctggccgatcaaaattccaaatatttctcaatatttttttaccgagcgaaaatagattttcatcttgttggacttttgctcttgctgcttgtggctatttttggccgtgtatctgacggatacacgcaGTATATATACcagcgagagtgctgtgagtaaaatataaattgaatttagatttaagaagcagaaagaaaagcgcataaatttcacgagaatgcagcccaaaagagagagcatcgtatgaagcagcttttgggggaaatttcgagggaaattttcgagatcgccgagcaaagttgcgaaagcgccattccacatatacatttattaatgggaaatttttgaggcgagaaattattcaataccgcgttggtgtgtgccctcagtgtgtgtgagtttttccgattttccgagtggcagtgtgcgtgtgcgttggatcttggggtcgctttctgggctaagcaacttggtcagcatc
atgtgtatgtatgtatgtgtgcatgaaaagaagtgcagatggattagcttggatggatcagggtattctcctagtcgagcagtctcgacttatttgcattcgtttgtgtctttcgaatgagtattttgcagtcgataaagcccgcgatgtttgttttattataaataaattgcttcactggcgtatctgcctagaatttaatttaaaatttgtagacgaaatcgctacgcgacaccagcgaacagacgaagacaacataaaacaaacaaatagtcatcctgagtcgaagtaaaacatatggaatacgtgaaaccggcatgagttgcgtagaatttcggaaaaaaaccaaacagaaacgaatcaaaacaaaacgccgaaaattctactcgaaatggcggcaaagtggacgtcggcgccgactgcggccttcgttattgataagccatgtgctgcgtgggcagtggccgtgtggctataaatatgggcacatggcttaccag
acactctctgccggcaaacacacaccacccgacccgactgagcggcataatgccatatcattcttgatgaagccgataaaatcccattattaagggggcccgcccgtcccgctcgctcctgcggagcaaccgcctgcgggcgggcgagacaaaagattcgctcatccgctatgaataccaaatcggaactctctctctctccagctcgggagtgccatggccagcatggccaggacctcctcatggtcctgccgagcagagaacgcggctccatcccgctgctccgggtcctgctcctccgctttgtcccgcctcgttatcgccgctcagcaccgagagcacagcagcgcatccactctcagcaccgcacgattagcaccgttccgctcaggctgtcccgctcgcacctgcctgggtcgctgcgattggccgctcccagcgacggcggccatttgcctgcagagcgcagcggtataaaagggcgcggggtggctgagagc
attgaaaaaaaagataggtgggaccatattgatatgcacataaaaactaatccataatctgttacataacgtccatttaatatgagcaaacaacaaatttacttttaaatgcattgatcgttctaacattaacttgtataattacaaaagttttagaatggcctaaacattgtactgagaaGTATATATACttggataataaattatttgcagttagctagcttaaatcacgttcagtgtagcaaaaccacacgattctccgaaaagcgcctaaaaaaatacttaacgagccactagttacctatccagcactgtttgcgttctccagccggcgagagtgtgtgtgtgtttgcacaaaaacaatgccgccatttatcattttctatggtggccgtgttgctgctgctcttgatgttgctccgcagcagcaacatgttgccggcggcagccattggcaacatgcgatgtttacgagcctggctcattgtgatatactggcg
aagtaaaataagcttatttcgtaaaaaaataaataagacgttactaaaatataaaaaaaatatatacactgtacagtaaaagtaaaattatattttaaagttttaattaatggctttttattttttttttttaagaatacttctttgaactagttcaatattgtatgccttgactgttcacgcaactcaaaatgggtgtgacATATATATACgccatcccgctttaaccacaatgctccctctcagtcgcgcttgcgagagaactatggtcagtggtggaaaatggcgtacgaggcgaagggtgagaaaaggtgaacagacatggctgctacatatgaatggctttatttgtgcgcgtgtgtgggccgtccttcgattgcttcggcagtgaaaacccgttttgatggcaatggcggtgagagagagcgagcgagagcacaagcaaacaagagcgaagagtggcgaaacaggttcgctcgcacggagagttatcgccagcg
ctgcaagcagctcatccttagccaaaaagtggacattgtcaagtacgagctacccagcactgatgatgatgagctctactactctggcaaggataatgcgccgcaggactcggccaaggcgaatcacttgacggaaacaagccataGTATATATATcatatatctgctaaacacggagataagatcctccggtggactgatgtcctcgtcgaccgacccatccaactcgaagacctcgatgccatcctgcagccaaggagtgcagcgaaaactgtgccagaaatgtggacagaaatttctggctgccctttagtgtcaagaactaatattcaaaggcggcaaattaaccttgcgcttagattatgtagcgtatgaaattaaataaaattgacttttatctggcagctgtccgccgtctataagtcttctgcgcctcttttgatgagcggctaattgggttagcaaacatctataaagggctgggaattcggcctcttggc
ttgcattgtaaaactttgagatttcaatgcctgcaaaatcagttagtgacaacttctttttgtcatatactaaaaacataaaatgtttcaaatacattcgattaagtctcacaaacgggaatgcatttttccctgtgcagctgaaagtaaATATATATACacaacattcttgagggacttgctactgtggatgtccctcctccatccccaccccgcagaaccccacgaaatcccctcgagaattgcatgcaaatgcgcatgtggcacacaaatcccccaaacatgcacacacacacacacacataccggtgcaacaacgaggtggtgggggtgaagaggaagacgcagcagagagagctccaaacattcgcgtgctctctcgctctccccctgtctttgccccgcgattacgtttgtttgccatttttgcgctctctcgcaacgtttttcgcaacaccagcggcagcggcagcaacgtcgtgccgtcgattcagtcgttc
acacataccggtgcaacaacgaggtggtgggggtgaagaggaagacgcagcagagagagctccaaacattcgcgtgctctctcgctctccccctgtctttgccccgcgattacgtttgtttgccatttttgcgctctctcgcaacgtttttcgGTATATGTATggcagcggcagcaacgtcgtgccgtcgattcagtcgttcagtcggcgtaagcgagtcgagcgagcgagccccattcagtccggcgatttggctcttttgcacctgtgcaagtgtgtgtttctcccgcggtgcgtgcgtccgtgtaagtgtgtgtgcgtgagcggtggaactggtgcactggtattggggcatcggtgagtggggcgcgcgcgcgcttttgcagccgcagcatcgcagtcggcgtctctgctggcgctgacgtcgaagccgacgtttgttgttcggtgtttgcgcgtaacaaacactcgcagcggtttttgtgctgactttagatttt
ctgctgataattcagttccattgcgaactaagtgactgatagtcttataaattctaaaaaaaagaatacagcatctgtgatgctaaaacgatgacaaatgggattttgtctgtaaaaaaaataataaaaattaaaataataataaaaatgggaggcttgtcttacgggaatactatatagggaaaaacacactacactttagtgtatgttcccctaaaagtttaaaaagtaatgtttcattataattactttgtttttaattgtagttttacgttatttttaagctagtttaaatcatcataattcaatagattaatcaaatcatagcttgcaaccaaccagttactctgaaatatcacttgagtaagtcactttcatggcggttccgaactgagtccatctgctggtgaacttttgtcccgcagcaaaaaattcccgtctgtgcagccgtagcatctgttggtatcgctatataagctcaatctcttcgatgtccaatc
tttccccactacagagccccattcttggatattaattaaagttaatagcttaaatgccaggccataaaaagaagaactgttctgcagtctcgaagtttcgcgaatttactccatccttcgtggaatatactccaaccttcctatctgctatgtatgtacatacatacgtgcttacatacgtacatctatacatacacataatatttgccggtgctgatgcgacttatcactccaccaggccttttcattcccactcccctaggagattgctcattttccatagcgatactctcactttcaatggcagataatgcgtaattgcggcaaattcgagaactctgcgatattttcagcccgagaagtttcgtgtcccttctcgatgtcgatgtttgtgccccctagcacacagacacgacgcgcacacacacagcgccgacgggcgcacgcacactacgatagcgagcggttgtataaataaccggcactttcgtgcaaccggc
ttaacgacggcgtaaacaaaaaaaacgctttactaacttagttccaaaatacacataaataaaaggtcgggcacactttatgttcatcacaagtttggcactaaaataccaaagaaaaacgaaaaatataccaaaagtacgcatagactaggaatacaaataatttgaaatatttattaaattatacttttattatgtattgcagattatacaatgtttgtgctaaaggttattaatatgccaatagtatttatgggcttattaaatgacctccgattttttttatataatactgaaaccaacagatcccaaacattaaacatattttctagaactttacaaaaccatcgacctacaacactgtcagttgtctccatgcaacaatgcgttgataaccggaagaggtagccctggcgacgagaagtctctagaagtgtctagaagtttcgaggcattttgtgcaccctctataaaagcagcagtaagcagatgccggcttg
tccagcagacggaagaggtagtgcatcacatgcacgaaggccacctggttgggcttgaggaacatgtcccaggcaatcagcttacgcagctcgtccggcagggggtgcaccagggccagtccctgcagcttcctgtggagcttctcgctctgctcGTATATGTATgccttccacggtgcaattatggtccgatccatattttagcacagaaattaagtaaaatatggcggtttagtttgaagttctttgtttttgttgctgcccagtgttaccaagtggttgaattcaactgaatgaagacgttcccactgcctgtttatattgacgaaaaatgttatataaaagggataaatctatttattttccctaggaatagtaactgcgaatagcatttgtgttttttaaatgttttttataatatttcccagatatttgtttttaagtacaaatttatttccctagttactcgattggtataaatccaatgacctgccacggtc
ctcgattgcaatttgtttgatactgttccttaagtgcttctataggctgagagaaaagtgaataaaagtagcgtactttcaggcccatacgagcacaagtacattgtaattccgtcaatttgggaaattcctattgaactgtaagataaggtttccaagagcaaatattgaGTACATATATaatttatggttttaaaattttttttaagtttctagctaatttagtagcttgaagtcagacctagcttctgcattttgttttaaataaaacaggtgatttcaaattcctaaagattcctgtataatgaaaaaatgtcgtttaaactcgatttatttttcgccattttgtacagtactcgtaatcggtctggtcaagataacggccgaactatttagataagctgacaagtgtatgtcaaactgaacccaaatcactgtgcgtcgacgtcgctgccgcagcgaaggcggctactctcgtccgttggtcatgtgtgcgattc
gttgttgcgaagacttatttggtcttttcgtagtaagtaaagtgattgttgttcctaagtgtggatcagaatggatttgtgattgaattcagacgaaagtgttacaatatacctgtgaaatataagtccatagcctcactcttgcaaataaaccaaatctttgtgagccaaagaatgcctttttctgggtgtgatatccttgtttaaatgaataataataaaaaaaataaactatctggaaaattataccatctggcatctttaATATATGTACaagctttgcaaaaagcaaccacagtggtatccctctaggagtagtatatatttttatatttgaattaacgccgctctaacttaaaaatcgatttaccgccaaacgatgcggatttcaatctagtccgactcggagtccgtttaacggttttctacgtagagcttttcgcaaagctctcgctttcggatttgttcgtgcgacaaagttttccttttgttttcggttc
gcactagtttctctggtatattgacctgctcaaagttcatttggcttttggataatgtaaatataaactaaaagtaaacaatgtctatcgccgctttcaggtgcgcaaaaaaaaaacagttaaattttcttactgagcaagtaaggcggcgatgccatattgtttaaatagctgacaaatggacacctttcgattttgtttaaagtggaggaaaaatatataatatatacaaaggcgtattttcgaaaataaactcctcgcaacgctactaaaatggacttaacttaatttgttgaatttgttaaggttaaatatgaattttgttaatgcaaacatgacttttgtggaatctttgattccgttaaatgtccggcagcgctgcaccattttcaggtccggttagtggggccagccaacagcttcaccaaaatgttgccaccttttggacaccttagtgagctctgtaccattgcgtacgaagcaggccacggtcataccgc
tacgcaaaaagttacttttattcgcagcaaaacagatttttttgttttaatcgtaagtataggagtgaaaaatagcgctagagtagacctaagtacacagaaagacaaatagggcgagtaaaatcgcggtcctggtcatttctctggccttgaccaatcctttgtctgcgctttcgttggaaaagggATATATGTACaactgcgtgcgtacctaaggccagattagtcatcgggcagtcatatattcatgcaaaaaatcatttggtggccgtcggcctttgttcgactgtaccttgctcattatttaataagcgcgacagcaatatacacactttgaacccccatcccacattttttctcaccgtttccccctaattttcgttttccctgtgcccatcattccgctttcgccatgtcagtgtatcgcttcaaaatggcgccgaaccacatgtcttcgttctcggctcgtccgcttcgttcgtgcgctcgtgtgtcgtctc
attggtgtttccaacgaataagtttaaacttctaatacaaactgaataaggtgcttataatgtttatttaacatacatatagtgatagtttcagaagaacataaattcaaacttaaaatacaatacgtacaaatatgtaatcgtatacaaaacagtgacgaggagcgaaaatggaaggctgtatagtaatttaggaATATATGTACgcgatatctgcgatataatccccccaaccgaagaatccgctctgtctcgctcgctcagtatatccgtctccttttaaaggcgtacacgtacccaaagggggtgtaaagcagagcgtatgtgtccgtgtcccctgtaaagtgatctctccgcaggcaaccgcccacccctaaaacatccgctcttatcaggcgcagtgtgcgtgcgtgtatgtgtgcgcctggggagggggtgtgagtgagcagcggatgtcggcagagcagtcggcttcctgcgtcgaggactttgacttgttc
tctacggcgaaacccaaacaggtttggtaattaatgcattcttctggcctggctcattcccgtgaccaccatattttcgtaaagaatagtatattcgtcataggcacttgatatttctaatactatatatatttgcccattttccaacggaccttgattggtcgagagaacgatttccgaatcgaatcacgcactttcactccccaaaatcacagcacGTACATATATtaacggaaccacgcaccttcaccgcacggagatatttactcactacaaatatttatatctgtagctcaacacctgactgctatcgaatgttttggtatttatttttatcgaagtattttgccgaaatttgtgatttgccagccctatttcaatgtaaatatatcgataatcgcccgattttactgaaaaatatttcgataagagcatcgatatttcaaacaaatatcgacccattgacatgcgtcaggtttgtccatccctaacaaaatcgt
gtaccttttcaatgcgaatcctcccctttcccaattcagaggacgctcaattaggcgtctacttagttaggccgaagcaggcagaacccgagcacgcccaatgaaaatgcagagtttataaaagaaaaattaaatattgaaatggagactcgacagacaagatccgcacagaggcagtagagaaacccccttggccgcccactcctttcgttgttcgttcatcggaaaacgttctttcgtatttttggcaatgaacgaaaactacgtcaacgtagaagaaaaatgctttgcatatgaggagagcgtcgtgcgcaacgaggtccacatacacacacacacacatacatatagctatatagttcagtcaggaggagaatctgtgcgaagaggaagagaaacattatttttgatattttgattctttttttttgttcgttttcgtcggcagtggcggctaaaagcaaaagtttttgtgctagcgctcacacaacttttgattc
catgaaattatatgtattgaaataaaaagtttgatgcaacaacaaattttacagttgtttggtattttgtatgggaaagtttgtggcaatatatggttttacttgaaagcggattggacatggtcacactgcccacaaaATATATATATgcgttataaatgaagcacatctagttttgtgttaagaaagtggttcacaatttatatagcaggttatggtaaaacatcgatcgttccgaaaaattccgctcgttggcacattttctaaatttttcgtgcgacagcggtgattattatatgatattattatgattatatatacaaaaattattataattatataaaagttggcgaccatatcaaaaaggttgctataaaaacaaatggcaatttatagcggagtttcactcccaaagcgatgttctccacccattccagtcagtcatggtaaatataccttctaaaaaatatatgattttttcgatagagatacacgggcac
attcagcagcttgtactgctgctccactttggatcccatttgcttcttctgatctacttattccatacacaaaatccagacagacgacgccaatagcttgttttgaattttgaaatagagtgaccgttgttgtgctattggaatataccccagcttaaggaaaactttttgaaagGCATATATACccgaccatgctcttaattaaaatgaaattctttaattttgggccatatatataagaaacaatacaatccgatgtgaatatattttattttaataattataaatttgtttgtctcatttgcacgacaagaattaggaaccgttgagttggtgcgaatttgatcgtacatgcgttaccaagggtaattttccatttaaattctacacgtatgccaaaatgctaaaatttcgcttagtggaagctgtgtatattgcgggacaccgatttcgataggcacaaaccatcgagagacatcgatacgtctatgtttctctta
attttacgaaatcaaatcgaattcggaaacaaattacgattattcggtaatgcatgcctgattataatttcttgatttgttttatattaaatttaaaatttaatagtttaataatataaaaatattcttatttatattatatattatgagtatttcaaatgtaaataatcatataaactattttataaaacatTTATATATACtaaataaaatttattttttgtttttcaagtgtaaataataatattaatcattttagaaaacattcggcacctttactcgacgctcatacgaacggacagatatgcttagtctggtatcgctttagcaccagtaggaaaaacctagaatttcttttcccacaaatgtcacaacttcaaaattccattgtttcacggtgtttctcttttaatgtttcaatattaatatatataatgccttaaggttcaataagaacaaaatattttcaatgtctatatcccactccaatttagcgtgat
tagaatttcacaggtgcaacgctccacggacgaacttcaagtaaaaacgtaaatagggatcgccaattgggaacctgttacttttcacaattattttccagtcactactttttgaataaaagtagccgtgactccaacgcaatatgtttttggcaaaataatcgattatgttgctccttacaaatttactaaatttttaaataatacaaagagttaaggagttctcttattgttattaatatttacagttgccaaaaaaaagtaaatacatatataaataaataaaacgatgataaatgaaaaattaatagaaatatagttattaaattagttaatgtaaacaacaaaattttgcagaaaaagcatcaaatatcatatttctttgcattattcttggtcactttgtttacacatacaaaattagtacctagctatattttcatatctgaaatacgcaaatgcagtcgtgtgaagtgattttttcgcttgctattatcgat
attcagagtggagtagtataagaaaatgttgaatattttgataccggatccgatagttatagaaccggaacctacggatcccgttgacctttttcttatcgcactctgatattccaaccggtcggacacatgtgtttttcatccgtgTTATATATACagaatatttccatcattcaatatttaccaccttttatagttttgtttactatcttgccgacttttttgtcttgccgtcttgctctcctctccatcctaaaaatactcttcctgcgctccatctggcaatgccgctcgacaactgtacttcaaagagcgttgccaggcaggtcacttctctcatagatacacagatacaggcgcgcacgcacaccagcacgcaaaataaccaccaccagcagtacagaaattacacattttctccccgagtagagaactgaaaaactggccgcgctggcagcgccggagcagcgaaattcgatcgaaaccatttactcagtctc
gctgtcgggacaacgccattgtggctctgtacgccggcgccatttatctgatgcactgcaccttcgctctggatctcatgttctcccactcacgcagtcgggcgaatcagaagatgcatccacagcggagcaagcgaccactgcagctgtacttcatcagccggggcgcggaggcctatctcagtcgcttctggttctttcggcgcatcgccTTATATATACtgaccagcgcccagccatcggagcattccggccggaagcggcaggtctcgtcctccgagtcggactcggatgccaaggagagggaggaggagcggattaggaactcggaggttttcaaatagctcaagtaattaaatattaacgttcacctgctcgtgtgctcactgtagttgtgccttttgaaagcccgctgctgtgcagccctggcgccatcagctgttcgccgcataacagccccgtctcttggagcgcgcgcactttgacagctgttcgtttac
ttttgctggctgagcaaataattcagatttgtgatatttgttgttttattccgaggagagcgcactgttgcttttgttgtagccgcgttcttgctttttgttttgctcgcccatttgctactcccactCTACATATACgagagagagagagcgagaaaagcaaagacgaaggagaagagagcggcagagagcggagttggcaatcagcctaagttaaagtacaattgccgctattgtcattacttttggcccacatttaaagccaaatacaacgcacactagcgaagcgcgagagcgccgctcccgaattgctctctgcagcatgtttcgttgctgcacgaagcgcacacgaagtgtcttcggctccgctcgtgcttgtgtgcgtttgtaaattgattttattagtttttcgttgttgttgtgtgtttgtcgctgccgcagtcgccgtcgccgctggcagagcagaatgattttaaaaaaattttgaaatgcggcccttt
agttttaaacaatatattacataattgcaacttaaagcgcacaaacgaaaactgcgctgatcgttacagaatatttaaaataacattttctatatagaaaataaattttaaatttcctatattttaaagaagattacccattataaaattttGTATATATAGaaggaagcggaagatatgagatctgaaagttgactaccactttttccactcacttcctcaattattcagcagcgatctggccacactgtcgatgtttacgcaaattttgcacgtgggcgtcgcggcttactcacgcgtcaaatcaaaagaaacacaaacgaagacaaaatgccgcgtttctcccaagagcaacaacaacagctgagaacaaaacagaaacgcagaaaggcaacaacaagttgtcgctgctccaagttgctccagccaacagcgctgccgctgcctcagtcgacgctgcgcgtcgatcattccctttgcattttcaaattttcagtttc
tatttactatgtgttgggaacgaaaacaacatttacatacaaagaattgtttaaaatcgaattttcatattaacttcttataggctgaaacatcaacaatattttaaatcatttaattggtttatattaaatatttttattttttgcaaaaatttatacGTATATGTGCttcggatttcccaacaggttataatataacgttattatggtttttatttatttgctatataaaatgtttcctttaaagaaaggtgtttcatgagcttactcaaaaaatcggaaatggctaaaatgaaaataagttttataaaactatttaaaagaaacttagcgcccctaaaatgagcttaattgagctcaaatatgaaaatatcaaattcatcaaaatattctatggaacatactagattaaccaccccaaaaaaagaagtgtgtgcacacccttggaaaagccgccatcattcacacaccaacacacgcgaaaccaagaataaaactgt
tggttggatcgttcagggtctcttcggtcgtttgccaacacatgccagatcgtctatgtttttactgcaatgtttatatatattaaatgcattacattgtttttaaattttttttacatcaatgtttataaaaatcaaatacattgcaatgtaaatattttctgttagttataatttttttaccacattttacatttaacatttttcttcgaagcgatcaagtcagcttgcagtttttcgtaaattatttggacttattctacgatttctgtaaaataaataagtaatgttaattatattcttgatccaagacaaagtattcaatatagtaccacttaacgagttacgatcatgatcgctagacattctatgttttctaatcttcatatattttaaagatttccgtattattttaactatccggtatttttacagagctaaggtgatcatataacgggaaaactctatctggtatttccacccaagtcagactcagtcac
tgtttctcgttgtctttggtattatgtgataaacaagttctatgaatgtattatacattttatttttttgtgtatatcataccgctttttctctcctctcgtttttggctgGCACATATACattctttgaaatgccggctgacgaacggactttgggattgttgtaaacaaattcgggctataaatacgcaagacatgggcaacaaccaggaggcgaggcggttagataaacggaggaagtgcggtcaatatgtagatacatgagtatgtacctgactgttatcaggtccaccgatcggcgaccgacccaacccccttttgccagaagataaagatacaacgccgagttgtcatgtggccgctttgtgtgtttttatcacacacacactctgtatttttcttccaagcttgcagcccgctcggcggttcgtgaagagcaaattcgatttctaaattttatatttcactctcgaaggcggccgcttttgtattttcgcttc
cgggctcttaccgcattcacgatcagagcagatcatgcgctcgcagcacgtgtaaactacgtaaatattcacgggcgcaattaatgccacttcggtggattggattttcttccatttcgcacgtcggaagtgtccacttttggggcgcccaaatactccagttagtccagttcagatggtgcatGTATATGTAAcaattaagtaatgtacacacatcaccttcgttttccggatggtgctattccgtgggggcatgttatggcgcgcacctttcacgtagggcgcctgcagggcaattcgctctgggccacggctattaagctctccaggtaaatatctggcactcggaattcatatttattttgccagccatataactaactatatgctatatgtgtgccagctacatgcgcacgagcagagcgataaccgccgacgagcgacgacgatgttgcgactactccaggcgttcgaagttgctcgttcaggtttcagtattc
aatgaagtaatatatttgccacaagcttgatttctgctccactgtgcgaatttttgtgtgtgtttgttctgcttcttctcgcgtttttttgggtggtggcgctttgcgacgccggcagcggcgtcgacggaggcagaactgacgtcagttctttctctctctctctctctGTACATATAGttgcacacactctctttttggtgaaaaatacacccccgccgcaaacgaattttctttttccggtgaactaggggtgtgggtggaaagagagagtgagaaagagtgtggagttccgcttgccggcgcttttctacaactattttgtcattgcgcctctctgcgctcttcccgcattccgcctcgttcattcattcattagccgcgctctttcttactctctgtgcgcatgccttgtgcggcgctgcttctgccggcgtcgccgtcagcgctgcgttgtttgaattccgctttcagctcgcttctcaatttttgcctcggtt
aaaaacaaaccgaacacagccaattgaagtgatcaacttttaattgatgcaatcaatggatggtgcaaccgagtgacgactggcagtcaaagcgatggctttattaaaatggggaaccttaaccaactatcaaatttaatccatgaagttttcatttttaaaatatgACATATATACattgagcttgaatatctaacagaaatttcaaactgtaacgttttctttttcggctaattttaaatttaaatttgaaatttatgggtagcactgtttcagccctgtcatcgataagctgtgcaccagtactggtcacactaaaactatcgaaaattatcgcacgtatcgcatctctattttgcatgctctgctctaataaatcgattattctcgagcgccactgcggcttaaaagggaactaagtccagaaatcgatatcgtcaaactcatcggcatttatcatcgagtttacttccatccccattcccattttcaaattcaaa
cattggaattatgttttgtatacctttaatatcatcaaccttaagtctgcagacctatttctaagtaattattgtgaacgaacacagagtggaggagttgtctatatttgactttcaaattaaaaaattgcttccactgtagggtatgtatgttttttaattttatctcaatctgtttcacaATATATATGCaaattgaaaaatacatttgtatttattatttaagaattaatctgtttgatagtaatttctgccagtgcaagggagcacatttcacattttacagggtatccctcagtcgaacaaagctctacgcttttttgttgttgttgctggctgagctaacataaaaattttgctcaacttgcttacgcaggcagagatggcaagagagtaagagagtagagagaagagagaagagagaagagagaagagagtgtccgcaacgccgctgccggcagcgacgcggcagccaagcgcggctgcgaaaaaactgagac
aatccgtttggaaagccaaagtttctgtgtgccatgaaagttggaaagccatggcaaacaagtcggcgcgggggtgggcaggggttcgctggatgtgcgcctgtgtatgtgtgtgtgtatgatctggatacacacaaacggcaTTATATATATttcctcccccgtaaatcgggcgcttgttttgttgctcgctggaatgtaaacaatgccacagacaggaaatcgttttcttcgaatctagaggcaggcttatcgttaggtgttttatctaatcgacaactgaaatggagttgggattctttctgagctgcctacgcgagtatgtgtgtgtaggcacaatcgtttggatgtgtggcaactctgcgcagcactgcatttgtatgctgcactgccgcggccctttactttctctcccagtctctttccctgtccctttcccgcactccgcacgcgcggtgttgcaagtgccttgctttgcttgcgctctccgcatctggatt
gttcctcatttatttcttcgaattggcttattccatacgtacctgtggcccaggacgagaaaggaactgtcatattaatactaagcaaaaatatcaaaggccgaaacattattaacgtaaccacatgttaacagtaagcacatattttaaaatgagggtacaaatatgaaaagtgtatcgatatttatttttttccCTACATATATgtcacaccggcccaatggtcatctctaagttatcgtaacgaaaaatatagttctgttgttttaataattttagtagaaagcaaatctgctattatgaatatcaatttaaattaacgcatgttccagttaactaatttgttataaagcaaaagtacatgcatatataaaaacaatactggtttttctcctcctctctcgctgtttcgctctttccgctctttttctccacaccgcattcgtaaacaaagacaatgaaagctccagttgaacggctaaagaggcctcaaagccccc
cgtagataacagtttatcccatgacactttatttctcattttctcagtcaaattaatcgcatgcaataaaactgttccgaattgttgctcatgacaacaacacttacgattatgtatttccctccctttctcacctacagacgccacttgcacatcacgtgtttgactcaggctacaaatttgtggcccATATATGTAGtttgatctcatctgtggtcgcgatgttctcactacaactacagcagttgctccgagcgacagcaagcggcgtgacgtcgggagccacaaagacactggtaaaaataattagtttaacgtataattaaaatcaatttgcatgcatatttgcttaaaattaatacaagattagattttgtattgcttttatcatttagttttacaacgctagatttgaataacccacatattttttcagtgcacagccacagcgtctgccgccacaaagcactctagtcaagcgaagttcggcgacaacagca
tctgcctgtggcattgaacttaaaaatatgacgaccggcacagggaaagataattaaaaagcaaaactatgtaatcttttcctgacattccccattgctttccacacctgatggctggtggtgtgcgtgtacgagggccagaatcgatgctggtgggcagttaaattggcaacagagggaagccgtagctttagtctgcacATATATGTAGccaagttcagttggaatcgatttggaataacctatattttggtacggcggttgtgcgggcttatcaggaaaattatctatatattggactctacaaatctaaaaaaagattgtgttgctatttgtaatctattaagattataacaagagatccgatattcagtatagacaaaaatatagctcatacgactcgtaaatcagtcatattgcaaactatcgttcgtcctctaacttgttcaatttaaaagatagggtattcataagtggacttgcatgaaatccgattcttt
ttaatttcaatattttttatttactttggcaagtttaagctacttttcttaagcaacgcgacctccaacactggctgcttccaaagtttctttctatttagtatttcttttcaagattttcggtaatacaaatcggtcacttttaagaaattcataatttgagcatgtctttgctgtaacgatcacatttgtggtgtatgtcctagataggatggaatgttagatatattatttttatttaaacgaaaggtattctgaccacgatttgattcgttttcaagcgctggcctattaaaaaagaagttacgcttaaataacattgttttttaacttatctgatgtaccttaaaatttttaaaacataaatggagcgagtctctgctaagaataagcatagcctctcacctcggtatatcgcttcttttggcgtttcggtgcaaatgtggcacggtcagatcgaatctactcgatttccaacattggaactgccacttcctttc
aacagaaaaaaaattgtacaatattttctgccacgacatgcacacacacaggcaagccacacttagccaatgacaatgagattccttgtgagtgtgagttttgcgcgttgagcaatgggaattgaacaaggagcacaggcatcttcagaaagtgcaaaaattGCACATATATtttgcaaaagcctggaaaccagggttttaacagctcccatgtgattgtgtgtacgtgtgtaattttccagaccgttgtcattgccaattggacttactatccgtgatgtgtgcctgtcatgcgctcactctcgcgcgcacacaagcacatgacaacatgcacatgcacacaggtcacactccacacaagcgcaataatccgacgagtggcctctcgctcaatctcactctctcttgctgctctctcccagttttcgttgttggccactcgctccgacttgccaactctcgattaaaaagtatatttaagaatattccgtgagcggcca
gtaattgagtaaaaaaagtacttttgaacttcagtaattaatttcctttggaacgatctttttaagtttgtttctaaaccaaggttcgcgtctgcactaaacgttccttacgtttttacataccaaaatgacttatccataaagtgctaGCACATATATtaaaaaaaacgtgaccgttggtatttaaaatgtatgtcggtattatttaacctttcagagagttccactattttactaaacagcttggcactaactgaagagagcatgattgcttctggtctatagcattgttctcctgcaatcgggcccaattcgattaacattcataagagctttgggtaagatatgcaaatcttatttatttttattcaattttatgaaaatatatttaaaaagggtatttaaaattcactacttaaaaatttatttctgttttcaaactatggtatttattaatagaccggtcggtattttccattgttttcgacgcggtcacactt
gtttatagttttgatagaatcgccgagaagcagccgcgtcgcagatgttcgaacaaaagactcgcaaattcagggtcagtggcagaaagagattgatgggcattcgtctttgatttatgtatgtctaagcggatgactaactaaaggagtaaacaaacaagcccatggggtgcagtcgtctgaagccaaaaaattcgaaatcaCCATATATACcaaatcccccgcacaatcggccgtaaagtacggaccgaatcccgctcccacctgcgcctataaatgctaattaacctttcttcacacatcgcagaagcgaagagacgcccgcgtaccttggcatttccgaatgggttccacaagactgcccctcgaaagctccggcgccggcgcagcggtcgtggtgagttggccagagggtgagttgctcgctacccaccatggattcgagcccgaccaagacacctcggcttgataaatagaactcgttgctggtggccaacacc
ctataagtcaagacttattcttatgacgtgtccaaaactagtgtacctggtaaaaaattgtacacctaactagtgccttcatgtataccaccataattttattagctcccggaactgatgtgataatttgtatgtcttttagcacatttgaccctatgtatgttccgccaagtttatgctgccatgactctttgtgggatcattagatccttttcATACATATAGgctttgagtcaataactacgtacgcatatctggtcgttttaatagttataaaaaagccttgaggctgtgatcccatatataaccatataccgaaaaatattttttgcttcgtgataacaaatcgacaaagtttgatccatgtgcattcttggcgccttatcgatagctatggacagtgttgtaaggtgcacgatagtaaggggggcaaaattgtatcggtctgccgatagttcccggccgttagccaagtccaaattcgaccgaccgaccaatag
tattcaacaaaagaacgtaaagtgaaataaacagcaacgtttgtatgtaaaaaaaaaaccaacatttgtttcaattttctacatttatggcagtaaaggtcttggactattaggctgctatttttcagatttaaaattattatattatttatgtttgaattttgcagtttaaaacgagctgctttcccgctaaaaatgttttgagtttaaaggattctgcggtATACATATAGatcatagtatatggagttgccacaaaatctatgtgttgctttatcgatttttcaatgttgaaacttataaacatggatacaattgtttcttccaaatttacaatgaacttaaaaactaagatcaataaaaaatatattttttagaaaccatgttgcgcaacatttgcagggagcaacaagtgcctaaacatggctatcgataccaagacgacaaatatcgataatttttcttctactcttttaacattaatgttatgagcgaatgtt
cgaaaaactcgaattttcaattaaagacaaaaaacgttctttgaacaaacaaacacgcgagacaataaaacataaaagagaataaataagatgaggaaaaaaatcaatctctaaatattaatgaaccccaagaacctgaaagtgaacttaaattcttgagacacgcaagcagatcctagagaattccgagcgaATACATATAGatcgccgaggagagtgatcaatatatcaagtatacgacccgtggcttagttcgagctcatctctccggcgcttggccaaataaattaacgaatccggcgaaaaaagcaaactcgttccactcacactcagacacacacacacacacactcacgcactttaagccaggtatctgtatgggttaggagctgctctcaagtacgatttttagtcttttttttgtgtcgagtgtgttttttcgcctttttgttttgcgtctgcctctgtttatatggctaagactcgatgcgttcatcttc
gccaccgctgccgcttgaagaaccaccgggcacggtgcaagcctttgggctggacatcaacaaggaggagaacggcatgtacaaggtggtggtgcacgaatctccagccaattcctcgatggaggagggcggagaatccagACATATATATggagcagctgccagcggcgaattggtcgaaggtgaaccacaccaggagcccatttccattgtggatctgctgggtggagaggctgcaaagaaggcggcacaggagcggcaggaggcgcaaaaggctcaggaggccgctatggcctccatcgaggcggaagccaagaagtcgtcatctgcgcctcaggagactccagctgttcaccagatcgacttttctcagtacacccatcgcgccgttagcttcctcgccagaaacttctacaacctcaagtatgtggccttggtgctggctttcagcattaacttcatgctgctcttctacaaagtcacctcgtttaccgaagaag
tcgatagtatcgatactattgcatgcttgcataagtaaatgctagaattttagtagataccagaaatagtagctttgccacagcgccatctgctggaaatgcgatcaaagttcacaatgagattaaagcgacatctatgagcagcgtcaaatcgttattggaatattATATATATGTttattagttactcgttattcgaagtaatttaacgggtatctgatagtcagtacctccactaaagcgttccctcttgctatcattttaccagccatataaataaataaacgccgggagaaaagtacaaaaagaaatacagaatagttacaaaagtgattgttgtgggaacggtatttcccgcacctgctagtgccaagtgtgaccatacccgggtcaccatttggtatcggtattttttgcagtatttttacacgaataattggtgcgaaaggaaaagcaaagcaaagcagaagtgaagaagaagagcagtgaagaggagaggc
atttcctcgcccttgccaatcatgtcggccacatactctagaaaagggattgggggacaatgtacttttattgcattatgcatgttttaagaaaactcacggagaatgccattcgaattattttgattttgctgcttggctgcttcgagcaggatttgctgtgagtagcccagtctgtttagtGTACATATACgcttaactttcacctctctcggaatccttgcaggcttttctgcgcctttttgcgcggagtttttcggttccggcgtaaattgttgctcctcctccatttcttttgtttatgtttacggtttgttaggctgaccccatatggtatttggtatttagtattaaattgaatcatttgatgcggcaatgaaggaatggtggaataagtggaacatggagacggttcatgtcatggatttatcccggacgcgttctctggttaaaatggcgcacccacaagcagccacaccaatcccaaagtttcatttatt
taagaggctcttcaaatcaaagcactcactctggaaacaatttatacaaacgtacaaaacgtagaaacctagactacgaactattacagaattttaagtgcaaacgttgcatgttagggaagacagttttcaagcgatactatcgcatgcgccccatgcgattgaatgaatgttttaatatgagaaaaaaagggtgaaaataaatatgttttgaaaatgataaataaaacaaggttcgcccataattttttcagttaattttcttaatgatatatattgttattcaagaagtatatataatataaataaatataaatcgtattcctagaaaagccccttatcgtttttcttatcgccccaactaaattttaacattaagtttttacccaacaccccatgtatcgattgctatcgatggccaaactatcgcaccgtggagtgcatccctggtgcagctgtttactcggcattgtgtgtgtgtgcgtgtattttttagagtt
ctaacacaacacaattttttaaccacgcaagcggatcgagagaagaagcgtttcacgtactaatctaagcaaatggaatatgcgtacattgttgtggtagttacagatggcgaggagcatacacgtaattaaaatataaacaaacttgcaataaatgtgtatacaaaaggtattgcgttgcgtcattgggaaGTACATATACtggtataaagtctgattgccgaacttaccacagatagatgaaatcattcgccgtccctcgtttgaactgcgaaactcaccacgattctaccgatggcccgggaaaagtccgcgcactttaatccatacactttccgcgaaaatttcgatagactgattctcagtgtgaccgctctgcgtcggagtgaaaaaaccgaaaaagtcggaacgcgtcgcgatacggaaaaaaaccgtttaacgcgaacgcaacaccgattctctgcatgccaacgtcgccaacttcaacccggaaatcggcc
catattgcgggtgcggtgcagcgcagcacattatgatatgtgagatgggattcgaacatataggcgttgaaattaaaggctatttttaatttatgacagttactcagtgccggccaacaaagtgacgattcataacactcactcggagagccgccgTCATATATACgtctgctctcactcgctcatttgcattgtccgcagccggctgattaataacggcccgcctcgtacgaccgtctcgctcacacacccactccaggcgcaccgttgcactcgccctggctacggctctcgctcgctcactctctgccccactcgaaagcagtggcagtgggtgagtgaacgggtgactcacggcttggaattgagcgctttggagcagaggcaaggcaagcagccccctgcagcgcgcactctttcgccactctctctccatctctcactctctcgagtgggttttctcgaattcaaaatcggtttatggttctgctttgcgctca
accaacatacaaaatttctggccacaccaagacgcaaacaacaaaataacacactgcacattaactattcctcgcctaatactgaaacaacttaagcaaaatgggtgaacgctacaatatccacagccagctggagcatctacaaagcaagtacatcggaacaggacacgcggataccacaaagttcgagtggctaacaaatcaacatcgcgactccttggccagctacatgggtcCCACATATACtctcaactactttgccatagcggaaaatgaatcgaaggcacgagtgcgatttaatctgatggagcgaatgctgcagccatgtgggccaccaccagaaaagctagaggattaagaaaaactattttaataataaagaaaataattgacaagacaatgtaattttccaagggtggattttcggataaattccaacttctgtagttatcgacattcggtattttgcgctcaagcggcaaacggtcgcactgcaggtc
attttttagctgttagttgtgagggagagaagcgatgaagtgaagacacccgaaagcgcttaactttgttattaaccgtaattgatttattatcgccgtaagccgaaagtatatcagccaataaactgtctgaataatgactcgcctggcacatactgctccccaggacctcgtattcaatggtgttgctttgATATATGTGTtcctagattaatgattacgatttacccgaacattttgtatattgtgtattgccaactcaatgtcaaggcgctgcgactgttaaaatagtcatgaatttgagggtgttcacaccagcatatactatgtaattcttgtatgttagtgtgtttttattattaaaatttacaaaattgtttaactgatcgattatctcaatcgtttttaaaacgcgcgccatcggttgtgacaggtggcacctccggcgattacgcgataacatcttttgcgggggtgctgtatatcgaaatatgctggta
cttaacaggggtgcgagggttgcacttcgggttatcagagttttccaccatcaaattcattttacttctaaataataacttcaatcaacttatttttctttaattaactcacaaagtttagtggaatattagcacgatagagatatatatttcgtaacttCTACATATAGaatgtttcttttagaacatctttacgaaaaatcctaaatgctatttgtttaattatgtgcattccaagtcaaaaatttataagtaataacaattcaaaaattttgttttaccatagttatcgagctttggtccctggttgttaacaatattttactgcgctgctctataaaattaaatcaacttattttctaattagaatttcctatcttcccggtttggcagagatttatcagaatcgatacccactgttaacagcgattgttcacatgtgttcatcgtccgatagtatcgcatgtggatcgctttcgctccaactctagagacgcggc
cagagtatgtatatatcgcgttgttctacatttgacaaacgtaaaataaatttcaattacatgcggagtataccaaaaattgtttgaaaagggtttttgactgcctgttaaaattacaaagtatcaaagtattaacatggcttaaataaagagcacttttaaaaatatttatataaaaatattaaagtaacccttccgaatattttCTACATATAGaaaggtcaactaggtaaaaaatactttaagtgtacgaacgatatgtagatatacctgtgtagaatatagtaaatacgcccctacaaagaagcatgcacagcaaaaacaagtttaaatgtgtctcttagcgtattaaagtatttgtatttgcccacagagacaacgacaacttatcagatattttccatgtccagggcttaaaagagagagagagcgagtgagagagagagagagaggagaatgcgaaagaaaatcgtttgggtttggttttgagttttggtagc
ctaattaattgggacaacaacccaaatgaagctatcgaataataatcgattaagcaaaaaaggcggctaaagtatatgtttattaaagtcgcttagtagttcgataggtcttagcgaggactaggtccgataacaactttggtatgtgtctacgatagtccaatcagacagttgaaataaaactctaatgtatttcctaaggtaaatactttacaagaaagctatataaataaagttctataacacctatgaaaattatatatgtgcaaaataaaaaaattagatagagcacaaaagcatttgtgtttcagaaacctgctactctgttaagtagttcaaaatatcagagagttaacatagctagcgaaaagaagagtgaccgtgtttgtggcagcgaaatatactgcatgtaagcaatcctaagaaatcaaggatattgtggatctacgagactggccacactttgccatatataagccaatgcaaaccggaaacaacgc
aagttatgctcaatccgcgggtaacggtcagcaaaaggcgggagtgtctggcaacaataacttccagggccgaaaaatgaaaatctaaatatttccttttcaactcctacgaaaaaaatactcaaaattattttttcctttcaaaacattccatccgcctaaagaaagcgactataaaaccttttttagtatagtacatacTCACATATACcacacatcttattacatttttcacctttaagatattattgtactgcacaattacattttaatgtaaataatttataatacatttttttaaccagtcccctttaacttcctttatatttagccttcgtgttaaaagatagatataaattcgtaatttaaatttgttttctagtatctgttagattcagaatatatgtggagtatgttttagtatattccgtgcaacttgaggtattttttttggctggcggcggtcacacagcattaaacgtggcggcgatttatcatat
gtacatgtccacatcctcgaggttgtgctgcttgccgtcgcgagccatggtgcacacgatgcgcagggaaacgacatcgtcctgtccaacgcagctgagtgcttaaatgcaatgcatttttatcaatattggaaattcgcatagctaatataatttaccatttatttcacccattctgaaaagctttcatataacggtGTACATATATtgcagtacgataaaacgtattacgaaatgtggggaataaaatataaaatataaagaaacataaaatatgaagtttaattttttaaatgtgcacacagagcatatctaaatggcactttaagcattttcattgaacaaaagttcggcgccttttgaatttttaaatttgcattagtgatggaccagagtgcgcctaacagcacacggcgaactattaacagcacgcgtcccgaacgtggcaggcaattttaggttttttactccgcctcaggcagccacattaattcggcctt
gatgcagtttttggctgcagctgcaattaaatatgcaatgcacttaagttatgcacatttcctttgcccagggaccgttacgatttcgtattttaaaagccgcgcgaaagctaacagcgctgttggctagcagacgtctgtttctgctgttgttagccaacagccaacaacaacaaactggctgttgtttcgaatgcactgcgatcttagctcttttcccgctaaatgtttctttgtgtgtcattttgtcaaccattcgatcgatatcgatattcctttgtgaaggctaaaaataaaattcttacatgctcatcttatacaataatggatcgcacatatagctactcctttttcatgtatccaattcactaggtaagctacaaagatagccagacggctgtgctaacagagcgctgctatggtgagaagccgccgcaatggcaacagtgccatctctggccggcgatacaaatagcgcaacttcgctcgcaacgggtttc
tacgtaacgcgaatatttcgatgtttcggggacaggtgcagtggaatggaataactgggtactgttaatattattttggcacagagttcctgttgtcttcgcacttttcgagtacagcactaagATATATACACtgggtggccgagtgtgtgtgcggtgccttggcagcgattttgctggccacacgccgtttgcatgcgcatttccgcgggttttactcgacttttcgccgcgacttaattttaagctagaggggcacagttgaaaaagtatatgcgcgctgcactttttcgtttttcgcaggtctgcgggcctgttttcaagcgattttagtgcgagcacgtctttcggttcgattaaatcttttttgtcgcaacggggcggcgatagcgatggccgataggcgataactgaccagggctggtagtgagacaatagaaatactagatacgcgcattttgcgaaaggtattttgaggtgtgcgagatctggtcacgctc
ataaagcaggcaattgacaaggtttagatattaactaacaagcgaatacacaaatgaaacattgcatacggtatgttaagttgaggacgtagtttaagcaacaaactgatttatctaataaactatgatatatacatttgaatttgaatgggcggctaaaaggccgatatcgatagacgaccgatagtaaaagacttataacgggctattaacaggaaattgcaaatgttgatgttacattaacagagcaaatgatcgtgtcattgttagtctatacaaaattgtcattaattgagttgcttcaatattgaaaatttattttttttaagttgcacaaacaatatcgctaagatattaaatagctgtgcgcaaaatgcaactaacagagaacaccaagactgctgttaaattgggttgagtctgggctatgtgttatcgcaaatggacatcgttcttttctggtatttcattgcaagcgcagatggtttattttgcagtca
ccgggtggtagtttttctatctgcgctgaccttggccacacctagcaccattttaaatgttctttttcggggggtttcttgcgatatatctattaaatactttaatatgggggttgtctaagtaatttaacagattttgtctttgttcatatagtttgggCTATATGTACaagtctaaaacgatgtagtacatattgtcatatttagattcagtttccaccacagggcttatttctaaaatattatgagaccccattagacttttcgattcctgctatattccatcatctcaaacttaaacattaggcaataatttttaaacaaacgcaaacaatttaaaaagataacctatttgattaatcagaataacggctttgtctaaaactaataataacggcacacggccagtgctgccattcatagtaatccatcaaaactatcgatagttcgtattctcgatttgtttgccgccaccgtcgctgccgcagccaacttcgcgc
aagatgctgttaagatcactgaagtagttggtaaaaacattgcaaagcatgttatagccaaacttacttatttaaggttctgttttactgaacaaagtataaagctagttaaataaatatgtttcagcaacatttgaattataatatttggaaagctaagatcagattatttaaCTATATGTGTacatttaacagaacattttaatgttggttattgttatattttagatataccccaagtatgtacatatttgtattttaaaaagttttctacagtttcaaatggttttcattaacagaaagagagggcgcgtcactgctggttttaagtcactgttaagtacaagctaacatgtggataacagactgcgtacagttgtaacttggctcacgcggagcttttttcacggcaagccagcggcaagcgaactgagcagcaaacaaagctagccctaacttgctcactagctctcgccgcttgcttccatagctcgtgagtc
atggccaagatcgatgatgatcaactcaaggaattcgaattcgtaaagagcctgaacaaggatgaggctctgacgagttgcacggccgcccagttgcattttattctgcagcatcacttcgatgttacaatgcccaagtcgtcaaagaaggcaaaactggtcgccaaaatcgaggaactacataagtaattaaaatattccatactttgagtgataaatctgtaccaatctagcttgtattaaccattggtaaacttaggattagaaaataatgttttgttgtccgaattgttaattaaatacataccaacacataattacttgtaaaataaattattaaaatgttgttttaaaaaaaatgtatattccattacacaataacagaaaagaaaaaaacgtaaaaattgtactgagcaggcttaacatagtagtcaagaatcctttttaaaaatcgattactatccaatcgtaagtttgtcatcactagtttcgcacgaagc
ttcgttctgaaagtttgttgacaaagctccacaaagattgggcaacaaaaacgtgtcaaaaaacctgacaccagtcgctcgtaaaagtgacgaaatggggcttaagtgccaccgcccagtttctccgcccattgtcgtttgaccttgctgacactcgagaagaaaagagctgaattcttcgccgcctaacggtagacactctccatctcttttagtctccactgaaaacatatttggccaataactgatattaatattcctgtgcacttattacgttatttatgtaaattaatttcattttaaaagagctcagattttcggttttataaattgctattatctatgcactttacttcttaaacttctaccatctcccttgcttgattactttcggttggcaacatgctgcgtcgcatcggctggcaacatttggggttgccagatcttgtggcgcggcaatagctgtggtattttgcggcggcagcgctagcggtgctttc
tgcgtttcccctgggttgccttcttctcggccgcgcacatccgctccggcaccgagctgacttggaactacaattacgaggtgggcgtggtgcccggcaaggtgttgtactgccagtgcggggcccccaattgccgccttcgtctgctctaagttctagcttaagttagagatccatacaggaaataATATATGTATagaagaattagaattaaaaatttaaactttaaacattatctgttccgttagggtaacggaaacattgcatttttataagctactgctgttctgcaccgtccgtttcaaagtacacaattttcttcacgtttagtgttaaaggaataaatatagacaaatgaattttaaaaaattatactttaaaaaaataataatgttcgttaatttaacggtattaatttatgtggtattttaacgcattttacctagtggtatacttaatcatcagccgtacggtatttttaatcgttatccgaacggtca
ctttgccgcttccgcacggtgaagtacgaaaattgaataccgccattctgcaacggcattttgtggcaaggagcaaggattatatcgacaaatgaaaatccacgacgctccacgaatattaaacaaagttttgtgtcaacagtttttaccttttcttaagaataatttaagaaatagttaaaatcggcttgaatacgtcaaagaaaatattatattatatattaactaacttaaaaagcaagcgcattgtaaacagacaaaaataagaaagcatatttcaaagttagccaaaataaaatctaaaacttctgatataaagagaaaaagttatgcaaattatatatattttaaatattattttcaaacacgatcaccattgttggtatataccaaaaacccaaacgcgtgactgcgatagtcattcgacttaaacgcgctagcgtttttctcacatctgcgcgatcggagcgatcgtgcgttgttgttgttttctcacttct
tccaaaagtagggggtgtttcaggttgagtgactgggtgaactctagggtcgagtggctcaagtgcccagtggcatacgaaatagaaagaaatgggttaatcagcgcaattagggtcaaaaacacgtagtgacatcgctgcgtatgtgtgcagcgtgaatcaaaattgcgcATGCATATACtaagccctgccattatttcattgcaatcgcccgctgtgcgtttcgtgtgggtcacacatgtgctgtttttttcttccttttttattgttttttttacctcctttgcttggctgttcaactacattgcatgctctacgatagaactagcatactgaatctgcgattctctgcgccgacgcaaagcagcgtttcaatctctaagccgtcgacgtttcactggctctccatttctcggctttcggcttttccatctgtatgggtgagcggtgtaaccacgggctatcgtataagataaaagcgccgtgctcagtaaacttta
ctcctcggaggcagtcttgtcgttcgaagagaacagcgtttggaacatcttcttcagctcgaggtccttgggatcttgtagcgatcggactgcccgcggatcaatctgcccaatggaattgtcttggcttttggtttccgcctcccgcttggaatccttgttcagctcaactaagtGTATGTATACcaatttggggtccaagttcccttgcagctgctggaaatccatttcgggcgcatccttcggcaggtagccgcggcttttcaggtaaactagcggcgactgccagttgtcgatgaggttcttaacaatggtgtcaaccgaattctcatacttaactacttttaaattgcgatcagctgcagcactataaaatagacagatgtataagattaaagaaatcattttaatttaaattgtgagcctgttatcgatgactttgtgaaacggctacactatcgatataaattgttattgacagctacgtctcagcagccctg
cccctgtggggctttaatcgcaacataagtggtgatactcgccgctgaagcatggtagataaccctaaacgaacctatcgatatatattttcaaagaaacattttatattgttcatacaacaatttttttaattttataggctaacaacttaCTGTATATACaaaaaattttataataaagtttttccaaacataaacccatagtggcatacaaacttatcgatgctaactcataaattcgttatacacaatctttgctgagaactatcgatttttacacgcaaaacattaaaacgctgaaacacttcaaagaaatataatcaaattttcttgaatggatgttatgttataatgttaaattttatatatttagccatccctcgtattttcgacgagtaattgctcctgcaactgtatcgatagtatcgcacaacgttcgcgcgtgtctcatcgataacaactcgctctgttttccacctctacgtcgtggctcgacttcc
tactttcgatttctccgtcgtactgtatcttatagcgggggactggagaatatcttatattggtatttttaataatattgtggcctactgttcgatgtttcttaccagaactcaaacaaaaactatctgtaatcgagaacctccctcaaacatcagatccaATATATCTACcctcaggaatgcgctggtgcgatgatggtatgcatacataatattcaaatgagatgtatatttcaaactgtttttgcatagtttaatatttataaccaagaaaattatttgttaattcaacgattaaatatattcaaaatatcgtaatttattaagattttctaatttatagctagtatttgcggaacagaatttctgttttgcgttcatttttcagacgttccattttcttatttaatcaatcgtcgctattttgacgaatataaatgcaacatgagaaaattttacctaaattttgctgctactcgatacatatatatatcgagagc
agatactataattcaaaatacaatttaattaatacctaaatgtatatttaattttaaatatgagatttatgggaagggatataaatatgaatgcatgtaaatatatgtttaaaaacatgttattttttgtataatatttgagctgtttaatgaatttgttatttacttaaagaattgcttttggttgcttagcctctacagacattttaacataagctgatcatctgcaatgacttagctctcgcactaaaatatgtttgcttaaataattaaaatcttaagtaattaggtgtttccaaagttttgtgcatttgttactatagaataaattccttatcagttttgattaccttcaaaaggcagttttgctagtactacaaactcacaactgtgagtgcaattgtcgggaatcaagccagatgggcatcgctcgctctgccgccgtcgctgcaaaacgctgcgccagcgtcgtcgtcatcgttagcggccgttcttaattc
tagaagagctgagtgccgctggaggagcatccgccgaacccaatgtgtttggaaaacattagccactatccgttcaatgtgaaatctattgtaaactagcaaaaaatgctacaaaaatgtaaaaaaaattgttgtaaacggttaataaaacacaggatttttatgaattacttaactgtctttttttaatatccaagATAGATATACtaaatatttaaatagtgtaaataatagagttgtttcagataccatttacatgaggtcattagaaaatgtatgtaataaatccaaaaccttcgtctttttctaatggtaccattagaccacttagatataaataattcatatttagtcaaattgatttaacatatctttttcaacttaatactttagtactgcccaacacagctttaaaacatgctgaaaatatgaaaatatactgaatttggtattacaaaatgaggccgcatacacgagaggtgaaagcagatgcgcaatct
cataacgccatgtggaacttataccagaaaagctgtaatactcttttgaattaccaaaaacggcggcaaatcttgccgattagtaacggataaatagccgatgtttttccgttaaatttaaactagtaataaatatacaataaattcaaatgctaatacataaattacgccttaataaataaatatcaataataaataagaataacacaattgcttaatcttgtagcgtcaagcaattttaacttcttattttaatgtttatcgtaaagatgtttccgcaaaggtaatttattattaacctattatataatatttacaattttttaaatgttgggttcaataatttgaatatgcatatggccacagtagttccaaccgcgagtcggtattttttgggggccctccgtccggtcacaccccgccccatccacatgcagcccactccgcccccacatagtgtacataacaaacgggcttaattggcaatttagcaagcagtc
aagagcgtgttatttgtcgaaaagattttacaattgattgtgtttaagtaaattaacctgcgatatctatgtgtatgtgctacgatccgaatttctgacattacggtaagtggcgtgtttttggGCGTATATACgtcggtttctctttgtgccgtatttctctaccgttttttctggcgccaaaatgaatgaaaacggttggcaacatttcaaacttaacattgcaacattctaaccgctgttaagcgtttgctctgcaaattgttgtagctatgttggagttctggaacaccacctctccctgcgactttgttttgtttttcgctctcgacatatggaatcgaatctcttattccgggagcggttcattgacccagcaacaacaatattcgccagattttctcctgccagcgatttgcggaattcatccgctcaacagttagaagtaaatgccgtcgagcagcgggcaaaatcgatcgacgaaatcgagagccgcgttc
gcgatttccctttgtaatttaacgtataacgttcgaaattgttttatttacttctggcataaacaatggaatcatttttcggtggcagttagaaccaggattagctcaaagcaaagcataactaagatgcttagtgtgtggagtaattattctgacttccaataaGTACATACACccactaagaatttacgggtgctttcaggaaccaattaatttgatatttgaataagttcgcctatgggaattctagtgttctatatccaaaatagcatatgctttgtattacgattataaacaaacagcaatcctttgtcaaaacagaatatgaaatatataactcttcgtccgcaaaaagtataaacaaattttgaatttattgcatagtatgaccgttagtcgaaacagatagttcctactttgtggatgcgaatttttgagaatgcataggtaatcgatagtgcaatcgatgcttggccatctctagttcagcaaacgcggtc
gccggagcagcaggaggaaatggtgtgtgtgcccattgacgaggtcaataacagtttctttatgtcgcactacatgcaagctgtccccatggaggaggatggttcggggcagcatatcattgtcttcgagcagccaggccagaatatggacatgatgtccatttacgatcagcaacaggttggggaaccaatgcatgagagcggcgtgcccaagcggccggctgaggaaaatgctagggtggtggttgtcaaaaacaatccaactaagccgatattttcggatacctatttgtaaaaatcatattcaaattcgaatttaaataaagcggcaagatagcgaagatgccacacactgttcctttagcgagtgggtctatgaaacagcgttgccatttagttcctcaaacagcggtgctagacgttctataatcgctgcgatcaatcgtggaaaatatcgatactgccacccccaggtccgggtgccatcgctagttcctttt
agagtgactgaaattcccaaggcgactcaattgtaaaattattttatcactttacagacgcaagactgtcttcgatagcagaaggcgttatttcggaacatatcgtttatcgaaactacagttgctcaatactgaactgtccagcCAATATATACtgtggctcaaaccattgttgtcatcgataagcaattgcaattttatttgtttgcttaaaaaattaaaatataaactacgaggatcaaataaacatacatattcccaatatgttagcgaaaaaatatgctcaaaaaaagatgtttaaacacaatgtaagctgttctatgcattgaacaaattaacacattgagagggcgctcttataagtgcacatttcaatttaaatttattttaatatattcaaatatagtatagcagtatagcattcaaatgtaactgttggttggactatcgctgtagtccaagaactgcagatagtgtcatcgctagctttgaagcatctc
aggcagccccatattaaggcaaggtcaaagccgcaaaggtccagaaaaatgtcgcacctggaaaacgataatttcataccgtcgttgcccattgaggtttattttaaaaaagtaaatcagcagtaaattgctatagtcttGTAGATGTATgtatacattgtgtaaatgaacagagcaaactaaagtcttaaccattatttatacttacagagacattttaagcaccaaatacataataaaacaaaaaattaagtgtttacttgcaacatacatacatacatacacatatagcttataaatagttgttttcaaatttaagactgagttggcaggccattgtaagtttggcgaaaatacggcatcggccttatcgttccattcccacagttcctaaactggcacagcgaccggtgctgacaatccgtgtgctaagatgcagcactgtgcgtttcttattattgaccggaaacaaaacgtgggtttgattcgatagcagggtt
tgctcctcaggaactccacatagcttttggccaacgacaattggttgggtgcactgcacacgcccagaatgacggcgtccacgttgtgcccgttgatgtgcttgtacccgtccacgagcgacctccgcacctccgtccactccgcgccactcagctcatggcgacgctcgaaGTATATATGCcgcagctggtccagccgatcggccggcaggctgcccggctgcgggcgccgcttgtgctggctagccagccagcgcggatgggcgtgcccggcgatcggcaggagatttcgtagcaggcgtaaattatacattagttaaatttaaatttagattaaaattattctcgcttaacacaataattccaataagaattatgccggctggcggtgtggccagtcacacgctgcacttagccagtgcacgcaccgcatttggtatatgccaaatgaaatataccgaagtaagtgtacatttattgcgtgccacgttacgggcaca
tctttggcaacgaagtgtataaaattttcccataagttaatttttacgaacatatatattttgtggtctaaggcttaaggcatactagtacgtcctttttatgaaatacgaacatcttgagataaatacaattttacaaaatctacgtagtttttgtagatctagATATATATCTgagaataacaccatcatgttttgtggagtttcagtggagttttaatggcaaataaatgaaaaatctgagtaaattgttaagtggcgttatttatttgggtgcatacataagcataatagaaattttatttcacaacttgagaaaataaaaattgatttcggactttatgaaaattttcggcatttatgaaaatataaaggagatttcaaaatctcgataaatttgggttcagttcttagctagttgcgcatccaagtttcacaccttgtcgcgtccacattttgaggtatcatgcttgtatcgagcggcggtcacacttttcgct
aaagtttatgacacctggtttcctaataactgagatacttatctatctcgcagatacttcactagaaacttcacgcaaccaggtagtgtttaaggaagctgtgattttatgcatgctacgtttaaaagagagattttttttcgcagtgttgattagttatgcattcgctaggaggaactgccacgcccaCTATATGTAGttccagccgactgcccacgctcgatgatcggatccagtcatatcagttattccgtttatctcgtcaccgtacttgaaatacacaatttgttgtattctgtcttctttttttgtgtgtttcttctctctctaccgctctccacgctcttcttgttcagtaatttgtattctgatatttgtgttaatgtagtatattttttttctataatattttctttacttgtttttgcctattttgtgggctcttttcgctggccgctcgccgctggaattcgatgtgaaaaagtgtgtttttaatttca
gtttttcaatcactcacttgtctgacattgctggtatttggctttttaatcgaagtaaattaaaacacgtgcaagcaccaaaacaataactaaaaaggatagaggtgggcgcggagcgataagtgctttgctatcgataagtgatgtgtgcaacagctgagcgcgtttcgtggtgaatagctaacaaatttgaaatttttggcgggaacatttaagaaattgtattattcaactgaaaactatgcttaatagttatgccataagataaatttagcattagctagcattcaagaggacagctttaatgttttcttcttgtaagtaaccatttgacattaatttccggttttgagcactcatttctcattttttttctttacactcattctctctctctctctgtttctctctccgtttgctgctctcactctctcactgcgttttagggtgaaaattgcgttaattttagtatgaaaatgccggtctcgatgccaacgcac
cttcgaccgcaagcgtacttatgaccagtttaaggaaaaaatggcccagggttatgatcccttggaggaccgtacgaaggccgagaagcaagccaattaacccttaacccgccaagagttctaggagtactgttgaccagtttatacccgtgtttgtgtactttTTGCATATATtaaataaactatataataactacaaagaaaccacatttacaatatatgtatgtacatatgcattaatggcagatggtactaagcatgtcctaacttgtcttctaaattgtggattgatttcgtatatactttgaaaataaagctaaaaagtagtggcttattaatttatatttatttatttctcgacatgacatgcccattgtggggttaatatttctgtttctgtaatcagtgttcccactccagagttctttactgaattatcgataactagaagcaaaatggttgcatgcatattaatttatgtattgtagtttacaatttaa
gattctttaaacatagtttttaagatataatccgtttgtttaaatttttttaaaaattttttaaaaaatttttttatttagttttggcaaactacaagaaacagtgctatttttgttaccgcctaaatttgaaggtttttttGTACGTATAGaattattttatccattagatctgttactaatttttttatttcgattgaaaatcattgtagtatttaagtttagtgagtaaaatgatgaaaaagtgtcagaaaatacagaaacactgggacaaacacgaaatccgcttattattgttaccgcaactgtatgcagtatattggtcccgctctgcccgatcggtcggatatatagcccttacagtgacagagaacttccaccgaaaataccaacataccgattgcgatgcaagccgggtgggagtactgcgacgggatggcaacgccgcgctagtcactcgcacgcaaagagctcgctggagagagagaacgctaacacaa
agctttggcttttggcgcttgagcttttggcgctgaatgcaaagcttcgctatgtggaatacgatccaatttccaaccgctttcaagttcaaagctatcggaaaacgatttgaaaatagcggctaggcaataaatcgcagataatttaggatctgtgataggatcgtaacattcggtgaccgtgtgatcagcataatgcctaaattggttacatcaaaTTATAGATACtaggtggaaccccttcagggtttgaaaatgggtttgtgttttggggtggtggaggtgggggtgcaactgccacgcgctcttacactgtcaacaaatcagagcgacagccaacgtcacagatacagatacagatacagctgtagccgcgagctgtagctcaaccaaatacagataggcttacccacatagccacacgactactgggcgatgctggttagatgatctgactatttgcgtaaagcacctgctgatgctccgccaagaagccatca
ttttcaccagataccagattgtgaccaccgaatttcgaccaaagggttcacgttttatcttgtgttttccatttttcccagtgccaagtgtggccgtggtccgtgaattgcaaattacctacagattagttacttgtgctgggactgctcaatgttttaatttgcttttttgaatgagagtggagcagtttcttaaatcattaagcCCAGATATACttaagtgtttccatcaattctaaactaactactagcgatcaccattccaactaaaatttgcttaaactcattccctccggagtttgaatatatctttaatgcatgtttatggactagactctatttgtttgaactataaattaattcattacgtattaacctgttttgtatattaactcttggaaaattataataacaagttttcatagctatattgtcgctgaaggatgacaacactggcgcaaaagagcgacgagtgggcagcgctgcaacaaaaatcaata
attgtattcaaatcaaagatgtttcacatcacgaaagggctttcctgatgcacaaacaacagaaaatcaacgtgacagtgtataaaattacaactttataatccttgccatatatgtagaatatatttagaagtaaacataacatgttttaaaagtacatttacattttatttattgaaacttcatttgttcatttgatgttttttattactatcaatacaaaacaaatcgaatctaattatcgataacaattttcaatcagtgtacaaggtccataatattataaaacttataccaattatttttaaccccttccaaatgtttaatttttctgtctactcgttttttaaacttttaaaaagcaagctatattcgacatctgtgtttttttatctaccgatattacgtttgttccattccatacatacccaagtaggcattgtgtcaccacctatgctgtgtacgtataatacgtttatctgctttgttccattacattc
gatcttgaagtagatctgcaccagaattgggtacagaaccatggacagctcatgcttgtatatgtccagggagtcctcaacgaaagtgcgcagctccttgtatgcctgctcatagtgctgagcatcaaagctgtcgtcgtcgatgaacttggccagttcctctgcagcattgGAGTATATACccgcggactgtttatgaccctgcgccggagattggacatgtttccgctcccggttggcatcgccagctcccaaaactgcgcccagcacctgctgaacatcactttcgctgatttccgacaattccacactgctcacattcgcctcttggcagagcagctcctcagtgctcttcagctggtactttttgatgagtttcagcaggcacagcagctcacgcttgtcgtgggacaattgagtaccgtttcccccgtttatattgctcacttccaggctcattttcgcggaaaattgaaatatatggaacttgtgtactattt
aagcataaatagaaatgaaatataagtaagcggaatgcaaaatactttttctttggcgccttcctcctcacacacacacattcgcattcgtatgtgaaaccagaaagaacaatatagtattcatactgcacctgtatatcgactataaagtacgctgtacgttgACATATACATtttaccatatgtatagcttatgtgtttccttttttaatgcggtagcctaggatgttgaaaattattttaattacatttttaaatccttttaaaaagacccttggctcgggactttaaattcactatttatttatttttattttttctcacttatacatttacccaacttgccttcgtgactatataccctgtgtagttcacatatagagggtataataaatctcccaccggcttttcttgtggtggccaacgacgtcgactgcgctgccggtggctctgcattggcatttaggcatttatgcccacggcagtcgaacagccgcttc
atggtatttggaaggcataataaaacgcccaagtacacacaagagacagcaagccactttgccatcattgaaacaaataaacataacttcaaccgaacaacttaaagcatacgctaactacattttaataactttgtacacttgataaaaaggtatcacggttgaatgaacaaacagctttcaaataaataatcgatacgccacgatacacttatctacactttagccaaaaaatcggcttaacgtaaattaatttttgttaaaaatgcactatcgctcggaagtaaaaaagcgtaaaatgaaaaggtcgattgcttgttttgattttacagcctaattctattggttatttacacaatgctaattgttgttaaatgctaaccgtttgccaatgtaatgtaagacaatcggttaatcgaccccctgatgagataacggctacgcccctggcgatcagctgttacgcggttgttttgggtgtggaacagggaagcacaaaa
ttgtgggactacagggtaggtaaaggttacatatgtacaggtgcgagcagtgcaaatatgtttattctaatgaaatcttagactaactgtaaattatataatggctatatttcttttacccgtcactcttactcttctttacttccagaaagggggttttgtcttagctaaacatatgattaatgtattctatgttttttcaatattcattccaatatacaattttacaattaatggttttgcaacagctattttgaagttaattattgcttgttttgtagtttttaccgataaatcacacgtgtgcaagcgatcgcttattaaaacagtaataagtaataatatttaaagtaacgaccaaacgattgggaataatctttccagcgatttaaaccttgaaataaaaagtaagtgtcatccccgtatgattatgcgcacattcgcagggcgacgcgtgcacctaggcgagagttttaaaacttgttcagcggatcttgatc
tgtacgcacgccgctgtttgtttacgtttttcagcccaaaagtgagactccgctggccaagtaagtgccttgtcggtccgacccacgccacctgctccgctacctggtgcctcctgggctagttacctgcaattcctcgcccgtaggagctcagttacacatgcttagaccgcgttaatcctcgatttcattatctaatggtaactttactggaacgctttttgttggtttcacttttgtggcttcgttatcactatgtttcacgtgcaaaaaaaaaaaaaaaattggtttacgtttgagaggtctcaagtcattgttaatggttatgctgcacactgtgcaacagcgttgaaaacaataaattagcaactaaaaaaaaaaattacccaagcaatattttgctgagcgaagccagtgtgaccgcagtgtgccagtgcgaacatgctagctgcagtgcggcataggtgtgaccactacctcgaacagctgatttcagtgct
tgtggtctaaatgttgttactgcgctttgcggtctattgtaatgcaatactagagcttagcttgaaacaattcaagtctaaccggattgccaaagttgagcagaaccgttagcttttaacgtataactaagctttcgtCTATATGCGGggatctggaattgttgcaggagatggtgttttgcaacactaatcccagggtctaaatgattaagtgaacttatttttagagatttcaaatcagttatcaagattaaatcttaagaacaaaaccttacatttttgcaattttactacgtttttactatataaaaagggatgtaaaaaattcttgaggctaaaaaagagtttaaaaataaaaaaactattgaaaaacaacatttttagcaaaaaagagcgttgccagatgcaatatgtgaaattatatgcaatggtcactctgtgacaactcgacgataacaacgtatctggtatcgatgtacgataggcaccgataagtttac
aactccaccgggccaattacgactgcaatcgagcaaaggattcagtttgtaactacttagactttatagtatggtcgaaaaatgtagtaaacctatataataaaatatacatatgtatggtttcattttgaaaaaaaaaaacttaggcgcgaaactatcgctttccgcatctaacatctctagcataacgtataaagcttgctgcgatagttattcattattatataattggattattaatagttgcgttggatttgcatatttgctgttaatacattaatatattaaattgttttcttttctatggaaaccagaaaacttatttatcggcgaaagctcaatttattataaatattacttgaatgcgagtcccccatatggctgccgataatattcgattgcccgacgcaagcaatcgataagcgccggctattttcgatggccaacgaatggtcacaccgatacacattaaggttaggaagttcggaccgcctgtgcgc
gattttggtgacggcgttttggacattggccactttgtccttggaacccttgagctgcagcagcgccaaacgcatgactattaaataagaaatatttaagtggatctctttgaaattttgagaaacacttactgttgctagttttgcCTATATGTAAgcaattaaatgttatcttttcgcggtttgataacagatttcatcgcaagcaaaacaacaacaggttatcgcaggggcgtagtaaaagggatcaatatttataaaacgcattatttaacctcatattaatacgcatatacttagccaaagcatacttaaccaaaagaatatagcattaaattgtgtataaaatcctaacttttctaacaaaaaataaataatttgcaacccccataagcccatgttttcatggcaatctggcaaggtctgcagtgctcgaaagtgtcgtacagtgggcagcgcagccaagttcacgtcgtgcgcgaacagggttgccacctttc
taaacattgttgtgcttaagtaattaggaaaaattatgtaaaatggatattttccctttatgttcactatattgtttaagttagagaatagaatacccagaataaaattagtgatcacacatcaaaaaactatcgataaacattgaattagttccgAAGCATATACaataataagtattcaaactgcacaccttgttacaaagtagtgtaactgcctaattctttatcagcagactagaggatttcgcactcccatgttcttttgcttaaatacctttctcgggcttatattagacattatactttcagagaattttttcatttgtactgttagaaggttcttaatgaaattgctgttcagttcaaaatttttatatagtcatttaataatactttacgaatgattttgtgcgctttagatttgtgagaaaaaggggtgggattatttagtagaaagtagcaaggcatttcccgatctggtaacactgattccaacactc
aaaattaaatatttttaagacaacttaaattttattatgctcccatgtaaggttttcattttttaaacgttcttcgattaataatcgtaataataaaataataatttataaaaagcataagataggctttttaaggttttttaaaagatagaagaaaaggattcttattatagaacaaattatttttaatttggcgtcgatgagttagcggcttcaaggaacggtggaatttagaacatgagggtgttttttatttattaattttttgttacttggagttgaattccataaaaataaaaatgcaataatgctaactttctacaaacgacttaaggttataggactcaagaaagtacatagaatatgcaattgaaaaatgttctccccagacttttcggttatttgaagtttttgctatatttggtagaaccataaagtattttttggtatagatccgttagcagggcaaccaatattagcggtcgccatgcggtcactct
tatctttcgaatcttgataagccgactgataggcgacctagattcttagaaatttgtctagccacgtcgaaaaagttgaattttaaaaaacgcattatcgaggctaactgcgcatacccctcaaacgatgagtacacccatcttatatacacacttgtaggtgtttattggacccaatcacatatccatttcgccacaagataaggcccaatcgatctgaagagagcgaattcccggaatatcgccggtcaatacactccacacgggcacacaccccccaccacacactccacttttcgacgagcctctcgactggtgacgcatccataccaataccatactataccatactatatcatacaataccaaactctaccatacaatgtaccataccaaaagcacaatcgactgtgggctatactcgtagtatctccgtctcggcgctccgctccgagtgcttttaagaccctagcgaacccgttgtgctcacagtcgattca
gtttgaactgtacaattaagagcgattctccaaaagaattgattggatctctttggtagattaaggcaaaattaaacgaaattacccatttgctatgtttgttatgttggctattggcaagaaacgattctttctactaaactgtgcccccagttacttggtgtctgaatactttcagtagttcccaaagatcgctacagttggagctcgagtgttcacagatacgcactcatacaggcgcagatcacacggacaacatggacactgtccgtgtgaggcaccctctttcgaaaaagctcgcttgctgacgcatttcctttgggccacgggctcacacggacagttggccaagagagagaggagctgtcgaacggatggagagcgagctttttcaacacggctgctgcgatctcgattcacgtcgactgcgcagccgcggctgaagacaatcccgccacagcatcggccatataaaagctcgctgcgtctgtgcgaaatta
aggtgacgaacttctccgactcgcgatcaatcagatcccgctgcgcgtcggtcatgtgtgcggcggacttgaggtgctggccaatgcgcatgtaggcggtgcggttctcgatcagcacattgcgcagcgaagtgatcttgttgcacacctccttggcctgcttggcgaagtcatcctttgggccaattggtccagtttttgtcggcactgtggcgggcttggcctttccggccagctcggccttgGGATATACACgcaccgtcattacgctggccttgaagctctgggtgatgtccatagctatttgctataactaagtttgaaatatttaacttttaaatccacatcatcggtccaacacaatgtggccgttcgtttaaccgtttgcagtgtgaccttatgatgaccgttaatatataccagttagctaatactaaaaatagctaaatgttatcgataagcatttcagtgttggctaatgaattttcacccccacactt
tactttcaacttttagcgatccataattggtctgaaaaatatgcggtattgtttcgccctttttgttcactatttcgggcaccgcttcgatggcatgcatggaactgacactcaaataaaggatgaccacatcgcccttttctatgtgggtcttgggtttcagaaaactcatgtttttagttaaaaaTTATATCTACatttttttatttacaaaatagccgcgtgtttaagcaatagagatggaagtttggtaatcaacaggctatcgataagtttaagtaaagtggcgggtcagggctacacaaagtccaataatgcatatttgtactttttggaagtttacatactaaaaagtttagtagaacgaataaacaactggttttggtactaaataatatatattgtgtcagttaaatgtgttcgagataaatgttttgaaattatcgatagcaattaatatcatcaatttttcttccagctctagcttctcttcttccttc
tcggaaattaaaaatagatatttagatgatagtagccagtatcaagtaataaacgtatctggaaattggtaattaaaccgggtccttgaagtagtccaacacttaactggttgtttgacttatataaccatttaaaATACATATTGcaatcatgtcaatttgggcattaaagcgggaaatgcaagaaacttgattggcattgcagcagagctattttcagttaattcagtcaaaaacctataagattaagatttctaaaaactatattgaaaataccttaaaaatcttttacttcttcaaaatattctttgtgatcgtaattgtaaatgaaaacttaaaatatcaatttaattttttatttaaatatgtgtaaaaattaacagcgacaaacttgccagatcaaccaattttgatgcagagctgccaacccatgtttagtacagtaatattatcaatcgaataatgtggcagcactagttatcgatataatcagagacggc
gagtttagttggttaggctttttaggcttcaaaatttccacattttaattatgatgtgatagaaatatgctatataacataaatttaaaatccattcgtaatataaattaatttccagtatcacttacaccgtagaaaatattatttattgttacaagtttaatgttttgatttcgcttaaacctcagggtggaaaatttaaaaccaagttaggcgccttcaaaaaatcgcagttatgacgaatgtaattctgtgacatcgataacaaaagctgcatagtgtaagtatactgtttctcgatatcgattcttaagagagctgctgcttcgaattgtggagaatttgaattaaacttataagcgatcgcaaaagtcagttagcagtaagtgaggaaagaaaagaaactagaagaaggaactggcagaagtaactaacaagccggtccgctcaatatcctatcgaaccttctcgaataatgtgtcatcggcggttctaacctc
cctggtttacagctgagccattgaggcagtaaagatgatggccattcgggctccaggcgatgtcgccgccggcgtagaagttcgtgtagcgggcctccgccgcatagctggattttaaaattgttgtagtcttgcaatcatcaggtaattattaaTTTAATATACccttttctcgctgatacccgccagcatgattttcgttgtttataaatacaaaaaccgcgtgcgccgcggatcagaacatgaacggaactagttcgaaatgttactttacagagcatgtaaggggatattcgaaatgtataagtagaaaagaaaagaatgatattaacttcaactgtgctaaataaataaagtaccatgaattggtgatttatttttaatcattcgaattttatctgaaaaaatcgcgattggtatacgattggtttttattgacgatagtcgttccgaaactatcgaacctccttgaccgataggcccctttgttttgtccacca
taatgaaatggtctgcccaaaataaatttgcttacgaattttgtttgtacatttcatttgaatcgtttatttcactaaagggttttctcacatttcaaattgggcgccaaaattaatgaggtgctttggagcactggtcttatcgcgcccaaaagtatgcagtattctttacatgtcgatggtaaaatagccgtgatccactatacaatcgcatcgcataaccaccgctccaaatccgatatattgtgtattgggtgctgtaaacaaattataagctagataaataagttataagctattatatattataataaaatatgtgctcataccacaaacaatctggctagtctaaacggtcactattcgatatcgataggcgttggtgtaaacaagccatcttgctgcgcgccagtgtgaccgccggccaccagttctgtgagaccgtgcgccctggaggaagagtgcgaggctggacaaatagtttttccgtgacacaaatc
gttggcggtaaaattaagttcctaccagattcatcactgctggtttcctttttgcgacgaattccagctcccttcttgaggttccgcttcttgaagccaaaggacgaggtgctagccgcttcttccgacattctccggcttttaaatttatgtacttatctagtaattcacgttaacaacaattaacaatagcaatttcgccaactggcgcttcttcttcccggctagtgatggtacttgcgtaacaatcgttatggagttagtatttttgtatgaaacgggcacattaaaattcaatgtttacttatgaggaatatattcgtttgtaataattgcaatttttacatatttaatacatcatcaatatgtaataattaatagatttatattaatttaaagaattctagaaaatattaactcctatgggatctacccttttaatcatcgataccaagatgttctgaaagcttcccacttttggcgctctacacgcggtcaca
atgatggaattctttttgttattactgcactttcagtcatcatcgtttaatttttgctaattttcgctctttttcaacatttaaatgatataacagcgataagctaacagctcactgttacgccaagcagtacttcaagcagtgtacccaaggctgttgactgaatgGTATAAAAATtataaaaatactattttagcaattttatattagacttaaacttgatttcgaaacaacgcggtttttttaagaactttagttaagaaattattgttttcgcactttgtggtttattgtgattgtaagtgagcacttagagaagcatatgataacccaaatatttgagctcgatgacaatatccgcttagaacaattgttctcaacagacgatcaataaattttgaataacgcgcccatggcgaccagtttagtattaaagcggtatttttgtaggattttgcgctgtttgcgcgcctgctgcgcacctggcaaccctgccgttc
tttttaattttaaatttaccactttttgaagatattttgttgataactccagagtagattttattatggcataatgcatgttgagaatttggtcaaggcctattgttcgttaaaatatttgttataattttgttttgaaaaataagatatgcttaatgtgACCTATATGTatatatagaaaatgctaatactatgatatataatcttcatttcaataggagaccatggagccccgcagagcaaaatatggtttggtttttttttcaactttcgtttactttcactgcagaatatgtaattgacgcagaaccatgatgattccaaaagttaaattgataaaatccgaactgggagaatgtggttgtgcttaagaatatggataggtgtatatgcccgcatacataaaagcctctatgtttgtattctgtaaatatatacgttttctttattaactaagtattagtggccagcaacgagccctcctattgagcaattccttc
tcgactcgaaccggatgaacctacatacatatgtgaacagtgtaaatattagttactcaggcctggacttagccattagccactcaccactgtcgtcgtccgagttttggctgcccataatgccaagtaaattttgtttaaaatcggaaaatctgcaatcaagacaattcgcggccgggcaataaagttgagtttaggaggtctaGTCCAGGTTCcagtaatcgataactgaaatacgcaaagaggtcttcgcatagacgccccagatggcagcccaataactgtttttgtctatcgattaaaagtaaacaactattttaccaatcgcaaaggcgaataaaattgttgtctttaaagaaaacaattcgaatattctttgaaatatacagtaatcaatgcaccaaaccctctcgttgcaaactaactactatcgataccaacgctgtctcgatagcagatttttacatccctaattcttgtgtgtttgtattcgtgacagc
accatgtacaatgtttttagaaaatacgccaattaccttgtttttggatctagcgcgaaataaaaaaaacatttactagtcgtttcgaacttcgttgcttttcaaatggaaagtaggcagcgcgcgcaaccgaaaaacacgtcatagaatcatctggaagttcgaaaaatCTGCCCGCAAccaacactgactcaggtgggcaattgtcgaaaacaccaccttatcaacagtgctgacggtgttctagttttgaaaaaaaaaaggctggtataaaatccaaaagatttatacaaaattgaactggagtattatttatttattcaattaacaggattatatgttaaacttaatttatagtatgttgtacaagtatttatgtgtatacggtgagtttaataatgaatacgagcataaagttcaaatctaaatgtagctgtaaaaagaccacgtcgtcagcactaacctatagcaacttatccaacactaaaagctgataaaac
gatggtcaacggaaagatcaacatggctccgtttgaagcagcttgcgagcaagctgcctcggaatactttgcggccgtggaacaggaacgccaaaggcggctgccaggcggaaagcgtaggtgaacgaaggcggtttagaaatgtatacccctattacgggagtatccactaatttgtgttctttaatcttccatttcagaggatgcggaggaggctgatgtgtccgaggcggagagttcgaagctgtaaatcccaaacggaactatgtcctttttttgttaaatctaaagtacaagttaaagggaatttgtataggaaataaaaatatagtaaccactttttaaaaaactaattaattcagcataagaggtaaaatttaaaacgtcgtgtgcttttcaacactttttagtttcagtgttggataaaactgcttctagttctttgctcatctcggagtcagttccagctggggctcacaagttcacgagccaattggttc
atgtttctaccgtggatcgcagctaccatcaagagccaatgagaaatgctgctttaatgctggggaaaacatttattttcaaacggcaattcaaaactcacacgaagtccatgcagccctgacgtcagatatcgataaccggacttttggaagtagcgtttttagagaaaatttgaggactccacagattagcagaggaacaagtttTGCTGTCTCTcagaattatagtaaagaaaacggtggattaaattagtgttcaggaacttatattgtatatttcgtatgcttcaaaatcttgtcaaaattaaagaaacattgtctgcgaaaacttaacttttattggttcttaacaaactaatttgaaacagctggccgaattcaacagtttactaggtggttatcgaaactggtgtggtacattttggtatttgatttgcgccggatggtattttccttcgccgtgcgcgcggtcacattcactggatgtgtttttttgcgct
