# Supplementary material for: De-Novo Discovery of Differentially Abundant Transcription Factor Binding Sites Including Their Positional Preference
Source: PLoS Comput Biol. 2011 Feb 10;7(2):e1001070. doi: 10.1371/journal.pcbi.1001070 (PMC3037384; doi:10.1371/journal.pcbi.1001070)
Supplement: Dataset S1 — Benchmark data sets. (0.42 MB ZIP) [file pcbi.1001070.s001.zip › benchmark/MA0015.sites_dm.txt_e.txt_unif.txt]

atttttaacgatcgaaaattatttctgaatgctgctttaaagcaaatttttctgtagttcaatgtgaacttaaatcaagtaataaagtatcttaattaataatagacgcttctttcagaagccttctagggatgaacgtttcaattttaataaacataacgaattagtgaaatatttgccatgattcttattttaatagatgtttttttataaattggtccagttaaaaatttgattataaaaattcaatcaacatttgaaagtctcaaaacccatattacatccttttaaaaatggaaagtgacgaaaaaattatttaaaagtgtagaactattaaaaccttatttttattaatgatttaaaatactaaaaaattaaaaaaagtttacacttcaagcaaactttgacatagtaaatgactgatgtcagtagcattgttaaagtgctctcctcctcgattctcatcagagcaaaggaggttggtaggcagcgcgcgagcc
aaagaacggcaggaaaacgctggccgatcaaaattccaaatatttctcaatatttttttaccgagcgaaaatagattttcatcttgttggacttttgctcttgctgcttgtggctatttttggccgtgtatctgacggatacacgcacacacacagacagcgagagtgctgtgagtaaaatataaattgaatttagatttaagaagcagaaagaaaagcgcataaatttcacgagaatgcagcccaaaagagagagcatcgtatgaagcagcttttgggggaaatttcgagggaaattttcGTATATATACagcaaagttgcgaaagcgccattccacatatacatttattaatgggaaatttttgaggcgagaaattattcaataccgcgttggtgtgtgccctcagtgtgtgtgagtttttccgattttccgagtggcagtgtgcgtgtgcgttggatcttggggtcgctttctgggctaagcaacttggtcagcatc
atgtgtatgtatgtatgtgtgcatgaaaagaagtgcagatggattagcttggatggatcagggtattctcctagtcgagcagtctcgacttatttgcattcgtttgtgtctttcgaatgagtattttgcagtcgataaagcccgcgatgtttgttttattataaataaattgcttcactggcgtatctgcctagaatttaatttaaaatttgtagacgaaatcgctacgcgacaccagcgaacagacgaagacaacataaaacaaacaaatagtcatcctgagtcgaagtaaaacatatggaatacgtgaaaccggcatgagttgcgtagaatttcggaaaaaaaccaaacagaaacgaatcaaaacaaaacgccgaaaattctactcgaaatggcggcaaagtggacgtcggcgccgactgcggccttcgttattgataagccatgtgctgcgtgggcagtggccgtgtggctataaatatgggcacatggcttaccag
acactctctgccggcaaacacacaccacccgacccgactgagcggcataatgccatatcattcttgatgaagccgataaaatcccattattaagggggcccgcccgtcccgctcgctcctgcggagcaaccgcctgcgggcgggcgagacaaaagattcgctcatccgctatgaataccaaatcggaactctctctctctccagctcgggagtgccatggccagcatggccaggacctcctcatggtcctgccgagcagagaacgcggctccatcccgctgctccgggtcctgctcctccgctttgtcccgcctcgttatcgccgctcagcaccgagagcacagcagcgcatccactctcagcaccgcacgattagcaccgttccgctcaggctgtcccgctcgcacctgcctgggtcgctgcgattggccgctcccagcgacggcggccatttgcctgcagagcgcagcggtataaaagggcgcggggtggctgagagc
attgaaaaaaaagataggtgggaccatattgatatgcacataaaaactaatccataatctgttacataacgtccatttaatatgagcaaacaacaaatttacttttaaatgcattgatcgttctaacattaacttgtataattacaaaagttttagaatggGTATATATACgtactgagaaaacgtctaacttggataataaattatttgcagttagctagcttaaatcacgttcagtgtagcaaaaccacacgattctccgaaaagcgcctaaaaaaatacttaacgagccactagttacctatccagcactgtttgcgttctccagccggcgagagtgtgtgtgtgtttgcacaaaaacaatgccgccatttatcattttctatggtggccgtgttgctgctgctcttgatgttgctccgcagcagcaacatgttgccggcggcagccattggcaacatgcgatgtttacgagcctggctcattgtgatatactggcg
aagtaaaataagcttatttcgtaaaaaaataaataagacgttactaaaatataaaaaaaatatatacactgtacagtaaaagtaaaattatattttaaagttttaattaatggctttttattttttttttttaagaatacttctttgaactagttcaatattgtatgccttgactgttcacgcaactcaaaatgggtgtgaccaaagatctggccatcccgctttaaccacaatgctccctctcagtcgcgcttgcgagagaactatggtcagtggtggaaaatggcgtacgaggcgaagggtgagaaaaggtgaacagacatggctgctacatatgaatggcATATATATACcgcgtgtgtgggccgtccttcgattgcttcggcagtgaaaacccgttttgatggcaatggcggtgagagagagcgagcgagagcacaagcaaacaagagcgaagagtggcgaaacaggttcgctcgcacggagagttatcgccagcg
ctgcaagcagctcatccttagccaaaaagtggacattgtcaagtacgagctacccagcactgatgatgatgagctctactactctggcaaggataatgcgccgcaggactcggccaaggcgaatcacttgacggaaacaagccataacaacagtggcatatatGTATATATATcggagataagatcctccggtggactgatgtcctcgtcgaccgacccatccaactcgaagacctcgatgccatcctgcagccaaggagtgcagcgaaaactgtgccagaaatgtggacagaaatttctggctgccctttagtgtcaagaactaatattcaaaggcggcaaattaaccttgcgcttagattatgtagcgtatgaaattaaataaaattgacttttatctggcagctgtccgccgtctataagtcttctgcgcctcttttgatgagcggctaattgggttagcaaacatctataaagggctgggaattcggcctcttggc
ttgcattgtaaaactttgagatttcaatgcctgcaaaatcagttagtgacaacttctttttgtcatatactaaaaacataaaatgtttcaaatacattcgattaagtctcacaaacgggaatgcatttttccctgtgcagctgaaagtaatcctaacttgacaacattcttgagggacttgctactgtggatgtccctcctccatccccaccccgcagaaccccacgaaatcccctcgagaattgcatgcaaatgcgcatgtggcacacaaatcccccaaacatgcacacacacacacacacataccggtgcaacaacgaggtggtgggggtgaagaggaagacgcagcagATATATATACaaacattcgcgtgctctctcgctctccccctgtctttgccccgcgattacgtttgtttgccatttttgcgctctctcgcaacgtttttcgcaacaccagcggcagcggcagcaacgtcgtgccgtcgattcagtcgttc
acacataccggtgcaacaacgaggtggtgggggtgaagaggaagacgcagcagagagagctccaaacattcgcgtgctctctcgctctccccctgtctttgccccgcgattacgGTATATGTATatttttgcgctctctcgcaacgtttttcgcaacaccagcggcagcggcagcaacgtcgtgccgtcgattcagtcgttcagtcggcgtaagcgagtcgagcgagcgagccccattcagtccggcgatttggctcttttgcacctgtgcaagtgtgtgtttctcccgcggtgcgtgcgtccgtgtaagtgtgtgtgcgtgagcggtggaactggtgcactggtattggggcatcggtgagtggggcgcgcgcgcgcttttgcagccgcagcatcgcagtcggcgtctctgctggcgctgacgtcgaagccgacgtttgttgttcggtgtttgcgcgtaacaaacactcgcagcggtttttgtgctgactttagatttt
ctgctgataattcagttccattgcgaactaagtgactgatagtcttataaattctaaaaaaaagaatacagcatctgtgatgctaaaacgatgacaaatgggattttgtctgtaaaaaaaataataaaaattaaaataataataaaaatgggaggcttgtcttacgggaatactatatagggaaaaacacactacactttagtgtatgttcccctaaaagtttaaaaagtaatgtttcattataattactttgtttttaattgtagttttacgttatttttaagctagtttaaatcatcataattcaatagattaatcaaatcatagcttgcaaccaaccagttactctgaaatatcacttgagtaagtcactttcatggcggttccgaactgagtccatctgctggtgaacttttgtcccgcagcaaaaaattcccgtctgtgcagccgtagcatctgttggtatcgctatataagctcaatctcttcgatgtccaatc
tttccccactacagagccccattcttggatattaattaaagttaatagcttaaatgccaggccataaaaagaagaactgttctgcagtctcgaagtttcgcgaatttactccatccttcgtggaatatactccaaccttcctatctgctatgtatgtacatacatacgtgcttacatacgtacatctatacatacacataatatttgccggtgctgatgcgacttatcactccaccaggccttttcattcccactcccctaggagattgctcattttccatagcgatactctcactttcaatggcagataatgcgtaattgcggcaaattcgagaactctgcgatattttcagcccgagaagtttcgtgtcccttctcgatgtcgatgtttgtgccccctagcacacagacacgacgcgcacacacacagcgccgacgggcgcacgcacactacgatagcgagcggttgtataaataaccggcactttcgtgcaaccggc
ttaacgacggcgtaaacaaaaaaaacgctttactaacttagttccaaaatacacataaataaaaggtcgggcacactttatgttcatcacaagtttggcactaaaataccaaagaaaaacgaaaaatataccaaaagtacgcatagactaggaatacaaataatttgaaatatttattaaattatacttttattatgtattgcagattatacaatgtttgtgctaaaggttattaatatgccaatagtatttatgggcttattaaatgacctccgattttttttatataatactgaaaccaacagatcccaaacattaaacatattttctagaactttacaaaaccatcgacctacaacactgtcagttgtctccatgcaacaatgcgttgataaccggaagaggtagccctggcgacgagaagtctctagaagtgtctagaagtttcgaggcattttgtgcaccctctataaaagcagcagtaagcagatgccggcttg
tccagcagacggaagaggtagtgcatcacatgcacgaaggccacctggttgggcttgaggaacatgtcccaggcaatcagcttacgcagctcgtccggcagggggtgcaccagggccagtccctgcagGTATATGTATagcttctcgctctgctccttctcttcggccttccacggtgcaattatggtccgatccatattttagcacagaaattaagtaaaatatggcggtttagtttgaagttctttgtttttgttgctgcccagtgttaccaagtggttgaattcaactgaatgaagacgttcccactgcctgtttatattgacgaaaaatgttatataaaagggataaatctatttattttccctaggaatagtaactgcgaatagcatttgtgttttttaaatgttttttataatatttcccagatatttgtttttaagtacaaatttatttccctagttactcgattggtataaatccaatgacctgccacggtc
ctcgattgcaatttgtttgatactgttccttaagtgcttctataggctgagagaaaagtgaataaaagtagcgtactttcaggcccatacgagcacaagtacattgtaattccgtcaatttgggaaattcctattgaactgtaagataaggtttccaagagcaaatattgattaataactcaatttatggttttaaaattttttttaagtttctagctaatttagtagcttgaagtcagacctagcttctgcattttgttttaaataaaacaggtgatttcaaattcctaaagattcctgtataatgaaaaaatgtcgtttaaactcgatttatttttcgccattttgtacagtactcgtaatcggtctggtcaagataacggccgaactatttagataagctgacaagtgtatgtcaaactgaacccaaatcactgtgcgtcgacgtcgctgccgGTACATATATggctactctcgtccgttggtcatgtgtgcgattc
gttgttgcgaagacttatttggtcttttcgtagtaagtaaagtgattgttgttcctaagtgtggatcagaatggatttgtgattgaattcagacgaaagtgttacaatatacctgtgaaatataagtccatagcctcactcttgcaaataaaccaaatctttgtgagccaaagaatgcctttttctgggtgtgatatccttgtttaaatgaataataataaaaaaaataaactatctggaaaattataATATATGTACtctttatagatcgtgtaagctttgcaaaaagcaaccacagtggtatccctctaggagtagtatatatttttatatttgaattaacgccgctctaacttaaaaatcgatttaccgccaaacgatgcggatttcaatctagtccgactcggagtccgtttaacggttttctacgtagagcttttcgcaaagctctcgctttcggatttgttcgtgcgacaaagttttccttttgttttcggttc
gcactagtttctctggtatattgacctgctcaaagttcatttggcttttggataatgtaaatataaactaaaagtaaacaatgtctatcgccgctttcaggtgcgcaaaaaaaaaacagttaaattttcttactgagcaagtaaggcggcgatgccatattgtttaaatagctgacaaatggacacctttcgattttgtttaaagtggaggaaaaatatataatatatacaaaggcgtattttcgaaaataaactcctcgcaacgctactaaaatggacttaacttaatttgttgaatttgttaaggttaaatatgaattttgttaatgcaaacatgacttttgtggaatctttgattccgttaaatgtccggcagcgctgcaccattttcaggtccggttagtggggccagccaacagcttcaccaaaatgttgccaccttttggacaccttagtgagctctgtaccattgcgtacgaagcaggccacggtcataccgc
tacgcaaaaagttacttttattcgcagcaaaacagatttttttgttttaatcgtaagtataggagtgaaaaatagcgctagagtagacctaagtacacagaaagacaaatagggcgagtaaaatcgcggtcctggtcatttctctggccttgaccaatcctttgtctgcgctttcgttggaaaaggggttatgtacgaactgcgtgcgtacctaaggccagattagtcatcgggcagtcatatattcatgcaaaaaatcatttggtggccgtcggcctttgttcgactgtaccttgctcattatttaataagcgcgacagcaatatacacactttgaacccccatcccacattttttctcaccgtttccccctaattttcgttttccctgtgcccatcattccgctttcgccatgtcagtgtatcgcttcaaaatggcgccgaaccacatgtcttcgttctcggctcgtcATATATGTACgtgcgctcgtgtgtcgtctc
attggtgtttccaacgaataagtttaaacttctaatacaaactgaATATATGTACtataatgtttatttaacatacatatagtgatagtttcagaagaacataaattcaaacttaaaatacaatacgtacaaatatgtaatcgtatacaaaacagtgacgaggagcgaaaatggaaggctgtatagtaatttaggaccttgtatatgcgatatctgcgatataatccccccaaccgaagaatccgctctgtctcgctcgctcagtatatccgtctccttttaaaggcgtacacgtacccaaagggggtgtaaagcagagcgtatgtgtccgtgtcccctgtaaagtgatctctccgcaggcaaccgcccacccctaaaacatccgctcttatcaggcgcagtgtgcgtgcgtgtatgtgtgcgcctggggagggggtgtgagtgagcagcggatgtcggcagagcagtcggcttcctgcgtcgaggactttgacttgttc
tctacggcgaaacccaaacaggtttggtaattaatgcattcttctggcctggctcattcccgtgaccaccatattttcgtaaagaatagtatattcgtcataggcacttgatatttctaatactatatatatttgcccattttccaacggaccttgattggtcgagagaacgatttccgaatcgaatcacgcactttcactccccaaaatcacagcacaacaataaagtaacggaaccacgcaccttcaccgcacggagatatttactcactacaaatatttatatctgtagctcaacacctgactgctatcgaatgttttggtatttatttttatcgaagtattttgccgaaatttgtgatttgccagccctatttcaatgtaaatatatcgataatcgcccgattttactgaaaaatatttcgataagagcatcgatatttcaaacaaatatcgacccattgacatgcGTACATATATtccatccctaacaaaatcgt
gtaccttttcaatgcgaatcctcccctttcccaattcagaggacgctcaattaggcgtctacttagttaggccgaagcaggcagaacccgagcacgcccaatgaaaatgcagagtttataaaagaaaaattaaatattgaaatggagactcgacagacaagatccgcacagaggcagtagagaaacccccttggccgcccactcctttcgttgttcgttcatcggaaaacgttctttcgtatttttggcaatgaacgaaaactacgtcaacgtagaagaaaaatgctttgcatatgaggagagcgtcgtgcgcaacgaggtccacatacacacacacacacatacatatagctatatagttcagtcaggaggagaatctgtgcgaagaggaagagaaacattatttttgatattttgattctttttttttgttcgttttcgtcggcagtggcggctaaaagcaaaagtttttgtgctagcgctcacacaacttttgattc
catgaaattatatgtattgaaataaaaagtttgatgcaacaacaaattttacagttgtttggtattttgtatgggaaagtttgtggcaatatatggttttacttgaaagcggattggacatggtcacactgcccacaaatcacaacattgcgttataaatgaagcacatctagATATATATATagaaagtggttcacaatttatatagcaggttatggtaaaacatcgatcgttccgaaaaattccgctcgttggcacattttctaaatttttcgtgcgacagcggtgattattatatgatattattatgattatatatacaaaaattattataattatataaaagttggcgaccatatcaaaaaggttgctataaaaacaaatggcaatttatagcggagtttcactcccaaagcgatgttctccacccattccagtcagtcatggtaaatataccttctaaaaaatatatgattttttcgatagagatacacgggcac
attcagcagcttgtactgctgctccactttggatcccatttgcttcttctgatctacttattccatacacaaaatccagacagacgacgccaatagcttgttttgaattttgaaatagagtgaccgttgttgtgctattggaatataccccagcttaaggaaaactttttgaaagtatggcaacgccgaccatgctcttaattaaaatgaaattctttaattttgggccatatatataagGCATATATACatccgatgtgaatatattttattttaataattataaatttgtttgtctcatttgcacgacaagaattaggaaccgttgagttggtgcgaatttgatcgtacatgcgttaccaagggtaattttccatttaaattctacacgtatgccaaaatgctaaaatttcgcttagtggaagctgtgtatattgcgggacaccgatttcgataggcacaaaccatcgagagacatcgatacgtctatgtttctctta
attttacgaaatcaaatcgaattcggaaacaaattacgattattcggtaatgcatgcctgattataatttcttgatttgttttatattaaatttaaaatttaatagtttaataatataaaaatattcttatttatattatatattatgagtatttcaaatgtaaataatcatataaactattttataaaacatcgacgttacataaataaaatttattttttgtttttcaagtgtaaataataatattaatcattttagaaaacattcggcacctttactcgacgctcatacgaacggacagatatgcttagtctggtatcgctttagcaccagtaggaaaaacctagaatttcttttcccacaaatgtcacaacttcaaaattccattgtttcacggtgtttctTTATATATACttcaatattaatatatataatgccttaaggttcaataagaacaaaatattttcaatgtctatatcccactccaatttagcgtgat
tagaatttcacaggtgcaacgctccacggacgaacttcaagtaaaaacgtaaatagggatcgccaattgggaacctgttacttttcacaattattttccagtcactactttttgaataaaagtagccgtgactccaacgcaatatgtttttggcaaaataatcgattatgttgctccttacaaatttactaaatttttaaataatacaaagagttaaggagttctcttattgttattaatatttacagttgccaaaaaaaagtaaatacatatataaataaataaaacgatgataaatgaaaaattaatagaaatatagttattaaattagttaatgtaaacaacaaaattttgcagaaaaagcatcaaatatcatatttctttgcattattcttggtcactttgtttacacatacaaaattagtacctagctatattttcatatctgaaatacgcaaatgcagtcgtgtgaagtgattttttcgcttgctattatcgat
attcagagtggagtagtataagaaaatgttgaatattttgataccggatccgatagttatagaaccggaacctacggatcccgttgacctttttcttatcgcactctgatattccaaccggtcggacacatgtgtttttcatcTTATATATACgcccagaatatttccatcattcaatatttaccaccttttatagttttgtttactatcttgccgacttttttgtcttgccgtcttgctctcctctccatcctaaaaatactcttcctgcgctccatctggcaatgccgctcgacaactgtacttcaaagagcgttgccaggcaggtcacttctctcatagatacacagatacaggcgcgcacgcacaccagcacgcaaaataaccaccaccagcagtacagaaattacacattttctccccgagtagagaactgaaaaactggccgcgctggcagcgccggagcagcgaaattcgatcgaaaccatttactcagtctc
gctgtcgggacaacgccattgtggctctgtacgccggcgccatttatctgatgcactgcaccttcgctctggatctcatgttctcccactcacgcagtcgggcgaatcagaagatgcatccacagcggagcaagcgaccactgcagctgtaTTATATATACcggggcgcggaggcctatctcagtcgcttctggttctttcggcgcatcgccgccaggatgctgaccagcgcccagccatcggagcattccggccggaagcggcaggtctcgtcctccgagtcggactcggatgccaaggagagggaggaggagcggattaggaactcggaggttttcaaatagctcaagtaattaaatattaacgttcacctgctcgtgtgctcactgtagttgtgccttttgaaagcccgctgctgtgcagccctggcgccatcagctgttcgccgcataacagccccgtctcttggagcgcgcgcactttgacagctgttcgtttac
ttttgctggctgagcaaataattcagatttgtgatatttgttgttttattccgaggagagcgcactgttgcttttgttgtagccgcgttcttgctttttgttttgctcgcccatttgctactcccactcactcgcagagagagagagagagcgagaaaagcaaagacgaaggagaagagagcggcagagagcggagttggcaatcagcctaagttaaagtacaattgccgctattgtcattacttttggcccacatttaaagccaaatacaacgcacactagcgaagcgcgagagcgccgctcccgaattgctctctgcagcatgtttcgttgctgcacgaagcgcacacgaagtgtcttcggctccgctcgtgcttgtgtgcgtttgtaaattgattttattagCTACATATACttgttgtgtgtttgtcgctgccgcagtcgccgtcgccgctggcagagcagaatgattttaaaaaaattttgaaatgcggcccttt
agttttaaacaatatattacataattgcaacttaaagcgcacaaacgaaaactgcgctgatcgttacagaatatttaaaataacattttctatatagaaaataaattttaaatttcctatattttaaagaagattacccattataaaattttattttttactaaggaagcggaagatatgagatctgaaagttgactaccactttttccactcacttcctcaattattcagcagcgatctggccacactgtcgatgtttacgcaaattttgcacgtgggcgtcgcggcttactcacgcgtGTATATATAGgaaacacaaacgaagacaaaatgccgcgtttctcccaagagcaacaacaacagctgagaacaaaacagaaacgcagaaaggcaacaacaagttgtcgctgctccaagttgctccagccaacagcgctgccgctgcctcagtcgacgctgcgcgtcgatcattccctttgcattttcaaattttcagtttc
tatttactatgtgttgggaacgaaaacaacatttacatacaaagaattgtttaaaatcgaattttcatattaacttcttataggctgaaacatcaacaatattttaaatcatttaattggtttatattaaatatttttattttttgcaaaaatttatacaattttcatattcggatttcccaacaggttataatataacgttattatggtttttatttatttgctatataaaatgtttcctttaaagaaaggtgtttcatgagcttactcaaaaaatcggaaatggctaaaatgaaaataagttttataaaactatttaaaagaaacttagcgcccctaaaatgagcttaattgagctcaaatatgaaaatatcaaattcatcaaaatattctatGTATATGTGCagattaaccaccccaaaaaaagaagtgtgtgcacacccttggaaaagccgccatcattcacacaccaacacacgcgaaaccaagaataaaactgt
tggttggatcgttcagggtctcttcggtcgtttgccaacacatgccagatcgtctatgtttttactgcaatgtttatatatattaaatgcattacattgtttttaaattttttttacatcaatgtttataaaaatcaaatacattgcaatgtaaatattttctgttagttataatttttttaccacattttacatttaacatttttcttcgaagcgatcaagtcagcttgcagtttttcgtaaattatttggacttattctacgatttctgtaaaataaataagtaatgttaattatattcttgatccaagacaaagtattcaatatagtaccacttaacgagttacgatcatgatcgctagacattctatgttttctaatcttcatatattttaaagatttccgtattattttaactatccggtatttttacagagctaaggtgatcatataacgggaaaactctatctggtatttccacccaagtcagactcagtcac
tgtttctcgttgtctttggtattatgtgataaacaagttctatgaatgtattatacattttatttGCACATATACatcataccgctttttctctcctctcgtttttggctgtgtgggcggcattctttgaaatgccggctgacgaacggactttgggattgttgtaaacaaattcgggctataaatacgcaagacatgggcaacaaccaggaggcgaggcggttagataaacggaggaagtgcggtcaatatgtagatacatgagtatgtacctgactgttatcaggtccaccgatcggcgaccgacccaacccccttttgccagaagataaagatacaacgccgagttgtcatgtggccgctttgtgtgtttttatcacacacacactctgtatttttcttccaagcttgcagcccgctcggcggttcgtgaagagcaaattcgatttctaaattttatatttcactctcgaaggcggccgcttttgtattttcgcttc
cgggctcttaccgcattcacgatcagagcagatcatgcgctcgcagcacgtgtaaactacgtaaatattcacgggcgcaattaatgccacttcggtggattggattttcttccatttcgcacgtcggaagtgtccacttttggggcgcccaaatactccagttagtccagttcagatggtgcataatcggccagcaattaagtaatgtacacacatcaGTATATGTAAccggatggtgctattccgtgggggcatgttatggcgcgcacctttcacgtagggcgcctgcagggcaattcgctctgggccacggctattaagctctccaggtaaatatctggcactcggaattcatatttattttgccagccatataactaactatatgctatatgtgtgccagctacatgcgcacgagcagagcgataaccgccgacgagcgacgacgatgttgcgactactccaggcgttcgaagttgctcgttcaggtttcagtattc
aatgaagtaatatatttgccacaagcttgatttctgctccactgtgcgaatttttgtgtgtgtttgttctgcttcttctcgcgtttttttgggtggtggcgctttgcgacgccggcagcggcgtcgacggaggcagaactgacgtcagttctttctctctctctctctctctctagcgttttgcacacactctctttttggtgaaaaatacacccccgccgcaaacgaattttctttttccggtgaactaggggtgtgggtggaaagagagagtgagaaagagtgtggagttccgcttgccgGTACATATAGacaactattttgtcattgcgcctctctgcgctcttcccgcattccgcctcgttcattcattcattagccgcgctctttcttactctctgtgcgcatgccttgtgcggcgctgcttctgccggcgtcgccgtcagcgctgcgttgtttgaattccgctttcagctcgcttctcaatttttgcctcggtt
aaaaacaaaccgaacacagccaattgaagtgatcaacttttaattgatgcaatcaatggatggtgcaaccgagtgacgactggcagtcaaagcgatggctttattaaaatggggaaccttaaccaactatcaaatttaatccatgaagttttcatttttaaaatatgtataaaatggattgagcttgaatatctaacagaaatttcaaactgtaacgttttctttttcggctaattttaaatttaaatttgaaatttatgggtagcactgtttcagccACATATATACtaagctgtgcaccagtactggtcacactaaaactatcgaaaattatcgcacgtatcgcatctctattttgcatgctctgctctaataaatcgattattctcgagcgccactgcggcttaaaagggaactaagtccagaaatcgatatcgtcaaactcatcggcatttatcatcgagtttacttccatccccattcccattttcaaattcaaa
cattggaattatgttttgtatacctttaatatcatcaaccttaagtctgcagacctatttctaagtaattattgtgaacgaacacagagtggaggagttgtctatatttgactttcaaattaaaaaattgcttccactgtagggtatgtatgttttttaattttatctcaatctgtttcacataatttccgtaaattgaaaaatacatttgtatttattatttaagaattaatctgtttgatagtaatttctgccagtgcaagggagcacatttcacattttacagggtatccctcagtcgaacaaagctctacgcttttttgtATATATATGCggctgagctaacataaaaattttgctcaacttgcttacgcaggcagagatggcaagagagtaagagagtagagagaagagagaagagagaagagagaagagagtgtccgcaacgccgctgccggcagcgacgcggcagccaagcgcggctgcgaaaaaactgagac
aatccgtttggaaagccaaagtttctgtgtgccatgaaagttggaaagccatggcaaacaagtcggcgcgggggtgggcaggggttcgctggatgtgcgcctgtgtatgtgtgtgtgtatgatctggatacacacaaacggcatttttatgtattcctcccccgtaaatcgggcgcttgttttgttgctcgctggaatgtaaacaatgccacagacaggaaatcgttttcttcgaatctagaggcaggcttatcgttaggtgttttatctaatcgacaactgaaatggagttgggattctttctgagctgcctacgcgagtatgtgtgtgtaggcacaatcgtttggatgtgtggcaactctgcgcagcactgcatttgtatTTATATATATcgcggccctttactttctctcccagtctctttccctgtccctttcccgcactccgcacgcgcggtgttgcaagtgccttgctttgcttgcgctctccgcatctggatt
gttcctcatttatttcttcgaattggcttattccatacgtacctgtggcccaggacgagaaaggaactgtcatattaatactaagcaaCTACATATATggccgaaacattattaacgtaaccacatgttaacagtaagcacatattttaaaatgagggtacaaatatgaaaagtgtatcgatatttatttttttccagaaatgggggtcacaccggcccaatggtcatctctaagttatcgtaacgaaaaatatagttctgttgttttaataattttagtagaaagcaaatctgctattatgaatatcaatttaaattaacgcatgttccagttaactaatttgttataaagcaaaagtacatgcatatataaaaacaatactggtttttctcctcctctctcgctgtttcgctctttccgctctttttctccacaccgcattcgtaaacaaagacaatgaaagctccagttgaacggctaaagaggcctcaaagccccc
cgtagataacagtttatcccatgacactttatttctcattttctcagtcaaattaatcgcatgcaataaaactgttccgaattgttgctcatgacaacaacacttacgattatgtatttccctcccATATATGTAGacagacgccacttgcacatcacgtgtttgactcaggctacaaatttgtggcccacgatctgaatttgatctcatctgtggtcgcgatgttctcactacaactacagcagttgctccgagcgacagcaagcggcgtgacgtcgggagccacaaagacactggtaaaaataattagtttaacgtataattaaaatcaatttgcatgcatatttgcttaaaattaatacaagattagattttgtattgcttttatcatttagttttacaacgctagatttgaataacccacatattttttcagtgcacagccacagcgtctgccgccacaaagcactctagtcaagcgaagttcggcgacaacagca
tctgcctgtggcattgaacttaaaaatatgacgaccggcacagggaaagataattaaaaagcaaaactatgtaatcttttcctgacattccccattgctttccacacctgatggctggtggtgtgcgtgtacgagggccagaatcgatgctggtgggcagttaaattggcaacagagggaagccgtagctttagtctgcactgaacagcagccaagttcagttggaatcgatttggaataacctatattttggtacggcggttgtgcgggcttatcaggaaaattatctatatattggactctacaaatctaaaaaaagattgtgttgctatttgtaatctattaagattataacaagagatccgatattcagtatagacaaaaatatagctcatacgactcgtaaatcagtcatattgcaaactatcgttcgtcctctaacttgttcaatttaaaagatagggtattcataagtggacttgcATATATGTAGattcttt
ttaatttcaatattttttatttactttggcaagtttaagctacttttcttaagcaacgcgacctccaacactggctgcttccaaagtttctttctatttagtatttcttttcaagattttcggtaatacaaatcggtcacttttaagaaattcataatttgagcatgtctttgctgtaacgatcacatttgtggtgtatgtcctagataggatggaatgttagatatattatttttatttaaacgaaaggtattctgaccacgatttgattcgttttcaagcgctggcctattaaaaaagaagttacgcttaaataacattgttttttaacttatctgatgtaccttaaaatttttaaaacataaatggagcgagtctctgctaagaataagcatagcctctcacctcggtatatcgcttcttttggcgtttcggtgcaaatgtggcacggtcagatcgaatctactcgatttccaacattggaactgccacttcctttc
aacagaaaaaaaattgtacaatattttctgccacgacatgcacacacacaggcaagccacacttagccaatgacaatgagattccttgtgagtgtgagttttgcgcgttgagcaatgggaattgaacaaggagcacaggcatcttcagaaagtgcaaaaattgcattttcattttgcaaaagcctggaaaccagggttttaacagctcccatgtgattgtgtgtacgtgtgtaattttccagaccgttgtcattgccaattggacttactatccgtgatgtgtgcctgtcatgcgctcactctcgcgcgcacacaagGCACATATATcatgcacatgcacacaggtcacactccacacaagcgcaataatccgacgagtggcctctcgctcaatctcactctctcttgctgctctctcccagttttcgttgttggccactcgctccgacttgccaactctcgattaaaaagtatatttaagaatattccgtgagcggcca
gtaattgagtaaaaaaagtacttttgaacttcagtaattaatttcctttggaacgatctttttaagtttgtttctaaaccaaggttcgcgtctgcactaaacgttccttacgtttttacataccaaaatgacttatccataaagtgctataatattcattaaaaaaaacgtGCACATATATatttaaaatgtatgtcggtattatttaacctttcagagagttccactattttactaaacagcttggcactaactgaagagagcatgattgcttctggtctatagcattgttctcctgcaatcgggcccaattcgattaacattcataagagctttgggtaagatatgcaaatcttatttatttttattcaattttatgaaaatatatttaaaaagggtatttaaaattcactacttaaaaatttatttctgttttcaaactatggtatttattaatagaccggtcggtattttccattgttttcgacgcggtcacactt
gtttatagttttgatagaatcgccgagaagcagccgcgtcgcagatgttcgaacaaaagactcgcaaattcagggtcagtggcagaaagagattgatgggcattcgtctttgatttatgtatgtctaagcggatgactaactaaaggagtaaacaaacaagcccatggggtgcagtcgtctgaagccaaaaaattcgaaatcagaaatcaaatcaaatcccccgcacaatcggccgtaaCCATATATACgaatcccgctcccacctgcgcctataaatgctaattaacctttcttcacacatcgcagaagcgaagagacgcccgcgtaccttggcatttccgaatgggttccacaagactgcccctcgaaagctccggcgccggcgcagcggtcgtggtgagttggccagagggtgagttgctcgctacccaccatggattcgagcccgaccaagacacctcggcttgataaatagaactcgttgctggtggccaacacc
ctataagtcaagacttattcttatgacgtgtccaaaactagtgtacctggtaaaaaattgtacacctaactagtgccttcatgtataccaccataattttattagctcccggaactgatgtgataatttgtatgtcttttagcacatttgaccctatgtatgttccgccaagtttatgctgccatgactctttgtgggatcattagatccttttctcagcttttagctttgagtcaataactacgtacgcatatctggtcgttttaatagttataaaaaagccttgaggctgtgatcccatatataaccatataccgaaaaatattATACATATAGtgataacaaatcgacaaagtttgatccatgtgcattcttggcgccttatcgatagctatggacagtgttgtaaggtgcacgatagtaaggggggcaaaattgtatcggtctgccgatagttcccggccgttagccaagtccaaattcgaccgaccgaccaatag
tattcaacaaaagaaATACATATAGaataaacagcaacgtttgtatgtaaaaaaaaaaccaacatttgtttcaattttctacatttatggcagtaaaggtcttggactattaggctgctatttttcagatttaaaattattatattatttatgtttgaattttgcagtttaaaacgagctgctttcccgctaaaaatgttttgagtttaaaggattctgcggtttggattcgaatcatagtatatggagttgccacaaaatctatgtgttgctttatcgatttttcaatgttgaaacttataaacatggatacaattgtttcttccaaatttacaatgaacttaaaaactaagatcaataaaaaatatattttttagaaaccatgttgcgcaacatttgcagggagcaacaagtgcctaaacatggctatcgataccaagacgacaaatatcgataatttttcttctactcttttaacattaatgttatgagcgaatgtt
cgaaaaactcgaattttcaattaaagacaaaaaacgttctttgaacaaacaaacacgcgagacaataaaacataaaagagaataaataagatgaggaaaaaaatcaatctctaaatattaatgaaccccaagaacctgaaagtgaacttaaattcttgagacacgcaagcagatcctagagaattccgagcgagagagttcgaatcgccgaggagagtgatcaatatatcaagtatacgacccgtggcttagttcgagctcatctctccggcgcttggccaaataaattaacgaatccggcgaaaaaagcaaactcgttcATACATATAGcagacacacacacacacacactcacgcactttaagccaggtatctgtatgggttaggagctgctctcaagtacgatttttagtcttttttttgtgtcgagtgtgttttttcgcctttttgttttgcgtctgcctctgtttatatggctaagactcgatgcgttcatcttc
gccaccgctgccgcttgaagaaccaccgggcacggtgcaagcctttgggctggacatcaacaaggaggagaacggcatgtacaaggtggtggtgcacgaatctccagccaattcctcgatggaggagggcggagaatccagtcccgaggacggagcagctgccagcggcgaattggtcgaaggtgaaccacaccaggagcccatttccattgtggatctgctgggtggagaggctgcaaagaaggcggcacaggagcggcaggaggcgcaaaaggctcaggaggccgctatggcctccatcgaggcggaagccaagaagtcgtcatctgcgcctcaggagactccagctgttcaccagatcgacttttctcagtacacccatcgcgccgttagcttcctcgccagaaacttctacaacctACATATATATgccttggtgctggctttcagcattaacttcatgctgctcttctacaaagtcacctcgtttaccgaagaag
tcgatagtatcgatactattgcatgcttgcataagtaaatgctagaattttagtagataccagaaatagtagctttgccacagcgccatctgctATATATATGTtcaaagttcacaatgagattaaagcgacatctatgagcagcgtcaaatcgttattggaatatttactttttaattattagttactcgttattcgaagtaatttaacgggtatctgatagtcagtacctccactaaagcgttccctcttgctatcattttaccagccatataaataaataaacgccgggagaaaagtacaaaaagaaatacagaatagttacaaaagtgattgttgtgggaacggtatttcccgcacctgctagtgccaagtgtgaccatacccgggtcaccatttggtatcggtattttttgcagtatttttacacgaataattggtgcgaaaggaaaagcaaagcaaagcagaagtgaagaagaagagcagtgaagaggagaggc
atttcctcgcccttgccaatcatgtcggccacatactctagaaaagggattgggggacaatgtacttttattgcattatgcatgttttaagaaaactcacggagaatgccattcgaattattttgattttgctgcttggctgcttcgagcaggatttgctgtgagtagcccagtctgtttagttgcctttgcagcttaactttcacctctctcggaatccttgcaggcttttctgcgcctttttgcgcggagtttttcggttccggcgtaaattgttgctcctcctccatttcttttgtttatgtttacggtttgttaggctgaccccatatggtatttggtatttagtattaaattgaatcatttgatgcggcaatgaaggaatggtggaataagtggaacGTACATATACttcatgtcatggatttatcccggacgcgttctctggttaaaatggcgcacccacaagcagccacaccaatcccaaagtttcatttatt
taagaggctcttcaaatcaaagcactcactctggaaacaatttatacaaacgtacaaaacgtagaaacctagactacgaactattacagaattttaagtgcaaacgttgcatgttagggaagacagttttcaagcgatactatcgcatgcgccccatgcgattgaatgaatgttttaatatgagaaaaaaagggtgaaaataaatatgttttgaaaatgataaataaaacaaggttcgcccataattttttcagttaattttcttaatgatatatattgttattcaagaagtatatataatataaataaatataaatcgtattcctagaaaagccccttatcgtttttcttatcgccccaactaaattttaacattaagtttttacccaacaccccatgtatcgattgctatcgatggccaaactatcgcaccgtggagtgcatccctggtgcagctgtttactcggcattgtgtgtgtgtgcgtgtattttttagagtt
ctaacacaacacaattttttaaccacgcaagcggatcgagagaagaagcgtttcacgtactaatctaagcaaatggaatatgcgtacattgttgtggtagttacagatggcgaggagcatacacgtaattaaaatataaacaaacttgcaataaatgtgtatacaaaaggtattgcgttgcgtcattgggaatggatgggaatggtataaagtctgattgccgaacttaccacagatagatgaaatcattcgccgtccctcgtttgaactgcgaaactcaccacgattctaccgatggcccgggaaaagtccgcgcactttaatcGTACATATACccgcgaaaatttcgatagactgattctcagtgtgaccgctctgcgtcggagtgaaaaaaccgaaaaagtcggaacgcgtcgcgatacggaaaaaaaccgtttaacgcgaacgcaacaccgattctctgcatgccaacgtcgccaacttcaacccggaaatcggcc
catattgcgggtgcggtgcagcgcagcacattatgatatgtgagatgggattcgaacatataggcgttgaaattaaaggctatttttaatttatgacagttactcagtgccggccaacaaagtgacgattcataacactcactcgTCATATATACgttgagtcatcgtctgctctcactcgctcatttgcattgtccgcagccggctgattaataacggcccgcctcgtacgaccgtctcgctcacacacccactccaggcgcaccgttgcactcgccctggctacggctctcgctcgctcactctctgccccactcgaaagcagtggcagtgggtgagtgaacgggtgactcacggcttggaattgagcgctttggagcagaggcaaggcaagcagccccctgcagcgcgcactctttcgccactctctctccatctctcactctctcgagtgggttttctcgaattcaaaatcggtttatggttctgctttgcgctca
accaacatacaaaatttctggccacaccaagacgcaaacaacaaaataacacactgcacattaactattcctcgcctaatactgaaacaacttaagcaaaatgggtgaacgctacaatatccacagccagctggagcatcCCACATATACgtacatcggaacaggacacgcggataccacaaagttcgagtggctaacaaatcaacatcgcgactccttggccagctacatgggtcactacgatattctcaactactttgccatagcggaaaatgaatcgaaggcacgagtgcgatttaatctgatggagcgaatgctgcagccatgtgggccaccaccagaaaagctagaggattaagaaaaactattttaataataaagaaaataattgacaagacaatgtaattttccaagggtggattttcggataaattccaacttctgtagttatcgacattcggtattttgcgctcaagcggcaaacggtcgcactgcaggtc
attttttagctgttagttgtgagggagagaagcgatgaagtgaagacacccgaaagcgcttaactttgttattaaccgtaattgatttattatcgccgtaagccgaaagtatatcagccaataaATATATGTGTtaatgactcgcctggcacatactgctccccaggacctcgtattcaatggtgttgctttgacaataacactcctagattaatgattacgatttacccgaacattttgtatattgtgtattgccaactcaatgtcaaggcgctgcgactgttaaaatagtcatgaatttgagggtgttcacaccagcatatactatgtaattcttgtatgttagtgtgtttttattattaaaatttacaaaattgtttaactgatcgattatctcaatcgtttttaaaacgcgcgccatcggttgtgacaggtggcacctccggcgattacgcgataacatcttttgcgggggtgctgtatatcgaaatatgctggta
cttaacaggggtgcgagggttgcacttcgggttatcagagttttccaccatcaaattcattttacttctaaataataacttcaatcaacttatttttctttaattaactcacaaagtttagtggaatattagcacgatagagatatatatttcgtaactCTACATATAGtaatgtttcttttagaacatctttacgaaaaatcctaaatgctatttgtttaattatgtgcattccaagtcaaaaatttataagtaataacaattcaaaaattttgttttaccatagttatcgagctttggtccctggttgttaacaatattttactgcgctgctctataaaattaaatcaacttattttctaattagaatttcctatcttcccggtttggcagagatttatcagaatcgatacccactgttaacagcgattgttcacatgtgttcatcgtccgatagtatcgcatgtggatcgctttcgctccaactctagagacgcggc
cagagtatgtatatatcgcgttgttctacatttgacaaacgtaaaataaatttcaattacatgcggagtataccaaaaattgtttgaaaagggtttttgactgcctgttaaaattacaaagtatcaaagtattaacatggcttaaataaagagcacttttaaaaatatttatataaaaatattaaagtaacccttccgaatattttaatttaccataaaggtcaactaggtaaaaaatactttaagtgtacgaacgatatgtagatatacctgtgtagaatatCTACATATAGcccctacaaagaagcatgcacagcaaaaacaagtttaaatgtgtctcttagcgtattaaagtatttgtatttgcccacagagacaacgacaacttatcagatattttccatgtccagggcttaaaagagagagagagcgagtgagagagagagagagaggagaatgcgaaagaaaatcgtttgggtttggttttgagttttggtagc
ctaattaattgggacaacaacccaaatgaagctatcgaataataatcgattaagcaaaaaaggcggctaaagtatatgtttattaaagtcgcttagtagttcgataggtcttagcgaggactaggtccgataacaactttggtatgtgtctacgatagtccaatcagacagttgaaataaaactctaatgtatttcctaaggtaaatactttacaagaaagctatataaataaagttctataacacctatgaaaattatatatgtgcaaaataaaaaaattagatagagcacaaaagcatttgtgtttcagaaacctgctactctgttaagtagttcaaaatatcagagagttaacatagctagcgaaaagaagagtgaccgtgtttgtggcagcgaaatatactgcatgtaagcaatcctaagaaatcaaggatattgtggatctacgagactggccacactttgccatatataagccaatgcaaaccggaaacaacgc
aagttatgctcaatccgcgggtaacggtcagcaaaaggcgggagtgtctggcaacaataacttccagggccgaaaaatgaaaatctaaatatttccttttcaactcctacgaaaaaaatactcaaaattattttttcctttcaaaacattccatccgcctaaagaaagcgactataaaaccttttttagtatagtacatacaaatcatatacacacatcttattacatttttcacctttaagatattattgtactgcacaattacattttaatgtaaataatttataatacatttttttaaccagtcccctttaacttcctttatatttagccttcgtgttaaaagatagatataaattcgtaatttaaatttgttttctagtatctgttagattcagaatatatgtggagtatgttttagtatattccgtgcaacttgaggtattttttttggctggcggcggtcacacagcattaaaTCACATATACatttatcatat
gtacatgtccacatcctcgaggttgtgctgcttgccgtcgcgagccatggtgcacacgatgcgcagggaaacgacGTACATATATccaacgcagctgagtgcttaaatgcaatgcatttttatcaatattggaaattcgcatagctaatataatttaccatttatttcacccattctgaaaagctttcatataacggtgctctagggatgcagtacgataaaacgtattacgaaatgtggggaataaaatataaaatataaagaaacataaaatatgaagtttaattttttaaatgtgcacacagagcatatctaaatggcactttaagcattttcattgaacaaaagttcggcgccttttgaatttttaaatttgcattagtgatggaccagagtgcgcctaacagcacacggcgaactattaacagcacgcgtcccgaacgtggcaggcaattttaggttttttactccgcctcaggcagccacattaattcggcctt
gatgcagtttttggctgcagctgcaattaaatatgcaatgcacttaagttatgcacatttcctttgcccagggaccgttacgatttcgtattttaaaagccgcgcgaaagctaacagcgctgttggctagcagacgtctgtttctgctgttgttagccaacagccaacaacaacaaactggctgttgtttcgaatgcactgcgatcttagctcttttcccgctaaatgtttctttgtgtgtcattttgtcaaccattcgatcgatatcgatattcctttgtgaaggctaaaaataaaattcttacatgctcatcttatacaataatggatcgcacatatagctactcctttttcatgtatccaattcactaggtaagctacaaagatagccagacggctgtgctaacagagcgctgctatggtgagaagccgccgcaatggcaacagtgccatctctggccggcgatacaaatagcgcaacttcgctcgcaacgggtttc
tacgtaacgcgaatatttcgatgtttcggggacaggtgcagtggaatggaataactgggtactgttaatattattttggcacagagttcctgttgtcttcgcacttttcgagtacagcactaagtgtgtatgtgtgggtggccgagtgtgtgtgcggtgccttggcagcgattttgctggccacacgcATATATACACcgcatttccgcgggttttactcgacttttcgccgcgacttaattttaagctagaggggcacagttgaaaaagtatatgcgcgctgcactttttcgtttttcgcaggtctgcgggcctgttttcaagcgattttagtgcgagcacgtctttcggttcgattaaatcttttttgtcgcaacggggcggcgatagcgatggccgataggcgataactgaccagggctggtagtgagacaatagaaatactagatacgcgcattttgcgaaaggtattttgaggtgtgcgagatctggtcacgctc
ataaagcaggcaattgacaaggtttagatattaactaacaagcgaatacacaaatgaaacattgcatacggtatgttaagttgaggacgtagtttaagcaacaaactgatttatctaataaactatgatatatacatttgaatttgaatgggcggctaaaaggccgatatcgatagacgaccgatagtaaaagacttataacgggctattaacaggaaattgcaaatgttgatgttacattaacagagcaaatgatcgtgtcattgttagtctatacaaaattgtcattaattgagttgcttcaatattgaaaatttattttttttaagttgcacaaacaatatcgctaagatattaaatagctgtgcgcaaaatgcaactaacagagaacaccaagactgctgttaaattgggttgagtctgggctatgtgttatcgcaaatggacatcgttcttttctggtatttcattgcaagcgcagatggtttattttgcagtca
ccgggtggtagtttttctatctgcgctgaccttggccacacctagcaccattttaaatgttctttttcggggggtttcttgcgatatatctattaaatactttaatatgggggttgtctaagtaatttaacagattttgtctttgttcaCTATATGTACggcagccattcaagtctaaaacgatgtagtacatattgtcatatttagattcagtttccaccacagggcttatttctaaaatattatgagaccccattagacttttcgattcctgctatattccatcatctcaaacttaaacattaggcaataatttttaaacaaacgcaaacaatttaaaaagataacctatttgattaatcagaataacggctttgtctaaaactaataataacggcacacggccagtgctgccattcatagtaatccatcaaaactatcgatagttcgtattctcgatttgtttgccgccaccgtcgctgccgcagccaacttcgcgc
aagatgctgttaagatcactgaagtagttggtaaaaacattgcaaagcatgttatagccaaacttacttaCTATATGTGTtgttttactgaacaaagtataaagctagttaaataaatatgtttcagcaacatttgaattataatatttggaaagctaagatcagattatttaatttcagtataacatttaacagaacattttaatgttggttattgttatattttagatataccccaagtatgtacatatttgtattttaaaaagttttctacagtttcaaatggttttcattaacagaaagagagggcgcgtcactgctggttttaagtcactgttaagtacaagctaacatgtggataacagactgcgtacagttgtaacttggctcacgcggagcttttttcacggcaagccagcggcaagcgaactgagcagcaaacaaagctagccctaacttgctcactagctctcgccgcttgcttccatagctcgtgagtc
atggccaagatcgatgatgatcaactcaaggaattcgaattcgtaaagagcctgaacaaggatgaggctctgacgagttgcacggccgcccagttgcattttattctgcagcatcacttcgatgttacaatgcccaagtcgtcaaagaaggcaaaactggtcgccaaaatcgaggaactacataagtaattaaaatattccatactttgagtgataaatctgtaccaatctagcttgtattaaccattggtaaacttaggattagaaaataatgttttgttgtccgaattgttaattaaatacataccaacacataattacttgtaaaataaattattaaaatgttgttttaaaaaaaatgtatattccattacacaataacagaaaagaaaaaaacgtaaaaattgtactgagcaggcttaacatagtagtcaagaatcctttttaaaaatcgattactatccaatcgtaagtttgtcatcactagtttcgcacgaagc
ttcgttctgaaagtttgttgacaaagctccacaaagattgggcaacaaaaacgtgtcaaaaaacctgacaccagtcgctcgtaaaagtgacgaaatggggcttaagtgccaccgcccagtttctccgcccattgtcgtttgaccttgctgacactcgagaagaaaagagctgaattcttcgccgcctaacggtagacactctccatctcttttagtctccactgaaaacatatttggccaataactgatattaatattcctgtgcacttattacgttatttatgtaaattaatttcattttaaaagagctcagattttcggttttataaattgctattatctatgcactttacttcttaaacttctaccatctcccttgcttgattactttcggttggcaacatgctgcgtcgcatcggctggcaacatttggggttgccagatcttgtggcgcggcaatagctgtggtattttgcggcggcagcgctagcggtgctttc
tgcgtttcccctgggttgccttctATATATGTATgcacatccgctccggcaccgagctgacttggaactacaattacgaggtgggcgtggtgcccggcaaggtgttgtactgccagtgcggggcccccaattgccgccttcgtctgctctaagttctagcttaagttagagatccatacaggaaatatactcattaaagaagaattagaattaaaaatttaaactttaaacattatctgttccgttagggtaacggaaacattgcatttttataagctactgctgttctgcaccgtccgtttcaaagtacacaattttcttcacgtttagtgttaaaggaataaatatagacaaatgaattttaaaaaattatactttaaaaaaataataatgttcgttaatttaacggtattaatttatgtggtattttaacgcattttacctagtggtatacttaatcatcagccgtacggtatttttaatcgttatccgaacggtca
ctttgccgcttccgcacggtgaagtacgaaaattgaataccgccattctgcaacggcattttgtggcaaggagcaaggattatatcgacaaatgaaaatccacgacgctccacgaatattaaacaaagttttgtgtcaacagtttttaccttttcttaagaataatttaagaaatagttaaaatcggcttgaatacgtcaaagaaaatattatattatatattaactaacttaaaaagcaagcgcattgtaaacagacaaaaataagaaagcatatttcaaagttagccaaaataaaatctaaaacttctgatataaagagaaaaagttatgcaaattatatatattttaaatattattttcaaacacgatcaccattgttggtatataccaaaaacccaaacgcgtgactgcgatagtcattcgacttaaacgcgctagcgtttttctcacatctgcgcgatcggagcgatcgtgcgttgttgttgttttctcacttct
tccaaaagtagggggtgtttcaggttgagtgactgggtgaactctagggtcgagtggctcaagtgcccagtggcatacgaaatagaaagaaatgggttaatcagcgcaattagggtcaaaaacacgtagtgacatcgctgcgtatgtgtgcagcgtgaatcaaaattgcgcatacgccgggtaagccctgccattatttcattgcaatcgcccgctgtgcgtttcgtgtgggtcacacatgtgctgtttttttcttcctATGCATATACtttttttacctcctttgcttggctgttcaactacattgcatgctctacgatagaactagcatactgaatctgcgattctctgcgccgacgcaaagcagcgtttcaatctctaagccgtcgacgtttcactggctctccatttctcggctttcggcttttccatctgtatgggtgagcggtgtaaccacgggctatcgtataagataaaagcgccgtgctcagtaaacttta
ctcctcggaggcagtcttgtcgttcgaagagaacagcgtttggaacatcttcttcagctcgaggtccttgggatcttgtagcgatcggactgcccgcggatcaatctgcccaatggaattgtcttggcttttggtttccgcctcccgcttggaatccttgttcagctcaactaagtcgtttaacgacaatttggggtccaagttcccttgcagctgctggaaatccatttcgggcgcatccttcggcaggtagccgcggcttttcaggtaaactagcggcgactgccagttgtcgatgGTATGTATACcaatggtgtcaaccgaattctcatacttaactacttttaaattgcgatcagctgcagcactataaaatagacagatgtataagattaaagaaatcattttaatttaaattgtgagcctgttatcgatgactttgtgaaacggctacactatcgatataaattgttattgacagctacgtctcagcagccctg
cccctgtggggctttaatcgcaacataagtggtgatactcgccgctgaagcatggtagataaccctaaacgaacctatcgatatatattttcaaagaaacattttatattgttcatacaacaatttttttaattttataggctaacaacttaacttattaaaaaaaaattttataataaagtttttccaaacataaacccatagtggcatacaaacttatcgatgctaactcataaattcgttatacacaatctttgctgagaactatcgatttttacacgcaaaacCTGTATATACtgaaacacttcaaagaaatataatcaaattttcttgaatggatgttatgttataatgttaaattttatatatttagccatccctcgtattttcgacgagtaattgctcctgcaactgtatcgatagtatcgcacaacgttcgcgcgtgtctcatcgataacaactcgctctgttttccacctctacgtcgtggctcgacttcc
tactttcgatttctccgtcgtactgtatcttatagcgggggactggagaatatcttatattggtatttttaataaATATATCTACtactgttcgatgtttcttaccagaactcaaacaaaaactatctgtaatcgagaacctccctcaaacatcagatccacgatactcatcctcaggaatgcgctggtgcgatgatggtatgcatacataatattcaaatgagatgtatatttcaaactgtttttgcatagtttaatatttataaccaagaaaattatttgttaattcaacgattaaatatattcaaaatatcgtaatttattaagattttctaatttatagctagtatttgcggaacagaatttctgttttgcgttcatttttcagacgttccattttcttatttaatcaatcgtcgctattttgacgaatataaatgcaacatgagaaaattttacctaaattttgctgctactcgatacatatatatatcgagagc
agatactataattcaaaatacaatttaattaatacctaaatgtatatttaattttaaatatgagatttatgggaagggatataaatatgaatgcatgtaaatatatgtttaaaaacatgttattttttgtataatatttgagctgtttaatgaatttgttatttacttaaagaattgcttttggttgcttagcctctacagacattttaacataagctgatcatctgcaatgacttagctctcgcactaaaatatgtttgcttaaataattaaaatcttaagtaattaggtgtttccaaagttttgtgcatttgttactatagaataaattccttatcagttttgattaccttcaaaaggcagttttgctagtactacaaactcacaactgtgagtgcaattgtcgggaatcaagccagatgggcatcgctcgctctgccgccgtcgctgcaaaacgctgcgccagcgtcgtcgtcatcgttagcggccgttcttaattc
tagaagagctgagtgccgctggaggagcatccgccgaacccaatgtgtttggaaaacattagccactatccgttcaatgtgaaatATAGATATACctagcaaaaaatgctacaaaaatgtaaaaaaaattgttgtaaacggttaataaaacacaggatttttatgaattacttaactgtctttttttaatatccaagaagagtattttaaatatttaaatagtgtaaataatagagttgtttcagataccatttacatgaggtcattagaaaatgtatgtaataaatccaaaaccttcgtctttttctaatggtaccattagaccacttagatataaataattcatatttagtcaaattgatttaacatatctttttcaacttaatactttagtactgcccaacacagctttaaaacatgctgaaaatatgaaaatatactgaatttggtattacaaaatgaggccgcatacacgagaggtgaaagcagatgcgcaatct
cataacgccatgtggaacttataccagaaaagctgtaatactcttttgaattaccaaaaacggcggcaaatcttgccgattagtaacggataaatagccgatgtttttccgttaaatttaaactagtaataaatatacaataaattcaaatgctaatacataaattacgccttaataaataaatatcaataataaataagaataacacaattgcttaatcttgtagcgtcaagcaattttaacttcttattttaatgtttatcgtaaagatgtttccgcaaaggtaatttattattaacctattatataatatttacaattttttaaatgttgggttcaataatttgaatatgcatatggccacagtagttccaaccgcgagtcggtattttttgggggccctccgtccggtcacaccccgccccatccacatgcagcccactccgcccccacatagtgtacataacaaacgggcttaattggcaatttagcaagcagtc
aagagcgtgttatttgtcgaaaagattttacaattgattgtgtttaagtaaattaacctgcgatatctatgtgtatgtgctacgatccgaatttctgacattacggtaagtggcgtgtttttggcgggaataaagtcggtttctctttgtgccgtatttctctaccgttttttctggcgccaaGCGTATATACaacggttggcaacatttcaaacttaacattgcaacattctaaccgctgttaagcgtttgctctgcaaattgttgtagctatgttggagttctggaacaccacctctccctgcgactttgttttgtttttcgctctcgacatatggaatcgaatctcttattccgggagcggttcattgacccagcaacaacaatattcgccagattttctcctgccagcgatttgcggaattcatccgctcaacagttagaagtaaatgccgtcgagcagcgggcaaaatcgatcgacgaaatcgagagccgcgttc
gcgatttccctttgtaatttaacgtataacgttcgaaattgttttatttacttctggcataaacaatggaatcatttttcggtggcagttagaaccaggattagctcaaagcaaagcataactaagatgcttagtgtgtggagtaattattctgacttccaataagacttttcagccactaagaatttacgggtgctttcaggaaccaattaatttgatatttgaataagttcgcctatgggaattctagtgttctatatccaaaatagcatatgctttgtattacgattataaacaaacagcaatcctttgtcaaaacGTACATACACatatataactcttcgtccgcaaaaagtataaacaaattttgaatttattgcatagtatgaccgttagtcgaaacagatagttcctactttgtggatgcgaatttttgagaatgcataggtaatcgatagtgcaatcgatgcttggccatctctagttcagcaaacgcggtc
gccggagcagcaggaggaaatggtgtgtgtgcccattgacgaggtcaataacagtttctttatgtcgcactacatgcaagctgtccccatggaggaggatggttcggggcagcatatcattgtcttcgagcagccaggccagaatatggacatgatgtccatttacgatcagcaacaggttggggaaccaatgcatgagagcggcgtgcccaagcggccggctgaggaaaatgctagggtggtggttgtcaaaaacaatccaactaagccgatattttcggatacctatttgtaaaaatcatattcaaattcgaatttaaataaagcggcaagatagcgaagatgccacacactgttcctttagcgagtgggtctatgaaacagcgttgccatttagttcctcaaacagcggtgctagacgttctataatcgctgcgatcaatcgtggaaaatatcgatactgccacccccaggtccgggtgccatcgctagttcctttt
agagtgactgaaattcccaaggcgactcaattgtaaaattattttatcactttacagacgcaagactgtcttcgatagcagaaggcgttatttcggaacatatcgtttatcgaaactacagttgctcaatactgaactgtccagcttcgagtagctgtggctcaaaccattgttgtcatcgataagcaattgcaattttatttgtttgcttaaaaaattaaaatataaactacgaggatcaaataaacatacatattcccaatatgttagcgaaaaaatatgctcaaaaaaagatgtttaaacacaatgtaagctgttctatgcattgaacaaattaacacattgagagggcgctcttataagtgcacatttcaatttaaatttattCAATATATACcaaatatagtatagcagtatagcattcaaatgtaactgttggttggactatcgctgtagtccaagaactgcagatagtgtcatcgctagctttgaagcatctc
aggcagccccatattaaggcaaggtcaaagccgcaaaggtccagaaaaatgtcgcacctggaaaacgataatttcataccgtcgttgcccattgaggtttattttaaaaaagtaaatcagcagtaaattgctatagtcttcgagtcatgcgtatacattgtgtaGTAGATGTATgcaaactaaagtcttaaccattatttatacttacagagacattttaagcaccaaatacataataaaacaaaaaattaagtgtttacttgcaacatacatacatacatacacatatagcttataaatagttgttttcaaatttaagactgagttggcaggccattgtaagtttggcgaaaatacggcatcggccttatcgttccattcccacagttcctaaactggcacagcgaccggtgctgacaatccgtgtgctaagatgcagcactgtgcgtttcttattattgaccggaaacaaaacgtgggtttgattcgatagcagggtt
tgctcctcaggaactccacatagcttttggccaacgacaattggttgGTATATATGCacacgcccagaatgacggcgtccacgttgtgcccgttgatgtgcttgtacccgtccacgagcgacctccgcacctccgtccactccgcgccactcagctcatggcgacgctcgaagagatcactgcgcagctggtccagccgatcggccggcaggctgcccggctgcgggcgccgcttgtgctggctagccagccagcgcggatgggcgtgcccggcgatcggcaggagatttcgtagcaggcgtaaattatacattagttaaatttaaatttagattaaaattattctcgcttaacacaataattccaataagaattatgccggctggcggtgtggccagtcacacgctgcacttagccagtgcacgcaccgcatttggtatatgccaaatgaaatataccgaagtaagtgtacatttattgcgtgccacgttacgggcaca
tctttggcaacgaagtgtataaaattttcccataagttaatttttacgaacatatatattttgtggtctaaggcttaaggcatactagtacgtcctttttatgaaatacgaacatcttgagataaatacaattttacaaaatctacgtagtttttgtagatctagctaatcaagtgagaataacaccatcatgttttgtggagtttcagtggagttttaatggcaaataaatgaaaaatctgagtaaattgttaagtggcgttatttatttgggtgcatacATATATATCTtagaaattttatttcacaacttgagaaaataaaaattgatttcggactttatgaaaattttcggcatttatgaaaatataaaggagatttcaaaatctcgataaatttgggttcagttcttagctagttgcgcatccaagtttcacaccttgtcgcgtccacattttgaggtatcatgcttgtatcgagcggcggtcacacttttcgct
aaagtttatgacacctggtttcctaataactgagatacttatctatctcgcagatacttcactagaaacttcacgcaaccaggtagtgtttaaggaagctgtgattttatgcatgctacgtttaaaagagagattttttttcgcagtgttgattagttatgcattcgctaggaggaactgccacgcccactggccaagcttccagccgactgcccacgctcgatgatcggatccagtcatatcagttattccgtttatctcgtcaccgtacttgaaatacacaatttgttgtattctgtcttctttttttgtgtgtttcttctctctctaccgctctccacgctcttcttgttcagtaatttgtattctgatatttgtgttaatgtagtatattttttttctataatattttctttacttgtttttgcctattttgtgggctcttttcgctggCTATATGTAGctggaattcgatgtgaaaaagtgtgtttttaatttca
gtttttcaatcactcacttgtctgacattgctggtatttggctttttaatcgaagtaaattaaaacacgtgcaagcaccaaaacaataactaaaaaggatagaggtgggcgcggagcgataagtgctttgctatcgataagtgatgtgtgcaacagctgagcgcgtttcgtggtgaatagctaacaaatttgaaatttttggcgggaacatttaagaaattgtattattcaactgaaaactatgcttaatagttatgccataagataaatttagcattagctagcattcaagaggacagctttaatgttttcttcttgtaagtaaccatttgacattaatttccggttttgagcactcatttctcattttttttctttacactcattctctctctctctctgtttctctctccgtttgctgctctcactctctcactgcgttttagggtgaaaattgcgttaattttagtatgaaaatgccggtctcgatgccaacgcac
cttcgaccgcaagcgtacttatgaccagtttaaggaaaaaatggcccagggttatgatcccttggaggaccgtacgaaggccgagaagcaagccaattaacccttaacccgccaagagttctaggagtactgttgaccagtttatacccgtgtttgtgtactttttatggtaaataaataaactatataataactacaaagaaaccacatttacaatatatgtatgtacatatgcattaatgTTGCATATATctaagcatgtcctaacttgtcttctaaattgtggattgatttcgtatatactttgaaaataaagctaaaaagtagtggcttattaatttatatttatttatttctcgacatgacatgcccattgtggggttaatatttctgtttctgtaatcagtgttcccactccagagttctttactgaattatcgataactagaagcaaaatggttgcatgcatattaatttatgtattgtagtttacaatttaa
gattctttaaacatagtttttaagatataatccgtttgtttaaatttttttaaaaattttttaaaaaatttttttatttagttttggcaaactacaagaaacagtgctatttttgttaccgcctaaatttgaGTACGTATAGttgttttaccaattattttatccattagatctgttactaatttttttatttcgattgaaaatcattgtagtatttaagtttagtgagtaaaatgatgaaaaagtgtcagaaaatacagaaacactgggacaaacacgaaatccgcttattattgttaccgcaactgtatgcagtatattggtcccgctctgcccgatcggtcggatatatagcccttacagtgacagagaacttccaccgaaaataccaacataccgattgcgatgcaagccgggtgggagtactgcgacgggatggcaacgccgcgctagtcactcgcacgcaaagagctcgctggagagagagaacgctaacacaa
agctttggctTTATAGATACgagcttttggcgctgaatgcaaagcttcgctatgtggaatacgatccaatttccaaccgctttcaagttcaaagctatcggaaaacgatttgaaaatagcggctaggcaataaatcgcagataatttaggatctgtgataggatcgtaacattcggtgaccgtgtgatcagcataatgcctaaattggttacatcaaaagctggagattaggtggaaccccttcagggtttgaaaatgggtttgtgttttggggtggtggaggtgggggtgcaactgccacgcgctcttacactgtcaacaaatcagagcgacagccaacgtcacagatacagatacagatacagctgtagccgcgagctgtagctcaaccaaatacagataggcttacccacatagccacacgactactgggcgatgctggttagatgatctgactatttgcgtaaagcacctgctgatgctccgccaagaagccatca
ttttcaccagataccagattgtgaccCCAGATATACgaccaaagggttcacgttttatcttgtgttttccatttttcccagtgccaagtgtggccgtggtccgtgaattgcaaattacctacagattagttacttgtgctgggactgctcaatgttttaatttgcttttttgaatgagagtggagcagtttcttaaatcattaagcaataatcatcttaagtgtttccatcaattctaaactaactactagcgatcaccattccaactaaaatttgcttaaactcattccctccggagtttgaatatatctttaatgcatgtttatggactagactctatttgtttgaactataaattaattcattacgtattaacctgttttgtatattaactcttggaaaattataataacaagttttcatagctatattgtcgctgaaggatgacaacactggcgcaaaagagcgacgagtgggcagcgctgcaacaaaaatcaata
attgtattcaaatcaaagatgtttcacatcacgaaagggctttcctgatgcacaaacaacagaaaatcaacgtgacagtgtataaaattacaactttataatccttgccatatatgtagaatatatttagaagtaaacataacatgttttaaaagtacatttacattttatttattgaaacttcatttgttcatttgatgttttttattactatcaatacaaaacaaatcgaatctaattatcgataacaattttcaatcagtgtacaaggtccataatattataaaacttataccaattatttttaaccccttccaaatgtttaatttttctgtctactcgttttttaaacttttaaaaagcaagctatattcgacatctgtgtttttttatctaccgatattacgtttgttccattccatacatacccaagtaggcattgtgtcaccacctatgctgtgtacgtataatacgtttatctgctttgttccattacattc
gatcttgaagtagatctgcaccagaattgggtacagaaccatggacagctcatgcttgtatatgtccagggagtcctcaacgaaagtgcgcagctccttgtatgcctgctcatagtgctgagcatcaaagctgtcgtcgtcgatgaacttggccagttcctctgcagcattggcctccgtcaccgcggactgtttatgaccctgcgccggagattggacatgtttccgctcccggttggcatcgccagctcccaaaactgcgcccagcacctgctgaacatcactttcgctgatttccgacaattccacactgctcacattcgcctcttggcagagcagctcctcagtgctcttcagctggtactttttgatgagtttcagcaggcacGAGTATATACgcttgtcgtgggacaattgagtaccgtttcccccgtttatattgctcacttccaggctcattttcgcggaaaattgaaatatatggaacttgtgtactattt
aagcataaatagaaatgaaatataagtaagcggaatgcaaaatactttttctttggcgccttcctcctcacacacacacattcgcattcgtatgtgaaaccagaaagaacaatatagtattcatactgcacctgtatatcgactataaagtacgctgtacgttgtatgttgtattttaccatatgtatagcttatgtgtttccttttttaatgcggtagcctaggatgttgaaaattattttaattacatttttaaatccttttaaaaagacccttggctcgggactttaaattcactatttatttatttttattttttctcacttatacatttacccaacttgccttcgtgactatataccctgtgtagttcacatatagagggtataataaatctcccaccggcttttcttgtggtggccaacgacgtcgactgcgctgccggtggctctgcatACATATACATgcatttatgcccacggcagtcgaacagccgcttc
atggtatttggaaggcataataaaacgcccaagtacacacaagagacagcaagccactttgccatcattgaaacaaataaacataacttcaaccgaacaacttaaagcatacgctaactacattttaataactttgtacacttgataaaaaggtatcacggttgaatgaacaaacagctttcaaataaataatcgatacgccacgatacacttatctacactttagccaaaaaatcggcttaacgtaaattaatttttgttaaaaatgcactatcgctcggaagtaaaaaagcgtaaaatgaaaaggtcgattgcttgttttgattttacagcctaattctattggttatttacacaatgctaattgttgttaaatgctaaccgtttgccaatgtaatgtaagacaatcggttaatcgaccccctgatgagataacggctacgcccctggcgatcagctgttacgcggttgttttgggtgtggaacagggaagcacaaaa
ttgtgggactacagggtaggtaaaggttacatatgtacaggtgcgagcagtgcaaatatgtttattctaatgaaatcttagactaactgtaaattatataatggctatatttcttttacccgtcactcttactcttctttacttccagaaagggggttttgtcttagctaaacatatgattaatgtattctatgttttttcaatattcattccaatatacaattttacaattaatggttttgcaacagctattttgaagttaattattgcttgttttgtagtttttaccgataaatcacacgtgtgcaagcgatcgcttattaaaacagtaataagtaataatatttaaagtaacgaccaaacgattgggaataatctttccagcgatttaaaccttgaaataaaaagtaagtgtcatccccgtatgattatgcgcacattcgcagggcgacgcgtgcacctaggcgagagttttaaaacttgttcagcggatcttgatc
tgtacgcacgccgctgtttgtttacgtttttcagcccaaaagtgagactccgctggccaagtaagtgccttgtcggtccgacccacgccacctgctccgctacctggtgcctcctgggctagttacctgcaattcctcgcccgtaggagctcagttacacatgcttagaccgcgttaatcctcgatttcattatctaatggtaactttactggaacgctttttgttggtttcacttttgtggcttcgttatcactatgtttcacgtgcaaaaaaaaaaaaaaaattggtttacgtttgagaggtctcaagtcattgttaatggttatgctgcacactgtgcaacagcgttgaaaacaataaattagcaactaaaaaaaaaaattacccaagcaatattttgctgagcgaagccagtgtgaccgcagtgtgccagtgcgaacatgctagctgcagtgcggcataggtgtgaccactacctcgaacagctgatttcagtgct
tgtggtctaaatgttgttactgcgctttgcggtctattgtaatgcaatactagagcttagcttgaaacaattcaagtctaaccggattgccaaagttgagcagaaccgttagcttttaacgtataactaagctttcgtactaattaccggatctggaattgttgcaggagatggtgttttgcaacactaatcccagggtctaaatgattaagtgaacttatttttagagatttcaaatcagttatcaagattaaatcttaagaacaaaaccttacatttttgcaattttactacgtttttactatataaaaagggatgtaaaaaattcttgaggctaaaaaagagtttaaaaataaaaaaactattgaaaaacaacatttttagcaaaaaagagcgttgccagatgcaatatgtgaaattatatgcaatggtcactctgtgacaactcgacgataacaacgtatctggtatcgatgtacCTATATGCGGgataagtttac
aactccaccgggccaattacgactgcaatcgagcaaaggattcagtttgtaactacttagactttatagtatggtcgaaaaatgtagtaaacctatataataaaatatacatatgtatggtttcattttgaaaaaaaaaaacttaggcgcgaaactatcgctttccgcatctaacatctctagcataacgtataaagcttgctgcgatagttattcattattatataattggattattaatagttgcgttggatttgcatatttgctgttaatacattaatatattaaattgttttcttttctatggaaaccagaaaacttatttatcggcgaaagctcaatttattataaatattacttgaatgcgagtcccccatatggctgccgataatattcgattgcccgacgcaagcaatcgataagcgccggctattttcgatggccaacgaatggtcacaccgatacacattaaggttaggaagttcggaccgcctgtgcgc
gattttggtgacggcgttttggacattggccactttgtccttggaacccttgagctgcagcagcgccaaacgcatgactattaaataagaaatatttaagtggatctctttgaaattttgagaaacacttactgttgctagttttgctcatattgctgcaattaaatgttatcttttcgcggtttgataaCTATATGTAAcgcaagcaaaacaacaacaggttatcgcaggggcgtagtaaaagggatcaatatttataaaacgcattatttaacctcatattaatacgcatatacttagccaaagcatacttaaccaaaagaatatagcattaaattgtgtataaaatcctaacttttctaacaaaaaataaataatttgcaacccccataagcccatgttttcatggcaatctggcaaggtctgcagtgctcgaaagtgtcgtacagtgggcagcgcagccaagttcacgtcgtgcgcgaacagggttgccacctttc
taaacattgttgtgcttaagtaattaggaaaaattatgtaaaatggatattttccctttatgttcactatattgtttaagttagagaatagaatacccagaataaaattagtgatcacacatcaaaaaactatcgataaacattgaattagttccggttaaaatttaataataagtattcaaactgcacaccttgttacaaagtagtgtaactgcctaattctttatcagcagactagaggatttcgcactcccatgttcttttgcttaaatacctttctcgggcttatattagacattatactttcagagaattttttcatttgtactgttagaaggttcttaatgaaattgctgttcagttcaaaatttttatatagtcaAAGCATATACctttacgaatgattttgtgcgctttagatttgtgagaaaaaggggtgggattatttagtagaaagtagcaaggcatttcccgatctggtaacactgattccaacactc
aaaattaaatatttttaagacaacttaaattttattatgctcccatgtaaggttttcattttttaaacgttcttcgattaataatcgtaataataaaataataatttataaaaagcataagataggctttttaaggttttttaaaagatagaagaaaaggattcttattatagaacaaattatttttaatttggcgtcgatgagttagcggcttcaaggaacggtggaatttagaacatgagggtgttttttatttattaattttttgttacttggagttgaattccataaaaataaaaatgcaataatgctaactttctacaaacgacttaaggttataggactcaagaaagtacatagaatatgcaattgaaaaatgttctccccagacttttcggttatttgaagtttttgctatatttggtagaaccataaagtattttttggtatagatccgttagcagggcaaccaatattagcggtcgccatgcggtcactct
tatctttcgaatcttgataagccgactgataggcgacctagattcttagaaatttgtctagccacgtcgaaaaagttgaattttaaaaaacgcattatcgaggctaactgcgcatacccctcaaacgatgagtacacccatcttatatacacacttgtaggtgtttattggacccaatcacatatccatttcgccacaagataaggcccaatcgatctgaagagagcgaattcccggaatatcgccggtcaatacactccacacgggcacacaccccccaccacacactccacttttcgacgagcctctcgactggtgacgcatccataccaataccatactataccatactatatcatacaataccaaactctaccatacaatgtaccataccaaaagcacaatcgactgtgggctatactcgtagtatctccgtctcggcgctccgctccgagtgcttttaagaccctagcgaacccgttgtgctcacagtcgattca
gtttgaactgtacaattaagagcgattctccaaaagaattgattggatctctttggtagattaaggcaaaattaaacgaaattacccatttgctatgtttgttatgttggctattggcaagaaacgattctttctactaaactgtgcccccagttacttggtgtctgaatactttcagtagttcccaaagatcgctacagttggagctcgagtgttcacagatacgcactcatacaggcgcagatcacacggacaacatggacactgtccgtgtgaggcaccctctttcgaaaaagctcgcttgctgacgcatttcctttgggccacgggctcacacggacagttggccaagagagagaggagctgtcgaacggatggagagcgagctttttcaacacggctgctgcgatctcgattcacgtcgactgcgcagccgcggctgaagacaatcccgccacagcatcggccatataaaagctcgctgcgtctgtgcgaaatta
aggtgacgaacttctccgactcgcgatcaatcagatcccgctgcgcgtcggtcatgtgtgcggcggacttgaggtgctggccaatgcgcatgtaggcggtgcggttctcgatcagcacattgcgcagcgaagtgatcttgttgcacacctccttggcctgcttggcgaagtcatcctttgggccaattggtccagtttttgtcggcactgtggcgggcttggcctttccggccagctcggccttgcgctgcaggcgcaccgtcattacgctggccttgaagctctgggtgatgtccatagctatttgctataactaagtttgaaatatttaacttttaaatccacatcatcggtccaacacaatgtggccgttcgtttaaccgtttgcagtgtgaccttaGGATATACACtaatatataccagttagctaatactaaaaatagctaaatgttatcgataagcatttcagtgttggctaatgaattttcacccccacactt
tactttcaacttttagcgatccataattggtctgaaaaatatgcTTATATCTACcgccctttttgttcactatttcgggcaccgcttcgatggcatgcatggaactgacactcaaataaaggatgaccacatcgcccttttctatgtgggtcttgggtttcagaaaactcatgtttttagttaaaaaccgtaagaagatttttttatttacaaaatagccgcgtgtttaagcaatagagatggaagtttggtaatcaacaggctatcgataagtttaagtaaagtggcgggtcagggctacacaaagtccaataatgcatatttgtactttttggaagtttacatactaaaaagtttagtagaacgaataaacaactggttttggtactaaataatatatattgtgtcagttaaatgtgttcgagataaatgttttgaaattatcgatagcaattaatatcatcaatttttcttccagctctagcttctcttcttccttc
tcggaaattaaaaatagatatttagatgatagtagccagtatcaagtaataaacgtatctggaaattggtaattaaaccgggATACATATTGagtccaacacttaactggttgtttgacttatataaccatttaaaggcttaatggcaatcatgtcaatttgggcattaaagcgggaaatgcaagaaacttgattggcattgcagcagagctattttcagttaattcagtcaaaaacctataagattaagatttctaaaaactatattgaaaataccttaaaaatcttttacttcttcaaaatattctttgtgatcgtaattgtaaatgaaaacttaaaatatcaatttaattttttatttaaatatgtgtaaaaattaacagcgacaaacttgccagatcaaccaattttgatgcagagctgccaacccatgtttagtacagtaatattatcaatcgaataatgtggcagcactagttatcgatataatcagagacggc
gagtttagttggttaggctttttaggcttcaaaatttccacattttaattatgatgtgatagaaatatgctatataacataaatttaaaatccattcgtaatataaattaatttccagtatcacttacaccgtagaaaatattatttattgttacaagtttaatgttttgatttcgcttaaacctcagggtggaaaatttaaaaccaagttaggcgccttcaaaaaatcgcagttatgacgaatgtaattctgtgacatcgataacaaaagctgcatagtgtaagtatactgtttctcgatatcgattcttaagagagctgctgcttcgaattgtggagaatttgaattaaacttataagcgatcgcaaaagtcagttagcagtaagtgaggaaagaaaagaaactagaagaaggaactggcagaagtaactaacaagccggtccgctcaatatcctatcgaaccttctcgaataatgtgtcatcggcggttctaacctc
cctggtttacagctgagccatTTTAATATACaagatgatggccattcgggctccaggcgatgtcgccgccggcgtagaagttcgtgtagcgggcctccgccgcatagctggattttaaaattgttgtagtcttgcaatcatcaggtaattattaagtttatgttaccttttctcgctgatacccgccagcatgattttcgttgtttataaatacaaaaaccgcgtgcgccgcggatcagaacatgaacggaactagttcgaaatgttactttacagagcatgtaaggggatattcgaaatgtataagtagaaaagaaaagaatgatattaacttcaactgtgctaaataaataaagtaccatgaattggtgatttatttttaatcattcgaattttatctgaaaaaatcgcgattggtatacgattggtttttattgacgatagtcgttccgaaactatcgaacctccttgaccgataggcccctttgttttgtccacca
taatgaaatggtctgcccaaaataaatttgcttacgaattttgtttgtacatttcatttgaatcgtttatttcactaaagggttttctcacatttcaaattgggcgccaaaattaatgaggtgctttggagcactggtcttatcgcgcccaaaagtatgcagtattctttacatgtcgatggtaaaatagccgtgatccactatacaatcgcatcgcataaccaccgctccaaatccgatatattgtgtattgggtgctgtaaacaaattataagctagataaataagttataagctattatatattataataaaatatgtgctcataccacaaacaatctggctagtctaaacggtcactattcgatatcgataggcgttggtgtaaacaagccatcttgctgcgcgccagtgtgaccgccggccaccagttctgtgagaccgtgcgccctggaggaagagtgcgaggctggacaaatagtttttccgtgacacaaatc
gttggcggtaaaattaagttcctaccagattcatcactgctggtttcctttttgcgacgaattccagctcccttcttgaggttccgcttcttgaagccaaaggacgaggtgctagccgcttcttccgacattctccggcttttaaatttatgtacttatctagtaattcacgttaacaacaattaacaatagcaatttcgccaactggcgcttcttcttcccggctagtgatggtacttgcgtaacaatcgttatggagttagtatttttgtatgaaacgggcacattaaaattcaatgtttacttatgaggaatatattcgtttgtaataattgcaatttttacatatttaatacatcatcaatatgtaataattaatagatttatattaatttaaagaattctagaaaatattaactcctatgggatctacccttttaatcatcgataccaagatgttctgaaagcttcccacttttggcgctctacacgcggtcaca
atgatggaattctttttgttattactgcactttcagtcatcatcgtttaatttttgctaattttcgctctttttcaacatttaaatgatataacagcgataagctaacagctcactgttacgccaagcagtacttcaagcagtgtacccaaggctgttgactgaatgcttttgtttttataaaaatactattttagcaattttatattagacttaaaGTATAAAAATaaacaacgcggtttttttaagaactttagttaagaaattattgttttcgcactttgtggtttattgtgattgtaagtgagcacttagagaagcatatgataacccaaatatttgagctcgatgacaatatccgcttagaacaattgttctcaacagacgatcaataaattttgaataacgcgcccatggcgaccagtttagtattaaagcggtatttttgtaggattttgcgctgtttgcgcgcctgctgcgcacctggcaaccctgccgttc
tttttaattttaaatttaccactttttgaagatattttgttgataactccagagtagattttattatggcataatgcatgttgagaatttggtcaaggcctattgttcgttaaaatatttgttataattttgttttgaaaaataagatatgcttaatgtggaaaaagaaaatatatagaaaatgctaatactatgatatataatcttcatttcaataggagaccatggagccccgcagagcaaaatatggtttggtttttttttcaactttcgtttactttcactgcagaatatgtaattgacgcagaaccatgatgattccaaaagttaaattgataaaatccgaactgggagaatgtggttgtgcttaagaatatggataggtgtatatgcccgcatacataaaagcctctatgtttgtattctgtACCTATATGTgttttctttattaactaagtattagtggccagcaacgagccctcctattgagcaattccttc
tcgactcgaaccggatgaacctacatacatatgtgaacagtgtaaatattagttactcaggcctggacttagccattagccactcaccactgtcgtcgtccgagttttggctgcccataatgccaagtaaattttgtttaaaatcggaaaatctgcaatcaagacaattcgcggccgggcaGTCCAGGTTCgtttaggaggtctaggcactgtcacagtaatcgataactgaaatacgcaaagaggtcttcgcatagacgccccagatggcagcccaataactgtttttgtctatcgattaaaagtaaacaactattttaccaatcgcaaaggcgaataaaattgttgtctttaaagaaaacaattcgaatattctttgaaatatacagtaatcaatgcaccaaaccctctcgttgcaaactaactactatcgataccaacgctgtctcgatagcagatttttacatccctaattcttgtgtgtttgtattcgtgacagc
accatgtacaatgtttttagaaaatacgccaattaccttgtttttggatctagcgcgaaataaaaaaaacatttactagtcgtttcgaacttcgttgcttttcaaatggaaagtaggcagcgcgcgcaaccgaaaaacacgtcatagaatcatctggaagttcgaaaaatgtccgtttacccaacactgactcaggtgggcaattgtcgaaaacaccaccttatcaacagtgctgacggtgttctagttttgaaaaaaaaaaggctggtataaaatccaaaagatttatacaaaattgaactggagtattatttatttattcaattaacaggattatatgttaaacttaatttatagtatgttgtacaagtatttatgtgtatacggtgagtttaataatgaatacgagcataaagttcCTGCCCGCAAgtagctgtaaaaagaccacgtcgtcagcactaacctatagcaacttatccaacactaaaagctgataaaac
gatggtcaacggaaagatcaacatggctccgtttgaagcagcttgcgagcaagctgcctcggaatactttgcggccgtggaacaggaacgccaaaggcggctgccaggcggaaagcgtaggtgaacgaaggcggtttagaaatgtatacccctattacgggagtatccactaatttgtgttctttaatcttccatttcagaggatgcggaggaggctgatgtgtccgaggcggagagttcgaagctgtaaatcccaaacggaactatgtcctttttttgttaaatctaaagtacaagttaaagggaatttgtataggaaataaaaatatagtaaccactttttaaaaaactaattaattcagcataagaggtaaaatttaaaacgtcgtgtgcttttcaacactttttagtttcagtgttggataaaactgcttctagttctttgctcatctcggagtcagttccagctggggctcacaagttcacgagccaattggttc
atgtttctaccgtggatcgcagctaccatcaagagccaatgagaaatgctgctttaatgctggTGCTGTCTCTtattttcaaacggcaattcaaaactcacacgaagtccatgcagccctgacgtcagatatcgataaccggacttttggaagtagcgtttttagagaaaatttgaggactccacagattagcagaggaacaagttttcagtccttccagaattatagtaaagaaaacggtggattaaattagtgttcaggaacttatattgtatatttcgtatgcttcaaaatcttgtcaaaattaaagaaacattgtctgcgaaaacttaacttttattggttcttaacaaactaatttgaaacagctggccgaattcaacagtttactaggtggttatcgaaactggtgtggtacattttggtatttgatttgcgccggatggtattttccttcgccgtgcgcgcggtcacattcactggatgtgtttttttgcgct
