# Supplementary material for: De-Novo Discovery of Differentially Abundant Transcription Factor Binding Sites Including Their Positional Preference
Source: PLoS Comput Biol. 2011 Feb 10;7(2):e1001070. doi: 10.1371/journal.pcbi.1001070 (PMC3037384; doi:10.1371/journal.pcbi.1001070)
Supplement: Dataset S1 — Benchmark data sets. (0.42 MB ZIP) [file pcbi.1001070.s001.zip › benchmark/MA0048.sites_hs.txt_e.txt_bgonly.txt]

agaggccccaaaataagtatctctgaatccccttcattccacctgtatagtctcggggaaggaagggcctttgtctgaagagggtgaccccagttgtgcagagagagagtcttggctttcacgggaatcaaggtgaggactctgagggcggatgagaagacctctccccaaaaaaggcacattcacagagccctgccgctgctgtcaggcctgtgaggcccaggcaggggtggcctgtttggcacgcttagatttccacagtgggggctgagggaggtgggggtattgtttggaggctggcggatttgggtcagcacgcatattcgtcccaggctgctagatactgaggtgaggacccctagtggagacgaagggaccagcaacgctagaacagtgacgtccggtagcgtccagccgtcagccctcagacgccacgggctgccggatgtgagtcatcctgacttccgctttgaaaaaaaagacccgagcggatgtggctc
caaagtgctgggattacaggcgtgagccaccgagccggccaactactgctgtacttcttaccccctgtatcaaagagttaaaatctaattttttcccaagatcggtctcactgtaagtctgctatctgtattttcccattcttcgtctgatagccaccgacattaatgaccagctcattacatgttgaggtgtggggagatgggggtagaaccccgtcaacccaggattcgagtttagaaagactacaagccccaaaatgcaatttcacctcccaaaaactaccattcccaacatgcaatgcaaccaggacgagccaaggaaaaaaagtacaagtgtggctgcaaagtttgcccctcttgttaccctcaggcaaatgattgatttagaaaggccccaggggctattttttgcaggaacggtcactccctaaatccaggcagggaaagggaggagtctgagccgagtcacgccccttctcctgtaaacttgggtcgcctct
tggaagattcaccaactccccacccctcactccccactgtgggcacggaggcactgcgccacccagggcaagacctcgccctctctccagctcctctcccaggatatccaacatcctgtgaaacccagagatcttgctccagccggattcagagaaatttagcgggaaaggagaggccaaaggctgaacccaatggtgcaaggttttacggttcggtcatcctctgtcctgacgccgcggggccagcgggagaagaaagccagtgcgtctctgggcgcaggggccagtggggctcggaggcacaggcaccccgcgacactccaggttccccgacccacgtccctggcagccccgattatttacagcctcagcagagcacggggcgggggcagaggggcccgcccgggagggctgctacttcttaaaacctctgcgggctgcttagtcacagccccccttgcttgggtgtgtccttcgctcgctccctccctccgtcttag
acactatacaggaagacaaggaccctggttattttgttcatggctgtatccccagcgctagaacagctcctgacacgtagtaagtaagctctcaataaatatttattgactgaatgaatgtgttaattaatctgaaacgcgcctaaacttttaacagcctgtgtgagagtcagagaggcggagccttcagacttggttagtccagggggcgtgggcggctgatgaactttcgaagtaggtcgagcagccgggcgctttgcctgccccgcccgcgctccgcaggatgcaggactccacccggctcaggttcgcagcaggtcccggaagccctcctgggggcggggccaccctaatcggcaggtgggacccagccccagccggggcagggcccctttaacgccccacctctccgccacgactttcgccccggcgtgacgtcaccccagcgggcgaccaatgggagtgcggcttactggcaggcggcgcaggcggccgctgcc
tgaggtaaactttgccccggaggtctggagacacttttttaatgtaacctgcttactaataattactagacttcagtgcattaaccctggaaatagattttaatagccaccccttaaaacaaaagacatgaaaagataataagaaaaaagtgccgcaactattatagaaaaacacttggcagcctgcttcagcccaagctgaggccacctctagcctctgctaaagccccccactcccaatggtccccgccaaccggataagagtgcgcgcgggacccgccttcccctctcggcaccgcccccgcccccgccccctcggctcgcctcccgcgtggctcctcccttttccgctcctctcaacctgactccaggagctggggtcaaattgctggagcaggctgatttgcatagcccaatggccaagctgcatgcaaatgaggcggaaggtggttggctgagggttggcaggataaccccggagagcggggccctttgtcctc
taaaagcaggcagattacacattagaggtagagaatgtgggatgatttgttcacaaaggaatggaatccagagggcataacagaaataagagacaggggaggctggtacggaagttcatcaggcaactgaaggcacagtttgcgcagcaaccaagaaaaggtgggatgtgaggcacgcaagatgtagaggtggggaaaggtttccaacagaattcaacatgaatttgctgtttgagtcaattgatccagtaccaagtctgtgagttcattttcctcttccttttagatttctcctttttctaaaaaagtaaaactgagggggccttcccctgctttccctccttctgcttccctattttccctcgcattcccttccttttctgcagatcctctgcttaggaatggggcattggcccccgcaggagtgggcggggaaggggcggagcgaacagaggtgggcggctcccgtcctatgacgtcagccgtaaggcgctgctgtc
gggcgtggtgggctgttctgcagctgttttgtgatggatgagggatgatagatctatgttcaagtagcggaatcttagagtcaggagttggaaggaatcttggaggtggtctgtggtgacaggaagcctcttccaatagactgaacacggaagacttcctagagccggaggacaagggtttctttcctcttagcagtgagcttcttgtttttggaaatgctcaagccaagaatggatgttcaggcagaggggattccgctcggaaggggctttctgcactgaagtggtggccagcgggaaactccaggtttccaactcctgcacaaatcctttctaatatccatccactcaggtgagctggcagggcagtagctgtgcagggttcagggtcattatatgtcaatgaccttcagcacggattactaacaacagtaacatccgttaccgtttactgctttcctattaagcaccatgcactgtgcataacatgttatctttat
tgctggaataaagtctctgtcttccaaattccttttcggagaacttttgttcacaagattaaaaaggtcacgcagctggtgacggagcctgggttttttgatttagacattgtatccatgtgtgagatcctgcccatccccgctttcttggtgtcctgtgagtttaaattcatgaattcactctcaactgccaccgctaacaggacacaggccaattccaacacgaaccccaacggctctcctcagggtcacctttcatgagtccgctttccggccaacccctcctctcagtcttaggccccactgcaagcctactcccgctcaccgtacagaacctaagcacaggatcagagatggggacaggttgactcagtcccatgcccaagtccgcaaattagggattcggctgcctaagggctagagaacgctccccgccccacaggacgcgccccaccccgccccctcctcctgcccctacgcacgcgcactctcacgcgcct
ccctcttcccggtagtcgcaagtgggagtttggggatctgagcaaagaacccgaagaggagttgaaatattggaagtcagcagtcaggcaccttcccgagcgcccagggcgctcagagtggacatggttggggaggcctttgggacaggtgcggttcccggagcgcaggcgcacacatgcacccaccggcgaacgcggtgaccctcgccccaccccatcccctccggcgggcaactgggtcgggtcaggaggggcaaacccgctagggagacactccatatacggcccggcccgcgttacctgggaccgggccaacccgctccttctttggtcaacgcaggggacccgggcgggggcccaggccgcgaaccggccgagggagggggctctagtgcccaacacccaaatatggctcgagaagggcagcgacattcctgcggggtggcgcggagggaatgcccgcgggctatataaaacctgagcagagggacaagcggcca
cacgcgggcttctctgtgccaaggaaatgttcccttctcttcggcacaggactcctctttgcctccggcttgcactgacaaagagtgaactgtccacacccttattataatttcagtactctgaatcctgttctctgtttcccccaatttcgttttcccacgattaaaccttattcccttcccttttctgcttcaaattcccgtcccgcccacccaccgacagcctagcatttccaggagctcagaccccacttccctcaccctctccgtctcccgacctctcttctcctcttgctgtcatcgtacccccttcagtatcccctcgctgaacggccagtcactctttgccttcgaacagcaggcacgtcccctcttgaatgcttttccccgacccccgccccaagcaactgaaaaaggaaacatgcgcacttcagagcttggagctgtccgagtgctgaaatttataggctgggtaagatcacgtctccgtctcattctat
taaaaccccgtctctactaaaatacaaaaaattagctgggcgtgatggtgtgtgcctgtaatcccagctacttgtgaggccgaggcaggagaattgcttgaaccagggagcaggaggttgcagtgagccgagatcgcaccactgcaccccagcctgggcgacagagtccccctcccccaccaaaaaaacaacaagtgagcatcctgcaacctagcaatgccattgttgaacaagttcaaagatgttcttagccttattagtcccaaaaggaagaaaaaaatggaggatttgagaatgttcttagctttattgctaagcggagaaagaaaaccaacccatcccaaaaaaaaaaaaaaaaaaaaaaaaaaaaaaaaaaaaaaacctgggtgggaaattagggccatgtggcatgaaaaggaagacccaggggaagtgtggcccatctaggggtgtggctactgcagtgatccagctgtatcactgaacttccctggcatcat
agggtcacaggttctttccttccagtctttttgtgttgctcccactcccttttctttctcacatgtaatttttttccattttctttaaatagtatctcaactgggctcacaatagctcagggaaggagaaactgggacatgcctgattaatccattttacaggccaggaaactgaggcagatcccagttgcctccgaagctctgactcagcagcatgcagagagccctgccgctctctgcgccttttctaaacaaatagaacaaaactaaccttgccaggtttccaagcttggatctctaacactccttcaacgttcaccccggcgttcctccccgctgcgccccctccctctccttgccgccccctcctcgggagcaggtggtaggctccgcgcccaacgcgcaagcgcgcggcatcgtggggcgggggtggggcgggactgagggcggagtgtgagcgggctcggttttgggccgcggcgggagcgggagtcgccgcc
ccagcctggcgacagagcaagactccatctcaaaaaagaaaagaaaacaaacaaacaaacaaaatccccaaaaagcaaaagtgtctgcatggacttgtgcctaactactcacagtggctacttcttgggggaggtgaaaggggaccctgttaaagaatttttcttctgtattgtttttcttcaactgagtctgcattaattttatatttaatactctccccacccctgatgctcacaggttgctttagctggtggaaggagaacctgcacctctggttttggcaaagtgtagaaggggacaagggcactgctctgcacctgcacaggttcttgcctcctggggtcagtttaatgaatctcagtggtgtttcttgggaagaacacagtggacactcacttgccagtcagtagacaaatcactgaagtccatgtctggcagttctcaatgtcatggggactgtaaggttgtcatgtctcacagttccctgacttagaagatt
aggagagtagtcgtttattattattattattgcaaaaagaataggagaaaggattggtgaggggtacaagaaaattagaaaatttcatggcgaaagtagaggcagttcctgtcagatgaattctattttgtctgtgaggaaacgggcgacgctgcctactgagactaagcaggagagacggggcaagcttggctcttcatttatgccgcctactcattgctggtagattctttatctagcctgcatcctctcattttcctggatccctatacggcatttgacgctgtttaccacaagagctgtcgaacgaacgtgaaacactcagtgatactccaaccggaactactactcccagaatgcagtacggctcctgggaagtgcggggggctgggaacgcagcaggcctagccgtgtcgcctgctgccattggaggagcgctcccactcccaagaggccacgcgtagacggggcgcttcatgcggaagtcagcggcgtccggt
aaatacaaaaattagctgggcatgatggcaggtgcctataatcccagctactcaggaggctgaggtgggagaatggcttgaacctgggagacggaggttgcagtgagccgagattgcaccattgcactccagcctgggtgacagagtgagactccatatcaaaaaaaaaaaaaaaagaataaaaagaaaaagaaaagagaatagagaaataacggggatgagaaacttttcactatggatgtggtaaagtgtggttcttctgtacgcagatctccaactgtaagaaaaatagcacagaacattcagaagttgtctagtttcatcctttctccagtgccccgcatctcttgcaagggagtaaattaataagtcaggagttaggacccagagatatgttttagacttacacgatctgacagctgactgcaaatcaatgaagtgcactttgagaagcggcacactcggcgagaggggttgagattgttttattccactccagg
ctgaaagaaggcctgtggcgaagcggagggggacctaagtcagggacccccacctgcccccaggaaggatgaaaaggagacaaaaatcctaaagggaaaagccctccaggctgtaggccaatgagcggcgggaaggaggagtgaggctggggaacttctcccagagccagtcagagcggacggctgctgggaagccaatcagcgcgctcgagcctgcagcccctctgcagtagttatgccagagcgccctgtgtagagcggctgcgagcgggcagctgggctcggctgccgggagccaccgcgcgggctccgcaccctcctctcgcactgccttcgcccggtccccgcgccgcggtgccccagtggcccccgccgcgctccacgccgcgcccccgcaccccgccggctaccggccgcacaaccgccaccgccccctggccgcgcggctcgcctcgccccgccccgtccctcctcgccccgccccaccccagtcagccccg
agtgattaattgtctgctgtattttattttaaaaggatctggctgtcattaagaaacagtgaattaacctcaatttacaactcatccttttattttttaagaagtgcattttaatgacttacaaaaactagaaataatctcaaatacagaaccgagattcatcaagctaacttaggcacaacctgagacttaatacagaagtgtattaagtacatgtcactgaaaaaagatctaaagaagtactatgtaaaatggatggcaaaattttcagtgtactacttgaaaactgccttttatttcccctagaatttgtatgtcccatgcatcactgtttcatgttagatgcgtggttataaaattgtgaaaatggagacttttctggtagcaaaagggttaagttctttttgctttaccagtttcaaattacaatgagaagcctcttctttcccagcagggttgtgcttacactactctttagatctctcttgaagagggctggt
cggaccttccgccgtggccccgcgagtgccacaggtttccacagggccggggcacgtggacccgcgcagcctgggagccaggaaccccaaccccggcgaggggcgcctcgcacccccgtcctcacgcagtccccgaggcctcccggtgactgccgggtgtgggaggaggaaggtggcaaccagccccgcagctccagttgctgcaggagccccccgggcctcagtctccaaatacgccaaacgggcgggagtgagccacaggctgtcttcgcggaagactcacaggcgcaggcgcagacgggtgcgcgcccctagggtgcgcgcgagctaagaccgcggcccggggcagggtgtccccggccccgccccctgcagccctaccggagccagcgcgcctgcgtcgcgggcgcacggtgggcggagttcccggcgtctccgccccttacccggcgtgccccgcgcccggaggcgctgacgtggccgccgtcagagccgccatc
ataatctttcaaattccgctataaactatacaggagaaagagaaaaataagataaagctcctggaatgtgcactggtattgacatttcgttcaaataatgggctgaaggtgaactatctttactattgctcatgtgaatgatcaattattatcaatccaaactatcaacagtgctgcttattattgatttatactgcatggtttaattttgtctccatccttccagacattaaaacatagccaatatttagcagttcccgccattcaccatgagcacctccacagcccccaactcctctctcccagttctgcccaggatatttatggtgagtagcgagttatctcctctttggcagtcatccctgctttcctgtgtggaggaattgcccacattcgcatttgcaaacagaggctcactcaagtgtcactaaaggaaaggaggtggagcctgaagagctttaaaaagcaaagctgagtcattccacttttcaaaaagagaa
gaagaaagaaaagaaggaaggaaggaaagaaggaagaaagaaaagaaagagggaaggaaggaaagaaagaaggaagaatgaaaggaaagaaggatagaagggagaaaggaaggaaagaagaaagaaaggaagaaaggaaagaaggaaggaggaaggagaaggagaaagggtagggtggggaaggaaagaacaaaggattgcttttccctcactgtgggcttgagcctgttccctccaaagatacagagctttggtctttacccataaaaaaggattttgaagtcaccccaccccgttctgttcccccacagtttagacaagatcctcatgctccactggccacacgagtgccctcaggaggagtagacacaggtggagggagctccttttgaccagcagagaaaacaggatggggcactgcctcactgaggacctgggggtgggaaggaaagtgccaacggcagctctataaaagctccctggccaggggacctagggca
gaggcaagtgctcacagcaaacttactctatgtaagccaaggccagatgtggggagaaggggctgagaaatgttagaaacgtgaacgcagtccaggcgggagaagagaagggggcctcgaggggtgcccctatgcagcccacacacacgccaggcactaacttggaaaagcaacaagcttggcgggagatcctcccgcggccggagggccctgaaccctaggccaagactcatccacaacctagggggaggcggccaccagcgccccatcgaagctaaagggctgacagaagggctgtagcggcaagtgtgcgccaacacagctgcacacgcccagacacctgaggcgctgagaggaacttccccgcgatccgccccggctgcacagagcctcttctccccgccggggccccgcccagcctcacttcttttaaaagcagcagccagcagcgcgccggtggcgtgcggctcgaaaggccgggaggacgtcatcgacgcgct
ctggccccacggcgctggtgctgcaggcccccaccactgcttgttccgagctccccagcctcctgcagagttgcctgcacctgatggcgatgaatcaggaaggcaggcgtgtcctgggccacagagcagtcatggctgtcagccaccagggggctccatttgcaactttggatgtggctttggcctctttgtccaaagtgaccttggggcccccagacaagagacagggagactggagcccagccccaccctcccgcacatacctggcccatccctgccctatcctggaagatgggggccaccacacgtgcaagggacacgggataggaacctttggccttgttatcagacattttaaaactaagtgcaaacgtgattatcaggtgcagtttttacagcagcaagaaacctgtgcttacagaaagaaacacgtgctagcaacccacctatgcggaaagccacacagagccattgttttctgcactctcaggtgacggctc
tttactttgccctgcttcctgcagaaaagaagagaactcttaaaatattttgatcagatgaattttatagtcaaggactatccaaagcatggagtaagatacaactctatgtgatgaatttctatgtgagtttctatatgataaattaatacgccaaatgaaacagtttattgaaacatgcaacttttttaaaataaacaaacatcctccagaaccaaagactgatgctgttaatgctttagacatgtgacatatgtgtgtgtacctctgtatgtttaattttctttctttctaatcaagtgacctgttctcgtttggttaagtttcaaccacaagacaccactgtatgctttttttttttcaagatacacgtcacagcacaccaagaaaaggggaacttccagtgtctgtggtaacatcacttgataaacagactcctttaaacagcaagtgcctgtctgcattctactatataaagcagcagagacgttgactagcgc
ctagagacaaaggtccaggcggtgccagtgtcgcgggcaacatcaagctcaagagtctccttccgttggggcgcccgagctcctcactccggactcgactgacgggcaaacatcgcttcccccccacagactataggttccccccctttctcccctcccctagattttttttccccccctcccctacctctttcccggatggcctcttagacgaccttggattggttaaagttctttagaacccgcctatacactgttcctattggtccctggatacaaacaacgacgccattttcccaccagttctatggaaacagaaagttacgcctcaaggctttctgggaaataaagtccatactctggggccaacgcgcaaatcctcgtccgcgagaactgcaaggcccgcaatgccctgcgcctgcgtggaccggtgcgggggcgggggggaggtgaaaggggcggggcaacaaagcagtagggaggcggcaacgacgcctgcg
tgattctgtttgtcactcctaatcccaaggacactggagatcattattcattttaatgtgattgctgatttctgtttccccagtcttgtagctccttaaaggctggggctgtcttgagcagagctaacctctgcacctactataggtccaggctatagtatggacctggctggataagactgttggtatcatgagtgggacttgcgccaagcctccggatacccagactgtcagatgagaacaaattcctcatgtcaccgtaagatacatttacagcggagttttcttttgggcctttgttgttgcgtcgctacagcaaactttacggtgaaaaaaggtaggggtcctacgggcagcagccagggcagccctggagctgtcgctggagtccgatcatgtgatcttcaacatggcgacgctcttggttccctacagaaaggggcggagcctggactggggggcaggctcagattcaggttaaattgtggattgagctcgca
atcttgccaatgttaaaacaccagattgtacaagcacaagctgggacgcaatgtgtgtccctctatccctacattgactttgcgggggtggggatggggtgcggggtgagtgagggaggactgcaagtgacaaacaggattcgtcaaaagagaggtgtattaaagtgccgatcaaatgtaatttaacagctaaactttccctccttggaaaacaggtgattgttgagtatttaacgtgaatcgatgtaaacctgtgtttggtgcttagacagggggcccccgggtagagtggaaccccttaagctaagcgaacaggagcctaacaaagcaaatttttccgtctgccctttccccctcttctcgttggcagggttgatcctcattactgtttgctcaaacgtttagaagtgaatttaggtccctccccccaacttatgattttatagccaataggtgatgaggtttatttgcatatttccagtcacataagcagccttggc
acaccggcctggtccttttttgtattcctagcctcagcacagggttcggaacataccaggccttcaatattatgttttttaaaaatgacaaaagccttgtgtcccaattttgctttattagccgaacgatctcaagcaaatcactcaaaccacctacgcctcgtttacccttctgtgaaatgtaatagctacctcagagaggttttgtgttaaataaggcgatgtacctacaaaagcacactgcacatcttaaaatgccgtacaaaccgtagatgtttattaataaaccggagtccgtgtcttccctcccctcaggcacgtctcgtcccgacccctccctcctcccagcccacacccttactgcgcccttggccctgggtcccttgggattgcaagcgtgggagcctcggccccgcgcagctccctccggcgtcccgcgccctccttccttcctcgccaggacggacgcacttccggcggatgtgggggccagccctcgg
taggattacaggcacctgccaccatgcccgactaatttttgtatttttagcagagacggggtttcaccatgttggcaagtctggtcttgaactgctgacctcgtgatccatctgccttggtctcccaaagtgctggaattacaagtgtgagccaccgggcccagcccatttggtcattcttaacactatgttaaataaaaagattaaactttacactccttataaatagatatgtacagtatatcaacaaatatatggtatgtctgtgttattaaaatttaatgggactttgaattagaaagaaatttctaaaaagcccatggggcagggaaagatgaggtaatactgaaaataaaagtggttgagaaactgctctacacccatgtagacaggacataaaggaaagccaaaagagaagtagaaaaaaacatgaagacgttcagaaaatggaagctagtatgttccttatttaagacctatgcacagagcaaggtcttcag
gtatattactaatacattcttaatttgcaaatttgtttgagataatttatataaacaaatagagtgaattaaaagttgctgctcagagttaagttaaatgtcaaatttttaaaaatttaacttttagttaaattactttgccattcctaacagatcaagaaataataaaagtaaactttatgctttttcttttagtgtgcaaagtagacatacatacagtacataaggagatatacaatatatttgttattaaaatttaataaaaatttaatttcaattaagaaaaaaatttcttaaaagactctggaggcaggcaagagaagggagtgtcaataatgaccacatacacacacaaacacacacacaaaactggttgaaaaactactctatacccatgtagagagtaaataaatgaaagcaaaatcagacgtagaaagtaaattctgaaaatggaaactagtatgttccctatttaagacctacacataaagcaaggtctt
aagccgggtcccagcaagcactgcggccaggactacacatcccagcatgcaaggcgcacacttctcccagcgggactacgattcccaacatgctctccggacagctggccggcctccccaccatcccggtgtctggggtctctgcaaaaatggggtctgtctccgcccgcccagcctccctttagcgttaaggatcggacaccacctcccggtagtaaattgtgactattccgagttttggagtcattcttcgttgcctgttttattagggcagcaaaacgcctgtggctagggcgggagtgggcggaggcaggtttgagccaatggcacgggagcggccctgtcgctgccatggcaacggcggccgttctccggggaccggctgcccattgggtagaatctttccagaaggctcgagaagaaggaagcggaagtggcacgtggaggggccggtggaggcgccggtgagtaaatgccgcagattctggaaagttctgatc
gacgtgcgagtcaacaaggtacaggacacatttctctccggggaaatcttgtgtgggcgccgaggcccggacgtagcaaccaaacgtcgggaagaggcgccaaaaggatgctgggcctggctccttgaagcccgggttttcccttttgagagccacaaccaagaaataaaaatctagcaaagagggggccactttctgcggcgagatacgccctctcggccgctcctccagctcccaggccccctccctactcgacggtgagcagcgccgcggcccgtgcagccagacgcgcggggtgcggcggggccccgggggccggggtgggggaggcggagggtgggcccgcggtcacgtgagtcgggccagctgctgcggggggcggcgggccccagcgccgggagtctgggtagggggaagcgcccggcggccgcctccgccactgcagctgcagcccccgaggtcgccgcagtaatccggacccggcagcacccgcaccctcg
catcataaacttttaaatccgtgatccccacgttacaaaagcagaagtcccttttagacttttagcgaaaactgaactttgccggtgtcccacacggagggagggaggacgggaggccacgccagggctgcggggctgcagggcgtggacgcatcctggccggggcgtccactgtcgacgtctccacatcccaggagggtcgagacggccgcgggaagcagcctgcgagccgtgcggccccattccaaggaccccgccagtgtgagtcactgacagcttcgcgaatcaacggtgcccagaggaaaaaacttctcatttggacttctaggcccggcagtggccggcggccagggccccccagtagggcagggcggggcggggcggggcgcacagagccagaggggcttgcgagcggcggctgagggaccgcggggagggggcgccgagcggctccagcgcagagactctcactgcacgccggagggcgcccttcctcgctc
ggccgagcctgcgctgccggcctccggccctgccggccgcccaatcagcgggcgccccccgcgcggcccgcccctccccctctggtgacagaaagtcggcccagcagatgaggaagtggcaggcaggcaggctggccccggggacttctctctggccctgctccctccgagcgctccgccgttgcccgcctggcccctacgggtgagtctggaccttccacggactctccacgtgccggcgccccctgcctggccagcccggcccagcccggcccagccctgccctgccctgcccaggctgtgggcgagggtgttcccggggccagtgggtgggaggtcccagctccctggggccgggcctcgccagcaccctccctcccccacacccccgtctctggcccccatttgcctacacccgggccttcctccaccacccctgcatttacctctctccctcctcctctcccctccctccccccgctaccctaactttgccaggc
cttatccccatcctcatctttctgcgtcgtctaattcaagttaggtcagtaaaggaaaccttttcgttttagcaacccaatctgctccccttctctggcctctttctctccttttgttggtagacgacttcagcctctgtcctttaattttaaagtttatgccccacttgtacccctcgtcttttggtgatttagagattttcaaagcctgctctgacacagactcttccttggattgcaacttctctactttcgggtggaaacggcttctccgttttgaaacgctagcggggaaaaaatgggggagaaagttgagtttaaacttttaaaagttgagtcacggctggttgcgcagcaaaagccccgcagtgtggagaaagcctaaacgtggtttgggtggtgcgggggttgggcgggggtgacttttgggggataaggggcggtggagcccagggaatgccaaagccctgccgcggcctccgacgcgcgccccccgcccc
gacatttgtgataagaccaggtacccttgtcacaaatgtcaggttagaatctctttgctgtggggacagagcgcagccggcagcaggagtgcttttcagggttaagggcgacaggagctatgcggagccatctcacaaccctgtccagggcacactttattgctaggaggagatgcgcaaacggtagcgatcagttagagatagatcctcttgtccccttttatctcaggactccaaggcactgctgaacagtttctgtttaatgagcagccattgaagcctcccaatggcgagaatgagcctgcatctttaccgaccccactccacagacgaggaaactgaggctcaaagaggcccgggtcgcctctggggcagactcccgagccgcgcactgccgggcacgtccagcaggtgggagtgggcgcccggggacggcgcggtccctggtatttttagtggggtggggccgccgccgcccgcccctccctccagcctccccg
ttatcatcaaataaaggatgaacagatgtaactcagaaactgtcaagcatgctgaagaaagaccactgcagaaaaatttctcctagccttttcaaaggtgttaggaagcagaaaggtgatacagaattggagaggtcggagtttttgtattaactgtattaaatgcgaatcccgagaaaatttcccttaactacgtcctgtagttatatggatatgaagacttatgtgaactttgaaagacgtgtctacataagttgaaatgtccccaatgattcagctgatgcgcgtttctctacttgccctttctagagaggtgcaacggaagccagaacattcctcctggaaattcaacctgtttcgcagtttctcgaggaatcagcattcagtcaatccgggccgggagcagtcatctgtggtgaggctgattggctgggcaggaacagcgccggggcgtgggctgagcacagccgcttcgctctctttgccacaggaagcctgag
cccggctattcaggaggctgaggcagagaattgcctgaactggggaggcagaggtcgcagtgagctgagattgcgccactgcactccagcctaggagacagggcgagactctctcaaaaaaaaaaaaaaaaaggctggaaaaatgcctgaaaataggctcactggccagtatgagccagctcccacatatgactgttccaacacaaagccctgcaggtcttcagaattctcagacagagataataatcctgaaggaatgtcaaatatttacctgtatgtgtgtttaatactgttgttattggttcctagctgccttagataggtcattctttgtaacaatgaaataaacatatttcatagagggcctctatagggctaattggaaatctgcctacactgttgagtaatgtttatagttggttactgatttccagaggtcaagagggcaatgtgattcatctgctattacagtttatacttcttgattcttctatttggcc
aaatgtaaattagaactcgattgaaatctgtgtgtataaatataaatatacacttatttacatttctaatctaatctgaaggtccattgcaacgaatcccgctccgctctgacccaagaactccgcactttctctccaccagcctttcaaatacctgaacttcatgccttcaagaggtggattccggcttctttacagcgcaatcactagcaggtcatttccgtctagcttgcagatttcccattactgacacaaacgctccctcagggcgtccccgtctggactacaggagaaagtttgggaggcaggttcaacttttcaacttggcggggaattcctctccctcttacacagtttgcagcgcgggggcggcggggtgacagtccccgtgcatgaatcagccacccctcaggctccgccccggcgggggtcggccggacgctcgccccgcataaagcgggcacccgggccgcctggagcagaaagccgcgcacctcctc
agcaggtggtcgttcaaacgtcaggcgagggcaccagctggatctggaggaactgagacagtgaaaggaaagcaggcaaggttctagtctgggatatgcacgaatcgcggtctcccttccctctctatgcctccgcagtccttcccgttcccaaaggaggaacagcccgagggctcctggagcaacggaaggaggactggatgcggggaagggcaaagggcgcggaacggggtggggagtctgcgggcgagctcggaggacactggcgcacctcccccgccggctcacggccgcatccgccacatccgaaggcgccgcgacttcccggagaccccgaagcgtgcgctctcatccgggtcctgcgggcgctggcggaaagaggcgaggcggtgcctccgggggcggggcctccttcggttggcggcctcgggcttcgggagtcctccaagaggccaggtgaggccgtcccgtgatgccccgcgccccggccgctctggcct
cagagattggggcccatggtttgaaggctgttcacaggcaccccgagacagcgtcccccctctgggcgcactggatttgacgttgcaggacgcgcggctggaagccccccaggccccgctgctcacagaccgggactccgcctccggttcccgagggcgtggcgaggcgctgcgggacgcccaacaggtgcgtgttgtgtccccaggccccgcgctccgggcggagtcaagagcctggaagccggcagcccgggaaaagggggcgggacggtgccccggggcagggctgggtggcggccgctgtcctcccgggaggggcgggccgcctcgacgccgccctccctggcggccaatggagaccgaggccccgcgcctggattggagcggacgcggggggtcagccagccttgggggccggggcctggccgggggcgggggggcaggcgaggcgaggcgggcgccgtccgcgcggttataaggcggggagttccctgcgccgc
tgggctgttggttatggtggaattacacttttctcttccattaggctgtgtgaactccttgaggttgtgcaatacgtttgtctgatttactactggttagcaggctctgagaagaatggctggtacacaggcggagctcaataaaagcccttactgaattttattcaatctatatgtggatgaagacctccgccccgcgcgcccctcccgcaagtcccactgaggcccgacccattctgtccggctcccagcccccgcgggtccccccaccccggggctgaccgggtgattcaggcagccctacatcctgctggggtggtgggcttcgagcgcgggtcccaggacgcagtggggcgcagtgcctgcggcaggcggcaggaggcgagcgtggcccaggaactcccgcgggagggtcgggacggggcggggcttgggggcggggcggctcagcgcgcaggcgcggggccaggcgcctcgcgcggccaggggcgggcggccgc
agaatctgagaaagacaccacctacttcagaagagcagaaactctttacaacaccaggattgggaagaggtggctaaagaaaaaggaaaatccttacacaaagaactacctgatacacatgaaagcctacactgagaacatctcatctaggtcttaccaccaaaaaggcatttttttccctctcatagaaaccacaaaggtctgaatctgacccagaggactatccttttctaatcatggaaaggaatcttgacttgaaactgtccaagagctccgaccaatccagtagcaagagaaagggtggccggggtgcctactgatgggaggagctcctgagcccagccctggaggcctcagagttcaggggcccacttagatgataccagagagcaagagagaggaactggggtttgcgaaccttgtggctttgtctgtttcctgtttcagcaaggctgctgtgcaaaaagaaagacggtaccaagaagggacgtgttaatggg
gttttaatacttgggtaaataaatggcatctaaacaaagaaagaaactgaaggcagagccaggcccaaccctaggagactgaggaagcgattctgctttgcctgcccccagctcaacccctgcactaaaaccccccggccccagccccaaggtccagggggttgtattcctgggggcgacccggcgcccctcaagtctccctcctcttgcacacacacacacacaaaccagactcgaatccccgcctcccaagggaaagtgttttttaaggtctgttccagggcctgccggggccagggaccgaggtgggactgagtggccggaactcctccacctgggagagtcggtccgggtagctgcggccaagctgagtcagcccggcgggcggcgcacgcggcgccgcgtgacccgcagccacgtgacccgcgcggggccgggccgccggcgcagtcgctgcagccgccgcgggaggcgtccgtgtaagtgggtagcagggctgg
ggactttgaggggcaggtgaaggcagagcgaggagggttggagagggagcgtgtgcacgtggtgtgtgtgtgtgtgtgtgtgtgtgtgtgtgtgtgtgtgtgtgtgtgtaggtgatccaagtgaccagaaggacgcctggaagagtggacggttggcgagggagtgtgtgtgtgtgtgtgtgtgtgtgtgtgtgtgtgtatccaagtgaccagaaggacgcctggaagaaaccaatgcttgcgggttgctgcaactacagggagcaagtcacctgtgcggggccgagacccccagagtctcgcgctgggaaaagttgtgcggggaggggaggacgtcgggcaagcccgggcggcacggggagcggtgtggaagcccggcggggccagcgcagttgaggtctggggagcccggctggcatctgctccgggctgcggcgcgggccccgcggagcccaggaggcggcgggtgcttccggccaagggccctggcggccgccgcg
ttatcacaatgattaccgaattaattgtaaatttttttatttaaactagtcacaaaggtatcacaggtatgacttacacctaacgggggccaaaagatgggttgcgaaacgaatgactgaattatccctaacaatcttgggaagaaaacaggattggccaggcccatcccgagaggtccacgtcaggcaggggccccgcccaccgcgggaccaagcggctacgccttccaagttttcattcggggccgcgccagcgctgaggagagtcagacgccagatggttccgaaggtcctgcaggctctcggggcaccctacagccgacacgccaacaaaagcttcggagccgccaaccccaaaacggaaacaccggagccacaagctgagctcgcgtagggcacgctcccccgggagtgcttccgggacagggggcggggtcgccggaagtggccgtccgccgtccgctgctcgttgtttaagcggctgacgggaaggagaagcc
gaagaatttaccaaaagaaggaggaagcaagcaagtttaaactgcagcaatagttgtccattccaacctctcaaaattcccttggagacaaaatctctagaggcaaagaagaactttatattgagtcaacttgttaaaacatctgcttttagataagttttcttagtataaagtgacagaaacaaataagttaaactctaagatacattccactatattagcctaaaacacttctgcaaaaatgaaactaggaggatatttttagaaacaactgctgaaagagatgcggtggggagatatgcagaggagaacagggtttctgagtcaagacacacatgacagaacagccaatctcagggcaagttaagggaatagtggaatgaaggttcatttttcattctcacaaactaatgaaaccctgcttatcttaaaccaacctgctcactggagcagggaggacaggaccagcataaaaggcagggcagagtcgactgttgctt
cagggacaagatgacctcaggaatcccaggctgcgggggtgcctgcgtcctcccctcccgagctccactccgcaggcgagacccccaacactgctccccgacactctccgaggcacccctcctccgtgctcacacccaaacacgtctgctcacccgtgggcttcccaccccgaacacaacgaggactgtccaggtgtcagtgacggtcaccccgacctggtcccctgtccggcctcgccaggtcagcacccgccgcgcgcacagcagggccgggtggaaggaggccgggcctggccgtggctcaggcgccacctcactggggaaactgggaggtggtctcagcccccttttgggcctcagcttacccatctatcccaaggaaccggggtaggcctgggcggcgcggggaccccaccgcgggctcgccgactccgcccgccggaggcccctcccgcgtcccgcccctgcccccgccccggggccgcgcggctgcctgggag
tgattattgatagcaatcaactcattgtatacattaatcaaattattctaatgcgtgccaaggtttcacatgctttttttttttcaaacagatactgaaaagtcttggagaaatcacacaagaatataataatcatttatgtgattttacccgtcatcagctttccccttctatctgaacatttaaacctctctagataacaagagttttactataatattcaggaataagattcttcctggactaggaggatgtagggggaaatgagcctctgttttcagcatccaatctctgagcaaaggatctcccaccacctgctgcttccaacaagcccaaactctcgctccagctagctttcctgggaacagagcagaaaactggaagggaggggaagaaggctggtgagagcaagaggcggggagtgaggaatgggaggctggaggaggcgtggcccggcttggggccgtcgggataaatactgagaactgggtgcggggtgt
ggcggaggttgcagggagccgagatcatgcgactgcactccagcctgggcgacagagcgagacggcgcaaaacaaaaaacaaacaaaaaactacaacagaaacacccgcttctttggggaagaccatgggcggggaagagagggaaaggaggcagaggcagacatcactgcccccgcaggctctggcaccatgttggtcggctgagtggcggagggtggggcagaaaagcagaccgggacgaggaaggcgctgtcggtgacatcacggatagggcgacttctatgtagatgaggcagcgcaggggctgctgcttcgccactggctgtttcaccacgaaggagctcccgtgccgtgggagcgggttcaggaccgctggtcggacctgagggtcccagctgtgtgtcagggctaggaaggctcgggggtgcgcggggcaagtgaccatgtgtgtaaagggtgaggtatatggagctgtgacagggcagaagtgtgtgaagtc
gctcagcctcccgagtagctggaattacaggtgggcaccaccatgcccagctgatttttgtgtttttagtaaagacagggtctcaccatgttgaactcctggccttcagtgatctgcccacctcggcctctcaaagtgtggaattataggaatgagccacaacacccagccttcttttcagctattttaaaagagcataatcacatatttccaagattcgtttctagatacagtactgattactgattaggtcacttccaccattaaaatcttcaaaccagtgcaacaattgtacatgttttgttttcaagtacacacatgaagacccaacagtgatacaaggcttgggatcaaaaatcactagaaattctcacaacctgtttgtattaccacttcttccaagtgaatgtcacttaattttaataatggtaaacacaacttaaggaggttgagagaaatccaatcaatataatatctgtaaggacaaggccgagtcgggt
atgcaccggtgtataagcctgccttaagtgctatttttaatcttttttaaaaacaggccttaaaataactcatttgggtacaactccagcggctggtggagtgggcttaatatattaaacagctgtttattttggtttctttttggtaacagcgacacggagatccgcatttgtcgcagtttccaccgcgggcgggaagtgtaaacacaagaaatacaaacatagcgcaacggctaaaggagtgtcacagcgccaaaccttgctggctccgcgccaggccgagccccaccctctcagctcgcggccaacacccccaccccgcctcagagcccgccgcgcccgcggggcgacaccccccactccatcatcccggaggtggtgcggccgagccccggacccaattggcggaagcggggccggttgtgtgcgcgcgcacaaatgcccggatgcgccgcgacgacccgcgcgctcccctcgggcggtagggggcgcgcaccgag
gaactcgggaaccgcgcacatagtactatattttatttatccattcaccaatggatggacgtttgggttgctttcactttttggctattatgaataacactgctgtgaacattcatggacaagtttttatatatacataggtttcatttctttggcgtattttatatatatatatatatttacctaggagaattgctgggtcaaatggtaattgtttaaccttttgaggaactgccagactgtcttccacagcaggtgcttcattttacagtcccatgagcagtgtatgagggttccagtttctgcacagtctcaaggcacagacaaattttcagcagccccggggattgggagcggtggttacctctgcggaacgtgccccgacagccaagccctgcgcgcaggcgcactggtgggagggcgggaacgcgggagcgtcgccggaggtggggcgtgcaggcgttaggggcggggctgtgctgcgcgcgcgtcccggaagc
ctcctggtgcagaaaagacacccagtcagcgacttgcattatctgcaggcatgagtgaataataataatgcctaacccttatatagtgctaattccacgcctggcactgttctaggcactcatataaattcatgtaatccacacaaccccaaaactgatgatatctcttcatcttaccaagcactgagcagttaaataacttgctccagatattaaggggtcgagctggggtttgaagcctggttacccataaatgaaccaagaactggaaggaggacaagagctccgagaaggagtcaggtagggcgtgatctgtgcgctttacatctaagatcttccagctcccagggagcccgtttcatagagcaggagatagaggctgggagggacacggagagcctcgagagccgtgtggaggaagcggtgctgtttggggtccgggagcaagggcgtggcctggatgcgcgggcgcccgggacggcacgtcctcagaccaaact
ctttcatatccctctccatccaacccttcagcctgcctcagttgggatttgtaggagtcctgaagctatggaccagatcagaggtgccttcccttccagaatctattttccaaacttcatcgattgcctatatttatatgcatgcatgcacacacacgcacacacacacacacactctcactcactcccgagtcagaaaaaggactcagcacccagacatactgcaggctcttgaagaagacagtattttcctgtgagctagaggatcttcctgttattctccatgcagttcaaattctgtcaattattatccagttagtcatcgctccagaggtggactgtcattaaaaaaaaatagaaggtgtgtgtttgtgggtgagtatgtgcatgtgttgtgtatgcagggggtggggaggggcgagagcggtcaaataggaagtgccttggtatttatgttgaagtgcacactggtttaaattacccactgggaatatgattat
gaagcctggactgccatgaggaaggtcgattcaccactacagacagggagcctgaggcctgggtggtgccgacaagtcggcagtcacgccaggtcaggaagcgccgaagccgcgggaaaccctggactccatcccgggatttgtccccgtgtcgaagatggtatccaggtcgccgaaaacttcccggaagtttagaccaagacctacttattatctacggtgtccgggaaggtccatgattgttccacataaagtcagaagggaggaaaggcgcacgcgcattggggacttgactctggaaagcgtccagaccaaggtcagcggagagtaggcatgtagcttctgcagttgctcctcctcaccctccgcgacctgatttcctagaagggctctgtcacccgaaaagattttccactggcttagaggagggagggcccgccttcccccgttatccattggctgctcgttccgccgcaagttgggggcggggttagggcgcc
ctaagcaaaactcttggtgggctctttgttacattccagcctttgaataagggcactggctctatcagctttgaatatataactcaactagtcagtcagtagtactgaaacagttgttacggaggcctgcgttattgagatcgggcctgccacacttttaaactttttctgacatggacaaagagaaaaaccaattctataatggcagagatttcactgagtaacaagctagagtattcattaaaaattgttgtatttaacctatattttaagaaatgttttggaagttactggctttttttactgttctcattaaatttcttaaataaaaaggaaaactaaaaccttcaatctgaacctcatttttttaatctatagaatattctgggtaaacataacatacactttttaaaaattattctgaaaggaagagaaaagttcttgaagccttctctgaactgttttttctcttcccttgttacaggtatccatttttcagc
attggttgcttatttccgtcaagctgaaaccaaaagtaagcaaccaaaaagcaaccagcaaccaaaagccttgttactcaattaattaagagtagatttttatatttgatagtaggttccttctaaatatagaaactgaaaatagagctatctccttcaattctcctttttctgtgtattcatccagaatccagccaccaactgccacaataggcagcaatggactgatgttctttagggaggacgtgaatctcgttccaaatgctggccagtcattgggtttctgcagcactagaaacatctatggttgcaggtctgcagtttatctgttttaaaatagaaacaaagtttcattcccccccccccccgtcagcaggaattccgctagctttagtttcactttcccctttcggtttccctaggtttccaacttgcaaggacacacccacagcttattacaccattggctgctgtttagctcccttatataacactgtctt
cagcgtggcccgcaatcaggggaaccccggactctctgacgctgttactaggggcgcagcaggcgctgtgctggagcgatctgcggttcccagggcgaaccccgcctgggaaaaacccagcgtgggcgccagcggcaacgcccgctcgctttcatgcagtttgcctggtggccagggaaaggtcgttcttggcctcattttgtggattaaaagtgtccgcgacggaggttcagagcaagacgcagcgcagggtcctctggggccatcggcgtcgcgccccctcccttgtggggccccgcgggaccgtctcaggcccgaggggttggggtcgccccaaactgcgcgctctcagcgtacagcctccaggccccgggcccgccccgggtggaggcggagtctggggcagcagctcgccgccgggcgggccgggggcgggccgggggcgggcgcgcagctggagcctgcggctgaggctcgggcgcgctcaggcccggatcctg
tataaaaaaaaaaatttttttttttaatttagctgggtgtggtggcatgccctgtagtctcagctactatggaggctgaggtgggaggatcacttgatcctggaaggtggaggctgcagtaagctgagtggcaccagtgcactcctgtcaaaagagagagaggagagagagagagagaaagaggaagagtccctaaagaaacctataaaactggggtcttatggatgctagcacatatcttggaaagaactgccagcgccagtggattacagaagacaactgtggctacaggctgttcttgccagctcaggcgtcaactcgtggaaaccggttaatgacccgaggggacagcggattctcgcctaagcaagatcccgcagatgggagggcgtaggaagaggttccccgggccggctccaggccccagcgggcgtgggcgttggcagtgagcgaggggtggtcccgcgccgcgccggcggggggcgcccgaatgagagcgc
ttcagccatgttccattctccgagatttctggtagtgcttcaagaatactggtctccaaactcttcctgaaaagggctaggaatgcttctgcctgaagatcttacctattctttctgggccccgtgatctccctacatgattgatcaacctactatttcaactctttcaagccttttcacaaatgtcaacttcagtgaggcctctatttaaaaatgagcaccctacgaaatcctttcctcatttctgattatcccctgtgaatttacatctgcctactccgtaccctcagtttatgccccttgaacactcttgccgggcgcttctcctttaaatcttgcctggaaggggcggagctatgtcccagactcaccgagaggagcgttctctaggctccgcccacttacgtctcagtgggcgccctaacgaacccgggatacggtctgttcctagtccgctccggaaatgcaactgcgtacgggctggccgcgtaatcgtgacg
ccacagtaatctagtctcaggaatagtgagcaacaacaatggtgcggtgagggctttcaggggatggcagctagcccagattaagaaataaagatgaagtctggctgggtaaggcatgccacagcaacgactgttcacccatatcccgatgctggctttgcccaaggagcccctgggccccgcagcccagcccgtctcctacgcagccaacttgccgcctcagtccttaaattccaggcacaaccctggagcttgggattgtcacctcagtcctcactgtctcatccccattcacggctcccgcctccgccgcccacagcccccacacctgcccccgccctgactccagctccagcgcccggccgccggtgctgcagccgctgccatggtgatgggtctcgcgagaactgccgctagctaccgcgcagctatcgcgcgatcggggaggtgggaagtatcccgggctgggggtgggggtacgccgcacagctccagtcgcc
cttctactgtccatatttcattctcaaatctgttattagaggaatgattctgatctccacctaccatacacatgccctgttgcttgttgggccttcctaaaatgttagagtatgatgacagatggagttgtctgggtacatttgtgtgcatttaagggtgatagtgtatttgctctttaagagctgagtgtttgagcctctgtttgtgtgtaattgagtgtgcatgtgtgggagtgaaattgtggaatgtgtatgctcatagcactgagtgaaaataaaagattgtataaatcgtggggcatgtggaattgtgtgtgcctgtgcgtgtgcagtatttttttttttttaagtaagccactttagatcttgtcacctcccctgtcttctgtgattgattttgcgaggctaatggtgcgtaaaagggctggtgagatctgggggcgcctcctagcctgacgtcagagagagagtttaaaacagagggagacggttgagagcac
atcagaacaaaaacctcgtgaggggagaacaccctccggaagcacagttttaaagtttatttttaacattttaatactctactttttaaattgcccatcgttacccacgatagtgaaatgaaaattaagctcccctggggttgccccgtcaaccctccccgcaccaagtggaacaggcggagctcgagctatgccacataggggcggggaagcagcccggcggtcctcatgggaatgtgccgtacacttcacctctttcgcttctcgctctacatcatccctgagaagcctttttaaacacttgaatgtgcttgtttcagagtgtatttgtaaagtgcagtcagattttgttgtacggaagacgggactgtgatgccttgcaatttccctctgccttttgcattacatggcgccgccatcttgagcagaaatgtatcatggggctcgccattttgcatggtcgagcgggtatttccggttccggcggggggcttttctct
tctacacgcttgaagatcagctagcgttcttgctgacaggtaaggaggacgcgcttactgagtgccaagcactgctcaggcactgattctgtcaatctctgtcaatctcccgacagcccaagggtaagcactgttatcattattcaattttacagaaaaaaaatgcgggggagaggtcaggtaacttgtcgaaggtaacgccgctagttgctttaaacaacaacaacaacaacaacaaaacacactcacacatatacacacacacgccatttaaaaatcgatctttcctacgtccagcaagggccaattagagatggctgtggcacggcggccccgccccggaactcctcaagagcttcgcccctccttacctatggaaacacaggaagtgacctatgctcacacttctcatggcctcggccctagtgggagcaactcgctgaagccgagggcagaactggcggaagtgacattatcaacgcgcgccaggggttcagtga
agttggggctctttctgggaaagagggaaactacaagagaactacaaggctggcattgaggggctcttgcagtctctaaacccaccatccctttcattgttgaactggggtggtgagcctgcacaagcatgggtggtagctgacttcccttgggcaggtccagaacagggagcagcattctgcagaaggtccttttccagattgagaaacccaaaccctgatctcctcttttgatgattttacaaaaatcaaattgcatgacagatgcccagataaacagaagtttgcaatcaaagcaagttctgggatggagctgattagtagatttttaatggctattagcttgataatcacgcaccaggaatagctcccaggcagaccaaacccacgtataagtggatccacacccatgtacacaacacctagttggcaggtatataaggggaccctgaaagcctcccagcagcacagttgagtctccagccttgactcttctcaag
ccgggcgtggagccgcgccctgcgcgattggccaaacgggtggcccacgattggctgagaccctggcccccgcctcctcggccccaggagggtggggcgtgggtgtgggctgcgcggcgcgtgctgcccccggggatcttgcgcgcctcccgaacagccgtgttgtcgccagggccgcgccttccctcccacagcgcgcgctgcgcgtgcgaaggtctggcggctcttgggactggcggggctgcgcgcggggttagggtgggggtacgggaaggctcaacccaggacctgcgtaccttgctttgggggcgcactaagcacctgccgggagcagggggcgcaccgggaactcgcagatttcgccagttgggcgcactggggatctgtggactgcgtccgggggatgggctagggggacatgcgcacgctttgggccttacagaatgtgatcgcgcgagggggagggcgaagcgtggcgggagggcgaggcgaaggaagga
ataatctctgtggtttactgagtgcgcctggacatttatgtgctctcagtttctctccacaggaaatgcacaggtgagaaactgacgttaagggggactgagtgtcaagctagttagtggcagagggcagattcaaacccaacacggtcctcccctgctgcccctcggcctctgcctccaggtgggaagcgcatctaccggacggtcggcccggtgaggcgcagcgccccagactggcgcatccgcggccccagcgctccacgcctggggagcgcgcgcgcacgcagcggcgcgagcctggcggcggcggcgacaacaacaacgtcacagctcgagctttccttttcgggagtccccggcacacatcctgtgtccatgtttgggcatttacgtcacggcggcagggccggggcctcccaaaatggcagtggcccggggagtcggaagcccggagccagcgccgccgcagctatataagtgggggggctgtgggctggggg
gtccagtcaatggacaactctgagggagaagggccagtagagggtggggccctggccctgagcatcctgcagggctcagcgcgggcctgacgacaccctcccttgaccctcgcggggtctcctttggtagcttctgcccagcgggggtcaagtacgtggggtgctcttgaaactgtcatggggggcaggtctgggtcagatctccccaatgcctccacatccccacgtggccctcccgactggtcccattggtgtggagcatggcccggtccgggtctgggccgagggcggagggccagcacggcccagggacggcgagcagcgggtcggtgggacgcgcagcagctgcagaacaggcatctcaacttcctctcggctcctctcctctcgcgccgccctcggggcccgccctcctctgcctggtggcgccgggaggctgtttttccactcactggcgcgcagactccatcccactgttttcttctctcttttctggagtt
gagccccggcgggttgcgaggaccgccctgctcgccactgctccccaccgctccggtaccgacacgtgttcttactgccaagttcggccgcaggatgctgagccgagccccgccccgctccacatttcccaggctccgcctctcctgccccgcccccggcaccgattgccaatagcgccccgaggcgtagccaggtcccgcactccccgtgcccggcccgccgcctttgttctcccccgctctccctcttggcctgtgcgctcccggcaaaccgagtggcagccgctgattggtggttgtggcgcagccaatcagaagggggcacctcacgttagggctcggagttttaaacgcgcagccgagggccgcgcgcaggagtagggagggcctagggcggcggagccgactcgtcgcggccgaggcgcgcgcggtccgtgccggcgtcagtctgggattggccggcccgcgacttcctccgccccctgccaatcgccggggac
caaacacaggcctcaggactcaacacagcttttccctccaaccccgttttctctccctcaaggactcagctttctgaagcccctcccagttctagttctatctttttcctgcatcctgtctggaagttagaaggaaacagaccacagacctggtccccaaaagaaatggaggcaataggttttgaggggcatggggacggggttcagcctccagggtcctacacacaaatcagtcagtggcccagaagacccccctcggaatcggagcagggaggatggggagtgtgaggggtatccttgatgcttgtgtgtccccaactttccaaatccccgcccccgcgatggagaagaaaccgagacagaaggtgcagggcccactaccgcttcctccagatgagctcatgggtttctccaccaaggaagttttccgctggttgaatgattctttccccgccctcctctcgccccagggacatataaaggcagttgttggcacaccc
ccttcttgatgtgaaacctgccagatgggctggaaagtccgtatactgggacaagtatgatttgagttgtttgggacaaggacaggggtacaagagaaggaaatgggcaaagagagaagcctgtactcagccaagggtgcagagatgttatatatgattgctcttcagggaaccgggcctccagctcacaccccagctgctcaaccgcctcctctctgaattgactgtcccttctttggaactctaggcctgaccccactccctggccctcccagcccacgattcccctgacccgactccctttcccagaactcagtcgcctgaacccccagcctgtggttctctcctaggcctcagcctttcctgcctttgactgaaacagcagtatcttctaagccctgggggcttccccgggccccagccccgacctagaacccgcccgctgcctgccacgctgccactgccgcttcctctataaagggacctgagcgtccgggccc
tagacttggcactgtggggagaaccagagtgatctatggtggatatacacacaaacatagacacacatatttgcatttagtaatttttgtaaaatttccatttgcttctctgatcctgtctgtatctttgggaatagatgtaagaatattacatctctcaggcttgctctgccccaggtttctgaacgtggaatacatttctccagggaaactcagtattatgagatttgggaggtggaagttaggccacagccatctcagggacaggtttcacagacatgagttttggcagcagccttgtgttctaaagacatttactcctaggggctctagaggatctgcaacatcagcagaggcttcctgtgggttcctgatcttttaaaattagggttctgcagtgacttctgctcctccagaccccctaacagttttaagggctaattccctgtaatatattcagttctgcttagactgattacagggattcctatttcttgact
aaaaccgtttcctctcccccacatcctcagtgcttcactgtatcgactcatactcccacttcagacctcaggcgccagccccgtttctctcccgtcccactcgcatccttcccttcctaccctggttcctccgtgcttcagcctcccgcggctccctccgcccaccccgccctcctggcacgccccgtccccatttctcctcccctcgggtccccttaagtgagatccctcccttcctctttcgttcctttcctcctcgaggttgcatcccccctcccctccccgcccctccgactgtcgctcccacctcggcgctcgcttccctccccgcccccttcctgcctccccagctcccgcccgcccccccaccccccgctgccgcgcgccgcccgtgacgtcagagccccctcccagccccacatctccctcctgctcctcctcctcccctccgtcggtcagtcagtccgcgaggagagtccgcggtggcggcgacggtggcg
cagtgcgctaacctgaggtggtgccagccattctgctcgtccctttgcacttctccatttccccttaggctctaagtgtgaccttcgaaccctggtcagagtaatggtgaggggcaggcgtgacgttatttcattacacggcttctcggcattccacaggtttccctccgcctcctgagggcctttcctaacccacagagtggattcctggctccagaaaatgggcttggagcgggggccacgttgaggaaggcgaagggcattgtgggggcgttatgtaaaagtaggaccccaaccgacagatcctagtgctcgcgccacctgggcgcgcggagctttgctcgtttactattgaaaaagttccagcgcgggaaactgaacccggagctttgcgcacgcccgagccctcaagtaatgtgggttgtggtttttgttgttgttgtcgccacgcatgcgtcttcgtgccgtgtggctatttgattgtgtcaactcttctgatt
ggcagactatgcctattcatctttgtatttctagccctgggcccaacacccagaatttcttgtattttcaatatatgtctgccaaatgaattagagctaatgcctgaaggagaataagtttttttgagaaagaggaagagccaggagggaggagaaggcagggtccgaagagccctgggggtttacttggggaagatgcggttccccattgcagcattctgccaggaggtggcactgctctgaagagccagctggtcgcttacagactgaggctgacagcttgaaaccaaagagggaactccaccaggaagcaacattcctccactgggcttcccagcccagttacatgccatactctgccctggtcaaacagccaagtcttcaggaggttactggccccaggcgtctccccagtgactgatgatgttaaaccctacgcttctctgattggtttagacaaaatgacaagggcacctattggaaatgatctggcaaaacat
ttgttaacatctccatctttttctacatatttctcaagtccaaatttttgcatctcacttgccccatcctacgatagtcttcttccgtcttttgtctgtattttttcttttttttgatctgtccctgttgttgtcccactgtggtttttgtttttgttttccatgtttaatgtgatttttatcctgtctttatctcctctattttctctgtcttctcatcttttcgtccatcactgaaccatctcctctctctgccaagttagaggaggcgggaaaaaacctccaaataactctcttttctccctcccctcccctcgcctccttttcctcgcctccagtccagtcttctggtttcagacggcccctttaatttaagttccctagtttcccctgggagatctggccaagaactacccggtcggggcggaacgacatccggtaacgcccctcacagttcacttccgtcctccacctgcgtctctgcttgcgccatttcctcc
