# Supplementary material for: De-Novo Discovery of Differentially Abundant Transcription Factor Binding Sites Including Their Positional Preference
Source: PLoS Comput Biol. 2011 Feb 10;7(2):e1001070. doi: 10.1371/journal.pcbi.1001070 (PMC3037384; doi:10.1371/journal.pcbi.1001070)
Supplement: Dataset S1 — Benchmark data sets. (0.42 MB ZIP) [file pcbi.1001070.s001.zip › benchmark/MA0048.sites_hs.txt_e.txt_gauss.txt]

acgtcttggtttcaaaacttgctacccacaaatgagttgtgagctcttgtcaggttatttactgtatttgtgcctcaactatctcagctgtgaaatggggataatgaaagttcctacatcatttatttgtggaaaaaaaaatgacatgtaaagcacgacgagagcgcctggcacaatgtagtaagctttcacaaacactcactttcattccttcttgcaggggattactgagaggatccacaagataatgcacgtgaaagggcttgcgaaattgtaaggactatcttaatggtagagtcctctttatgttttcttttaaaccgtccagaggacgctgggctgttcgaggagaggcgcgaggccaaccgcagcctcaatgcggtcattgtcgtggggccgcccctcccccgcccggggcgcttctccatggcaacgtgggctttACGCAGCTGCGTctcctcaggcccgcaaaccggaaccagccctcgccgggggtttct
ttaaatctttttcagtagtatttagtttatgcataagttaatgtaatgttttacaaggtataaaatatttctttaaaattttaacaatttttctgttttcctcaatcattcagaataaaaaacatttgccaagacctcatgcccttttagtaaacgaatgtaagtcactaacttaatgtattttagtattaaaagttgttctatatgccaacaaattattcctccatctttagcgctcaatccttacattaatgaattttaaaattgtcatacaattagtgcattttattttcaaatttcaattttagttttttacacaggtattctattggtgataaaatatttctgtagaatctgattttaaattaataaagatatttatattcagttacttcttagttttcacaaatgtattgttttttattgttcccattaataatattatgtcaaatatagaaggccttttaaaaagtgacctattgtttaaagagatttcagtt
gccggcggccggacgcggtgaacctgccgcggccgggcgcgcactggcgcggcgagccggagccgagcgcagccgggggaggagggctggcgcaggggcgcccgggcggagggggccgattatccattattaacgagttaccacctaataagcggagagcggctcgttagccgcgcgggaggcgctcggggaagggggtcaccggccgagcgcagcgcacacccgtggcgcacggcgggcggcgcggcgccgaggacacccgggaccgcgcgcggagccggggcgggcccgggggcggcgcagaccccgggcgcgggcggcccgcggcgccccctggctctcggcgctcggggccagcgcagcccggggcgagcggggcgcgggccggggagggggagctgcccgcgcactccatccccctcccccccgggcgggcggcggcggctcgctgtatatatctcggcgcaccccgACGCAGCTGCGCcagcgccccgagccca
tggagttggattataactgcctgagcccgcccctcccgtccatctcgcgctttaaattcctccgcgacgtgagcctcggttaatcgtctttgaaaactctggcccctcctcccgtcagcacccccagactactggcgcccagctcagagttgcccagattgggagatctgcaaggtttcccgaaggaatgaatgaacgaatgactgaatggacgaatttgagtcctccgtgtgccatctctggtagctgccgcccacgttgggcctcggtttccccaactgcgcgcctacaccgtgacgccgacctcgctatcaggggtgccgtgaatgaggcgagcactacaaggcggggctccggccctaccaggcggggcgggcagtaccacggcgttcctcgggggcgggggagatgaggcggagccggggctcccccgctgcggcgccattggccgcgcccgccgccacccggcagtagttgcggaggtcagccccgcctacttc
tagcaggacgggttatctcggtgggagcgtgttccacctctgccctccgccagccgccctcgccggggatgcacccaggtattttcctccggatgcgtgagtggctcgcccgcggacacgccagccccgccccgcgagcccggtttccccgccccctccccgcccacgccctgcgctcccttcctattggtcccatgccgcgctttcccgttcaatcgcagcgcttagcgccagaatttgaatcttcgttttcgtttgaattgggcgggcgcgccgggctggaagaaggaagtggagggctgacgctgcgggcgggcgggcgggcgggaggactcgactcggtgggagccgctagagccgggcgcccggggacgtagcctgtagggccaccgggtccccgtcagaggcggcggcgggagcagcggggctgcaggccggggtgcagcgaacgctaccccgcgggACGCAGCTGCGCgtgtgcggagcgtggcgggcgcagc
gccttcgggtgcattccttgtgacatatcgacccgtcctaagcccgacgcttaattatgggacctctcagctcctccctcccgcctcgagctcccttttggcttctcacaaggcttcctggggacgattccccgatgctagagtactgggggtctgggcccacagggaacccgtcagcctccctccttggagcgggcctgatcccgggaggcgcccgcgcggcccggaggcgggaacctagggggagaaggcgccggcgccgccctggcgcgcagaccatctgtgcggtcctgcgcgggggcaggcgcggcctcagcccccgggcgctggcggacccagcgcgtcagctaggccgcccccgtcggcctcccccgggcgggccagccccgacggcgctgactcagcaacgcgaggggggagttttgtccctccgcggaccccgtttctcccagcctcagcctccccgccgccgccgccGCGCAGCTGCGTgagccggtttc
ggccgttagggacgacccccaggcggcagccatcttcctccacaagctccgcccctcgcgtctcccccgtttctcacccggggcctcgggaggcggagagaacgaacaggaggccgggacttcacggaggccccgcccccccaacatgcctattgggtagtgcgggaggagaaggtgtctgattggctaggaatgctccagacggcagcggcggggacgcacccaggaagccggagaggtgctctaaagggaaggaacggggcggggaggagtgaggcggggcggggcggaggtgggtccgggcgggtcaggcctctgaggggatggcatgggcggagactgcaggcttctgggcctgagagggctggagctggctttccggagccgggggcggggcgcgggcgggcctcagctgtggttactggtgacaggtcgcctgactgggctcctccccgggcccgccccgacaggtttgtcttgtgaccgcgggcggccgctgc
cataacagggtcttgtcttgatttttgttgttgttattctgattgttagaattaatatccctcattttattcggtactaggtgccgtggcccacaggggagagtatgtaatgagtttgtcaggttggatgtccactgagaattccgatttgttctatggcttgtggagctagtgttcactcaaatgatgttctgtggtcctgtccccaaacacacacacacaaccccttctgggcttctttggaatttgtctgaatccctatttgcgaaagcttgatgaagtttgcagggtgttaatagatggtatagggaagaagggtgaggcagtgcaggagagtgctgggaatgtgtgagttaaatttagagggtctgatgtcaccctcaccactctgggcacccttctaccccacagacttttgacctcacagatgacctctcagggcaccatagttggggaccaACGCAGCTGCGAagcaaaaagctggtgccccgagcaagtgt
gaaggcgggggctgcaggcggacagagagtcctgaacggctcgctggggaacaagaccagagacgcgattttcaggctgcagacaccggctggcgcgatggagtaacccagatgtgctaggggtgcccctccttgcgccggatcccctagatgtgccccccacccctgcaggcagggagcgggcgcccaggctggagatgtggggagggaggtcagactgactccgggaccccccagtcgcactcagtgaccccggggtccccgtccccggctcaggcacgtctcgaaccccaggagaacaaggaaactttacccccgcccggggcccagcgcagcctccccgtccccctgggcgcgcggtccatccctgctcattctccctggcccttgctccctcctcccttttcactctccgttccctccccctcctcctcccccctcctcttctcccctcctcccccctcccctgctccccctcCCGCAGCTGCGTctgctccccc
aaaaaaatcgtctgaaagtctttcataaaagcagctcctgataaggagtttgggactggacagtgaatcgctgaataaaatttaatctcgacatcctgggtcttctcccctctgaaggaaattctaacagcaggccttaggatgaaagtagaggaaacgtgcttcagttaaggttttctccagggaaaagaaatcggcccagcaagatgcacagagcaccgttacgaccacgcacaccgaaggtcgcacacgacccttttcctgtataacagtgccagcctgccgacgaccaggagcgcagctttcactattgtgttagccccggcggcggaaggactgagcctcactgcaacgttaaagagtccttctttgttcagccccagtcggggacgcagggcgcggtgttcctccgcgctcgccgcgcagtccctgccACGCAGCTGCTAtggagagctgccattcggcaccggagtcgctccgcgctcccagaatgcaccggc
agtaatctcattaacatcccctgactcccgataagataggaagagtaggtatgagggaggtactgtttttttgctaggaagacactctttgtaaagacgtgtctcgccatgttgcctaggctggtctcgaactcctgggctcaagtgatcctcccgccttggcctcccaaagtgctgggagtataggcatgagcaaccgcacttggccctacctgtccttgacaaaattcctgacttctctttgggaaatattttccttggctataaattccattcttccagctttcatttccaaatttgggagacaatggagcaagaaccctcctttagttaagcctctcagctaacgccagccagataccctttcctacctagagggagcttgagtgtctccctctggggcttcaggcctgtgaagggttaagtgagccacaccctcagcaggaacagtctggactttgtgctgatcagccatcACGCAGCTGCTAtggtttgactgg
aaaggcaaatgacgtctataattctaaaactagttctcccaccgaaactctagaaaggatcttgggatctgcagggtctcccggatcacactttgagaactgctgctttagtcttcctcccatctcctaaggccagagctcctgagtttgcttcccactggccaaggagaaaagagcaaggtcacttgtcggggggctgcagagggaattaccttctttcatttgcaaatgttactgggggacacaccggctcccagtagggtttccgccaaggctccgcgaaacgccactagagggcgccgctagcgaatcccacagcgcgccccgctgcccccacttttgtcctccgggttcacacgggcgcccggaagagagggtggtgcctgggagaggaaacgatgcgccccggggccgcggcctcattggatgagaggtcccacctcacggcccgaggcggggcttctttgcgcttaaaagACGCAGCTGCTAaatgttcaaat
ataaatgaatgaatgcaagaagggatgaatgaatggatgaataaatggatggatgaatggataatggatagacgaacaaataaatgaatgcaaaaatggatgaagaaatggatgacgaatggaaggatggatcaatgaatcgatggaagatggattaatgaatggctaaatgagtggatgcgtggatggattaatgaatgcaagaatgaatggatggatggacgaatggatggatagatgaatgaaaggaaggatgaatgaatggatggaaggatggttgattggtttggggtctccacccgtcattactcctgggtggctagggaaagtgaaggggggcagcagacccatctgaagtcgcagtacctctcccggccccgcagccatcttcaagttggccgacagcgctgctcacctggccgcctcccctttaagacgcacacacctgggctctcacctgggcgcaggcgcttccgcaggaaGCGCAGCTGCGGgccgcc
ggtgggggcgccagaggtgaaggggacctgcaggctggggtcttccccgcccgggtcagcggggtccctgcggggctagtctaagcgcctattattaccagcccccggggcggcgttgcactgcgcaggcgcgggcggggcgcgggcgcgcgcgcgagcgagcgagggattccctctgacgtcattgctaggataccaaacaaacactccgccgcgccggccgagctccttatatggctaattgcgtcacaggaactccgggaaggcggggccgggatcccctcccgccgagtggcccggaacgcaacccccgagacccccagggccccgagggtcatgcaagtgaccagatcgagtctagaacagacctcttgctggacagtgcgggactcgatttggcggggccggagatttggggaagtttgtccagcaaggggcgggtgacgtaagcaggggggcgggtcccgggcatataaatGCGCAGCTGCGGgtctgtgctt
ctttccagcggctgcttgaacccgcttccttcagtgcctaaatttaacggctgcagctgcagctgcaacctgtttcccccgtaataggaatgaaagtggaggataaaagaggttaggaagaaggcaagccagcagtctgaccagacacaggatgcatgtaagagacttgttaattacacgttctatttaggtcacactgataggcaaatcgctattctgggcccccaggaagccttttcgtccttgctatagtcaattcattctccagatgaaagcctgaaagcgccacgacccaagtttcacgtctatccactcaagaggcctgcttggcgcaggcgcataccttcaaaggcctcccgccctcactccaccacccccttagggggcggggcctcagagctcagACGCAGCTGCTCctccagagccgtgagttcggcatgcaagagcggaagaaacgcggctggtaccccggaagcagtcgctgcaacttccgggaggtg
aagagcgtttccggagggttccgaaaatacccgagcgggcctcggcgccctcattggccatcaccgcgagggcttacgaagaccggaaatatccaaaggtgccggggctaggcttatatagttcacgcattcaccagttcattcataaaacaaatgtttgttgagcgcccatcatatgccaatcacagtgacaagtgctgggtgagcaatactggagagataacgctgaggtatgggtcccaggacctctcgaattggagccactcggaaatccagcggtagagtttcgaaaacttccgaacggttcccggaatacgctctcggccctctaaccgaagagttccgaatattcccgagcgttgagcgaattttcggcggaagcagccgaacatcatcgagccgcctcggaggtggggaccgacaactcctgtcgtgcccgcccggagaggaagcggACGCAGCTGAGCggtattaaaggcgtcgcctcgcccctcgccttc
ggtggatgttctgaactacaataaacattggatggatccaggattgtttgaagtcactgtcattattacattcagctgctgtttcaatgtgtctgaagtagtaaatgacaatttagatgacaatttatatgaatcttcaagggtagaacaatattgaccatattccaaaatctgtccttgatccatgatcacactcatctcccagaccaggtccttcagcacgtctctttacctgaaagaagaggactctgggcttggagaggggagaccccaagaagacaactgagttctcaaagggcacagccagcatcctactcccagggcgagcccaaaagactggggcctccctcctcctttttcacctctccatacaaaggcaccacccacatgcaaatcctcacttaagcacccacaggaaaccaccacacatttccttaaaGCTCAGCTGCGTctcacatgggaaatactttctgagagtcctggacctcctgtgcaagaac
atgacagagaacagaggatgcctgtttttgccccaaagctggaaattcatcacaacctgaggcccaggatctgctctgtgccggtcctctgggcagtgtggggtgcagaatggggtgcctaggcctgagcgttgcctggagcctaggccgggggccgccctcgggcaggcgtgggtgagagccaagaccgcgtgggccgcggggtgctggtaggagtggttggagagacttgcgaaggcggctggggtgttcggatttccaataaagaaacagagtgatgctcctgtgtctgaccgggtttgtgagacattgaggctgtcttgggcttcactggcagtgtgggccttcgtacccgggctacaggggtgcggctctgcctgttactgtcgagtgggtcgggccgtgggtatgagcgcttgtgtgcgctggggccaggtcgtgggtgcGCTCAGCTGCGTcccatcctcctcccttccccactccaccctcgtcggtccccc
ggggaacactgtgcctccctgaacagaaatggcaggggaggaggctgatgctttaaatgaagaggatggtggggttgggaggtataaccctgctcctctctcccagtctgtgcaataaaggtcgtgaagatctctcagccaggggccagtcaagtgtatcacagattctgtgatggctggaggtgggggtggctctggctggcctgggaggagacaggtgtctttgggcctcccagaggcggggcgcctggagcctgtgatttgtcagggaaatctcagccacctgctcccctcatgcaaatgacccaagcccctggcagctgctccttaggcctccaagtgtaagccctgtcttccctctctgagctttgctgagacttagggccgcctgctttctctctgacccctgctttcacagcctcgagagggcaaggagggggccagaccccagcctgggagcagcgtgcgggccttccctccacttgaaatccgttgcccgc
agattacaggcatgagccatgcacccagcccctttttaaaatttttttgagagacaagactttgatctgttgcctaggctggagtgcagtggtgagatcatagctcactgcagcctcaactcctgggctcaagcaccagactccttttatcacattctatctcacacgcgtgtggttccaatcctgcctctgccacttctcagttgtatgccccaacccaacctgtctggctctgtcctccttaacagaaggacggccctggccacgggccacagccagcaacgcttaagcaccagggccggcgagtgccctgccgtggcacggctccagcgtcgcgctctcgaattcatttgctttccttaacgagagaaggttccagatgagggctgaaccctcttcgccccgcccacggcccctgaacgctgggggaggagtgcatggggaggggcggccctcaaacgggtcattgccattaatagagacctcaaacaccgcctgct
ggtcgcgtccgggtccttgcggagctaactagctcgccacgacgtcaagaacgacgtaacgtcaggccgctgtgggctctgggaattgtagtccagagctagatcggccacggacagaatggcgttctcttatctctgagtcggggcctggctcgttttgacatttttgcgcccacgagtcttcggagagggcgtcgccactccagaccttccagcaagcttgaagtcatctgacgctaaaggactacttacctcaagagctccatcgtcacagaaggaggcggccaagttcgcggggggaggggaggagacagagagtcgaccagtaaagcctcaagggaaatgtagtccaaggcctgagaagcgacgttgctggtaatagaaggtaattcagtaccagcctgggcctggccgcggtgaccgaggcgggccgcgtcgcggagacttctgggagtgcttcctcgctctccgagtgcgACGCAGCTGAGAaccgagtggac
gatttatttattctctatttagtcctttccctactctttagagcagaaagagaaaatccttgcttgagatagcaaattagtgctacactttttgggaaggccactggaatttaaacctggcaaaattccaatttttgtgcttgtaacctgtttagccggcagccagtgaaagctgttataattctttttgaattgaattttctttcgtattgttttaggtacagctcaagctcaaatgatagcgtctctttttctttaaaaaaaaaaaaaagtgctgtcaagacaggaaaactggaatgtaaccagattagccgtttcccgtatacatttgcccttaagcaagatggtgggcgccttgtgcacatgcgcggaagggttgtttcggcggggagttccgccgcgtcggaactcgctccgggcgtggattggcggcttgctggACGCAGCTGGGTcggaagttccgtgttgtggggctcagctggttcatttatgttgttttt
ctagaggagccgggccggccgcagcgggaagaggccacaggcggccgcgcacgtggggggtggttagcgcggaggaacccggaagccctttgcaccgcccaccgccgcggtgacgggttaacgctcctcctggtggaggcaggggcgggcggggcggaaggcggggacgcctcagccaacacccccgaggaccgcccgcgagccgtcctccccacccccacggacgcgacgcagcgcgggctccgcttccccggccgcggcgcctgcgcaaaagccccgccccttcgcccgagccccacccccacaccgcagcctccaccgccgccacctctcccttcctctctgctctttcctcctgttttctcttccctcctccccctggcctccgcgtctcctcctactccggcgctgacgctcgcgtaggggccctggcgtcagacgcgcgggggcggggcgagtgcggcgcggggtataagtagagggtgcaggaggcggtgctt
gcccggggctcttggtgccgggctccgcgtcagatgttcggggggcggtggcatcgcccggagtcggcggggacggcgcggctggcttccagcctggcggagagggcaggctgaggagtggggcgttcagagcgcgcatcgcgcgcaattcgtgccgctaaaaaaaataaacccagagagctcgcccggggcttaggaccgctggggatatgggtactttgcgccgcgctcttctggcggggcccgggaggccgagggatcggccggggctgctgccgccgggggcctgggctttccagccagctgtggaccaaacggtcttcccttacccaaattaactgcgccacgcgcaggcggcgcacgggttgggcttgggaatggggaccgcgaggcttcagcatcccgatgccctgaaagtctccccgcctcggggatttgtctctgtgttgcagctggcaggggccgcctgaaACCCAGCTGCGTcctggagaaggcgggag
cgcccgccgctccagaatcacctaggcctgacagagtctccgccattccagggaccctggctccgccgcccactttccacagaaccgggccggttttatcaggctcctagcacaaaatggcgccgcctgcgagggaaccgctccagtcgccccagcgcgcctcgcttctgcgcaggcgcaccaagcgtaggttctagtatcccggttgcaactgcacatgcgcagtgagaacaacgcggggatgtgcgcagacgcgttgcgtctcgtcagcctcccgccgggaactgccgggacgcatgcgagctgcagattcagcgcttgcgcgttgtgccggggaacccgcggttggtggacgcgcgagcgtccttgctgctaagtacgctagtgggggcggtgcgcgtgcgcgtgcgcggccgcaaagcggggcgggaggaaacgagtgcgttttcctcttaggcggcgCCGCAGCTGCTCcagagccgctatagctgccggcggtg
ttagcttgttatatgactgacttttctccagcagcttttgctgtttggatgtaagcaatgagaaagttcagctggagcatggtttagtccaagcaaggctgagattctttcaagcaaaaaaggagacattgagatcagagagttgaaaatgtttgtaaaagagtgatgaaaaggactgatcagggaatttaagtcaggtgagttgcaaaattattacatgatggcagaagcagaagagttgagtttttttaagtgttggggttaatagcgtggaggtcttaattaggtaagtgagagtaccataaattagctgggaaaaaaaggctagtgattgacaattgggaagcttgaaactgagatttcaactgatgacaaggttcagaatctgactgataccgaagtggttaagacgcaagagaggaacGAGCAGCTGCGGatgaagaggtcagaggtctaagaggccaagtgttggtgttgcatgggtcacctacaagcatgct
cccacttccttttttttttgagactgagtcttgctctgtcccctgggctgtagtggagtggctccatctcggctcactgcagccactcccaacgccctccactcctccctactccgcgctggccggggcggggttccgctggtcgcatccaataataagaacaggcggcgcgcgcccttcccggaaactcccgcctggccaccataaaagcgccggccctccgcttccccgcgagacgaaacttcccgtcccggcggctctggcacccaggtactggggaccccagacccacgcggtgcaggccgggagcgagagcctccgtgggggctccgtgaccccggaggggtagagccaagagctgggggagcctgagagatgagggtcgggcggggagggaggcggaggcggaggcggggttccgcggagctgagaaccggacggggtgggatcgaggagggtgcgaagcgccactgtttaggtttcgctttcccgggagcctg
gactgcctaagagacttgatgacacctcccggaatgctctcggggtggggttcacctctccttgtcctgcacccactgctaggccacattctcgtttctgctcacatcccattgcccggctacaaggcctgcccacggcccttaaacttgctgggcaggtttggagcccatgggaccccgtgggtctctgtccaggagcagcagaggaggctgacaggccctgctccctctgctctgggggtgtctgggagccccagctcacaccctcccaatgcttatatgctgaagctcacagaatgggcttcttgcctgacagcaagtcaaagaatgagtttaatatcaaagtgtaagcttactttccatccccaagccagcctgccccctgccccatttcccatgagcacacttctggggaaggaaaacaggctcctggccttcactctcagcagagctttggagaCCGCAGCTGCTCgccctgagctccttctgtgtacctgctc
gaaaattagccgggcgtggtggcgggcgcctgtggtcccagctactcgggaggctgaggcaggagaatggcgtgaacccgggaggcggagcttgcagtcagcccagatcgcgccactgcactctagcctgggcgacagagcgactccgcctcaaaaaaaaaaaaaagaaccataaatcaaacgagtctataaaggagttccacaggtattccaatgtttggctacattattatcagtgtatattattattgttactgtatttttagtgtactaagtgaaaaacctggacttggagcaactgcaagtcccattattttgaatgccctcacagtggggttggggcggaggtgggggaggaaataaaaaaaacaaaaccaaaacaaacaaacaaacaaaaaccaaaaaacaaaccacgagacccggatgtaggcaaaaactacatttcccagaatacctcaccccctctccactatatatacagtccatccCAGCAGCTGCGA
cgctgcgtgggcgagcgggaggcggggtcagggtggggcctgggcccctgccgacccggtgtcttctcgcccccgccgccccgccgcgcgctcaccgcgggtctcctccggcgccgcctccacgtcgtcctgtaaagggaacgcgtcagccgcgggccgcgccctcagcccctcggcccctgggcagcccgcacctggctcggtcgccgcccgcgctgccgtcggaacgcgcgctcccacgcctgcagccgctcccgcacgtcccgcagccgctccatggcgcgcgcgcccgcccggcctccgcgcttgcgatcgtccagcgaatctcccgcgcagccgtcgcgggggccgacagccaatgcggatgcgcggcgggccgggggcggggccaccgcccctgggcagccagtccgtcgggcctcggacaagcagccaatgggaggcgtcaacgtcatcgcggggcgccgcggcgccgggcggggagcggcggacggtctagg
gatctttcttccttcattgtcttgttaactgtccagatttattacctaggagtttttgaaaactcacatattaggcaatagagtgtattctggaattgagagcctattttaaacttttgactaaaaagtttacccattaaatgtcatagattcaaccatcagactgaaaatcctcagtgtatttgaaggagggtattgtctcaaaaatccagagctcaaagtgaagaagaaaggcaaaatttggaatttagctctaagaccaactcatcagttcaggggtcagagatttatatagttaaaggacaagtgtgtgtttacctgagtttaaagagcaaagttgcctctggaaagaagccctcactggaggctctggcatttgaaatggtgggcaggagcacatgttgcttaaatttctgacagtggctggagattaccgattggttaggggagaggGCACAGCTGCGCatatttataaattctccactgggtggagtctgagc
tccccgtcttccctcccttcctcaccctgtctatctctctctgtatgtctcttggtgtgtgtgtctctctcgatgtttttctctctgcctgtctgcctgtctgtacccctctgcgtctctccccgcccccatccgtctgtgtcgcacgcgcacccccatcgggcttctgctcttgtcaattgcccctggggccctgcccccacctccgccccagtttccttctacaagcctcagtctccagctttgaaaactgggcaggcgtccccccatccgcacccccaccccttccccacgcattccccgctcggtcacggctgtccaccggccaagctcaggcgcgtcctggcccagggccgggcggaagggaaccagtccagggccagccaggctgcgccgggggcgcgcgtccgggaagcgcccctcctgccccgcccccggccccggccccggccccgccccgtgcttgcagtttcctataagtagccggctctcggtgccag
cattccatatggtcaaggaaacatctttttgaacagagatcctgtaatcatccttacaaactgcacttcaacattggattggattagccagatttgaggaactcactttttacatcttcataaatttaaaatgttgaaaaagtcagaggcaagggaagacatttatagtacttcacggtagatctccctcaacatgggctatatatccattagtcaatattctatagctattgttctgcaataaaccagacaagatcctactgtattactacccttttattcttggccctaccttccccaaggagttacacattttctagatagtctaaattaagagcaactctcatcatactctttttgagtgtttaattatcaagcaacagcctaactaagccaataatatttctctttttgggagtggaaatggaagctaagttgattgacccacaggaacaagagggaacatgccgttatattttaaccagtgtgtaaagaaggct
cccaggagttaaagaccggcccggacaacaaagcgagaccccgtctctccagaaaaagaaaaaaagagagagagagagagaaattagccgggcgtggtggcgtacgcttgtagtcccatctacttaggaggctgaggtgggaggatcgcttgagcccaggaggtggaggctgcactgagctatgatcgccccactgccctccagggtgggcgacagagccagaccctgttgctaaaaaaaaaaaaaaaatccataaagccggggaccatctttgctccagggaggtcagctgacccgggctggcactggccctggggcagttcccgcccctcccgggagcgctggcaccgccccttggcaccaccccctccccgcgcccccgccttccaggaaggggcggggtctccgagacgggtggggccggagctccaagctggtttgaacaagccctgggcatgtttggcgggaagttggcCCACAGCTGCGTcctgtggccccgc
agctagatctcaggcaaacgaacgcgctttaaaaggaattaaaacgaaagaacacaaactcgaatcctggacctgattaggggcacgaccaaagaaagaaataactaacggttctcaccctccctttcattccctcccgcggaaagagaaaggctggaactccgcttcccagaatgcaaagcgcggggcggggctaaagagatagcctgttttccctcaagtaggatcgcgggaccacaggtttgattataaacgccagtctctcgccacggcgctcctccccctcagtctcactggtcctgccggccgttgcgtggaagggggactcagtcgtcactggcagcggttgaatggaggctctttgccccgcgccctcacggtagatgaagtccttgctttggtcagagcgatagcttctccgattgcctcagagcaagcggactacatttcccagggggctgcgggactgccgggaggaTAGCAGCTGCGGcctcacgtct
acgtcgcgggccgcaacacggactttgcctgggtgtcagctcgggtccacagcgcggccgaggcgcaccttgcgccacacactgctcttttactggagaaagcgggacggccgccacggacggcgcaacccctgcgtgcgccgcggatcgacgcctgagggcgccagcagggtccgaccctcctgctccgtccccgcccctgtcctcgggcccggccagcgccgcggcctctggctccgcctccacacgggcccgcaagcaggcaccgcccccgactctgcccccagccccggctcgggcccggcccccgcgagcacggcgcgcgcctccggctcctgtggccgcgcgctggcctggaggctgacctggaggctcatctggaggccgagctgacccggcaggccttgcgcgggcaacatggcggcgcccggcgagcggggccgcttccacggcgggaacctcttcttcctgccggggggcgcgcgctccgagatgatgga
tcactgctgggtttgccaatctcacgcttcaccaggaagacacctagttgaactacaggaggatgagaagactggaattaaaatctgtgcacttcggcaaatccgggacaaatcagaaaatccttcccagccctccctgtttctgagagaaggagtagggcgcagggcccctccggactctcttccacgtggctcctctcgagcgaagagctactgcacttacccaggcttaggaagcgggtgtttaagccatgggttagagggctcgtgagcacgcccgatcctttccctgaggctatgaaacggtggctccacggactcctctcggccgactgacctttcgccgccctgccccagcagccggcgggtttcttcagtggagccgggctctggtctccgcagcccagtagcccgctagcccggccccctcccgctagtcgtaaagtgcagtaaaggcaccagcattGCGCAGCTGTGCaggtgaggccggcggcgtgggc
ccactaaaaactgaaaaagaaattagttgggtgtggtgtgcgcctgtagtcccagcattatctatatgttaaactgatgttttaaatcagagttgatatccaaataattaaagaataaacaacaagcacagggactggtgaggggctgggccagattctctgcaacccacatggcttcacccactttccaaacccctggttccgtgaggacctagaatgaccaccccagactgttccagaaacagcctggggattctgaatgtttcccagagaatcattaggaattatcccagcggcgctggagtaagtggccaacttaaagttggacgacactgtctgaaacagtcgcgtaaggggtaagggtggaaagcctggttctcactgcgctgccggctccccgccccgctccacagccccgcgccggcgcgggctccccgggtccccgcaCCCCAGCTGCGTcgggccggggcgggccggggcgggcccgggcgtggggggcc
gagtgcctactgcgagggcggatgcatgcttcgggacttctaatttcatccttcacgtctttagccgccgcctatggcaaggaaaggcctgccctcgcccctgcctccctcctcccttccccaccgcggctccgtcacgatcggcgcgggcgaccgggcctgggggagcccctccagccggctcctgccctcaggccccgggcgcttccctcgccccgactcccgggcccgaggtcccgggggcggccattcgcctcccaagcactcggcgctcagcccaacggggccgcctttgcagtcgcgtgggcagaacggggtcctcagggccgcggcgattctctagggcgggcggcgccacgacccgccgggagcgcggctcccaggagcccccgcgcgaccgggcctcggtggttgccgttgcaggtcacatggtcgccgtcgctcatcacgtggccccgtcgcgcgtcacgtggccgccggcgcgggtcacgagaacaaac
caaaaccatccggttcctttctgtcacttctggctgggtgaggggtctctggcaaaggggcagaaggtgcgtgagaggttgcgaatggccaggactgtcctggggccagccggggcacctggtggccaagcttagaaacatgacaggtcctcttgggagggctgaccgcagggagcgttgggtttcaggctgctggcgtcggcttctgtggtgccctttctgtcggctatgagagtccagacagtgcccaacctcctccccttctttccacacgcacaaccaccccaccccctgtggcctgagctgtcctgcctcgccacaatggcacctgccctaaaatagcttcccatgtgagggctagagaaaggaaaagattagaccctccctggatgagagagagaaagtgaaggagggcaggggagggggacagcgagccattgACGCAGCTGGGGcaagcatcccagaaggtataaaaacgcccttgggaccaggcagcctca
aagaaagtcagtctgtgagttctgtgacggcatcctatggaaacggttgggtggatttgcgcccaagttggagagtatggttagcgtgatctgacttaaaacttaggccacatggcacatggaaactggagagtgtctggggtccctcactttaagaactagaatttttccaaaggttgcgtgtgactcaataggaaatggtgaccccaagaaaccaaagaaagggagttggtggttgtggggagacacgggagagctgcacaccgtgccccttgcctggcgctgctgggcttcccacaaagccagtgaggttcatctgtccccaggaagtcatcagagacggtggctgaggagacaggcactgggggcctccgtggacccgctattggagtgaagtggcctggatggaattgggtggacagggtgctgcctcagcaggctgggatgtgctgggctgtcagaaagtgctcataaatagcatgGCTCAGCTGCTCacaggc
ggccttcccagccaatcgcagcatctatgcgtcagcctccggttcggttgcgctgcgcgtagtggtctgggcgacctgagggcggggccgggagcaggccccgggctgtggggagggtgcgcttcccgcgggcgcgcggagtgaggacggtgacagccacgcgcgcgcgtacgcgcccgatgcagcgcggccccgtgaccctagtcggccgctgagaggcgcgcggagtctgggccgctgccgtctaggggtcccgtcccgaggcgtccccggcatctccggcccgaatcccggagtgccgggtcgcgcctgcaccgaaggtcccggctcctgtgccctccctgcagccgtcagggcccgtcccccaactcccctttccgctcaggcagggtcctcgcggcccatgctggccgctggggacccgcgcagcccagaccgttcccgggccgggcagccggccaccatggtggccctgaggcctACCCAGCTGCTAcaggggg
tgaggtttgaaccctggtctctgatcccagagcaggcattccccgtaactccagatggggtgggagtgtggggccatgttttggaatcagttgacaattcagtgtggccaaggcaaggaaattgggagccatagagcgtttgaactcagcggtggctaggtcagccatatataccctgggacaggggaaagagctcccgctcccattctccctccacctgtgtgacctggggcaagctccctgccctccctgcatcttagtttcccagtctgcagtaggacttggtcattccttcctgcccagtcaagtggcttctgggaagaggaaagggcacgccagatggagaggggctccatccatgctctcagggaaatgtcacccccaccacgccttgtcatcttgtttccactctcatctgGCGCAGCTGTGGtcctgggttccctcctcccctgccccaaggggctggcctggtgctcaggcagggtggagggaggcacgga
agggcccctggaaaacccctcgaggccagacccaccactcccaatatccgtaagaccaggggcttgagtctttcctgcagacagatgtgggcaggaacccacccgactcccagctacgtggggacgtggacgaactaacaggacaaattctagttcctggacaccgccctcccagtatcctcgcaattagacacccatgcagcggcactacactgatccgcacacggagatacacagcgacatccgcccgcaagagcatggtgggtgccggagctcccggctgtgggcccaggaactacatttcctagaaggatgtgctagatactcgttcgcgtcgggacgcaagcaccggcccgaactcgctctaggaaatggagtctgacgcctgcgcggcgcaaacgctcccgggaggtgtagtttgcgcctatttcgcgcaggcgGACCAGCTGCGTgcggccgcctgctgctctttgtggcagtcgcagtccttttgtgggagt
gtcacctatctggtggtcacatctgcccctgggctcatccttttactgggccacctcggcccatcgggacctgtcagtccttgacctccctcaggcccctaggctggccaggtcgcctcagtgccacgcctccctggcccgcgattcagcctgcacgttacgctttgttcccagaagcaggttttcgaaacgcggttccctctcggctccagctgttttcctgccagcgctgggagacccggcagccgcagcgcccccagcggcgcgcagcggcccaggaagagagtgcctaccgccggcgcctcttcagcctcctcctggaacgcgggagcgggcgcgaccagcgcccaccctgatcgtcgcgacggtgctcctgattggctgcgctgtgtgacgtaacgggagggccccggcggccgccgggagccggggcccagcgcgtgcgcagacggagcgcgctgagcggagggggaggtggctgccgcttctcccgcgtccgc
gcacaaggctccccatcatcctattctatattacaaaagtcttcttgaggtaacacttgtaaaactctcgctaatgcatctggcatgtattatggactcataagtagcccttctgagtgatctagtgatgtgcagaaaatggcattcatgctgtgtgcaccagggggcactgtgaggtttagtctgaggcccctaatgagtccaagcccctagtaatgctcaagggcgaagagcctgactgttgcttcctatgaggccccttctagtgggtaaatctgaaaatgcacttggcccttcttctgatcttgagaaattactcagagaaggccatcaggctcagggctcagacaagaaccaggacaaatgttttagggaatggagaacagatttgcatccactgctcaccagagccacctaacgacgacacaagaataaaggaagtagatttgcatgaagagacttcccttcctatACGCAGCTGGTCctggaggttcctcctt
acttcaagaaaatttatttttttgcttatcataagacgccattttgaaaggaataaataagaaatagacaggagacggccccagcccgcgggctgccgcccgcactctccatgagactgctggcgccagcgcccgcccgcgcggcacctactcggagagggcgcttcgcgctgactcagcggcgacggcggcggcggcgttagctggccctcgcgctctttcccttcttggggcgctgaccccgcccgcttgcttgcttgcttgcctgccactcaagagaaggtgccaggggacgcggagcgacgagaggcgtgcagtcccggccaactccgtctctggcgttggcgctgcggtcgtggcagaggactacggcgacaaggacgagggccgctgtcccagctctctgcgagctgcgccgctcggctccgttccgctggctgaccatggagttcaggctgggaggcgggctggagtgatagggaagatgtttataaattctt
gcttgaacccgggagacagaggttgcagtgagccgagatcgctccactgcactccagcctgggcgacagagcctctcaaaaaaaaaaaaaaaggtaaagaaagccatccaaaagtgagaaggaataacaaagttggtgtaactggctattttggaaaactgtcatacggataacgggctgtctaaccctataattacgagaaaggcccgagttttaagaaatgaattcgaaaatgaagaggaaggaactcttcctataagtgggagcttatatataagacgcttccttttaaaccgattgtacagtgtggtaggactagggtaggaaactggacggcatggagacttctgtgttaaaacacaagagaacccttaacgttaaaacctcaagcttccggagcatgtcggcgggagggacttaacagcggaacccaacattccccggtgaagttttccagccggagtcagggtcagagGAGCAGCTGCTAactgcgcaggctc
gaatgcgcctgcgttgtggcggcctccggcgccccaaggtactttctccccagcaaggaatccgcgtgcgcgtaagcagtattgttgattagtgccccccccttccccccgcccgccccgaaaagcgacccctagtggtgcaccggtgcggaccagaaaattgcacgctttcttgaaagaggcatttaccgagcgcccaatgtatgcctggcactgggctggtgctgccacctaagcgagcacgaccaatgcagtctatcagggaggcccagatcgctagcagcggacccctgcggtccgccatgccactcccggctcctagagcgccgctcagcacaccgtgagcgcccaataactgttgggcttcaatgacgccgcggaggcggccccgtccccgcgctcccgcccctcccgccagggcagcccgggaggccagacgttgacgctgcagggagagggtggtgggcgcagccgctagggggcgcggcggggcggagcgc
ccactccccagcttccccttccccttggagagccaccctgctggactgttctagaaaaaggctggccttcctccctggacaagggccgtttctctgggggcaggtgagggtgagccgttccagcccactccaagaaactcccttcccagggacctccgggcctcaggctttcctggagcaggtcaggctggctgccctggctggcccgtgccgggaaatctagccagggtgcaggagaagtgcgtgtgggggcccctttcccaagtttttcttgctgcaaaaggcctagcttagcctgtctttttctatgcacaggatggctcttgctcacccgagcctcacaaagataatcgctcaggaagtgtttcagccaatccggggcggctttacactccgatttgccggggcagccaatcggggatgagcttttattaggcggccagatcatcagccgaagtgccaaaccctttttctgTCCCAGCTGCGCgcctgtcctccat
gaaaaatcaccttttttgatgtagcacctcattggcttgctctaggaaaattccttcagccctggttcaaaattaagtaatgagtaatgagtatgggttatcaaaaaaaaaaaaagccaattcccttggagctaggtgcagcacctagttcgtaatgtggctgtcagagtgtaattctgatggggtggaaactccatcttgttcactgttcagtcaccagggcctgatggccgctcatgctcaatatagacttggcgcggagcggagtggaggaaggaaagagggcaggtgctagttggctggcctgcagttagaagggctgaataaagtgctgtagtgccctaggcgacatattcatttagcagatactttattgtgccactgtggtcagtgcctttctctgagaaggtgtgtgtgtggggaggggctccctaaaggatgtcatagagtcccacatagaaactttgaacaatccaaggtagacaggtgtttttaactca
agcctggggtattggggaagttgcagagccactggggcctgagcaacgtagggatggcagcttcctgctcaaattcctaattatctggttttcccctaccaattggagatttcactgaagttgtgtcttctggacatcccataaattatccgagcaagtcactgaaccctcccgggcacatagcatatgtgtttaaatcccccaaacagtgccggactcattcagaactcaataaatattagcctgtgtgcctggccaagtcactgcttgagcctcagtctttgggcttgcacctcctccctggcagcggtgtgaccggagggaaaggcagcggcgagggccttggaggacctgcaggcagtgccccgcccacccagatttgggtgactttctggcgagtccggtgggccagactgcgACGCAGCTGATCgaggggaggtgggcggggcgtccctacagccctactcgccgacgctccctccccacttgagctgagtgga
ggaagcaagtggaaaccctatagcgctctcgcagttaggaaggaggggtggggctgtccctggatttcttctcggtctctgcagagacaatccagagggagacagtggattcactgcccccaatgcttctaaaacggggagacaaaacaaaaaaaaacaaacttcgggttaccatcggggaacaggaccgacgcccagggccaccagcccagatcaaacagcccgcgtctcggcgctgcggctcagcccgacacactcccgcgcaagcgcagccgcccccccgccccgggggcccgctgactaccccacacagcctccgccgcgccctcggcgggctcaggtggctgcgacgcgctccggcccaggtggcggccggccgcccagcctccccgcctgctggcgggagaaaccatctcctctggcgggggtaggggcggagctggcgtccgcccacaccggaagaACGCAGCTGGTGgccggaagtggtgggcattctgggt
cgaggacagggctgtgtccccatctcccccaggctggggactcctgaggacagggctgtgtccccatctcccccaggcttggggctcctgaggacagggctgtgtccccatctcccccaggctgggggctcctgaggacagggctaaaaccttctctaggtcagggctcatctccccctcagtcaaaggacccagttcctctctcccctgccagcccaagcccagcccttcctcccagaggggcgcagcatcagaggggcccagcccagtattgtgggatgagctggtgtgcctggctggatgtgggtattcccggtgaccttggtgttggggccccgccccaggagctggcttcctggcctcagctgccctgcccacccagcagagcccgggggcaggcctttcctaatccttcatcctgctgctgctcattggagggtagagcCATCAGCTGCGGacacctgtgcctgggcccgtcctctgcctcctgtgcactcatt
caaaaatctttaaaaatccttagggcccacttcccagtcccgctaatacctttctccagtcgggtttcttcctttcccgggaggaaagtttccactctcagttcccccaggataacgcccttccggtggcgcgccagaaaccgcgccgacccctcccagccagcagcccgccccctttcccagtgctctaacgacatacggacccccagctgcgggcaaggccaagaccccaccccaactcacggttacccaaagtgggggtggagctcccagctctcagccccgcccattgaacgcaatcccagccggtaagagagaggaagtgccgtagtccccacccactttcatctccttccctttctgttggcccggctggtcgcctatcttctcgatcctgtagccgattggctctctccctcccgcgccagtccctgccctcccctCCGCAGGTGCGTtcacgccaaactgggcggagagtccgctggcctcactcctagctc
aaccaggataaggacaactgaaggcatggattgagttgtaaggggccgcctccttttccctaggcccagttattgtcaacatgagggtttgttctagagctactgtcttatctgccacattcctttttcataagaaggcaatttggtagcatcagaatttatcattgtttttgtccaaaaatgtgtgtcccaggccaggcgctgtggctcatgcctgtaatcctagcactttgggaggccgaggtgggtggatcacctgaggtcaggagtttgagaccagcctcaccaatatgatgaaaccccgtctctactaaaaatacaaaaaattagccaggtgtggtggcgtgcacctgtagtcccagctacttgggaggctgaggcgggagaattgcttgaacctgggatgcagaggttgcagtgagctgagatagcgccactgcactccagcctaggtgacagagtgagactctgtctcaaaaaataaaaaataaaaaataaat
cgttagccaagatggtctcgatctcctgacctcgtgatctgcccgcctcagcctcccaaagtgctgggattacaggcgtgagccacctcgcccggcctgtctggcgtagttctaaccaggaacagagccagcggccagggccgcaccaggcctggccagggagcgccgcgcctgcgcactgcagactctgaagccgccgagccctccgccgaggtgggtggggaaactgcccgggcatccgggtccctcaccccgcccccgctgcatgaatgagaggcgcggcgcccgcccctcccccggcgggcccgcccctcgcgaggggccgccgggcgcagtcagccgccgccacctccgccgcgctctgtccggacggacgctcgccgcccgcagcctgccgcccgccgcagggcgctgacggtcccgcacgtctgccgctgccaccggcgcgcccgagtaagtgaACGCAGGTGCGCgggagcgccgcggccgccgcccccggg
cccagcctctggaaaagggcttccggtagagaaaatcaggccgctttcagcattggatgcttgagatgaaggacttccggtcctaaaaggccggttaaaaaaaggttagcgatggagggactgcctgtggagatggaaggggcactggtggcccagaagacgacctaataaaagtgcccggaaacccggagcctcctagtttacaaacctctcctccctctggcctccgccgctccttcaaatctcgcgagagtgctcaccacctctcccgtcccctcgcagctgaatagttgctgtgtctatcgcgagagcgctccaacttggcgagccgtactcactcgatctcgcgagaccttcaaacaaactcttctctattttcccgcgattctaattcggtgaaaacagcgcctttcctctggtttccaaatcagttacgccccttctcgcacgcttccatcaagctcCTGCAGCTGCGGcgccttactcccggccgcctttgc
ttctaaaatttgaaaaatcctgtaaagacacacctgggtcaaagggctcagataacggactgtggcccttaagtacttacgtcacaggttattgagaggatcgatttagttaccagatgtaaaatgctgggatcagtgcctggcaaaggaaaactttgtacagctgcaggctttcaccatacacaacagcatcgctaacgaatgctattacaatattcatttagcgtttaccaagtgcctactctatacaaatcttgagaatacaacgtgaaggtgaactgctgactaaagtttggtccctttcgctccgtctccttgcgaaaatgctctaacggcaggaggtcacgcgagcgctggacgcgtttctccccgcgagcccctttccgaggcctttcgggtccccccggttatccccgcccgggcggtgcgcgcccccgctgttcccgcttccgctccagagaggcagggctttccgagcctgctagccccgcggccgcaac
ttgaagcacttctgtcttgatgtttatcattttaatggttgtataatgtcccattaagtcaccctaatttattcaacaaatttcctactgttgacagtttggctctgtttgctttttgtggtttttaaaattattttctgtaacaaatgatcctgctaaaaaaaaaatctccgcacgaatattattttgttctggaaatttccgcaagggtggaatactgcattaaaggggataatatttttggtgtttctttatagagcctagcaaattgcccacccaaaggagtatgctttatttgagagtaaaaagccaaaaacaaacaaacacatacaaaaaaactggttttctacaaaagaaattaattttccacttattcataaaatattctagtgctgtgatgggtggcaggcaccgtgccaggggctagggacaaggataagcaaggccaggtccgggccCCGCAGCTGTTAgctgtggagtcgggtagagtagaccaagtg
ttgttctctcggcctgacctgactgtaacatgcatggtctgctcaccagctatttaacagggatattgtcctctcctctgactctgaacgatgctacctttgctgccagacagaaacaaaagggtctctcagctgcaacggtggtgctgaggtgctgtttgcctctcaccataagctgagtgtgtgtccgcttgccccctgctcactgggcccaaaggctgcccttgaatctcttgcccagatgcaccctggagggcagaagggagggtctatcagacatcctcccctcaactttaaacctcccagtgtcaccctgggacagtaggggaagatggacctggtctggagatgtaggggacccccaggggctgagaggcaggggtctatggtggcaggaagcttggcgtgctagagggttgtggttgggctgctggggcGATCAGCTGCTGggagccctccggaggaggcaggaagtcagggtgggacgtgggcgcggggag
tccacctgtggcctgactgatatgcagtacaatattatcactaaattgctacagacagtgtgcttttcattgttgtcacagaaatgtatttggttagttatatttgttcatatctcatctgactttccagtcttccctcactttgtacagtcatatttgccgagtcaagtaaaagttataacatttaggacacaatgcccgacttactataattaccattattatcttaggatcattacaaaacagaattaccacttagctctcaggccctacctccttcagcctcagaaacgttaacgctaccttgcattgctgcttttagcaccgcccctaataagccccgcccctggggcttccgcggcggaagcctagcgtccgccccacccaccccgagcccgaggcggggctgtggatgtagccgctgattggctgactggggcgcagcttgacCACCAGCTGCGCgagagccgcagtcccggctgcagcacctgggagaaggc
tcacctagagaccaaattaaacttattagtattagaaaacaattgcaaatagcacactcttcaaacacacagccatcaaactcaatggtaatcaagactgaagttaggagcatatgggcagttcttgagttgagaaggaaacaagaactgtctgggtcctgaagccacctgctgtgtaagttgcttggtgactacagagaactctactatgatacaacacagaaaatatttctcttctaagatgcaagtagtgtttctaactccacaaatgtaagtgtatataaactgaggttggaggtatgcatctttgtaccacctcctagccaaggcagctgcccccagccttttgttttgtaatcttggctggccagagtctgagtcttcatagcagtgtcttagctcctgcaccacagttcctcgctgtccaccccaggcttccggactggaaggacagtgggacagtgacgggggatGAGCACCTGCGTgtgaggccaggagtc
gttcatttctaaattggggtttttttttttttttaattggtctcttttaacaaaggtgagtgttaactgctaggtagaatttcataccaggcgatggtaaatttttcataaatattagtaatagacttttaggtttaactagtgctgatcctcataagtaatcctttaaaaaagtgctggtaagattttcctttagggtgactagtaaagtcagtaagacttgattgagcatgccactatcataatgagaagacctaactttaatatttttggaatgtcaaaaacagtgacattttaattaagtaattttatttttaaaaattatttttaatggctaatattttgtaagaattttaagtaattttcaactctgagcatcaaattttaattatgtgcattgaatctctgacttaaccagagcaatttcatcttttcccaagtagtcagatctacttcgtaaaatgtgttctgatgtgtgtctTATCAGCTGCGCtttttta
agtggtgatcccaaaattataattcctcagagagaaactagagagagctttggggttttacccaaatgggaatttgaatcaatttctcctgatctgaaagggctggaaaaatcctggaggatatccagattacactagagaatctcaaccacctaccttgatttttgtaaagaacaacgttgtttgctagaactgaggaaaaggcgatggcagagaagctttttaaaaataaatctgaatatatcaacatgtacagtcaactaatttgctgacttcaaaatagcgtgatgaaactctttgcctgttaaacctattattgcccataatgaaagattccatatgcactaatcacaacatacagccttatgtctgatcatagcttctaaaaaatcatgatacagggatttttagttatactcaacacatttttcctttagaaactggattggttgttacagatgccatgaatgatataaattgagcttatagttggaagaaat
tcatacaacagagcaaagaaaaggcttgagctagaactcaggcctttgttaggtctccccttcctcctagcacattggcaaattgcatgaggaaagtagaggtacagttgagttcatgtacaacaataaggcattcaggtaaagtgaatgagggcagaagttttatgatttagggaaggtgtaagacaggaaaatatctttgttcccaattaagaaagagatcccttgaccatcagttagagattcccccaagtccctctttgccataagtcactgaaactgagatccaaggcatggcttctgtgagtcaggagagcttaacccagaggagagatttcagaacaggatatttcctattttgagtatcctgctcatgccagtcatggataaatttgcatctggcttaagaaattactggatcagcattgttttgggtagtttcacttcctgctgggtggggtaTCCCAGCTGTGCaagagatcctctgctgcacgactctt
aaccaatcactcctctccccacccctccgaccccagtctccggtgtccgaaggggttgtgcaccctagagttgccgctttttgagaaccggttttacctccgcccactccttcgtcctctagtttgggacttccaaacttctcccctctcctccccgggcatagtgcgcgctttcatgaatgatctggtcacaaaacaaacaaaaacgaatagaaaaagaaaaaaagagaaaaagaaaaaaagccgaaaacttcccagggtttgccttagaattagcaggtggggatggaccccgttccaccacgagctcctccagcgcccggggctccggcgtaccctacgcctctgcgctcgcggccccgccccgggcctcccgtggggctttaatgacataagcaactttcctcgcgcaccccccgccccgtcttggtacggcctgtGTCCAGCTGCGAgttccacccccctctctctgctctcaggttggttcagcccccgtctac
cgccaagaaggggctggggtggccagtaaccgaaatcaggtgtccagttctcagccctccccaggcatttaatacatagaactaacccttccgtccccttactcagcctcccggaccttcaccccagcagtcccggccttggtccccttgctttctttggggatcccctgataaaccagaacaggagggcaaccccgcgcagaccacgcccgcagctgtggttgcctagcaactgcgctaacagcctgaccacgtgatctgcccgaaggcccctccccccattttcagggtggtcccgaggcgcctgatcagattcgttcatcctcagctctcaccctctttggagcagcccacgtcttgggctactcgtcttggggacccgctactccgccttgccagtccgcggcgggcatacctcggaactggtcctcaggcagagggttgtcctcccgggcagaaaggcgacagcggcgtctgcgggCCACAGCTGATCggcgggc
gaaccatcgctaggccagtctactgcccatccacagtctccagcgtgggccaccgagctgggcagcacaggcccgtccatgccatggcccctggagccgtgagcggcaggaaggaggctccaagtgccctgaccctgatcttattcttccaacccctcctccctagagatggtggaggtggggcctagttcctggtcccgagccttcccaggcccagtgaagaccccgccagcaagaaggtggccaaacaccctgtccaggacgcgacggtcaagcccggggaggaccccgcaagctccagagggaagtgggctccagactagggggcgggaggccggcctgggcggagcaaagggcgctcggcctcgttgattggccgcggctgcagagctgtctctctaggattgagccttttctttagggggacggggccttgattcactcccaccaatagggttcaaggaatccacctcccaccagggcacttccggcggcgctct
cccgctggaaaaactgccccgtcccacccaggttcgcgcccttaaacttacactcctgaggcctggagcaaagccggccgatctgcctcacgctccccgagcagggacaaggaaaagacactaaacctaaaacgcacgactcgctcagaaccccaactctaacttggagaagggcccgcccctccagttacaccccagctccaagctccacccttcttacaaccttttctagaaggcactagaatggcccactgcgtctgcgcaacatcgtttgaggcgaaggttcaacctcttcccagcggtccaacatccgacttccgttctccgctttcgcgcccttcccatcggctatctaattggacaaaaatgccgaccccgccccttccccggagcctcacttccgtcacagtcctgtttctctccctgttgtccctgcctctttttccttcccgccgtgccccgcggccgggccggggcagccgggaagcgggtggggtggt
ggaaataattatttccctccacccccccaacaatccttattacttatatttaccgaaactggagacctccattagggcggaaagagtgggggattgggacctcttcttacgactgctttggacaataggtagcgattctgaccttcgtacagcaattactgtgatgcaataagccgcaactggaagagtagaggctagagggcaggcactttatggcaaactcaggtagaattcttcctcttccgtctctttccttttacgtcatccgggggcagactgggtggccaatccagagccccgagagacgcttggctctttctgtccctcccatcctctgattgtaccttgatttcgtattctgagaggctgctgcttagcggtagccccttggtttccgtggcaacggaaaagcgcgggaattacagataaattaaaactgcgactgcgcggcgtgagctACGCAGATGTGGctggacgggggacaggctgtggggtttctc
ttttgagatgctgaggcaccctgtctgaagaaggccctcacatcactcaacttgactactgggtgagcccttggagaggctccccagcctctgctcttcaagccgaagtaccacaggggacacgagtcccagagttacaggaccccagctatggttcatgtgtaaagggaaccattaggcaaccaggggaaatgatgaagaagatctacatttacaaatgtggaaagatgttcgtggtatattgttaaattaaaaagctgtttaaaaatagtttttgggtcaagtgagatgactcacttatacttttagtataagtatgtcccatgcaatatctggaacgtacttgtactaaggggtttctccctccatcggcacatcccaggcatcctggcagctgctggcctccagcaaccccacattctagttgtgtgggagtggggtgtggcatggaccctgtgggctaccactgccctgagctgcttcttcacacactggtattt
tgcctgcagtcccagctactcaggaggctgaggctggaggattgcttgagcctgggaggttgaggctgtagtgagctgtgatcacagcaccgcactccaggtgccgcgacagagtgagaccctgtctcaaaaaaaaaaaaaaaaatcttagttctgctactgaactagcaatgtgacactctggacaagttagttaccctctctgagcctcccaaagacttcatgtttccagcaggaataatgatagtagatgtgaggacgcaccaagcacatagtaggctctcacagaacagtagctgttcacagggtgattgaggccgggggctaacgattgaatggaagtgaacactgcaattctctcgcaaagtttacagcacagtaagcttgtccttagcttcccctataccctccttcccacgcccaattctaggaccctttcgggcgccccagcctcccataggggctGCTCACCTGAGCagaccggccgggcccctccctct
tcctaacgctcccctccccatccccatgccacctccacgagcagcggcgtccagcctcctcccgcccgaacgtgctcgaggggcgggcagtcgacctttattgtctggggagcacctggcaggtggcgggcccgtgccctaacgtgtgcgtggtgcccagcttcacaaagcgagcgggcagcacctccttggtccgggaacggcctcagcctggccgtccacatcccaggggtggaaaggtggagagagaaaggggctccggagtcaagagcggggagagagggcgcgcgcgccctcctcctcccggcgggcacggccccccggcattaacacgtcgaaagagcaggggccagacgccgccgggaagaagcgagacccgggcgggcgcgagggaggggaggcgaggaggggcgtggccggcgcgcagagggagggcgctgggaggaggggctgctgctcgccCGCCAGCTGCTAgggggctcggctttgccgcgctcgct
gatatatttggttggcacaatgggtggactgctcctggcatcgagtcggtagatgccaggaatgctgttaaacattctatagtacacaggatggggcccacaacaaagaactatttgttccaaaatgtcgacagcactgaggttgcgaaaccctggctatagatcctatctatcccagcactctgcctctacctttttctggccctcgtccctaaatgcacacattatgcctctggtttgggaacaagacgtaatcttcaccactccatcttacggcaactttctctcttatcgcttgcacctcctggcctccgatgcttgaaccaaaaagtcaataagatgaaagtctgttgcggccaccctcaagaaggaaaaatacacagaaacgatacacgaagcacagggtacaccctgggttgaggtcatggctgcccagggcagggaggcagcgattaCAGCTGCTGCCTgcgtataaaagaggaaagagtgcccaggtcttc
aacctgtctctgtttaaaaccttttaaatgcttatactcagtcccattgccaggagtgaaatccaaacctcccgtgtgaaaaatcaatatccaggccgacagatcacacgggatcttccttatagaccagaaccatagtcaatttttaggtccttttaaatattaaactcttcacttcctctacctccacctgtgcgtcgcgcctaccttagaacccgccaaatcccattaaatcccacccccaccagccacacacggtctccataggctccaggcgccgcttttgcagtcccccattggccggtttattgccagacggcccctgctcgcacgccctagtcttctttgatctcctcggattccgtgaagccctgcccttctcttctcccctttggcccgtcttcttccactcaggcccgcccctccccaactggctatttggttggccagcgACAAGGTTTCTAacgtcattcacccgcgccacccggaagccgcggttc
cattggagttgtccatctccttgtccctgtgaccttccctgtacgtcttctcttccacgttagcacctgcagctctccagatgcaatgttcctctcccagttcaccctgcctgcccagtgggctagagcccccagggctgtgggagggaactgctaggagacccctgccgggcccagggccctttcttcttccctctcccagcccaacaccaagtaccccaaagatcaggaaagaggaatccacacccacccccatctttcttttcccttccctccaggccagggatggcaaacacaggcagaggcaccacggtcttcctccttgcgcccctggcagacatcactaatcaatcacagcaacctttttgcacagagcctggctgccaccttcatggtctccacctacatctccaggtggccaatatcaggatccacgtcggccctcagggtgaagtccctgtgccagtcccactttgatctaaccccccaaccaggcccct
