# Supplementary material for: De-Novo Discovery of Differentially Abundant Transcription Factor Binding Sites Including Their Positional Preference
Source: PLoS Comput Biol. 2011 Feb 10;7(2):e1001070. doi: 10.1371/journal.pcbi.1001070 (PMC3037384; doi:10.1371/journal.pcbi.1001070)
Supplement: Dataset S1 — Benchmark data sets. (0.42 MB ZIP) [file pcbi.1001070.s001.zip › benchmark/MA0048_ma52gauss.sites_hs.txt_e.txt_bgonly.txt]

agaggccccaaaataagtatctctgaatccccttcattccacctgtatagtctcggggaaggaagggcctttgtctgaagagggtgaccccagttgtgcagagagagagtcttggctttcacgggaatcaaggtgaggactctgagggcggatgagaagacctctccccaaaaaaggcacattcacagagccctgccgctgctgtcaggcctgtgaggcccaggcaggggtggcctgtttggcacgcttagaCTATTTATAGgggggctgagggaggtgggggtattgtttggaggctggcggatttgggtcagcacgcatattcgtcccaggctgctagatactgaggtgaggacccctagtggagacgaagggaccagcaacgctagaacagtgacgtccggtagcgtccagccgtcagccctcagacgccacgggctgccggatgtgagtcatcctgacttccgctttgaaaaaaaagacccgagcggatgtggctc
caaagtgctgggattacaggcgtgagccaccgagccggccaactactgctgtacttcttaccccctgtatcaaagagttaaaatctaattttttcccaagatcggtctcactgtaagtctgctatctgtattttcccattcttcgtctgatagccaccgacattaatgaccagctcattacatgttgaggtgtggggagatgggggtagaaccccgtcaaccTTATTTATAGgtttagaaagactacaagccccaaaatgcaatttcacctcccaaaaactaccattcccaacatgcaatgcaaccaggacgagccaaggaaaaaaagtacaagtgtggctgcaaagtttgcccctcttgttaccctcaggcaaatgattgatttagaaaggccccaggggctattttttgcaggaacggtcactccctaaatccaggcagggaaagggaggagtctgagccgagtcacgccccttctcctgtaaacttgggtcgcctct
tggaagattcaccaactccccacccctcactccccactgtgggcacggaggcactgcgccacccagggcaagacctcgccctctctccagctcctctcccaggatatccaacatcctgtgaaacccagagatcttgctccagccggattcagagaaatttagcgggaaaggagaggccaaaggctgaacccaatggtgcaaggttttacCTATTTTTAGtcctctgtcctgacgccgcggggccagcgggagaagaaagccagtgcgtctctgggcgcaggggccagtggggctcggaggcacaggcaccccgcgacactccaggttccccgacccacgtccctggcagccccgattatttacagcctcagcagagcacggggcgggggcagaggggcccgcccgggagggctgctacttcttaaaacctctgcgggctgcttagtcacagccccccttgcttgggtgtgtccttcgctcgctccctccctccgtcttag
acactatacaggaagacaaggaccctggttattttgttcatggctgtatccccagcgctagaacagctcctgacacgtagtaagtaagctctcaataaatatttattgactgaatgaatgtgttaattaatctgaaacgcgcctaaacttttaacagcctgtgtgagagtcagagaggcggagccttcagacttggttagtccagggggcgtgggcggctgatgaactttcgaagtaggtcgagcagccgggcgctCTATTTATAGcgcccgcgctccgcaggatgcaggactccacccggctcaggttcgcagcaggtcccggaagccctcctgggggcggggccaccctaatcggcaggtgggacccagccccagccggggcagggcccctttaacgccccacctctccgccacgactttcgccccggcgtgacgtcaccccagcgggcgaccaatgggagtgcggcttactggcaggcggcgcaggcggccgctgcc
tgaggtaaactttgccccggaggtctggagacacttttttaatgtaacctgcttactaataattactagacttcagtgcattaaccctggaaatagattttaatagccaccccttaaaacaaaagacatgaaaagataataagaaaaaagtgccgcaactattatagaaaaacacttggcagcctgcttcagcccaagctgaggccacctctagcctctgctaaagccccccactcccaatggtcccCTATTTATAGataagagtgcgcgcgggacccgccttcccctctcggcaccgcccccgcccccgccccctcggctcgcctcccgcgtggctcctcccttttccgctcctctcaacctgactccaggagctggggtcaaattgctggagcaggctgatttgcatagcccaatggccaagctgcatgcaaatgaggcggaaggtggttggctgagggttggcaggataaccccggagagcggggccctttgtcctc
taaaagcaggcagattacacattagaggtagagaatgtgggatgatttgttcacaaaggaatggaatccagagggcataacagaaataagagacaggggaggctggtacggaagttcatcaggcaactgaaggcacagtttgcgcagcaaccaagaaaaggtgggatgtgaggcacgcaagatgtagaggtggggaaaggtttccaacagaattcaacatgaatttgctgtttgagtcaattgatccagtaccaagtctgtgagttcattttcctcttccttttagatttctcCTATATATAGaaaagtaaaactgagggggccttcccctgctttccctccttctgcttccctattttccctcgcattcccttccttttctgcagatcctctgcttaggaatggggcattggcccccgcaggagtgggcggggaaggggcggagcgaacagaggtgggcggctcccgtcctatgacgtcagccgtaaggcgctgctgtc
gggcgtggtgggctgttctgcagctgttttgtgatggatgagggatgatagatctatgttcaagtagcggaatcttagagtcaggagttggaaggaatcttggaggtggtctgtggtgacaggaagcctcttccaatagactgaacacggaagacttcctagagccggaggacaagggtttctttcctcttagcagtgagcttcttgtttttggaaatgctcaagccaagaatggatgttcagCTATATTTAGttccgctcggaaggggctttctgcactgaagtggtggccagcgggaaactccaggtttccaactcctgcacaaatcctttctaatatccatccactcaggtgagctggcagggcagtagctgtgcagggttcagggtcattatatgtcaatgaccttcagcacggattactaacaacagtaacatccgttaccgtttactgctttcctattaagcaccatgcactgtgcataacatgttatctttat
tgctggaataaagtctctgtcttccaaattccttttcggagaacttttgttcacaagattaaaaaggtcacgcagctggtgacggagcctgggttttttgatttagacattgtatccatgtgtgagatcctgcccatccccgctttcttggtgtcctgtgagtttaaattcatgaattcactctcaactgccaccgctaacaggacacaggccaattccaacacgaaccccaacggctctcctcagggtcacctttCTATTAATAGctttccggccaacccctcctctcagtcttaggccccactgcaagcctactcccgctcaccgtacagaacctaagcacaggatcagagatggggacaggttgactcagtcccatgcccaagtccgcaaattagggattcggctgcctaagggctagagaacgctccccgccccacaggacgcgccccaccccgccccctcctcctgcccctacgcacgcgcactctcacgcgcct
ccctcttcccggtagtcgcaagtgggagtttggggatctgagcaaagaacccgaagaggagttgaaatattggaagtcagcagtcaggcaccttcccgagcgcccagggcgctcagagtggacatggttggggaggcctttgggacaggtgcggttcccggagcgcaggcgcacacatgcacccaccggcgaacgcggtgaccctcgccccaccccatcccctccggcgggcaactgggtcgggtcaggaggggcaaacccCTATTAATAGcactccatatacggcccggcccgcgttacctgggaccgggccaacccgctccttctttggtcaacgcaggggacccgggcgggggcccaggccgcgaaccggccgagggagggggctctagtgcccaacacccaaatatggctcgagaagggcagcgacattcctgcggggtggcgcggagggaatgcccgcgggctatataaaacctgagcagagggacaagcggcca
cacgcgggcttctctgtgccaaggaaatgttcccttctcttcggcacaggactcctctttgcctccggcttgcactgacaaagagtgaactgtccacacccttattataatttcagtactctgaatcctgttctctgtttcccccaatttcgttttcccacgattaaaccttattcccttcccttttctgcttcaaattcccgtcccgcccacccaccgacagcctagcatttccaggagctcagaccccacttccctcaccctctccgtctcTTATATTTAGttctcctcttgctgtcatcgtacccccttcagtatcccctcgctgaacggccagtcactctttgccttcgaacagcaggcacgtcccctcttgaatgcttttccccgacccccgccccaagcaactgaaaaaggaaacatgcgcacttcagagcttggagctgtccgagtgctgaaatttataggctgggtaagatcacgtctccgtctcattctat
taaaaccccgtctctactaaaatacaaaaaattagctgggcgtgatggtgtgtgcctgtaatcccagctacttgtgaggccgaggcaggagaattgcttgaaccagggagcaggaggttgcagtgagccgagatcgcaccactgcaccccagcctgggcgacagagtccccctcccccaccaaaaaaacaacaagtgagcatcctgcaacctagcaatgccatCTATTTATAGgttcaaagatgttcttagccttattagtcccaaaaggaagaaaaaaatggaggatttgagaatgttcttagctttattgctaagcggagaaagaaaaccaacccatcccaaaaaaaaaaaaaaaaaaaaaaaaaaaaaaaaaaaaaaacctgggtgggaaattagggccatgtggcatgaaaaggaagacccaggggaagtgtggcccatctaggggtgtggctactgcagtgatccagctgtatcactgaacttccctggcatcat
agggtcacaggttctttccttccagtctttttgtgttgctcccactcccttttctttctcacatgtaatttttttccattttctttaaatagtatctcaactgggctcacaatagctcagggaaggagaaactgggacatgcctgattaatccattttacaggccaggaaactgaggcagatcccagttgcctccgaagctctgactcagcagcatgcagagagcCTATTTATAGtctgcgccttttctaaacaaatagaacaaaactaaccttgccaggtttccaagcttggatctctaacactccttcaacgttcaccccggcgttcctccccgctgcgccccctccctctccttgccgccccctcctcgggagcaggtggtaggctccgcgcccaacgcgcaagcgcgcggcatcgtggggcgggggtggggcgggactgagggcggagtgtgagcgggctcggttttgggccgcggcgggagcgggagtcgccgcc
ccagcctggcgacagagcaagactccatctcaaaaaagaaaagaaaacaaacaaacaaacaaaatccccaaaaagcaaaagtgtctgcatggacttgtgcctaactactcacagtggctacttcttgggggaggtgaaaggggaccctgttaaagaatttttcttctgtattgtttttcttcaactgagtctgcattaattttatatttaatactctccccacccctgatgctcCTATATTTAGttagctggtggaaggagaacctgcacctctggttttggcaaagtgtagaaggggacaagggcactgctctgcacctgcacaggttcttgcctcctggggtcagtttaatgaatctcagtggtgtttcttgggaagaacacagtggacactcacttgccagtcagtagacaaatcactgaagtccatgtctggcagttctcaatgtcatggggactgtaaggttgtcatgtctcacagttccctgacttagaagatt
aggagagtagtcgtttattattattattattgcaaaaagaataggagaaaggattggtgaggggtacaagaaaattagaaaatttcatggcgaaagtagaggcagttcctgtcagatgaattctattttgtctgtgaggaaacgggcgacgctgcctactgagactaagcaggagagacggggcaagcttggctcttcatttatgccgcctactcattgctggtagattctttatctagcctgcatCTATTTATAGtcctggatccctatacggcatttgacgctgtttaccacaagagctgtcgaacgaacgtgaaacactcagtgatactccaaccggaactactactcccagaatgcagtacggctcctgggaagtgcggggggctgggaacgcagcaggcctagccgtgtcgcctgctgccattggaggagcgctcccactcccaagaggccacgcgtagacggggcgcttcatgcggaagtcagcggcgtccggt
aaatacaaaaattagctgggcatgatggcaggtgcctataatcccagctactcaggaggctgaggtgggagaatggcttgaacctgggagacggaggttgcagtgagccgagattgcaccattgcactccagcctgggtgacagagtgagactccatatcaaaaaaaaaaaaaaaagaataaaaagaaaaagaaaagagaatagagaaataacggggatgagaaacttttcactatggatgtggtaaagtgtggttcttctgtacgcagatctCTATATTTAGgaaaaatagcacagaacattcagaagttgtctagtttcatcctttctccagtgccccgcatctcttgcaagggagtaaattaataagtcaggagttaggacccagagatatgttttagacttacacgatctgacagctgactgcaaatcaatgaagtgcactttgagaagcggcacactcggcgagaggggttgagattgttttattccactccagg
ctgaaagaaggcctgtggcgaagcggagggggacctaagtcagggacccccacctgcccccaggaaggatgaaaaggagacaaaaatcctaaagggaaaagccctccaggctgtaggccaatgagcggcgggaaggaggagtgaggctggggaacttctcccagagccagtcagagcggacggctgctgggaagccaatcagcgcgctcgagcctgcagcccctctgcagtagttatgccagagcgccctgtgtagagcggctgcgagcgggcagctgggctcggctgccgggagccaccgcgcgggctccgcaccctcctctcCTATTTTTAGcgcccggtccccgcgccgcggtgccccagtggcccccgccgcgctccacgccgcgcccccgcaccccgccggctaccggccgcacaaccgccaccgccccctggccgcgcggctcgcctcgccccgccccgtccctcctcgccccgccccaccccagtcagccccg
agtgattaattgtctgctgtattttattttaaaaggatctggctgtcattaagaaacagtgaattaacctcaatttacaactcatccttttattttttaagaagtgcattttaatgacttacaaaaactagaaataatctcaaatacagaaccgagattcatcaagctaacttaggcacaacctgagacttaatacagaagtgtattaagtacatgtcactgaaaaaagatctaaagTTATTTATAGtaaaatggatggcaaaattttcagtgtactacttgaaaactgccttttatttcccctagaatttgtatgtcccatgcatcactgtttcatgttagatgcgtggttataaaattgtgaaaatggagacttttctggtagcaaaagggttaagttctttttgctttaccagtttcaaattacaatgagaagcctcttctttcccagcagggttgtgcttacactactctttagatctctcttgaagagggctggt
cggaccttccgccgtggccccgcgagtgccacaggtttccacagggccggggcacgtggacccgcgcagcctgggagccaggaaccccaaccccggcgaggggcgcctcgcacccccgtcctcacgcagtccccgaggcctcccggtgactgccgggtgtgggaggaggaaggtggcaaccagccccgcagctccagttgctgcaggagccccccgggcctcagtctccaaatacgCTATTTATAGgggagtgagccacaggctgtcttcgcggaagactcacaggcgcaggcgcagacgggtgcgcgcccctagggtgcgcgcgagctaagaccgcggcccggggcagggtgtccccggccccgccccctgcagccctaccggagccagcgcgcctgcgtcgcgggcgcacggtgggcggagttcccggcgtctccgccccttacccggcgtgccccgcgcccggaggcgctgacgtggccgccgtcagagccgccatc
ataatctttcaaattccgctataaactatacaggagaaagagaaaaataagataaagctcctggaatgtgcactggtattgacatttcgttcaaataatgggctgaaggtgaactatctttactattgctcatgtgaatgatcaattattatcaatccaaactatcaacagtgctgcttattattgatttatactgcatggtttaaTTATTTATAGatccttccagacattaaaacatagccaatatttagcagttcccgccattcaccatgagcacctccacagcccccaactcctctctcccagttctgcccaggatatttatggtgagtagcgagttatctcctctttggcagtcatccctgctttcctgtgtggaggaattgcccacattcgcatttgcaaacagaggctcactcaagtgtcactaaaggaaaggaggtggagcctgaagagctttaaaaagcaaagctgagtcattccacttttcaaaaagagaa
gaagaaagaaaagaaggaaggaaggaaagaaggaagaaagaaaagaaagagggaaggaaggaaagaaagaaggaagaatgaaaggaaagaaggatagaagggagaaaggaaggaaagaagaaagaaaggaagaaaggaaagaaggaaggaggaaggagaaggagaaagggtagggtggggaaggaaagaacaaaggattgcttttccctcactgtgggcttgagcctgttccctccaaagatacagagctttggtctttacccataaaaaaggattttgaagtcaccccaccCTATTTATAGcccccacagtttagacaagatcctcatgctccactggccacacgagtgccctcaggaggagtagacacaggtggagggagctccttttgaccagcagagaaaacaggatggggcactgcctcactgaggacctgggggtgggaaggaaagtgccaacggcagctctataaaagctccctggccaggggacctagggca
gaggcaagtgctcacagcaaacttactctatgtaagccaaggccagatgtggggagaaggggctgagaaatgttagaaacgtgaacgcagtccaggcgggagaagagaagggggcctcgaggggtgcccctatgcagcccacacacacgccaggcactaacttggaaaagcaacaagcttggcgggagatcctcccgcggccggagggccctgaaccctaggccaagaCTATTTATAGacctagggggaggcggccaccagcgccccatcgaagctaaagggctgacagaagggctgtagcggcaagtgtgcgccaacacagctgcacacgcccagacacctgaggcgctgagaggaacttccccgcgatccgccccggctgcacagagcctcttctccccgccggggccccgcccagcctcacttcttttaaaagcagcagccagcagcgcgccggtggcgtgcggctcgaaaggccgggaggacgtcatcgacgcgct
ctggccccacggcgctggtgctgcaggcccccaccactgcttgttccgagctccccagcctcctgcagagttgcctgcacctgatggcgatgaatcaggaaggcaggcgtgtcctgggccacagagcagtcatggctgtcagccaccagggggctccatttgcaactttggatgtggctttggcctctttgtccaaagtgaccttggggcccccagacaagagacagggagactggagcccagccCTATATATAGgcacatacctggcccatccctgccctatcctggaagatgggggccaccacacgtgcaagggacacgggataggaacctttggccttgttatcagacattttaaaactaagtgcaaacgtgattatcaggtgcagtttttacagcagcaagaaacctgtgcttacagaaagaaacacgtgctagcaacccacctatgcggaaagccacacagagccattgttttctgcactctcaggtgacggctc
tttactttgccctgcttcctgcagaaaagaagagaactcttaaaatattttgatcagatgaattttatagtcaaggactatccaaagcatggagtaagatacaactctatgtgatgaatttctatgtgagtttctatatgataaattaatacgccaaatgaaacagtttattgaaacatgcaacttttttaaaataaacaaacatcctccagaaccaaagactgatgctgttaatgctttagacCTATTTATAGtgtgtgtgtacctctgtatgtttaattttctttctttctaatcaagtgacctgttctcgtttggttaagtttcaaccacaagacaccactgtatgctttttttttttcaagatacacgtcacagcacaccaagaaaaggggaacttccagtgtctgtggtaacatcacttgataaacagactcctttaaacagcaagtgcctgtctgcattctactatataaagcagcagagacgttgactagcgc
ctagagacaaaggtccaggcggtgccagtgtcgcgggcaacatcaagctcaagagtctccttccgttggggcgcccgagctcctcactccggactcgactgacgggcaaacatcgcttcccccccacagactataggttccccccctttctcccctcccctagattttttttccccccctcccctacctctttcccggatggcctcttagacgaccttggattggttaaagttCTATTTATAAcgcctatacactgttcctattggtccctggatacaaacaacgacgccattttcccaccagttctatggaaacagaaagttacgcctcaaggctttctgggaaataaagtccatactctggggccaacgcgcaaatcctcgtccgcgagaactgcaaggcccgcaatgccctgcgcctgcgtggaccggtgcgggggcgggggggaggtgaaaggggcggggcaacaaagcagtagggaggcggcaacgacgcctgcg
tgattctgtttgtcactcctaatcccaaggacactggagatcattattcattttaatgtgattgctgatttctgtttccccagtcttgtagctccttaaaggctggggctgtcttgagcagagctaacctctgcacctactataggtccaggctatagtatggacctggctggataagactgttggtatcatgagtgggacttgcgccaagcctccggatacccagactgtcagatgagaacaaattcctcatgtcaccgtaagatacatttacagcggagttttcttttgggcctttgttgttgcgtcgctacagcaaacttCTATATTTAGaaaggtaggggtcctacgggcagcagccagggcagccctggagctgtcgctggagtccgatcatgtgatcttcaacatggcgacgctcttggttccctacagaaaggggcggagcctggactggggggcaggctcagattcaggttaaattgtggattgagctcgca
atcttgccaatgttaaaacaccagattgtacaagcacaagctgggacgcaatgtgtgtccctctatccctacattgactttgcgggggtggggatggggtgcggggtgagtgagggaggactgcaagtgacaaacaggattcgtcaaaagagaggtgtattaaagtgccgatcaaatgtaatttaacagctaaactttccctccttggaaaacaggtgattgttgCTATTTATAGgtgaatcgatgtaaacctgtgtttggtgcttagacagggggcccccgggtagagtggaaccccttaagctaagcgaacaggagcctaacaaagcaaatttttccgtctgccctttccccctcttctcgttggcagggttgatcctcattactgtttgctcaaacgtttagaagtgaatttaggtccctccccccaacttatgattttatagccaataggtgatgaggtttatttgcatatttccagtcacataagcagccttggc
acaccggcctggtccttttttgtattcctagcctcagcacagggttcggaacataccaggccttcaatattatgttttttaaaaatgacaaaagccttgtgtcccaattttgctttattagccgaacgatctcaagcaaatcactcaaaccacctacgcctcgtttacccttctgtgaaatgtaatagctacctcaTTATTTATAGgtgttaaataaggcgatgtacctacaaaagcacactgcacatcttaaaatgccgtacaaaccgtagatgtttattaataaaccggagtccgtgtcttccctcccctcaggcacgtctcgtcccgacccctccctcctcccagcccacacccttactgcgcccttggccctgggtcccttgggattgcaagcgtgggagcctcggccccgcgcagctccctccggcgtcccgcgccctccttccttcctcgccaggacggacgcacttccggcggatgtgggggccagccctcgg
taggattacaggcacctgccaccatgcccgactaatttttgtatttttagcagagacggggtttcaccatgttggcaagtctggtcttgaactgctgacctcgtgatccatctgccttggtctcccaaagtgctggaattacaagtgtgagccaccgggcccagCTATTTTTAGcattcttaacactatgttaaataaaaagattaaactttacactccttataaatagatatgtacagtatatcaacaaatatatggtatgtctgtgttattaaaatttaatgggactttgaattagaaagaaatttctaaaaagcccatggggcagggaaagatgaggtaatactgaaaataaaagtggttgagaaactgctctacacccatgtagacaggacataaaggaaagccaaaagagaagtagaaaaaaacatgaagacgttcagaaaatggaagctagtatgttccttatttaagacctatgcacagagcaaggtcttcag
gtatattactaatacattcttaatttgcaaatttgtttgagataatttatataaacaaatagagtgaattaaaagttgctgctcagagttaagttaaatgtcaaatttttaaaaatttaacttttagttaaattactttgccattcctaacagatcaagaaataataaaagtaaactttatgctttttcttttagtgtgcaaagtagacatacatacagtacataaggagatatacaatatatttgttattaaaatttaataaaaatttaatttcaattaaCTATTAATAGtcttaaaagactctggaggcaggcaagagaagggagtgtcaataatgaccacatacacacacaaacacacacacaaaactggttgaaaaactactctatacccatgtagagagtaaataaatgaaagcaaaatcagacgtagaaagtaaattctgaaaatggaaactagtatgttccctatttaagacctacacataaagcaaggtctt
aagccgggtcccagcaagcactgcggccaggactacacatcccagcatgcaaggcgcacacttctcccagcgggactacgattcccaacatgctctccggacagctggccggcctccccaccatcccggtgtctggggtctctgcaaaaatggggtctgtctccgcccgcccagcctccctttagcgttaaggatcggacaccacctcccggtagtaaattgtgactattccgagttttggagtcattCTATTTATAGtgttttattagggcagcaaaacgcctgtggctagggcgggagtgggcggaggcaggtttgagccaatggcacgggagcggccctgtcgctgccatggcaacggcggccgttctccggggaccggctgcccattgggtagaatctttccagaaggctcgagaagaaggaagcggaagtggcacgtggaggggccggtggaggcgccggtgagtaaatgccgcagattctggaaagttctgatc
gacgtgcgagtcaacaaggtacaggacacatttctctccggggaaatcttgtgtgggcgccgaggcccggacgtagcaaccaaacgtcgggaagaggcgccaaaaggatgctgggcctggctccttgaagcccgggttttcccttttgagagccacaaccaagaaataaaaatctagcaaagagggggccactttctgcggcgagatacgccctctcggccgctcctccagctcccaggccccctccctactcgacggtgagcagcgccgcggcccgtgcagccaCTATTTTTAGgtgcggcggggccccgggggccggggtgggggaggcggagggtgggcccgcggtcacgtgagtcgggccagctgctgcggggggcggcgggccccagcgccgggagtctgggtagggggaagcgcccggcggccgcctccgccactgcagctgcagcccccgaggtcgccgcagtaatccggacccggcagcacccgcaccctcg
catcataaacttttaaatccgtgatccccacgttacaaaagcagaagtcccttttagacttttagcgaaaactgaactttgccggtgtcccacacggagggagggaggacgggaggccacgccagggctgcggggctgcagggcgtggacgcatcctggccggggcgtccactgtcgacgtctccacatcccaggagggtcgagacggccgcgCTATTTTTAGtgcgagccgtgcggccccattccaaggaccccgccagtgtgagtcactgacagcttcgcgaatcaacggtgcccagaggaaaaaacttctcatttggacttctaggcccggcagtggccggcggccagggccccccagtagggcagggcggggcggggcggggcgcacagagccagaggggcttgcgagcggcggctgagggaccgcggggagggggcgccgagcggctccagcgcagagactctcactgcacgccggagggcgcccttcctcgctc
ggccgagcctgcgctgccggcctccggccctgccggccgcccaatcagcgggcgccccccgcgcggcccgcccctccccctctggtgacagaaagtcggcccagcagatgaggaagtggcaggcaggcaggctggccccggggacttctctctggccctgctccctccgagcgctccgccgtCTATTTTTAGgcccctacgggtgagtctggaccttccacggactctccacgtgccggcgccccctgcctggccagcccggcccagcccggcccagccctgccctgccctgcccaggctgtgggcgagggtgttcccggggccagtgggtgggaggtcccagctccctggggccgggcctcgccagcaccctccctcccccacacccccgtctctggcccccatttgcctacacccgggccttcctccaccacccctgcatttacctctctccctcctcctctcccctccctccccccgctaccctaactttgccaggc
cttatccccatcctcatctttctgcgtcgtctaattcaagttaggtcagtaaaggaaaccttttcgttttagcaacccaatctgctccccttctctggcctctttctctccttttgttggtagacgacttcagcctctgtcctttaattttaaagtttatgccccacttgtacccctcgtcttttggtgatttagagattttcaaagcctgctcCTATTTATAGtcttccttggattgcaacttctctactttcgggtggaaacggcttctccgttttgaaacgctagcggggaaaaaatgggggagaaagttgagtttaaacttttaaaagttgagtcacggctggttgcgcagcaaaagccccgcagtgtggagaaagcctaaacgtggtttgggtggtgcgggggttgggcgggggtgacttttgggggataaggggcggtggagcccagggaatgccaaagccctgccgcggcctccgacgcgcgccccccgcccc
gacatttgtgataagaccaggtacccttgtcacaaatgtcaggttagaatctctttgctgtggggacagagcgcagccggcagcaggagtgcttttcagggttaagggcgacaggagctatgcggagccatctcacaaccctgtccagggcacactttattgctaggaggagatgcgcaaacggtagcgatcagttagagatagatcctcttgtccccttttatctcaggactccaaggCTATTTTTAGcagtttctgtttaatgagcagccattgaagcctcccaatggcgagaatgagcctgcatctttaccgaccccactccacagacgaggaaactgaggctcaaagaggcccgggtcgcctctggggcagactcccgagccgcgcactgccgggcacgtccagcaggtgggagtgggcgcccggggacggcgcggtccctggtatttttagtggggtggggccgccgccgcccgcccctccctccagcctccccg
ttatcatcaaataaaggatgaacagatgtaactcagaaactgtcaagcatgctgaagaaagaccactgcagaaaaatttctcctagccttttcaaaggtgttaggaagcagaaaggtgatacagaattggagaggtcggagtttttgtattaactgtattaaatgcgaatcccgagaaaatttcccttaactacgtcctgtagttatatggatatgaagacttatgtgaactttgaaagacgtgtctacataagttgaaatgtccccaatgattcagctgatgcgcgtttctctacttgccctttctagagagCTATTTTTAGagccagaacattcctcctggaaattcaacctgtttcgcagtttctcgaggaatcagcattcagtcaatccgggccgggagcagtcatctgtggtgaggctgattggctgggcaggaacagcgccggggcgtgggctgagcacagccgcttcgctctctttgccacaggaagcctgag
cccggctattcaggaggctgaggcagagaattgcctgaactggggaggcagaggtcgcagtgagctgagattgcgccactgcactccagcctaggagacagggcgagactctctcaaaaaaaaaaaaaaaaaggctggaaaaatgcctgaaaataggctcactggccagtatgagccagctcccacatatgactgttccaacacaaagccctgcaggtctCTATATATAGcagacagagataataatcctgaaggaatgtcaaatatttacctgtatgtgtgtttaatactgttgttattggttcctagctgccttagataggtcattctttgtaacaatgaaataaacatatttcatagagggcctctatagggctaattggaaatctgcctacactgttgagtaatgtttatagttggttactgatttccagaggtcaagagggcaatgtgattcatctgctattacagtttatacttcttgattcttctatttggcc
aaatgtaaattagaactcgattgaaatctgtgtgtataaatataaatatacacttatttacatttctaatctaatctgaaggtccattgcaacgaatcccgctccgctctgacccaagaactccgcactttctctccaccagcctttcaaatacctgaacttcatgccttcaagaggtggattccggcttctttacagcgcaatcactagcaggtcatttccgtctagcttgcagatttcccattactgacacaaacgctccctcagggcgtccccgtctggactacaggagaaagCTATTTATAGaggttcaacttttcaacttggcggggaattcctctccctcttacacagtttgcagcgcgggggcggcggggtgacagtccccgtgcatgaatcagccacccctcaggctccgccccggcgggggtcggccggacgctcgccccgcataaagcgggcacccgggccgcctggagcagaaagccgcgcacctcctc
agcaggtggtcgttcaaacgtcaggcgagggcaccagctggatctggaggaactgagacagtgaaaggaaagcaggcaaggttctagtctgggatatgcacgaatcgcggtctcccttccctctctatgcctccgcagtccttcccgttcccaaaggaggaacagcccgagggctcctggagcaacggaaggaggactggatgcggggaagggcaaagggcgcggaacggggtggggagtctgcgggcgagCTATTTATAGactggcgcacctcccccgccggctcacggccgcatccgccacatccgaaggcgccgcgacttcccggagaccccgaagcgtgcgctctcatccgggtcctgcgggcgctggcggaaagaggcgaggcggtgcctccgggggcggggcctccttcggttggcggcctcgggcttcgggagtcctccaagaggccaggtgaggccgtcccgtgatgccccgcgccccggccgctctggcct
cagagattggggcccatggtttgaaggctgttcacaggcaccccgagacagcgtcccccctctgggcgcactggatttgacgttgcaggacgcgcggctggaagccccccaggccccgctgctcacagaccgggactccgcctccggttcccgagggcgtggcgaggcgctgcgggacgcccaacaggtgcgtgttgtgtccccaggccccgcgctccgggcggagtcaagagcctggaagccggcagcccgggaaaagggggcgCTATTTATAGccggggcagggctgggtggcggccgctgtcctcccgggaggggcgggccgcctcgacgccgccctccctggcggccaatggagaccgaggccccgcgcctggattggagcggacgcggggggtcagccagccttgggggccggggcctggccgggggcgggggggcaggcgaggcgaggcgggcgccgtccgcgcggttataaggcggggagttccctgcgccgc
tgggctgttggttatggtggaattacacttttctcttccattaggctgtgtgaactccttgaggttgtgcaatacgtttgtctgatttactactggttagcaggctctgagaagaatggctggtacacaggcggagctcaataaaagcccttactgaattttattcaatctatatgtggatgaagacctccgccccgcgcgcccctcccgcaagtcccactgaggCTATTTTTAAtctgtccggctcccagcccccgcgggtccccccaccccggggctgaccgggtgattcaggcagccctacatcctgctggggtggtgggcttcgagcgcgggtcccaggacgcagtggggcgcagtgcctgcggcaggcggcaggaggcgagcgtggcccaggaactcccgcgggagggtcgggacggggcggggcttgggggcggggcggctcagcgcgcaggcgcggggccaggcgcctcgcgcggccaggggcgggcggccgc
agaatctgagaaagacaccacctacttcagaagagcagaaactctttacaacaccaggattgggaagaggtggctaaagaaaaaggaaaatccttacacaaagaactacctgatacacatgaaagcctacactgagaacatctcatctaggtcttaccaccaaaaaggcatttttttccctctcatagaaaccacaaaggtctgaatctgacccagaggactatccttttctaatcatggaaaggaatcttCTATTTATAGtgtccaagagctccgaccaatccagtagcaagagaaagggtggccggggtgcctactgatgggaggagctcctgagcccagccctggaggcctcagagttcaggggcccacttagatgataccagagagcaagagagaggaactggggtttgcgaaccttgtggctttgtctgtttcctgtttcagcaaggctgctgtgcaaaaagaaagacggtaccaagaagggacgtgttaatggg
gttttaatacttgggtaaataaatggcatctaaacaaagaaagaaactgaaggcagagccaggcccaaccctaggagactgaggaagcgattctgctttgcctgcccccagctcaacccctgcactaaaaccccccggccccagccccaaggtccagggggttgtattcctgggggcgacccggcgcccctcaagtctccctcctcttgcacacacacacacacaaaccagactcgaatccccgcctcccaagggaaagtgttttttaaggtCTATTTATAGgcctgccggggccagggaccgaggtgggactgagtggccggaactcctccacctgggagagtcggtccgggtagctgcggccaagctgagtcagcccggcgggcggcgcacgcggcgccgcgtgacccgcagccacgtgacccgcgcggggccgggccgccggcgcagtcgctgcagccgccgcgggaggcgtccgtgtaagtgggtagcagggctgg
ggactttgaggggcaggtgaaggcagagcgaggagggttggagagggagcgtgtgcacgtggtgtgtgtgtgtgtgtgtgtgtgtgtgtgtgtgtgtgtgtgtgtgtgtaggtgatccaagtgaccagaaggacgcctggaagagtggacggttggcgagggagtgtgtgtgtgtgtgtgtgtgtgtgtgtgtgtgtgtatccaagtgaccagaaggacgcctggaagaaaccaatgcttgcgggttgctgcaactacagggagcaagtcacctgtgcgCTATTTATAGccccagagtctcgcgctgggaaaagttgtgcggggaggggaggacgtcgggcaagcccgggcggcacggggagcggtgtggaagcccggcggggccagcgcagttgaggtctggggagcccggctggcatctgctccgggctgcggcgcgggccccgcggagcccaggaggcggcgggtgcttccggccaagggccctggcggccgccgcg
ttatcacaatgattaccgaattaattgtaaatttttttatttaaactagtcacaaaggtatcacaggtatgacttacacctaacgggggccaaaagatgggttgcgaaacgaatgactgaattatccctaacaatcttgggaagaaaacaggattggccaggcccatcccgagaggtccacgtcaggcaggggccccgcccaccgcgggaccaagcggctaCTATATATAGgttttcattcggggccgcgccagcgctgaggagagtcagacgccagatggttccgaaggtcctgcaggctctcggggcaccctacagccgacacgccaacaaaagcttcggagccgccaaccccaaaacggaaacaccggagccacaagctgagctcgcgtagggcacgctcccccgggagtgcttccgggacagggggcggggtcgccggaagtggccgtccgccgtccgctgctcgttgtttaagcggctgacgggaaggagaagcc
gaagaatttaccaaaagaaggaggaagcaagcaagtttaaactgcagcaatagttgtccattccaacctctcaaaattcccttggagacaaaatctctagaggcaaagaagaactttatattgagtcaacttgttaaaacatctgcttttagataagttttcttagtataaagtgacagaaacaaataagttaaactctaagatacattccactatattagcctaaaacacttctgcaaaaatgaaactaggaggatatttttagaaacaactgctgaaagagatgcggtgggCTATTTATAGgaggagaacagggtttctgagtcaagacacacatgacagaacagccaatctcagggcaagttaagggaatagtggaatgaaggttcatttttcattctcacaaactaatgaaaccctgcttatcttaaaccaacctgctcactggagcagggaggacaggaccagcataaaaggcagggcagagtcgactgttgctt
cagggacaagatgacctcaggaatcccaggctgcgggggtgcctgcgtcctcccctcccgagctccactccgcaggcgagacccccaacactgctccccgacactctccgaggcacccctcctccgtgctcacacccaaacacgtctgctcacccgtgggcttcccaccccgaacacaacgaggactgtccaggtgtcagtgacggtcaccccgacctggtcccctgtccggcctcgccaggtcagcacccgccgcgcgcacagcagggccggTTATTTTTAGgccgggcctggccgtggctcaggcgccacctcactggggaaactgggaggtggtctcagcccccttttgggcctcagcttacccatctatcccaaggaaccggggtaggcctgggcggcgcggggaccccaccgcgggctcgccgactccgcccgccggaggcccctcccgcgtcccgcccctgcccccgccccggggccgcgcggctgcctgggag
tgattattgatagcaatcaactcattgtatacattaatcaaattattctaatgcgtgccaaggtttcacatgctttttttttttcaaacagatactgaaaagtcttggagaaatcacacaagaatataataatcatttatgtgattttacccgtcatcagctttccccttctatctgaacatttaaacctctctagataacaagagttttactataatattcaggaataagattcttcctggactaggaggatgtaTTACTTATAAagcctctgttttcagcatccaatctctgagcaaaggatctcccaccacctgctgcttccaacaagcccaaactctcgctccagctagctttcctgggaacagagcagaaaactggaagggaggggaagaaggctggtgagagcaagaggcggggagtgaggaatgggaggctggaggaggcgtggcccggcttggggccgtcgggataaatactgagaactgggtgcggggtgt
ggcggaggttgcagggagccgagatcatgcgactgcactccagcctgggcgacagagcgagacggcgcaaaacaaaaaacaaacaaaaaactacaacagaaacacccgcttctttggggaagaccatgggcggggaagagagggaaaggaggcagaggcagacatcactgcccccgcaggctctggcaccatgttggtcggctgagtggcggagggtggggcagaaaagcagaccgggacgaggaaggcgctgtTTATTTTTAGacggatagggcgacttctatgtagatgaggcagcgcaggggctgctgcttcgccactggctgtttcaccacgaaggagctcccgtgccgtgggagcgggttcaggaccgctggtcggacctgagggtcccagctgtgtgtcagggctaggaaggctcgggggtgcgcggggcaagtgaccatgtgtgtaaagggtgaggtatatggagctgtgacagggcagaagtgtgtgaagtc
gctcagcctcccgagtagctggaattacaggtgggcaccaccatgcccagctgatttttgtgtttttagtaaagacagggtctcaccatgttgaactcctggccttcagtgatctgcccacctcggcctctcaaagtgtggaattataggaatgagccacaacacccagccttcttttcagctattttaaaagagcataatcacatatttCTATTTATAGtttctagatacagtactgattactgattaggtcacttccaccattaaaatcttcaaaccagtgcaacaattgtacatgttttgttttcaagtacacacatgaagacccaacagtgatacaaggcttgggatcaaaaatcactagaaattctcacaacctgtttgtattaccacttcttccaagtgaatgtcacttaattttaataatggtaaacacaacttaaggaggttgagagaaatccaatcaatataatatctgtaaggacaaggccgagtcgggt
atgcaccggtgtataagcctgccttaagtgctatttttaatcttttttaaaaacaggccttaaaataactcatttgggtacaactccagcggctggtggagtgggcttaatatattaaacagctgtttattttggtttctttttggtaacagcgacacggagatccgcatttgtcgcagtttccaccgcgggcgggaagtgtaaacacaagaaatacaaacatagcgcaacggctCTATTTTAGAcacagcgccaaaccttgctggctccgcgccaggccgagccccaccctctcagctcgcggccaacacccccaccccgcctcagagcccgccgcgcccgcggggcgacaccccccactccatcatcccggaggtggtgcggccgagccccggacccaattggcggaagcggggccggttgtgtgcgcgcgcacaaatgcccggatgcgccgcgacgacccgcgcgctcccctcgggcggtagggggcgcgcaccgag
gaactcgggaaccgcgcacatagtactatattttatttatccattcaccaatggatggacgtttgggttgctttcactttttggctattatgaataacactgctgtgaacattcatggacaagtttttatatatacataggtttcatttctttggcgtattttatatatatatatatatttacctaggagaattgctgggtcaaatggtaattgtttaaccttttgaggaactgccagactgtcttccacagcaggtgcttcattttacagtcccatgagcagtgtatgagggttccagtttctgcacCTATTTTTAGcacagacaaattttcagcagccccggggattgggagcggtggttacctctgcggaacgtgccccgacagccaagccctgcgcgcaggcgcactggtgggagggcgggaacgcgggagcgtcgccggaggtggggcgtgcaggcgttaggggcggggctgtgctgcgcgcgcgtcccggaagc
ctcctggtgcagaaaagacacccagtcagcgacttgcattatctgcaggcatgagtgaataataataatgcctaacccttatatagtgctaattccacgcctggcactgttctaggcactcatataaattcatgtaatccacacaaccccaaaactgatgatatctcttcatcttaccaagcactgagcagttaaataacttgctccagatattaaggggtcgagctggggtttgaagcctggttacCTATTTATAGaccaagaactggaaggaggacaagagctccgagaaggagtcaggtagggcgtgatctgtgcgctttacatctaagatcttccagctcccagggagcccgtttcatagagcaggagatagaggctgggagggacacggagagcctcgagagccgtgtggaggaagcggtgctgtttggggtccgggagcaagggcgtggcctggatgcgcgggcgcccgggacggcacgtcctcagaccaaact
ctttcatatccctctccatccaacccttcagcctgcctcagttgggatttgtaggagtcctgaagctatggaccagatcagaggtgccttcccttccagaatctattttccaaacttcatcgattgcctatatttatatgcatgcatgcacacacacgcacacacacacacacactctcactcaCTATTAATAGagaaaaaggactcagcacccagacatactgcaggctcttgaagaagacagtattttcctgtgagctagaggatcttcctgttattctccatgcagttcaaattctgtcaattattatccagttagtcatcgctccagaggtggactgtcattaaaaaaaaatagaaggtgtgtgtttgtgggtgagtatgtgcatgtgttgtgtatgcagggggtggggaggggcgagagcggtcaaataggaagtgccttggtatttatgttgaagtgcacactggtttaaattacccactgggaatatgattat
gaagcctggactgccatgaggaaggtcgattcaccactacagacagggagcctgaggcctgggtggtgccgacaagtcggcagtcacgccaggtcaggaagcgccgaagccgcgggaaaccctggactccatcccgggatttgtccccgtgtcgaagatggtatccaggtcgccgaaaacttcccggaagtttagaccaagacctacttattatctacCTATTTATAGaaggtccatgattgttccacataaagtcagaagggaggaaaggcgcacgcgcattggggacttgactctggaaagcgtccagaccaaggtcagcggagagtaggcatgtagcttctgcagttgctcctcctcaccctccgcgacctgatttcctagaagggctctgtcacccgaaaagattttccactggcttagaggagggagggcccgccttcccccgttatccattggctgctcgttccgccgcaagttgggggcggggttagggcgcc
ctaagcaaaactcttggtgggctctttgttacattccagcctttgaataagggcactggctctatcagctttgaatatataactcaactagtcagtcagtagtactgaaacagttgttacggaggcctgcgttattgagatcgggcctgccacacttttaaactttttctgacatggacaaagagaaaaaccaattctataatCTATTTATAGtcactgagtaacaagctagagtattcattaaaaattgttgtatttaacctatattttaagaaatgttttggaagttactggctttttttactgttctcattaaatttcttaaataaaaaggaaaactaaaaccttcaatctgaacctcatttttttaatctatagaatattctgggtaaacataacatacactttttaaaaattattctgaaaggaagagaaaagttcttgaagccttctctgaactgttttttctcttcccttgttacaggtatccatttttcagc
attggttgcttatttccgtcaagctgaaaccaaaagtaagcaaccaaaaagcaaccagcaaccaaaagccttgttactcaattaattaagagtagatttttatatttgatagtaggttccttctaaatatagaaactgaaaatagagctatctccttcaattctcctttttctgtgtattcatccagaatccagccaccaacCTATTTTTAGggcagcaatggactgatgttctttagggaggacgtgaatctcgttccaaatgctggccagtcattgggtttctgcagcactagaaacatctatggttgcaggtctgcagtttatctgttttaaaatagaaacaaagtttcattcccccccccccccgtcagcaggaattccgctagctttagtttcactttcccctttcggtttccctaggtttccaacttgcaaggacacacccacagcttattacaccattggctgctgtttagctcccttatataacactgtctt
cagcgtggcccgcaatcaggggaaccccggactctctgacgctgttactaggggcgcagcaggcgctgtgctggagcgatctgcggttcccagggcgaaccccgcctgggaaaaacccagcgtgggcgccagcggcaacgcccgctcgctttcatgcagtttgcctggtggccagggaaaggtcgttcttggcctcattttgtggattaaaagtgtccgcgacggaggttcagagcaagacgcagcgcagggtcctctggggccatcggcgtcgcgcccccCTATTTATAGggccccgcgggaccgtctcaggcccgaggggttggggtcgccccaaactgcgcgctctcagcgtacagcctccaggccccgggcccgccccgggtggaggcggagtctggggcagcagctcgccgccgggcgggccgggggcgggccgggggcgggcgcgcagctggagcctgcggctgaggctcgggcgcgctcaggcccggatcctg
tataaaaaaaaaaatttttttttttaatttagctgggtgtggtggcatgccctgtagtctcagctactatggaggctgaggtgggaggatcacttgatcctggaaggtggaggctgcagtaagctgagtggcaccagtgcactcctgtcaaaagagagagaggagagagagagagagaaagaggaagagtccctaaagaaacctataaaactggggtcttatggatgctagcacatatcttggaaagaactgccagcgccagtggattacagaagacaactgtggcCTATTTTTAGtcttgccagctcaggcgtcaactcgtggaaaccggttaatgacccgaggggacagcggattctcgcctaagcaagatcccgcagatgggagggcgtaggaagaggttccccgggccggctccaggccccagcgggcgtgggcgttggcagtgagcgaggggtggtcccgcgccgcgccggcggggggcgcccgaatgagagcgc
ttcagccatgttccattctccgagatttctggtagtgcttcaagaatactggtctccaaactcttcctgaaaagggctaggaatgcttctgcctgaagatcttacctattctttctgggccccgtgatctccctacatgattgatcaacctactatttcaactctttcaagccttttcacaaatgtcaacttcagtgaggcctctatttaaaaatgagcaccctacgaaatcctttcctcatttctgattatcccctgtgaatttacatctgcctactccgtaccctcagtttCTATTTATAGaacactcttgccgggcgcttctcctttaaatcttgcctggaaggggcggagctatgtcccagactcaccgagaggagcgttctctaggctccgcccacttacgtctcagtgggcgccctaacgaacccgggatacggtctgttcctagtccgctccggaaatgcaactgcgtacgggctggccgcgtaatcgtgacg
ccacagtaatctagtctcaggaatagtgagcaacaacaatggtgcggtgagggctttcaggggatggcagctagcccagattaagaaataaagatgaagtctggctgggtaaggcatgccacagcaacgactgttcacccatatcccgatgctggctttgcccaaggagcccctgggccccgcagcccagcccgtctcctacgcagccaacttgccgcctcaCTATTTTTAGtccaggcacaaccctggagcttgggattgtcacctcagtcctcactgtctcatccccattcacggctcccgcctccgccgcccacagcccccacacctgcccccgccctgactccagctccagcgcccggccgccggtgctgcagccgctgccatggtgatgggtctcgcgagaactgccgctagctaccgcgcagctatcgcgcgatcggggaggtgggaagtatcccgggctgggggtgggggtacgccgcacagctccagtcgcc
cttctactgtccatatttcattctcaaatctgttattagaggaatgattctgatctccacctaccatacacatgccctgttgcttgttgggccttcctaaaatgttagagtatgatgacagatggagttgtctgggtacatttgtgtgcatttaagggtgatagtgtatttgctctttaagagctgagtgtttgagcctctgtttgtgtgtaattgagtgtgcatgtgtgggagtgaaattgtggaatgtgtatgctcatagcactgagtgaaaataaaagattgtataaatcgtggggcatgtggaattgtgTTATATTTAGcgtgtgcagtatttttttttttttaagtaagccactttagatcttgtcacctcccctgtcttctgtgattgattttgcgaggctaatggtgcgtaaaagggctggtgagatctgggggcgcctcctagcctgacgtcagagagagagtttaaaacagagggagacggttgagagcac
atcagaacaaaaacctcgtgaggggagaacaccctccggaagcacagttttaaagtttatttttaacattttaatactctactttttaaattgcccatcgttacccacgatagtgaaatgaaaattaagctcccctggggttgccccgtcaaccctccccgcaccaagtggaacaggcggagctcgagctatgccacCTATTTATAGggaagcagcccggcggtcctcatgggaatgtgccgtacacttcacctctttcgcttctcgctctacatcatccctgagaagcctttttaaacacttgaatgtgcttgtttcagagtgtatttgtaaagtgcagtcagattttgttgtacggaagacgggactgtgatgccttgcaatttccctctgccttttgcattacatggcgccgccatcttgagcagaaatgtatcatggggctcgccattttgcatggtcgagcgggtatttccggttccggcggggggcttttctct
tctacacgcttgaagatcagctagcgttcttgctgacaggtaaggaggacgcgcttactgagtgccaagcactgctcaggcactgattctgtcaatctctgtcaatctcccgacagcccaagggtaagcactgttatcattattcaattttacagaaaaaaaatgcgggggagaggtcaggtaacttgtcgaaggtaacgccgctagttgctttaaacaacaacaacaacaacaacaaaacacactcacacatatacacacacacCTATTTATAGaatcgatctttcctacgtccagcaagggccaattagagatggctgtggcacggcggccccgccccggaactcctcaagagcttcgcccctccttacctatggaaacacaggaagtgacctatgctcacacttctcatggcctcggccctagtgggagcaactcgctgaagccgagggcagaactggcggaagtgacattatcaacgcgcgccaggggttcagtga
agttggggctctttctgggaaagagggaaactacaagagaactacaaggctggcattgaggggctcttgcagtctctaaacccaccatccctttcattgttgaactggggtggtgagcctgcacaagcatgggtggtagctgacttcccttgggcaggtccagaacagggagcagcattctgcagaaggtccttttccagattgagaaacccaaaccctgatctcctcttttgatgattttaCTATATTTAGattgcatgacagatgcccagataaacagaagtttgcaatcaaagcaagttctgggatggagctgattagtagatttttaatggctattagcttgataatcacgcaccaggaatagctcccaggcagaccaaacccacgtataagtggatccacacccatgtacacaacacctagttggcaggtatataaggggaccctgaaagcctcccagcagcacagttgagtctccagccttgactcttctcaag
ccgggcgtggagccgcgccctgcgcgattggccaaacgggtggcccacgattggctgagaccctggcccccgcctcctcggccccaggagggtggggcgtgggtgtgggctgcgcggcgcgtgctgcccccggggatcttgcgcgcctcccgaacagccgtgttgtcgccagggccgcgccttccctcccacagcgcgcgctgcgcgtgcgaaggtctggcggctcttgggactggcggggctgcgcgcggggttagggtgggggtacgggaaggctcaacccaggacctgcgtaccttgctttgggggCTATTTATAGacctgccgggagcagggggcgcaccgggaactcgcagatttcgccagttgggcgcactggggatctgtggactgcgtccgggggatgggctagggggacatgcgcacgctttgggccttacagaatgtgatcgcgcgagggggagggcgaagcgtggcgggagggcgaggcgaaggaagga
ataatctctgtggtttactgagtgcgcctggacatttatgtgctctcagtttctctccacaggaaatgcacaggtgagaaactgacgttaagggggactgagtgtcaagctagttagtggcagagggcagattcaaacccaacacggtcctcccctgctgcccctcggcctctgcctccaggtgggaagcgcatctaccggacggtcggcccggtgaggcgcagcgccccCTATTAATAGatccgcggccccagcgctccacgcctggggagcgcgcgcgcacgcagcggcgcgagcctggcggcggcggcgacaacaacaacgtcacagctcgagctttccttttcgggagtccccggcacacatcctgtgtccatgtttgggcatttacgtcacggcggcagggccggggcctcccaaaatggcagtggcccggggagtcggaagcccggagccagcgccgccgcagctatataagtgggggggctgtgggctggggg
gtccagtcaatggacaactctgagggagaagggccagtagagggtggggccctggccctgagcatcctgcagggctcagcgcgggcctgacgacaccctcccttgaccctcgcggggtctcctttggtagcttctgcccagcgggggtcaagtacgtggggtgctcttgaaactgtcatggggggcaggtctgggtcagatctccccaatgcctccacatccccacgtggccctcccgactggtcccattggtgtggagcatggcccggtccgggtctgggccgagggcggagggCTATTAATAGccagggacggcgagcagcgggtcggtgggacgcgcagcagctgcagaacaggcatctcaacttcctctcggctcctctcctctcgcgccgccctcggggcccgccctcctctgcctggtggcgccgggaggctgtttttccactcactggcgcgcagactccatcccactgttttcttctctcttttctggagtt
gagccccggcgggttgcgaggaccgccctgctcgccactgctccccaccgctccggtaccgacacgtgttcttactgccaagttcggccgcaggatgctgagccgagccccgccccgctccacatttcccaggctccgcctctcctgccccgcccccggcaccgattgccaatagcgccccgaggcgtagccaggtcccgcactccccgtgcccggcccgccgcctttgttctcccccgctctccctCTATTTATAGgcgctcccggcaaaccgagtggcagccgctgattggtggttgtggcgcagccaatcagaagggggcacctcacgttagggctcggagttttaaacgcgcagccgagggccgcgcgcaggagtagggagggcctagggcggcggagccgactcgtcgcggccgaggcgcgcgcggtccgtgccggcgtcagtctgggattggccggcccgcgacttcctccgccccctgccaatcgccggggac
caaacacaggcctcaggactcaacacagcttttccctccaaccccgttttctctccctcaaggactcagctttctgaagcccctcccagttctagttctatctttttcctgcatcctgtctggaagttagaaggaaacagaccacagacctggtccccaaaagaaatggaggcaataggttttgaggggcatggggacggggttcagcctccagggtcctacacacaaatcagtcagtggcccagaagacccccctcggaatcggagcagggaggaCTATTAATAGgaggggtatccttgatgcttgtgtgtccccaactttccaaatccccgcccccgcgatggagaagaaaccgagacagaaggtgcagggcccactaccgcttcctccagatgagctcatgggtttctccaccaaggaagttttccgctggttgaatgattctttccccgccctcctctcgccccagggacatataaaggcagttgttggcacaccc
ccttcttgatgtgaaacctgccagatgggctggaaagtccgtatactgggacaagtatgatttgagttgtttgggacaaggacaggggtacaagagaaggaaatgggcaaagagagaagcctgtactcagccaagggtgcagagatgttatatatgattgctcttcagggaaccgggcctccagctcacaccccagctgctcaaccgcctcctctctgaattgactgtcccttctttggaactctaggcctgaccccactccctggccCTATTTTTAGacgattcccctgacccgactccctttcccagaactcagtcgcctgaacccccagcctgtggttctctcctaggcctcagcctttcctgcctttgactgaaacagcagtatcttctaagccctgggggcttccccgggccccagccccgacctagaacccgcccgctgcctgccacgctgccactgccgcttcctctataaagggacctgagcgtccgggccc
tagacttggcactgtggggagaaccagagtgatctatggtggatatacacacaaacatagacacacatatttgcatttagtaatttttgtaaaatttccatttgcttctctgatcctgtctgtatctttgggaatagatgtaagaatattacatctctcaggcttgctctgccccaggtttctgaacgtCTATTTTTAGtctccagggaaactcagtattatgagatttgggaggtggaagttaggccacagccatctcagggacaggtttcacagacatgagttttggcagcagccttgtgttctaaagacatttactcctaggggctctagaggatctgcaacatcagcagaggcttcctgtgggttcctgatcttttaaaattagggttctgcagtgacttctgctcctccagaccccctaacagttttaagggctaattccctgtaatatattcagttctgcttagactgattacagggattcctatttcttgact
aaaaccgtttcctctcccccacatcctcagtgcttcactgtatcgactcatactcccacttcagacctcaggcgccagccccgtttctctcccgtcccactcgcatccttcccttcctaccctggttcctccgtgcttcagcctcccgcggctccctccgcccaccccgccctcctggcacgccccgtccccatttctcctcccctcgggtccccttaagtgCTATTTATAGcttcctctttcgttcctttcctcctcgaggttgcatcccccctcccctccccgcccctccgactgtcgctcccacctcggcgctcgcttccctccccgcccccttcctgcctccccagctcccgcccgcccccccaccccccgctgccgcgcgccgcccgtgacgtcagagccccctcccagccccacatctccctcctgctcctcctcctcccctccgtcggtcagtcagtccgcgaggagagtccgcggtggcggcgacggtggcg
cagtgcgctaacctgaggtggtgccagccattctgctcgtccctttgcacttctccatttccccttaggctctaagtgtgaccttcgaaccctggtcagagtaatggtgaggggcaggcgtgacgttatttcattacacggcttctcggcattccacaggtttccctccgcctcctgagggcctttcctaacccacagagtggattcctggcTTATTTTTAGgggcttggagcgggggccacgttgaggaaggcgaagggcattgtgggggcgttatgtaaaagtaggaccccaaccgacagatcctagtgctcgcgccacctgggcgcgcggagctttgctcgtttactattgaaaaagttccagcgcgggaaactgaacccggagctttgcgcacgcccgagccctcaagtaatgtgggttgtggtttttgttgttgttgtcgccacgcatgcgtcttcgtgccgtgtggctatttgattgtgtcaactcttctgatt
ggcagactatgcctattcatctttgtatttctagccctgggcccaacacccagaatttcttgtattttcaatatatgtctgccaaatgaattagagctaatgcctgaaggagaataagtttttttgagaaagaggaagagccaggagggaggagaaggcagggtccgaagagccctgggggtttacttggggaagatgcggttccccattgcagcattctgccaggaggtggcactgctctgaagagccagctggtcgcttacagacCTATTAATAAagcttgaaaccaaagagggaactccaccaggaagcaacattcctccactgggcttcccagcccagttacatgccatactctgccctggtcaaacagccaagtcttcaggaggttactggccccaggcgtctccccagtgactgatgatgttaaaccctacgcttctctgattggtttagacaaaatgacaagggcacctattggaaatgatctggcaaaacat
ttgttaacatctccatctttttctacatatttctcaagtccaaatttttgcatctcacttgccccatcctacgatagtcttcttccgtcttttgtctgtattttttcttttttttgatctgtccctgttgttgtcccactgtggtttttgtttttgttttccatgtttaatgtgatttttatcctgtctttatctcCTATTTATAGtctgtcttctcatcttttcgtccatcactgaaccatctcctctctctgccaagttagaggaggcgggaaaaaacctccaaataactctcttttctccctcccctcccctcgcctccttttcctcgcctccagtccagtcttctggtttcagacggcccctttaatttaagttccctagtttcccctgggagatctggccaagaactacccggtcggggcggaacgacatccggtaacgcccctcacagttcacttccgtcctccacctgcgtctctgcttgcgccatttcctcc
