# Supplementary material for: De-Novo Discovery of Differentially Abundant Transcription Factor Binding Sites Including Their Positional Preference
Source: PLoS Comput Biol. 2011 Feb 10;7(2):e1001070. doi: 10.1371/journal.pcbi.1001070 (PMC3037384; doi:10.1371/journal.pcbi.1001070)
Supplement: Dataset S1 — Benchmark data sets. (0.42 MB ZIP) [file pcbi.1001070.s001.zip › benchmark/MA0048_ma52gauss.sites_hs.txt_e.txt_gauss.txt]

acgtcttggtttcaaaacttgctacccacaaatgagttgtgagctcttgtcaggttatttactgtatttgtgcctcaactatctcagctgtgaaatggggataatgaaagttcctacatcatttatttgtggaaaaaaaaatgacatgtaaagcacgacgagagcgcctggcacaatgtagtaagctttcacaaacactcactttcattccttcttgcaggggattactgagaggatccacaagataatgcacgtgaaagggcCTATTTTTAGgtaaggactatcttaatggtagagtcctctttatgttttcttttaaaccgtccagaggacgctgggctgttcgaggagaggcgcgaggccaaccgcagcctcaatgcggtcattgtcgtggggccgcccctcccccgcccggggcgcttctccatggcaacgtgggctttACGCAGCTGCGTctcctcaggcccgcaaaccggaaccagccctcgccgggggtttct
ttaaatctttttcagtagtatttagtttatgcataagttaatgtaatgttttacaaggtataaaatatttctttaaaattttaacaatttttctgttttcctcaatcattcagaataaaaaacatttgccaagacctcatgcccttttagtaaacgaatgtaagtcactaacttaatgtattttagtattaaaagttgttctatatgccaacaaattattcctccatctttagcgctcaatcCTATTTTTAGtgaattttaaaattgtcatacaattagtgcattttattttcaaatttcaattttagttttttacacaggtattctattggtgataaaatatttctgtagaatctgattttaaattaataaagatatttatattcagttacttcttagttttcacaaatgtattgttttttattgttcccattaataatattatgtcaaatatagaaggccttttaaaaagtgacctattgtttaaagagatttcagtt
gccggcggccggacgcggtgaacctgccgcggccgggcgcgcactggcgcggcgagccggagccgagcgcagccgggggaggagggctggcgcaggggcgcccgggcggagggggccgattatccattattaacgagttaccacctaataagcggagagcggctcgttagccgcgcgggaggcgctcggggaagggggtcaccggccgagcgcCTATTTTTAGcgtggcgcacggcgggcggcgcggcgccgaggacacccgggaccgcgcgcggagccggggcgggcccgggggcggcgcagaccccgggcgcgggcggcccgcggcgccccctggctctcggcgctcggggccagcgcagcccggggcgagcggggcgcgggccggggagggggagctgcccgcgcactccatccccctcccccccgggcgggcggcggcggctcgctgtatatatctcggcgcaccccgACGCAGCTGCGCcagcgccccgagccca
tggagttggattataactgcctgagcccgcccctcccgtccatctcgcgctttaaattcctccgcgacgtgagcctcggttaatcgtctttgaaaactctggcccctcctcccgtcagcacccccagactactggcgcccagctcagagttgcccagattgggagatctgcaaggtttcccgaaggaatgaatgaacgaatgactgaatggacgaatttgagtcctccgtgtgccatctctggtagctgccgcccacgttTTATTTATAGttccccaactgcgcgcctacaccgtgacgccgacctcgctatcaggggtgccgtgaatgaggcgagcactacaaggcggggctccggccctaccaggcggggcgggcagtaccacggcgttcctcgggggcgggggagatgaggcggagccggggctcccccgctgcggcgccattggccgcgcccgccgccacccggcagtagttgcggaggtcagccccgcctacttc
tagcaggacgggttatctcggtgggagcgtgttccacctctgccctccgccagccgccctcgccggggatgcacccaggtattttcctccggatgcgtgagtggctcgcccgcggacacgccagccccgccccgcgagcccggtttccccgccccctccccgcccacgccctgcgctcccttcctattggtcccatgccgcgctttcccgttcaatcgcagcgcttagcgccagaatttgaatcttcgttttcgtttgaaCTATTTTAGTgcgccgggctggaagaaggaagtggagggctgacgctgcgggcgggcgggcgggcgggaggactcgactcggtgggagccgctagagccgggcgcccggggacgtagcctgtagggccaccgggtccccgtcagaggcggcggcgggagcagcggggctgcaggccggggtgcagcgaacgctaccccgcgggACGCAGCTGCGCgtgtgcggagcgtggcgggcgcagc
gccttcgggtgcattccttgtgacatatcgacccgtcctaagcccgacgcttaattatgggacctctcagctcctccctcccgcctcgagctcccttttggcttctcacaaggcttcctggggacgattccccgatgctagagtactgggggtctgggcccacagggaacccgtcagcctccctccttggagcgggcctgatcccgggaggcgcccgcgcggcccggaggcgggaacctagggggagaaggcgccggcgccgccctggcgcgcagCTATTTTAGAcggtcctgcgcgggggcaggcgcggcctcagcccccgggcgctggcggacccagcgcgtcagctaggccgcccccgtcggcctcccccgggcgggccagccccgacggcgctgactcagcaacgcgaggggggagttttgtccctccgcggaccccgtttctcccagcctcagcctccccgccgccgccgccGCGCAGCTGCGTgagccggtttc
ggccgttagggacgacccccaggcggcagccatcttcctccacaagctccgcccctcgcgtctcccccgtttctcacccggggcctcgggaggcggagagaacgaacaggaggccgggacttcacggaggccccgcccccccaacatgcctattgggtagtgcgggaggagaaggtgtctgattCTATTTATAGgctccagacggcagcggcggggacgcacccaggaagccggagaggtgctctaaagggaaggaacggggcggggaggagtgaggcggggcggggcggaggtgggtccgggcgggtcaggcctctgaggggatggcatgggcggagactgcaggcttctgggcctgagagggctggagctggctttccggagccgggggcggggcgcgggcgggcctcagctgtggttactggtgacaggtcgcctgactgggctcctccccgggcccgccccgacaggtttgtcttgtgaccgcgggcggccgctgc
cataacagggtcttgtcttgatttttgttgttgttattctgattgttagaattaatatccctcattttattcggtactaggtgccgtggcccacaggggagagtatgtaatgagtttgtcaggttggatgtccactgagaattccgatttgttctatggcttgtggagctagtgttcactcaaatgatgttctgtggtcctgtccccaaacacacacacacaaccccttctgggcttctttggaatttgtctgaatccctatttgcgaaagcttgatgaagtttgcagggtgttaatagatggtatagggaagaagggtgaggcagtgcaCTATTTATAGgggaatgtgtgagttaaatttagagggtctgatgtcaccctcaccactctgggcacccttctaccccacagacttttgacctcacagatgacctctcagggcaccatagttggggaccaACGCAGCTGCGAagcaaaaagctggtgccccgagcaagtgt
gaaggcgggggctgcaggcggacagagagtcctgaacggctcgctggggaacaagaccagagacgcgattttcaggctgcagacaccggctggcgcgatggagtaacccagatgtgctaggggtgcccctccttgcgccggatcccctagatgtgccccccacccctgcaggcagggagcgggcgcccaggctggagatgtggggagggaggtcagactgactCTATTTATAGccagtcgcactcagtgaccccggggtccccgtccccggctcaggcacgtctcgaaccccaggagaacaaggaaactttacccccgcccggggcccagcgcagcctccccgtccccctgggcgcgcggtccatccctgctcattctccctggcccttgctccctcctcccttttcactctccgttccctccccctcctcctcccccctcctcttctcccctcctcccccctcccctgctccccctcCCGCAGCTGCGTctgctccccc
aaaaaaatcgtctgaaagtctttcataaaagcagctcctgataaggagtttgggactggacagtgaatcgctgaataaaatttaatctcgacatcctgggtcttctcccctctgaaggaaattctaacagcaggccttaggatgaaagtagaggaaacgtgcttcagttaaggttttctccagggaaaagaaatcggcccagcaagatgcacagagcaccgttacgaccacgcacaccgaagCTATATATAGacccttttcctgtataacagtgccagcctgccgacgaccaggagcgcagctttcactattgtgttagccccggcggcggaaggactgagcctcactgcaacgttaaagagtccttctttgttcagccccagtcggggacgcagggcgcggtgttcctccgcgctcgccgcgcagtccctgccACGCAGCTGCTAtggagagctgccattcggcaccggagtcgctccgcgctcccagaatgcaccggc
agtaatctcattaacatcccctgactcccgataagataggaagagtaggtatgagggaggtactgtttttttgctaggaagacactctttgtaaagacgtgtctcgccatgttgcctaggctggtctcgaactcctgggctcCTATTATTAGcccgccttggcctcccaaagtgctgggagtataggcatgagcaaccgcacttggccctacctgtccttgacaaaattcctgacttctctttgggaaatattttccttggctataaattccattcttccagctttcatttccaaatttgggagacaatggagcaagaaccctcctttagttaagcctctcagctaacgccagccagataccctttcctacctagagggagcttgagtgtctccctctggggcttcaggcctgtgaagggttaagtgagccacaccctcagcaggaacagtctggactttgtgctgatcagccatcACGCAGCTGCTAtggtttgactgg
aaaggcaaatgacgtctataattctaaaactagttctcccaccgaaactctagaaaggatcttgggatctgcagggtctcccggatcacactttgagaactgctgctttagtcttcctcccatctcctaaggccagagctcctgagtttgcttcccactggccaaggagaaaagagcaaggtcacttgtcggggggctgcTTATTTATAGaccttctttcatttgcaaatgttactgggggacacaccggctcccagtagggtttccgccaaggctccgcgaaacgccactagagggcgccgctagcgaatcccacagcgcgccccgctgcccccacttttgtcctccgggttcacacgggcgcccggaagagagggtggtgcctgggagaggaaacgatgcgccccggggccgcggcctcattggatgagaggtcccacctcacggcccgaggcggggcttctttgcgcttaaaagACGCAGCTGCTAaatgttcaaat
ataaatgaatgaatgcaagaagggatgaatgaatggatgaataaatggatggatgaatggataatggatagacgaacaaataaatgaatgcaaaaatggatgaagaaatggatgacgaatggaaggatggatcaatgaatcgatggaagatggattaatgaatggctaaatgagtggatgcgtggatggattaatgaatgcaagaaCTAAATTTAGgatggacgaatggatggatagatgaatgaaaggaaggatgaatgaatggatggaaggatggttgattggtttggggtctccacccgtcattactcctgggtggctagggaaagtgaaggggggcagcagacccatctgaagtcgcagtacctctcccggccccgcagccatcttcaagttggccgacagcgctgctcacctggccgcctcccctttaagacgcacacacctgggctctcacctgggcgcaggcgcttccgcaggaaGCGCAGCTGCGGgccgcc
ggtgggggcgccagaggtgaaggggacctgcaggctggggtcttccccgcccgggtcagcggggtccctgcggggctagtctaagcgcctattattaccagcccccggggcggcgttgcactgcgcaggcgcgggcggggcgcgggcgcgcgcgcgagcgagcgagggattccctctgacgtcattgctaggataccaaacaaacactccgccgcgccggccgagctccttatatggctaattgcgtcacaggaactccgggaaggcgggCTATTTATAAcctcccgccgagtggcccggaacgcaacccccgagacccccagggccccgagggtcatgcaagtgaccagatcgagtctagaacagacctcttgctggacagtgcgggactcgatttggcggggccggagatttggggaagtttgtccagcaaggggcgggtgacgtaagcaggggggcgggtcccgggcatataaatGCGCAGCTGCGGgtctgtgctt
ctttccagcggctgcttgaacccgcttccttcagtgcctaaatttaacggctgcagctgcagctgcaacctgtttcccccgtaataggaatgaaagtggaggataaaagaggttaggaagaaggcaagccagcagtctgaccagacacaggatgcatgtaagagacttgttaattacacgttctatttaggtcacactgataggcaaatcgcCTATTTTTAGccccaggaagccttttcgtccttgctatagtcaattcattctccagatgaaagcctgaaagcgccacgacccaagtttcacgtctatccactcaagaggcctgcttggcgcaggcgcataccttcaaaggcctcccgccctcactccaccacccccttagggggcggggcctcagagctcagACGCAGCTGCTCctccagagccgtgagttcggcatgcaagagcggaagaaacgcggctggtaccccggaagcagtcgctgcaacttccgggaggtg
aagagcgtttccggagggttccgaaaatacccgagcgggcctcggcgccctcattggccatcaccgcgagggcttacgaagaccggaaatatccaaaggtgccggggctaggcttatatagttcacgcattcaccagttcattcataaaacaaatgtttgttgagcgcccatcatatgccaatcacagtgacaagtgctgggtgagcaatactggagagataacgctgaggtatgggtcccaggacctctcgaattggagccactcggaaatccagcggtagagCTATTTATAGttccgaacggttcccggaatacgctctcggccctctaaccgaagagttccgaatattcccgagcgttgagcgaattttcggcggaagcagccgaacatcatcgagccgcctcggaggtggggaccgacaactcctgtcgtgcccgcccggagaggaagcggACGCAGCTGAGCggtattaaaggcgtcgcctcgcccctcgccttc
ggtggatgttctgaactacaataaacattggatggatccaggattgtttgaagtcactgtcattattacattcagctgctgtttcaatgtgtctgaagtagtaaatgacaatttagatgacaatttatatgaatcttcaagggtagaacaatattgaccatattccaaaatctgtccttgatccatgatcacactcatctcccagaccaggtccttcagcacgtctctttacctgCTATTAATAAactctgggcttggagaggggagaccccaagaagacaactgagttctcaaagggcacagccagcatcctactcccagggcgagcccaaaagactggggcctccctcctcctttttcacctctccatacaaaggcaccacccacatgcaaatcctcacttaagcacccacaggaaaccaccacacatttccttaaaGCTCAGCTGCGTctcacatgggaaatactttctgagagtcctggacctcctgtgcaagaac
atgacagagaacagaggatgcctgtttttgccccaaagctggaaattcatcacaacctgaggcccaggatctgctctgtgccggtcctctgggcagtgtggggtgcagaatggggtgcctaggcctgagcgttgcctggagcctaggccgggggccgccctcgggcaggcgtgggtgagagccaagaccgcgtgggccgcggggtgctggtaggagtggttggagagacttgcgaaggcggctggggtgttcggatttccaataaagaaacagagtgatgctcctgtgtctgaccgggtttgtgagacaCTATTTATAGcttgggcttcactggcagtgtgggccttcgtacccgggctacaggggtgcggctctgcctgttactgtcgagtgggtcgggccgtgggtatgagcgcttgtgtgcgctggggccaggtcgtgggtgcGCTCAGCTGCGTcccatcctcctcccttccccactccaccctcgtcggtccccc
ggggaacactgtgcctccctgaacagaaatggcaggggaggaggctgatgctttaaatgaagaggatggtggggttgggaggtataaccctgctcctctctcccagtctgtgcaataaaggtcgtgaagatctctcagccaggggccagtcaagtgtatcacagattctgtgatggctggaggtgggggtggctctggctggcctgggaggagacaggtgtctttgggcctcccagaggcggggcgcctggagcctgtgatttgtcagggaaatctcagccacctgctcccctcatgcaaatgacccaagcCTATTTTAGAtgctccttaggcctccaagtgtaagccctgtcttccctctctgagctttgctgagacttagggccgcctgctttctctctgacccctgctttcacagcctcgagagggcaaggagggggccagaccccagcctgggagcagcgtgcgggccttccctccacttgaaatccgttgcccgc
agattacaggcatgagccatgcacccagcccctttttaaaatttttttgagagacaagactttgatctgttgcctaggctggagtgcagtggtgagatcatagctcactgcagcctcaactcctgggctcaagcaccagactccttttatcacattctatctcacacgcgtgtggttccaatcctgcctctgccacttctcagttgtatgccccaacccaacctgtctggCTATTTATAGcttaacagaaggacggccctggccacgggccacagccagcaacgcttaagcaccagggccggcgagtgccctgccgtggcacggctccagcgtcgcgctctcgaattcatttgctttccttaacgagagaaggttccagatgagggctgaaccctcttcgccccgcccacggcccctgaacgctgggggaggagtgcatggggaggggcggccctcaaacgggtcattgccattaatagagacctcaaacaccgcctgct
ggtcgcgtccgggtccttgcggagctaactagctcgccacgacgtcaagaacgacgtaacgtcaggccgctgtgggctctgggaattgtagtccagagctagatcggccacggacagaatggcgttctcttatctctgagtcggggcctggctcgttttgacatttttgcgcccacgagtcttcggagagggcgtcgccactccagaccttccagcaagcttgaagtcatctgacgctaaaggactacttacctcaagagctccatcgtcacagaaggaggcggccaagttcgcggggggagCTATTAATAAagagagtcgaccagtaaagcctcaagggaaatgtagtccaaggcctgagaagcgacgttgctggtaatagaaggtaattcagtaccagcctgggcctggccgcggtgaccgaggcgggccgcgtcgcggagacttctgggagtgcttcctcgctctccgagtgcgACGCAGCTGAGAaccgagtggac
gatttatttattctctatttagtcctttccctactctttagagcagaaagagaaaatccttgcttgagatagcaaattagtgctacactttttgggaaggccactggaatttaaacctggcaaaattccaatttttgtgcttgtaacctgtttagccggcagccagtgaaagctgttataattctttttgaattgaattttctttcgtattgttttaggtacagctcaagctcaaatgatagcgtctctttttctttTTAATTATAGaaaagtgctgtcaagacaggaaaactggaatgtaaccagattagccgtttcccgtatacatttgcccttaagcaagatggtgggcgccttgtgcacatgcgcggaagggttgtttcggcggggagttccgccgcgtcggaactcgctccgggcgtggattggcggcttgctggACGCAGCTGGGTcggaagttccgtgttgtggggctcagctggttcatttatgttgttttt
ctagaggagccgggccggccgcagcgggaagaggccacaggcggccgcgcacgtggggggtggttagcgcggaggaacccggaagccctttgcaccgcccaccgccgcggtgacgggttaacgctcctcctggtggaggcaggggcgggcggggcggaaggcggggacgcctcagccaacacccccgaggaccgcccgcgagccgtcctccccacccccacggacgcgacgcagcgcgggctccgcttccccggccgcgCTATATATAGaaaagccccgccccttcgcccgagccccacccccacaccgcagcctccaccgccgccacctctcccttcctctctgctctttcctcctgttttctcttccctcctccccctggcctccgcgtctcctcctactccggcgctgacgctcgcgtaggggccctggcgtcagacgcgcgggggcggggcgagtgcggcgcggggtataagtagagggtgcaggaggcggtgctt
gcccggggctcttggtgccgggctccgcgtcagatgttcggggggcggtggcatcgcccggagtcggcggggacggcgcggctggcttccagcctggcggagagggcaggctgaggagtggggcgttcagagcgcgcatcgcgcgcaattcgtgccgctaaaaaaaataaacccagagagctcgcccggggcttaggaccgctggggataCTATATATAGgcgccgcgctcttctggcggggcccgggaggccgagggatcggccggggctgctgccgccgggggcctgggctttccagccagctgtggaccaaacggtcttcccttacccaaattaactgcgccacgcgcaggcggcgcacgggttgggcttgggaatggggaccgcgaggcttcagcatcccgatgccctgaaagtctccccgcctcggggatttgtctctgtgttgcagctggcaggggccgcctgaaACCCAGCTGCGTcctggagaaggcgggag
cgcccgccgctccagaatcacctaggcctgacagagtctccgccattccagggaccctggctccgccgcccactttccacagaaccgggccggttttatcaggctcctagcacaaaatggcgccgcctgcgagggaaccgctccagtcgccccagcgcgcctcgcttctgcgcaggcgcaccaagcgtaggttctagtatcccggttgcaactgcacatgcgcagtgagaacaacgcggggatgtgcgCTATTTATAGgcgtctcgtcagcctcccgccgggaactgccgggacgcatgcgagctgcagattcagcgcttgcgcgttgtgccggggaacccgcggttggtggacgcgcgagcgtccttgctgctaagtacgctagtgggggcggtgcgcgtgcgcgtgcgcggccgcaaagcggggcgggaggaaacgagtgcgttttcctcttaggcggcgCCGCAGCTGCTCcagagccgctatagctgccggcggtg
ttagcttgttatatgactgacttttctccagcagcttttgctgtttggatgtaagcaatgagaaagttcagctggagcatggtttagtccaagcaaggctgagattctttcaagcaaaaaaggagacattgagatcagagagttgaaaatgtttgtaaaagagtgatgaaaaggactgatcagggaatttaagtcaggtgagttgcaaaattattacatgatggcagaagcagaagagttgagtttttttaagtgttggggttaatagcgtggaggtcttaattaggtaagtgagagtaccataaattagctgggaaaaaaaggctagtgattgacaattgggaagCTATTTTTAGagatttcaactgatgacaaggttcagaatctgactgataccgaagtggttaagacgcaagagaggaacGAGCAGCTGCGGatgaagaggtcagaggtctaagaggccaagtgttggtgttgcatgggtcacctacaagcatgct
cccacttccttttttttttgagactgagtcttgctctgtcccctgggctgtagtggagtggctccatctcggctcactgcagccactcccaacgccctccactcctccctactccgcgctggccggggcggggttccgctggtcgcatccaataataagaacaggcggcgcgcgcccttcccggaaactcccgcctggccaccataaaagcgccggccctccgcttccccgcgagacgaaacttcccgtcccggcggctctggcacccaggtactTTATTTATAGgacccacgcggtgcaggccgggagcgagagcctccgtgggggctccgtgaccccggaggggtagagccaagagctgggggagcctgagagatgagggtcgggcggggagggaggcggaggcggaggcggggttccgcggagctgagaaccggacggggtgggatcgaggagggtgcgaagcgccactgtttaggtttcgctttcccgggagcctg
gactgcctaagagacttgatgacacctcccggaatgctctcggggtggggttcacctctccttgtcctgcacccactgctaggccacattctcgtttctgctcacatcccattgcccggctacaaggcctgcccacggcccttaaacttgctgggcaggtttggagcccatgggaccccgtgggtctctgtccaggagcagcagaggaggctgacaggCTATTTATAGtctgctctgggggtgtctgggagccccagctcacaccctcccaatgcttatatgctgaagctcacagaatgggcttcttgcctgacagcaagtcaaagaatgagtttaatatcaaagtgtaagcttactttccatccccaagccagcctgccccctgccccatttcccatgagcacacttctggggaaggaaaacaggctcctggccttcactctcagcagagctttggagaCCGCAGCTGCTCgccctgagctccttctgtgtacctgctc
gaaaattagccgggcgtggtggcgggcgcctgtggtcccagctactcgggaggctgaggcaggagaatggcgtgaacccgggaggcggagcttgcagtcagcccagatcgcgccactgcactctagcctgggcgacagagcgactccgcctcaaaaaaaaaaaaaagaaccataaatcaCTATTAATAAtaaaggagttccacaggtattccaatgtttggctacattattatcagtgtatattattattgttactgtatttttagtgtactaagtgaaaaacctggacttggagcaactgcaagtcccattattttgaatgccctcacagtggggttggggcggaggtgggggaggaaataaaaaaaacaaaaccaaaacaaacaaacaaacaaaaaccaaaaaacaaaccacgagacccggatgtaggcaaaaactacatttcccagaatacctcaccccctctccactatatatacagtccatccCAGCAGCTGCGA
cgctgcgtgggcgagcgggaggcggggtcagggtggggcctgggcccctgccgacccggtgtcttctcgcccccgccgccccgccgcgcgctcaccgcgggtctcctccggcgccgcctccacgtcgtcctgtaaagggaacgcgtcagccgcgggccgcgccctcagcccctcggcccctgggcagcccgcacctggctcggtcgccgcccgcgctgccgtcggaacgcgcgctcccacgcctgcagccgctcccgcacgtcccgcCTATTTATAGtggcgcgcgcgcccgcccggcctccgcgcttgcgatcgtccagcgaatctcccgcgcagccgtcgcgggggccgacagccaatgcggatgcgcggcgggccgggggcggggccaccgcccctgggcagccagtccgtcgggcctcggacaagcagccaatgggaggcgtcaacgtcatcgcggggcgccgcggcgccgggcggggagcggcggacggtctagg
gatctttcttccttcattgtcttgttaactgtccagatttattacctaggagtttttgaaaactcacatattaggcaatagagtgtattctggaattgagagcctattttaaacttttgactaaaaagtttacccattaaatgtcatagattcaaccatcagactgaaaatcctcagtgtatttgaaggagggtattgtctcaaaaatccagagctcaaagtgaagaagaaaggcaaaatttCTATTTATAGtctaagaccaactcatcagttcaggggtcagagatttatatagttaaaggacaagtgtgtgtttacctgagtttaaagagcaaagttgcctctggaaagaagccctcactggaggctctggcatttgaaatggtgggcaggagcacatgttgcttaaatttctgacagtggctggagattaccgattggttaggggagaggGCACAGCTGCGCatatttataaattctccactgggtggagtctgagc
tccccgtcttccctcccttcctcaccctgtctatctctctctgtatgtctcttggtgtgtgtgtctctctcgatgtttttctctctgcctgtctgcctgtctgtacccctctgcgtctctccccgcccccatccgtctgtgtcgcacgcgcacccccatcgggcttctgctcttgtcaattgcccctggggccctgcccccacctccgccccagtCTATTTTTAGaagcctcagtctccagctttgaaaactgggcaggcgtccccccatccgcacccccaccccttccccacgcattccccgctcggtcacggctgtccaccggccaagctcaggcgcgtcctggcccagggccgggcggaagggaaccagtccagggccagccaggctgcgccgggggcgcgcgtccgggaagcgcccctcctgccccgcccccggccccggccccggccccgccccgtgcttgcagtttcctataagtagccggctctcggtgccag
cattccatatggtcaaggaaacatctttttgaacagagatcctgtaatcatccttacaaactgcacttcaacattggattggattagccagatttgaggaactcactttttacatcttcataaatttaaaatgttgaaaaagtcagaggcaagggaagacatttatagtacttcacggtagatctccctcaacatgggctatatatccattagtcaatattctatagctattgttctgcaataaaccagacaagCTATTTATAGattactacccttttattcttggccctaccttccccaaggagttacacattttctagatagtctaaattaagagcaactctcatcatactctttttgagtgtttaattatcaagcaacagcctaactaagccaataatatttctctttttgggagtggaaatggaagctaagttgattgacccacaggaacaagagggaacatgccgttatattttaaccagtgtgtaaagaaggct
cccaggagttaaagaccggcccggacaacaaagcgagaccccgtctctccagaaaaagaaaaaaagagagagagagagagaaattagccgggcgtggtggcgtacgcttgtagtcccatctacttaggaggctgaggtgggaggatcgcttgagcccaggaggtggaggctgcactgagctatgatcgccccactgccctccagggtgggcgacagagccagaccctgttgctaaaaCTATTTTTAGaatccataaagccggggaccatctttgctccagggaggtcagctgacccgggctggcactggccctggggcagttcccgcccctcccgggagcgctggcaccgccccttggcaccaccccctccccgcgcccccgccttccaggaaggggcggggtctccgagacgggtggggccggagctccaagctggtttgaacaagccctgggcatgtttggcgggaagttggcCCACAGCTGCGTcctgtggccccgc
agctagatctcaggcaaacgaacgcgctttaaaaggaattaaaacgaaagaacacaaactcgaatcctggacctgattaggggcacgaccaaagaaagaaataactaacggttctcaccctccctttcattccctcccgcggaaagagaaaggctggaactccgcttcccagaatgcaaagcgcggggcggggctaaagagatagcctgttttccctcaagtaggatcgcgggaccacaggtttgattataaacgccagtctctcgccacggcgctcctccccctcagtctcactggtcctgccggCTATTTATAGgaagggggactcagtcgtcactggcagcggttgaatggaggctctttgccccgcgccctcacggtagatgaagtccttgctttggtcagagcgatagcttctccgattgcctcagagcaagcggactacatttcccagggggctgcgggactgccgggaggaTAGCAGCTGCGGcctcacgtct
acgtcgcgggccgcaacacggactttgcctgggtgtcagctcgggtccacagcgcggccgaggcgcaccttgcgccacacactgctcttttactggagaaagcgggacggccgccacggacggcgcaacccctgcgtgcgccgcggatcgacgcctgagggcgccagcagggtccgaccctcctgctccgtccccgcccctgtcctcgggcccggccagcgccgcggcctctggctccgcctccacacgggcccgcaagcaggcaccgcccCTATTTATAGccccagccccggctcgggcccggcccccgcgagcacggcgcgcgcctccggctcctgtggccgcgcgctggcctggaggctgacctggaggctcatctggaggccgagctgacccggcaggccttgcgcgggcaacatggcggcgcccggcgagcggggccgcttccacggcgggaacctcttcttcctgccggggggcgcgcgctccgagatgatgga
tcactgctgggtttgccaatctcacgcttcaccaggaagacacctagttgaactacaggaggatgagaagactggaattaaaatctgtgcacttcggcaaatccgggacaaatcagaaaatccttcccagccctccctgtttctgagagaaggagtagggcgcagggcccctccggactctcttccacgtggctcctctcgagcgaagagctactgcacttacccaggcttaggaagcgggtgtttaagccatgggttagagggctcgtgagcacgcCTATTAATAGccctgaggctatgaaacggtggctccacggactcctctcggccgactgacctttcgccgccctgccccagcagccggcgggtttcttcagtggagccgggctctggtctccgcagcccagtagcccgctagcccggccccctcccgctagtcgtaaagtgcagtaaaggcaccagcattGCGCAGCTGTGCaggtgaggccggcggcgtgggc
ccactaaaaactgaaaaagaaattagttgggtgtggtgtgcgcctgtagtcccagcattatctatatgttaaactgatgttttaaatcagagttgatatccaaataattaaagaataaacaacaagcacagggactggtgaggggctgggccagattctctgcaacccacatggcttcacccactttccaaacccctggttccgtgaggacctagaatgaccaccccagactgttccagaaacagcctggggattctgaatgtttcccagagaCTATTTATAGattatcccagcggcgctggagtaagtggccaacttaaagttggacgacactgtctgaaacagtcgcgtaaggggtaagggtggaaagcctggttctcactgcgctgccggctccccgccccgctccacagccccgcgccggcgcgggctccccgggtccccgcaCCCCAGCTGCGTcgggccggggcgggccggggcgggcccgggcgtggggggcc
gagtgcctactgcgagggcggatgcatgcttcgggacttctaatttcatccttcacgtctttagccgccgcctatggcaaggaaaggcctgccctcgcccctgcctccctcctcccttccccaccgcggctccgtcacgatcggcgcgggcgaccgggcctgggggagcccctccagccggctcctgccctcaggccccgggcgcttccctcgccCTATTTATAGggcccgaggtcccgggggcggccattcgcctcccaagcactcggcgctcagcccaacggggccgcctttgcagtcgcgtgggcagaacggggtcctcagggccgcggcgattctctagggcgggcggcgccacgacccgccgggagcgcggctcccaggagcccccgcgcgaccgggcctcggtggttgccgttgcaggtcacatggtcgccgtcgctcatcacgtggccccgtcgcgcgtcacgtggccgccggcgcgggtcacgagaacaaac
caaaaccatccggttcctttctgtcacttctggctgggtgaggggtctctggcaaaggggcagaaggtgcgtgagaggttgcgaatggccaggactgtcctggggccagccggggcacctggtggccaagcttagaaacatgacaggtcctcttgggagggctgaccgcagggagcgttgggtttcaggctgctggcgtcggcttctgtggtgccctttctgtcggCTATTTATAGccagacagtgcccaacctcctccccttctttccacacgcacaaccaccccaccccctgtggcctgagctgtcctgcctcgccacaatggcacctgccctaaaatagcttcccatgtgagggctagagaaaggaaaagattagaccctccctggatgagagagagaaagtgaaggagggcaggggagggggacagcgagccattgACGCAGCTGGGGcaagcatcccagaaggtataaaaacgcccttgggaccaggcagcctca
aagaaagtcagtctgtgagttctgtgacggcatcctatggaaacggttgggtggatttgcgcccaagttggagagtatggttagcgtgatctgacttaaaacttaggccacatggcacatggaaactggagagtgtctggggtccctcactttaagaactagaatttttccaaaggttgcgtgtgactcaataggaaatggtgaccccaagaaaccaaagaaagggagttggtggttgtggggagacacgggagagctCTATTAATAGccccttgcctggcgctgctgggcttcccacaaagccagtgaggttcatctgtccccaggaagtcatcagagacggtggctgaggagacaggcactgggggcctccgtggacccgctattggagtgaagtggcctggatggaattgggtggacagggtgctgcctcagcaggctgggatgtgctgggctgtcagaaagtgctcataaatagcatgGCTCAGCTGCTCacaggc
ggccttcccagccaatcgcagcatctatgcgtcagcctccggttcggttgcgctgcgcgtagtggtctgggcgacctgagggcggggccgggagcaggccccgggctgtggggagggtgcgcttcccgcgggcgcgcggagtgaggacggtgacagccacgcgcgcgcgtacgcgcccgatgcagcgcggccccgtgaccctagtcggccgctgagagTTATTTTTAGtctgggccgctgccgtctaggggtcccgtcccgaggcgtccccggcatctccggcccgaatcccggagtgccgggtcgcgcctgcaccgaaggtcccggctcctgtgccctccctgcagccgtcagggcccgtcccccaactcccctttccgctcaggcagggtcctcgcggcccatgctggccgctggggacccgcgcagcccagaccgttcccgggccgggcagccggccaccatggtggccctgaggcctACCCAGCTGCTAcaggggg
tgaggtttgaaccctggtctctgatcccagagcaggcattccccgtaactccagatggggtgggagtgtggggccatgttttggaatcagttgacaattcagtgtggccaaggcaaggaaattgggagccatagagcgtttgaactcagcggtggctaggtcagccatatataccctgggacaggggaaagagctcccgctcccattctccctccacctgtgtgCTATTTATAGagctccctgccctccctgcatcttagtttcccagtctgcagtaggacttggtcattccttcctgcccagtcaagtggcttctgggaagaggaaagggcacgccagatggagaggggctccatccatgctctcagggaaatgtcacccccaccacgccttgtcatcttgtttccactctcatctgGCGCAGCTGTGGtcctgggttccctcctcccctgccccaaggggctggcctggtgctcaggcagggtggagggaggcacgga
agggcccctggaaaacccctcgaggccagacccaccactcccaatatccgtaagaccaggggcttgagtctttcctgcagacagatgtgggcaggaacccacccgactcccagctacgtggggacgtggacgaactaacaggacaaattctagttcctggacaccgccctcccagtatcctcgcaattagacacccatgcagcggcactacactgatcCTATTTATAGgatacacagcgacatccgcccgcaagagcatggtgggtgccggagctcccggctgtgggcccaggaactacatttcctagaaggatgtgctagatactcgttcgcgtcgggacgcaagcaccggcccgaactcgctctaggaaatggagtctgacgcctgcgcggcgcaaacgctcccgggaggtgtagtttgcgcctatttcgcgcaggcgGACCAGCTGCGTgcggccgcctgctgctctttgtggcagtcgcagtccttttgtgggagt
gtcacctatctggtggtcacatctgcccctgggctcatccttttactgggccacctcggcccatcgggacctgtcagtccttgacctccctcaggcccctaggctggccaggtcgcctcagtgccacgcctccctggcccgcgattcagcctgcacgttacgctttgttcccagaagcaggttttcgaaacgcggttccctctcggctccagctgttttcctgccagcgctgggagacccggcagccgcagcgcccccagcggcgcgcagcggcccaggCTATTTATAGctaccgccggcgcctcttcagcctcctcctggaacgcgggagcgggcgcgaccagcgcccaccctgatcgtcgcgacggtgctcctgattggctgcgctgtgtgacgtaacgggagggccccggcggccgccgggagccggggcccagcgcgtgcgcagacggagcgcgctgagcggagggggaggtggctgccgcttctcccgcgtccgc
gcacaaggctccccatcatcctattctatattacaaaagtcttcttgaggtaacacttgtaaaactctcgctaatgcatctggcatgtattatggactcataagtagcccttctgagtgatctagtgatgtgcagaaaatggcattcatgctgtgtgcaccagggggcactgtgaggtttagtctgaggcccctaatgagtccaagcccctagtaatgctcaagggcgaagagcctgactgttgcttcctatgaggccccttctagtgggtaaatctgaaaatgcacttggcCTATTTATAGatcttgagaaattactcagagaaggccatcaggctcagggctcagacaagaaccaggacaaatgttttagggaatggagaacagatttgcatccactgctcaccagagccacctaacgacgacacaagaataaaggaagtagatttgcatgaagagacttcccttcctatACGCAGCTGGTCctggaggttcctcctt
acttcaagaaaatttatttttttgcttatcataagacgccattttgaaaggaataaataagaaatagacaggagacggccccagcccgcgggctgccgcccgcactctccatgagactgctggcgccagcgcccgcccgcgcggcacctactcggagagggcgcttcgcgctgactcagcggcgacggcggcggcggcgttagctggTTATATTTAGctttcccttcttggggcgctgaccccgcccgcttgcttgcttgcttgcctgccactcaagagaaggtgccaggggacgcggagcgacgagaggcgtgcagtcccggccaactccgtctctggcgttggcgctgcggtcgtggcagaggactacggcgacaaggacgagggccgctgtcccagctctctgcgagctgcgccgctcggctccgttccgctggctgaccatggagttcaggctgggaggcgggctggagtgatagggaagatgtttataaattctt
gcttgaacccgggagacagaggttgcagtgagccgagatcgctccactgcactccagcctgggcgacagagcctctcaaaaaaaaaaaaaaaggtaaagaaagccatccaaaagtgagaaggaataacaaagttggtgtaactggctattttggaaaactgtcatacggataacgggctgtctaaccctataattacgagaaaggcccgagttttaagaaatgaattcgaaaatgaagaggaaggaCTATTTTAGAtaagtgggagcttatatataagacgcttccttttaaaccgattgtacagtgtggtaggactagggtaggaaactggacggcatggagacttctgtgttaaaacacaagagaacccttaacgttaaaacctcaagcttccggagcatgtcggcgggagggacttaacagcggaacccaacattccccggtgaagttttccagccggagtcagggtcagagGAGCAGCTGCTAactgcgcaggctc
gaatgcgcctgcgttgtggcggcctccggcgccccaaggtactttctccccagcaaggaatccgcgtgcgcgtaagcagtattgttgattagtgccccccccttccccccgcccgccccgaaaagcgacccctagtggtgcaccggtgcggaccagaaaattgcacgctttcttgaaagaggcatttaccgagcgcccaatgtatgcctggcactgggctggtgctgccacctaagcCTATATATAGaatgcagtctatcagggaggcccagatcgctagcagcggacccctgcggtccgccatgccactcccggctcctagagcgccgctcagcacaccgtgagcgcccaataactgttgggcttcaatgacgccgcggaggcggccccgtccccgcgctcccgcccctcccgccagggcagcccgggaggccagacgttgacgctgcagggagagggtggtgggcgcagccgctagggggcgcggcggggcggagcgc
ccactccccagcttccccttccccttggagagccaccctgctggactgttctagaaaaaggctggccttcctccctggacaagggccgtttctctgggggcaggtgagggtgagccgttccagcccactccaagaaactcccttcccagggacctccgggcctcaggctttcctggagcaggtcaggctggctgccctggctggcccgtgccgggaaatctagccagggtgcaggagaagtgcgtgtgggggcccctttcccaagtttttcttgctgcaaaaggcctagcttagcctgtctttttctatgcCTATATTTAGtcttgctcacccgagcctcacaaagataatcgctcaggaagtgtttcagccaatccggggcggctttacactccgatttgccggggcagccaatcggggatgagcttttattaggcggccagatcatcagccgaagtgccaaaccctttttctgTCCCAGCTGCGCgcctgtcctccat
gaaaaatcaccttttttgatgtagcacctcattggcttgctctaggaaaattccttcagccctggttcaaaattaagtaatgagtaatgagtatgggttatcaaaaaaaaaaaaagccaattcccttggagctaggtgcagcacctagttcgtaatgtggctgtcagagtgtaattctgatggggtggaaactccatcttgttcactgttcagtcaccagggcctgatggccgctcatgctcaatatagacttggcgcggagcggagtggaggaaggaaagagggcaggtgctagttggctggcctgcagttagaagggctgaataaagtgctgtagtgccctaggcgaTTATATTTAGtagcagatactttattgtgccactgtggtcagtgcctttctctgagaaggtgtgtgtgtggggaggggctccctaaaggatgtcatagagtcccacatagaaactttgaacaatccaaggtagacaggtgtttttaactca
agcctggggtattggggaagttgcagagccactggggcctgagcaacgtagggatggcagcttcctgctcaaattcctaattatctggttttcccctaccaattggagatttcactgaagttgtgtcttctggacatcccataaattatccgagcaagtcactgaaccctcccgggcacatagcatatgtgtttaaatcccccaaacagtgccggactcattcagaactcaataaatattagcctgtgtgcctggccaagCTATTTTTAGagcctcagtctttgggcttgcacctcctccctggcagcggtgtgaccggagggaaaggcagcggcgagggccttggaggacctgcaggcagtgccccgcccacccagatttgggtgactttctggcgagtccggtgggccagactgcgACGCAGCTGATCgaggggaggtgggcggggcgtccctacagccctactcgccgacgctccctccccacttgagctgagtgga
ggaagcaagtggaaaccctatagcgctctcgcagttaggaaggaggggtggggctgtccctggatttcttctcggtctctgcagagacaatccagagggagacagtggattcactgcccccaatgcttctaaaacggggagacaaaacaaaaaaaaacaaacttcgggttaccatcggggaacaggaccgacgcccagggccaccagcccagatcaaacagcccgcgtctcggcgctgcggctcagcccgacacactcccgcgcaagcgcagccgcccccccgccccgggggcccgctgactaccccacacagcctCTATTTTTAGctcggcgggctcaggtggctgcgacgcgctccggcccaggtggcggccggccgcccagcctccccgcctgctggcgggagaaaccatctcctctggcgggggtaggggcggagctggcgtccgcccacaccggaagaACGCAGCTGGTGgccggaagtggtgggcattctgggt
cgaggacagggctgtgtccccatctcccccaggctggggactcctgaggacagggctgtgtccccatctcccccaggcttggggctcctgaggacagggctgtgtccccatctcccccaggctgggggctcctgaggacagggctaaaaccttctctaggtcagggctcatctccccctcagtcaaaggacccagttcctctctcccctgccagcccaagcccagcccttcctcccagaggggcgcagcatcagaggggcccagcccagtattgtgggatgagctgCTATATTTAGctggatgtgggtattcccggtgaccttggtgttggggccccgccccaggagctggcttcctggcctcagctgccctgcccacccagcagagcccgggggcaggcctttcctaatccttcatcctgctgctgctcattggagggtagagcCATCAGCTGCGGacacctgtgcctgggcccgtcctctgcctcctgtgcactcatt
caaaaatctttaaaaatccttagggcccacttcccagtcccgctaatacctttctccagtcgggtttcttcctttcccgggaggaaagtttccactctcagttcccccaggataacgcccttccggtggcgcgccagaaaccgcgccgacccctcccagccagcagcccgccccctttcccagtgctctaacgacatacggacccccagctgcgggcaaggccaagaccccaccccaactcacggttacCTATTTTTAGggtggagctcccagctctcagccccgcccattgaacgcaatcccagccggtaagagagaggaagtgccgtagtccccacccactttcatctccttccctttctgttggcccggctggtcgcctatcttctcgatcctgtagccgattggctctctccctcccgcgccagtccctgccctcccctCCGCAGGTGCGTtcacgccaaactgggcggagagtccgctggcctcactcctagctc
aaccaggataaggacaactgaaggcatggattgagttgtaaggggccgcctccttttccctaggcccagttattgtcaacatgagggtttgttctagagctactgtcttatctgccacattcctttttcataagaaggcaatttggtagcatcagaatttatcattgtttttgtccaaaaatgtgtgtcccaggccaggcgctgtggctcatgcctgtaatcctagcactttgggaggccgaggtgggtggatcacctgTTATATTTAGtttgagaccagcctcaccaatatgatgaaaccccgtctctactaaaaatacaaaaaattagccaggtgtggtggcgtgcacctgtagtcccagctacttgggaggctgaggcgggagaattgcttgaacctgggatgcagaggttgcagtgagctgagatagcgccactgcactccagcctaggtgacagagtgagactctgtctcaaaaaataaaaaataaaaaataaat
cgttagccaagatggtctcgatctcctgacctcgtgatctgcccgcctcagcctcccaaagtgctgggattacaggcgtgagccacctcgcccggcctgtctggcgtagttctaaccaggaacagagccagcggccagggccgcaccaggcctggccagggagcgccgcgcctgcgcactgcagactctgaagccgccgagccctccgccgaggtgggtggggaaactgcccgggcatccgggtccctcaccccgcccccgctgcatgaatgagaggcgcCTATTTATAGcctcccccggcgggcccgcccctcgcgaggggccgccgggcgcagtcagccgccgccacctccgccgcgctctgtccggacggacgctcgccgcccgcagcctgccgcccgccgcagggcgctgacggtcccgcacgtctgccgctgccaccggcgcgcccgagtaagtgaACGCAGGTGCGCgggagcgccgcggccgccgcccccggg
cccagcctctggaaaagggcttccggtagagaaaatcaggccgctttcagcattggatgcttgagatgaaggacttccggtcctaaaaggccggttaaaaaaaggttagcgatggagggactgcctgtggagatggaaggggcactggtggcccagaagacgacctaataaaagtgcccggaaacccggaCTATTTTTAGttacaaacctctcctccctctggcctccgccgctccttcaaatctcgcgagagtgctcaccacctctcccgtcccctcgcagctgaatagttgctgtgtctatcgcgagagcgctccaacttggcgagccgtactcactcgatctcgcgagaccttcaaacaaactcttctctattttcccgcgattctaattcggtgaaaacagcgcctttcctctggtttccaaatcagttacgccccttctcgcacgcttccatcaagctcCTGCAGCTGCGGcgccttactcccggccgcctttgc
ttctaaaatttgaaaaatcctgtaaagacacacctgggtcaaagggctcagataacggactgtggcccttaagtacttacgtcacaggttattgagaggatcgatttagttaccagatgtaaaatgctgggatcagtgcctggcaaaggaaaactttgtacagctgcaggctttcaccatacacaacagcatcgctaacgaatgctattacaatattcatttagcgtttaccaagtgcctactctatacaaatctCTATTTATAGacgtgaaggtgaactgctgactaaagtttggtccctttcgctccgtctccttgcgaaaatgctctaacggcaggaggtcacgcgagcgctggacgcgtttctccccgcgagcccctttccgaggcctttcgggtccccccggttatccccgcccgggcggtgcgcgcccccgctgttcccgcttccgctccagagaggcagggctttccgagcctgctagccccgcggccgcaac
ttgaagcacttctgtcttgatgtttatcattttaatggttgtataatgtcccattaagtcaccctaatttattcaacaaatttcctactgttgacagtttggctctgtttgctttttgtggtttttaaaattattttctgtaacaaatgatcctgctaaaaaaaaaatctccgcacgaatattattttgttctggaaatttccgcaagggtggaatactgcattaaaggggataatatttttggtgtttctttatagagcctagcaaattgcccacccaaaggagtatgctttatttgagagtaaaaagccaaaaacaaacaaacacatCTATTTATAGtggttttctacaaaagaaattaattttccacttattcataaaatattctagtgctgtgatgggtggcaggcaccgtgccaggggctagggacaaggataagcaaggccaggtccgggccCCGCAGCTGTTAgctgtggagtcgggtagagtagaccaagtg
ttgttctctcggcctgacctgactgtaacatgcatggtctgctcaccagctatttaacagggatattgtcctctcctctgactctgaacgatgctacctttgctgccagacagaaacaaaagggtctctcagctgcaacggtggtgctgaggtgctgtttgcctctcaccataagctgagtgtgtgtccgcttgccccctgctcactgggcccaaaggctgcccttgaatctcttgcccagaCTATTTTTAGagggcagaagggagggtctatcagacatcctcccctcaactttaaacctcccagtgtcaccctgggacagtaggggaagatggacctggtctggagatgtaggggacccccaggggctgagaggcaggggtctatggtggcaggaagcttggcgtgctagagggttgtggttgggctgctggggcGATCAGCTGCTGggagccctccggaggaggcaggaagtcagggtgggacgtgggcgcggggag
tccacctgtggcctgactgatatgcagtacaatattatcactaaattgctacagacagtgtgcttttcattgttgtcacagaaatgtatttggttagttatatttgttcatatctcatctgactttccagtcttccctcactttgtacagtcatatttgccgagtcaagtaaaagttataacatttaggacacaatgcccgacttactataattaccattattatcttaggatcattacaaaacaTTATTTATAGttagctctcaggccctacctccttcagcctcagaaacgttaacgctaccttgcattgctgcttttagcaccgcccctaataagccccgcccctggggcttccgcggcggaagcctagcgtccgccccacccaccccgagcccgaggcggggctgtggatgtagccgctgattggctgactggggcgcagcttgacCACCAGCTGCGCgagagccgcagtcccggctgcagcacctgggagaaggc
tcacctagagaccaaattaaacttattagtattagaaaacaattgcaaatagcacactcttcaaacacacagccatcaaactcaatggtaatcaagactgaagttaggagcatatgggcagttcttgagttgagaaggaaacaagaactgtctgggtcctgaagccacctgctgtgtaagttgcttggtgactacagagaactctactatgatacaCTATTTATAGtatttctcttctaagatgcaagtagtgtttctaactccacaaatgtaagtgtatataaactgaggttggaggtatgcatctttgtaccacctcctagccaaggcagctgcccccagccttttgttttgtaatcttggctggccagagtctgagtcttcatagcagtgtcttagctcctgcaccacagttcctcgctgtccaccccaggcttccggactggaaggacagtgggacagtgacgggggatGAGCACCTGCGTgtgaggccaggagtc
gttcatttctaaattggggtttttttttttttttaattggtctcttttaacaaaggtgagtgttaactgctaggtagaatttcataccaggcgatggtaaatttttcataaatattagtaatagacttttaggtttaactagtgctgatcctcataagtaatcctttaaaaaagtgctggtaagattttcctttagggtgactagtaaagtcagtaagacttgattgagcatgccactatcaCTATTTATAGacctaactttaatatttttggaatgtcaaaaacagtgacattttaattaagtaattttatttttaaaaattatttttaatggctaatattttgtaagaattttaagtaattttcaactctgagcatcaaattttaattatgtgcattgaatctctgacttaaccagagcaatttcatcttttcccaagtagtcagatctacttcgtaaaatgtgttctgatgtgtgtctTATCAGCTGCGCtttttta
agtggtgatcccaaaattataattcctcagagagaaactagagagagctttggggttttacccaaatgggaatttgaatcaatttctcctgatctgaaagggctggaaaaatcctggaggatatccagattacactagagaatctcaaccacctaccttgatttttgtaaagaacaacgttgtttgctagaactgaggaaaaggcgatggcagagaagctttttaaaaataaaCTATTTATAGtcaacatgtacagtcaactaatttgctgacttcaaaatagcgtgatgaaactctttgcctgttaaacctattattgcccataatgaaagattccatatgcactaatcacaacatacagccttatgtctgatcatagcttctaaaaaatcatgatacagggatttttagttatactcaacacatttttcctttagaaactggattggttgttacagatgccatgaatgatataaattgagcttatagttggaagaaat
tcatacaacagagcaaagaaaaggcttgagctagaactcaggcctttgttaggtctccccttcctcctagcacattggcaaattgcatgaggaaagtagaggtacagttgagttcatgtacaacaataaggcattcaggtaaagtgaatgagggcagaagttttatgatttagggaaggtgtaagacaggaaaatatctCTATTTATAGttaagaaagagatcccttgaccatcagttagagattcccccaagtccctctttgccataagtcactgaaactgagatccaaggcatggcttctgtgagtcaggagagcttaacccagaggagagatttcagaacaggatatttcctattttgagtatcctgctcatgccagtcatggataaatttgcatctggcttaagaaattactggatcagcattgttttgggtagtttcacttcctgctgggtggggtaTCCCAGCTGTGCaagagatcctctgctgcacgactctt
aaccaatcactcctctccccacccctccgaccccagtctccggtgtccgaaggggttgtgcaccctagagttgccgctttttgagaaccggttttacctccgcccactccttcgtcctctagtttgggacttccaaacttctcccctctcctccccgggcatagtgcgcgctttcatgaatgatctggtcacaaaacaaacaaaaacgaatagaaaaagaaaaaaagagaaaaagaaaaaaagccgaaaacttcccagggtttgccttagaattCTATTTATAGgatggaccccgttccaccacgagctcctccagcgcccggggctccggcgtaccctacgcctctgcgctcgcggccccgccccgggcctcccgtggggctttaatgacataagcaactttcctcgcgcaccccccgccccgtcttggtacggcctgtGTCCAGCTGCGAgttccacccccctctctctgctctcaggttggttcagcccccgtctac
cgccaagaaggggctggggtggccagtaaccgaaatcaggtgtccagttctcagccctccccaggcatttaatacatagaactaacccttccgtccccttactcagcctcccggaccttcaccccagcagtcccggccttggtccccttgctttctttggggatcccctgataaaccagaacaggagggcaacccCTATTTATAGacgcccgcagctgtggttgcctagcaactgcgctaacagcctgaccacgtgatctgcccgaaggcccctccccccattttcagggtggtcccgaggcgcctgatcagattcgttcatcctcagctctcaccctctttggagcagcccacgtcttgggctactcgtcttggggacccgctactccgccttgccagtccgcggcgggcatacctcggaactggtcctcaggcagagggttgtcctcccgggcagaaaggcgacagcggcgtctgcgggCCACAGCTGATCggcgggc
gaaccatcgctaggccagtctactgcccatccacagtctccagcgtgggccaccgagctgggcagcacaggcccgtccatgccatggcccctggagccgtgagcggcaggaaggaggctccaagtgccctgaccctgatcttattcttccaacccctcctccctagagatggtggaggtggggcctagttcctggtcccgagccttcccaggcccCTATTTATAGccgccagcaagaaggtggccaaacaccctgtccaggacgcgacggtcaagcccggggaggaccccgcaagctccagagggaagtgggctccagactagggggcgggaggccggcctgggcggagcaaagggcgctcggcctcgttgattggccgcggctgcagagctgtctctctaggattgagccttttctttagggggacggggccttgattcactcccaccaatagggttcaaggaatccacctcccaccagggcacttccggcggcgctct
cccgctggaaaaactgccccgtcccacccaggttcgcgcccttaaacttacactcctgaggcctggagcaaagccggccgatctgcctcacgctccccgagcagggacaaggaaaagacactaaacctaaaacgcacgactcgctcagaaccccaactctaacttggagaagggcccgcccctccagttacaccccagctccaagctccacccttcttacaaccttttctagaaggcactagaatggcccactgcgtctgcgcaacaCTATTAATAAcgaaggttcaacctcttcccagcggtccaacatccgacttccgttctccgctttcgcgcccttcccatcggctatctaattggacaaaaatgccgaccccgccccttccccggagcctcacttccgtcacagtcctgtttctctccctgttgtccctgcctctttttccttcccgccgtgccccgcggccgggccggggcagccgggaagcgggtggggtggt
ggaaataattatttccctccacccccccaacaatccttattacttatatttaccgaaactggagacctccattagggcggaaagagtgggggattgggacctcttcttacgactgctttggacaataggtagcgattctgaccttcgtacagcaattactgtgatgcaataagccgcaactggaagagtagaggctagagggcaggcactttatggcaaactcaggtagaattctCTATTTTTAGtctctttccttttacgtcatccgggggcagactgggtggccaatccagagccccgagagacgcttggctctttctgtccctcccatcctctgattgtaccttgatttcgtattctgagaggctgctgcttagcggtagccccttggtttccgtggcaacggaaaagcgcgggaattacagataaattaaaactgcgactgcgcggcgtgagctACGCAGATGTGGctggacgggggacaggctgtggggtttctc
ttttgagatgctgaggcaccctgtctgaagaaggccctcacatcactcaacttgactactgggtgagcccttggagaggctccccagcctctgctcttcaagccgaagtaccacaggggacacgagtcccagagttacaggaccccagctatggttcatgtgtaaagggaaccattaggcaaccaggggaaatgatgaagaagatctacatttacaaatgtggaaaCTATATATAGgtatattgttaaattaaaaagctgtttaaaaatagtttttgggtcaagtgagatgactcacttatacttttagtataagtatgtcccatgcaatatctggaacgtacttgtactaaggggtttctccctccatcggcacatcccaggcatcctggcagctgctggcctccagcaaccccacattctagttgtgtgggagtggggtgtggcatggaccctgtgggctaccactgccctgagctgcttcttcacacactggtattt
tgcctgcagtcccagctactcaggaggctgaggctggaggattgcttgagcctgggaggttgaggctgtagtgagctgtgatcacagcaccgcactccaggtgccgcgacagagtgagaccctgtctcaaaaaaaaaaaaaaaaatcttagttctgctactgaactagcaatgtgacactctggacaagttagttaccctctcCTATTTATAGaaagacttcatgtttccagcaggaataatgatagtagatgtgaggacgcaccaagcacatagtaggctctcacagaacagtagctgttcacagggtgattgaggccgggggctaacgattgaatggaagtgaacactgcaattctctcgcaaagtttacagcacagtaagcttgtccttagcttcccctataccctccttcccacgcccaattctaggaccctttcgggcgccccagcctcccataggggctGCTCACCTGAGCagaccggccgggcccctccctct
tcctaacgctcccctccccatccccatgccacctccacgagcagcggcgtccagcctcctcccgcccgaacgtgctcgaggggcgggcagtcgacctttattgtctggggagcacctggcaggtggcgggcccgtgccctaacgtgtgcgtggtgcccagcttcacaaagcgagcgggcagcacctCTATTTATAAggaacggcctcagcctggccgtccacatcccaggggtggaaaggtggagagagaaaggggctccggagtcaagagcggggagagagggcgcgcgcgccctcctcctcccggcgggcacggccccccggcattaacacgtcgaaagagcaggggccagacgccgccgggaagaagcgagacccgggcgggcgcgagggaggggaggcgaggaggggcgtggccggcgcgcagagggagggcgctgggaggaggggctgctgctcgccCGCCAGCTGCTAgggggctcggctttgccgcgctcgct
gatatatttggttggcacaatgggtggactgctcctggcatcgagtcggtagatgccaggaatgctgttaaacattctatagtacacaggatggggcccacaacaaagaactatttgttccaaaatgtcgacagcactgaggttgcgaaaccctggctatagatcctatctatcccagcactctgcctctacctttttctggccctcgtccctaaatgcacacattatgcctctggtttgggaacaagacgtaatcttcacCTATTTATAGtacggcaactttctctcttatcgcttgcacctcctggcctccgatgcttgaaccaaaaagtcaataagatgaaagtctgttgcggccaccctcaagaaggaaaaatacacagaaacgatacacgaagcacagggtacaccctgggttgaggtcatggctgcccagggcagggaggcagcgattaCAGCTGCTGCCTgcgtataaaagaggaaagagtgcccaggtcttc
aacctgtctctgtttaaaaccttttaaatgcttatactcagtcccattgccaggagtgaaatccaaacctcccgtgtgaaaaatcaatatccaggccgacagatcacacgggatcttccttatagaccagaaccatagtcaatttttaggtccttttaaatattaaactcttcacttcctctacctccacctgtgcgtcgcgcctaccttagaacccgccaaatCTATTTTTAGcccacccccaccagccacacacggtctccataggctccaggcgccgcttttgcagtcccccattggccggtttattgccagacggcccctgctcgcacgccctagtcttctttgatctcctcggattccgtgaagccctgcccttctcttctcccctttggcccgtcttcttccactcaggcccgcccctccccaactggctatttggttggccagcgACAAGGTTTCTAacgtcattcacccgcgccacccggaagccgcggttc
cattggagttgtccatctccttgtccctgtgaccttccctgtacgtcttctcttccacgttagcacctgcagctctccagatgcaatgttcctctcccagttcaccctgcctgcccagtgggctagagcccccagggctgtgggagggaactgctaggagacccctgccgggcccagggccctttcttcttccctctcccagcccaacaccaagtaccccaaagatcaggaaagaggaatccacacccacccccatctttcttttcccttccctccaggccagggCTATTTATAGcaggcagaggcaccacggtcttcctccttgcgcccctggcagacatcactaatcaatcacagcaacctttttgcacagagcctggctgccaccttcatggtctccacctacatctccaggtggccaatatcaggatccacgtcggccctcagggtgaagtccctgtgccagtcccactttgatctaaccccccaaccaggcccct
