# Supplementary material for: De-Novo Discovery of Differentially Abundant Transcription Factor Binding Sites Including Their Positional Preference
Source: PLoS Comput Biol. 2011 Feb 10;7(2):e1001070. doi: 10.1371/journal.pcbi.1001070 (PMC3037384; doi:10.1371/journal.pcbi.1001070)
Supplement: Dataset S1 — Benchmark data sets. (0.42 MB ZIP) [file pcbi.1001070.s001.zip › benchmark/MA0048_ma52gauss.sites_hs.txt_e.txt_unif.txt]

acgtcttggtttcaaaacttgctacccacaaatgagttgtgagctcttgtcaggttatttactgtatttgtgcctcaactatctcagctgtgaaatggggataatgaaagttcctacatcatttatttgtggaaaaaaaaatgacatgtaaagcacgacgagagcgcctggcacaatgtagtaagctttcacaaacactcactttcattccttcttgcaggggattactgagaggatccacaagataatgcacgtgaaagggcCTATTTTTAGgtaaggactatcttaatggtagagtcctctttatgttttcttttaaaccgtccagaggacgctgggctgttcgaggagaggcgcgaggccaaccgcagcctcaatgcggtcattgtcgtggggccgcccctcccccgcccggggcgcttctccatggcaacgtgggctttacctctccccgcctcctcaggcccgcaaaccggaaccagccctACGCAGCTGCGTct
ttaaatctttttcagtagtatttagtttatgcataagttaatgtaatgttttacaaggtataaaatatttctttaaaattttaacaatttttctgttttcctcaatcattcagaataaaaaacatttgccaagacctcatgcccttttagtaaacgaatgtaagtcactaacttaatgtattttagtattaaaagttgttctatatgccaacaaattattcctccatctttagcgctcaatcCTATTTTTAGtgaattttaaaattgtcatacaattagtgcattttattttcaaatttcaattttagttttttacacaggtattctattggtgataaaatatttctgtagaatctgattttaaattaataaagatatttatattcagttacttcttagttttcacaaatgtattgttttttattgttcccattaataatattatgtcaaatatagaaggccttttaaaaagtgacctattgtttaaagagatttcagtt
gccggcggccggacgcggtgaacctgccgcggccgggcgcgcactggcgcggcgagccggagccgagcgcagccgggggaggagggctggcgcaggggcgcccgggcgACGCAGCTGCGCtatccattattaacgagttaccacctaataagcggagagcggctcgttagccgcgcgggaggcgctcggggaagggggtcaccggccgagcgcCTATTTTTAGcgtggcgcacggcgggcggcgcggcgccgaggacacccgggaccgcgcgcggagccggggcgggcccgggggcggcgcagaccccgggcgcgggcggcccgcggcgccccctggctctcggcgctcggggccagcgcagcccggggcgagcggggcgcgggccggggagggggagctgcccgcgcactccatccccctcccccccgggcgggcggcggcggctcgctgtatatatctcggcgcaccccgccaggtcgcgcacagcgccccgagccca
tggagttggattataactgcctgagcccgcccctcccgtccatctcgcgctttaaattcctccgcgacgtgagcctcggttaatcgtctttgaaaactctggcccctcctcccgtcagcacccccagactactggcgcccagctcagagttgcccagattgggagatctgcaaggtttcccgaaggaatgaatgaacgaatgactgaatggacgaatttgagtcctccgtgtgccatctctggtagctgccgcccacgttTTATTTATAGttccccaactgcgcgcctacaccgtgacgccgacctcgctatcaggggtgccgtgaatgaggcgagcactacaaggcggggctccggccctaccaggcggggcgggcagtaccacggcgttcctcgggggcgggggagatgaggcggagccggggctcccccgctgcggcgccattggccgcgcccgccgccacccggcagtagttgcggaggtcagccccgcctacttc
tagcaggacgggttatctcggtgggagcgtgttccacctctgccctccgccagccgccctcgccggggatgcacccaggtattttcctccggatgcgtgagtggctcgcccgcggacacgccagccccgccccgcgagcccggtttccccgccccctccccgcccacgccctgcgctcccttcctattggtcccatgccgcgctttcccgttcaatcgcagcgcttagcgccagaatttgaatcttcgttACGCAGCTGCGCATTTTAGTgcgccgggctggaagaaggaagtggagggctgacgctgcgggcgggcgggcgggcgggaggactcgactcggtgggagccgctagagccgggcgcccggggacgtagcctgtagggccaccgggtccccgtcagaggcggcggcgggagcagcggggctgcaggccggggtgcagcgaacgctaccccgcgggctgcggcccggtgtgtgcggagcgtggcgggcgcagc
gccttcgggtgcattccttgtgacatatcgacccgtcctaagcccgacgcttaattatgggacctctcagctcctccctcccgcctcgagctcccttttggcttctcacaaggcttcctggggacgattccccgatgctagagtactgggggtctgggcccacagggaacccgtcagcctccctccttggagcgggcctgatcccgggaggcgcccgcgcggcccggaggcgggaacctagggggagaaggcgccggcgccgccctggcgcgcagCTATTTTAGAcggtcctgcgcgggggcaggcgcggcctcagcccccgggcgctggcggacccagcgcgtcagctaggccgcccccgtcggcctcccccgggcgggccagccccgacggcgctgactcagcaacgcgaggggggagttttgtccctccgcggaccccgtttctcccagcctcagcctccccgccgccgccgccgcGCGCAGCTGCGTgccggtttc
ggccgttagggacgacccccaggcggcagccatcttcctccacaagctccgcccctcgcgtctcccccgtttctcacccggggcctcgggaggcggagagaacgaacaggaggccgggacttcacggaggccccgcccccccaacatgcctattgggtagtgcgggaggagaaggtgtctgattCTATTTATAGgctccagacggcagcggcggggacgcacccaggaagccggagaggtgctctaaagggaaggaacggggcggggaggagtgaggcggggcggggcggaggtgggtccgggcgggtcaggcctctgaggggatggcatgggcggagactgcaggcttctgggcctgagagggctggagctggctttccggagccgggggcggggcgcgggcgggcctcagctgtggttactggtgacaggtcgcctgactgggctcctccccgggcccgccccgacaggtttgtcttgtgaccgcgggcggccgctgc
cataacagggtcttgtcttgatttttgttgttgttattctgattgttagaattaatatccctcattttattcggtactaggtgccgtggcccacaggggagagtatgtaatgagtttgtcaggttggatgtccactgagaattccgatttgttctatggcttgtggagctagtgttcactcaaatgatgttctgtggtcctgtccccaaacacacacacacaaccccttctgggcttctttggaatttgtACGCAGCTGCGAttgcgaaagcttgatgaagtttgcagggtgttaatagatggtatagggaagaagggtgaggcagtgcaCTATTTATAGgggaatgtgtgagttaaatttagagggtctgatgtcaccctcaccactctgggcacccttctaccccacagacttttgacctcacagatgacctctcagggcaccatagttggggaccatctctgcatgtcagcaaaaagctggtgccccgagcaagtgt
gaaggcgggggctgcaggcggacagagagtcctgaacggctcgctggggaacaagaccagagacgcgattttcaggctgcagacaccggctggcgcgatggagtaacccagatgtgctaggggtgcccctccttgcgccggatcccctagatgtgccccccacccctgcaggcagggagcgggcgcccaggctggagatgtggggagggaggtcagactgactCTATTTATAGccagtcgcactcagtgaccccggCCGCAGCTGCGTcggctcaggcacgtctcgaaccccaggagaacaaggaaactttacccccgcccggggcccagcgcagcctccccgtccccctgggcgcgcggtccatccctgctcattctccctggcccttgctccctcctcccttttcactctccgttccctccccctcctcctcccccctcctcttctcccctcctcccccctcccctgctccccctcctcccccctcccctgctccccc
aaaaaaatcgtctgaaagtctttcataaaagcagctcctgataaggagtttgggactggacagtgaatcgctgaataaaatttaatctcgacatcctgggtcttctcccctctACGCAGCTGCTAaacagcaggccttaggatgaaagtagaggaaacgtgcttcagttaaggttttctccagggaaaagaaatcggcccagcaagatgcacagagcaccgttacgaccacgcacaccgaagCTATATATAGacccttttcctgtataacagtgccagcctgccgacgaccaggagcgcagctttcactattgtgttagccccggcggcggaaggactgagcctcactgcaacgttaaagagtccttctttgttcagccccagtcggggacgcagggcgcggtgttcctccgcgctcgccgcgcagtccctgcccccccgcggctttggagagctgccattcggcaccggagtcgctccgcgctcccagaatgcaccggc
agtaatctcattaacatcccctgactcccgataagataggaagagtaggtatgagggaggtactgtttttttgctaggaagacactctttgtaaagacgtgtctcgccatgttgcctaggctggtctcgaactcctgggctcCTATTATTAGcccgccttggcctcccaaagtgctgggagtataggcatgagcaaccgcacttggccctacctgtccttgacaaACGCAGCTGCTActctttgggaaatattttccttggctataaattccattcttccagctttcatttccaaatttgggagacaatggagcaagaaccctcctttagttaagcctctcagctaacgccagccagataccctttcctacctagagggagcttgagtgtctccctctggggcttcaggcctgtgaagggttaagtgagccacaccctcagcaggaacagtctggactttgtgctgatcagccatctccggcctctcctggtttgactgg
aaaggcaaatgacgtctataattctaaaactagttctcccaccgaaactctagaACGCAGCTGCTAatctgcagggtctcccggatcacactttgagaactgctgctttagtcttcctcccatctcctaaggccagagctcctgagtttgcttcccactggccaaggagaaaagagcaaggtcacttgtcggggggctgcTTATTTATAGaccttctttcatttgcaaatgttactgggggacacaccggctcccagtagggtttccgccaaggctccgcgaaacgccactagagggcgccgctagcgaatcccacagcgcgccccgctgcccccacttttgtcctccgggttcacacgggcgcccggaagagagggtggtgcctgggagaggaaacgatgcgccccggggccgcggcctcattggatgagaggtcccacctcacggcccgaggcggggcttctttgcgcttaaaagccgagccgggccaatgttcaaat
ataaatgaatgaatgcaagaagggatgaatgaatggatgaataaatggatggatgaatggataatggatagacgaacaaataaatgaatgcaaaaatggatgaagaaatggatgacgaatggaaggatggatcaatgaatcgatggaagatggattaatgaatggctaaatgagtggatgcgtggatggattaatgaatgcaagaaCTAAATTTAGgatggacgaatggatggatagatgaatgaaaggaaggatgaatgaatggatggaaggatggGCGCAGCTGCGGgggtctccacccgtcattactcctgggtggctagggaaagtgaaggggggcagcagacccatctgaagtcgcagtacctctcccggccccgcagccatcttcaagttggccgacagcgctgctcacctggccgcctcccctttaagacgcacacacctgggctctcacctgggcgcaggcgcttccgcaggaagaaggaagcggcgccgcc
ggtgggggcgccagaggtgaaggggacctgcaggctggggtcttccccgcccgggtcagcggggtccctgcggggctagtctaagcgcctattattaccagcccccggggcggcgttgcactgcgcaggcgcgggcggggcgcgggcgcgcgcgcgagcgagcgagggattccctctgacgtcattgctaggataccaaacaaacactccgccgcgccggccgagctccttatatggctaattgcgtcacaggaactccgggaaggcgggCTATTTATAAcctcccgcGCGCAGCTGCGGaacgcaacccccgagacccccagggccccgagggtcatgcaagtgaccagatcgagtctagaacagacctcttgctggacagtgcgggactcgatttggcggggccggagatttggggaagtttgtccagcaaggggcgggtgacgtaagcaggggggcgggtcccgggcatataaatacaggctggcgggtctgtgctt
ctttccagcggctgcttgaacccgcttccttcagtgcctaaatttaacggctgcagctgcagctgcaacctgtttcccccgtaataACGCAGCTGCTCgaggataaaagaggttaggaagaaggcaagccagcagtctgaccagacacaggatgcatgtaagagacttgttaattacacgttctatttaggtcacactgataggcaaatcgcCTATTTTTAGccccaggaagccttttcgtccttgctatagtcaattcattctccagatgaaagcctgaaagcgccacgacccaagtttcacgtctatccactcaagaggcctgcttggcgcaggcgcataccttcaaaggcctcccgccctcactccaccacccccttagggggcggggcctcagagctcagtgctcgaactggctccagagccgtgagttcggcatgcaagagcggaagaaacgcggctggtaccccggaagcagtcgctgcaacttccgggaggtg
aagagcgtttccggagggttccgaaaatacccgagcgggcctcggcgccctcattggccatcaccgcgagggcttacgaagaccggaaatatccaaaggtgccggggctaggcttatatagttcacgcattcaccagttcattcataaaacaaatgACGCAGCTGAGCccatcatatgccaatcacagtgacaagtgctgggtgagcaatactggagagataacgctgaggtatgggtcccaggacctctcgaattggagccactcggaaatccagcggtagagCTATTTATAGttccgaacggttcccggaatacgctctcggccctctaaccgaagagttccgaatattcccgagcgttgagcgaattttcggcggaagcagccgaacatcatcgagccgcctcggaggtggggaccgacaactcctgtcgtgcccgcccggagaggaagcggaaatgcgtgtacggtattaaaggcgtcgcctcgcccctcgccttc
ggtggatgttctgaactacaataaacattggatggatccaggattgtttgaagtcactgtcattattacattcagctgctgtttcaatgtgtcGCTCAGCTGCGTtgacaatttagatgacaatttatatgaatcttcaagggtagaacaatattgaccatattccaaaatctgtccttgatccatgatcacactcatctcccagaccaggtccttcagcacgtctctttacctgCTATTAATAAactctgggcttggagaggggagaccccaagaagacaactgagttctcaaagggcacagccagcatcctactcccagggcgagcccaaaagactggggcctccctcctcctttttcacctctccatacaaaggcaccacccacatgcaaatcctcacttaagcacccacaggaaaccaccacacatttccttaaattcaggttccagctcacatgggaaatactttctgagagtcctggacctcctgtgcaagaac
atgacagagaacagaggatgcctgtttttgccccaaagctggaaattcatcacaacctgaggcccaggatctgctctgtgccggtcctctgggcagtgtggggtgcagaatggggtgcctaggcctgagcgttgcctggagcctaggccgggggccgccctcgggcaggcgtgggtgagagccaagaccgcgtgggccgcggggtgctggtaggagtggttggagagacttgcgaaggcggctggggtgttcggatttccaataaagaaacagagtgatgctcctgtgtctgaccgggtttgtgagacaCTATTTATAGcttgggcttcactggcagtgtgggccttcgtacccgggctacaggggtgcggctctgcctgttactgtcgagtgggtcgggccgtgggtatgagcgcttgtgtgcgctggggccaggtcgtgggtgcccccacccttcccccatcctcctcccttccccactccacccGCTCAGCTGCGTc
ggggaacactgtgcctccctgaacagaaatggcaggggaggaggctgatgctttaaatgaagaggatggtggggttgggaggtataaccctgctcctctctcccagtctgtgcaataaaggtcgtgaagatctctcagccaggggccagtcaagtgtatcacagattctgtgatggctggaggtgggggtggctctggctggcctgggaggagacaggtgtctttgggcctcccagaggcggggcgcctggagcctgtgatttgtcagggaaatctcagccacctgctcccctcatgcaaatgacccaagcCTATTTTAGAtgctccttaggcctccaagtgtaagccctgtcttccctctctgagctttgctgagacttagggccgcctgctttctctctgacccctgctttcacagcctcgagagggcaaggagggggccagaccccagcctgggagcagcgtgcgggccttccctccacttgaaatccgttgcccgc
agattacaggcatgagccatgcacccagcccctttttaaaatttttttgagagacaagactttgatctgttgcctaggctggagtgcagtggtgagatcatagctcactgcagcctcaactcctgggctcaagcaccagactccttttatcacattctatctcacacgcgtgtggttccaatcctgcctctgccacttctcagttgtatgccccaacccaacctgtctggCTATTTATAGcttaacagaaggacggccctggccacgggccacagccagcaacgcttaagcaccagggccggcgagtgccctgccgtggcacggctccagcgtcgcgctctcgaattcatttgctttccttaacgagagaaggttccagatgagggctgaaccctcttcgccccgcccacggcccctgaacgctgggggaggagtgcatggggaggggcggccctcaaacgggtcattgccattaatagagacctcaaacaccgcctgct
ggtcgcgtccgggtccttgcggagctaactagctcgccacgacgtcaagaacgacgtaacgtcaggccgctgtgggctctgggaattgtagtccagagctagatcggccacggacagaatggcgttctcttatctctgagtcggggcctggctcgttttgacatttttgcgcccacgagtcttcggagagggcgtcgccactccagaccttccaACGCAGCTGAGAtcatctgacgctaaaggactacttacctcaagagctccatcgtcacagaaggaggcggccaagttcgcggggggagCTATTAATAAagagagtcgaccagtaaagcctcaagggaaatgtagtccaaggcctgagaagcgacgttgctggtaatagaaggtaattcagtaccagcctgggcctggccgcggtgaccgaggcgggccgcgtcgcggagacttctgggagtgcttcctcgctctccgagtgcgcaagcgcagcgcaccgagtggac
gatttatttattctctatttagtcctttccctactctttagagcagaaagagaaaatccttgcttgagatagcaaattagtgctacactttttgggaaggccactggaatttaaacctggcaaaattccaatttttgtgcttgtaacctgtttagccggcagccagtgaaagctgttataattctttttgaattgaattttctttcgtattgttttaggtacagctcaagctcaaatgatagcgtctctttttctttTTAATTATAGaaaagtgctgtcaagacaggaaaactggaatgtACGCAGCTGGGTcgtttcccgtatacatttgcccttaagcaagatggtgggcgccttgtgcacatgcgcggaagggttgtttcggcggggagttccgccgcgtcggaactcgctccgggcgtggattggcggcttgctggcgggggcggaaccggaagttccgtgttgtggggctcagctggttcatttatgttgttttt
ctagaggagccgggccggccgcagcgggaagaggccacaggcggccgcgcacgtggggggtggttagcgcggaggaacccggaagccctttgcaccgcccaccgccgcggtgacgggttaacgctcctcctggtggaggcaggggcgggcggggcggaaggcggggacgcctcagccaacacccccgaggaccgcccgcgagccgtcctccccacccccacggacgcgacgcagcgcgggctccgcttccccggccgcgCTATATATAGaaaagccccgccccttcgcccgagccccacccccacaccgcagcctccaccgccgccacctctcccttcctctctgctctttcctcctgttttctcttccctcctccccctggcctccgcgtctcctcctactccggcgctgacgctcgcgtaggggccctggcgtcagacgcgcgggggcggggcgagtgcggcgcggggtataagtagagggtgcaggaggcggtgctt
gcccggggctcttggtgccgggctccgcgtcagatgttcggggggcggtggcatcgcccggagtcggcggggacggcgcggctggcttccagcctggcggagagggcaggctgaggagtggggcgttcagagcgcgcatcgcgcgcaattcgtgccgctaaaaaaaataaacccagagagctcgcccggggcttaggaccgctggggACCCAGCTGCGTGgcgccgcgctcttctggcggggcccgggaggccgagggatcggccggggctgctgccgccgggggcctgggctttccagccagctgtggaccaaacggtcttcccttacccaaattaactgcgccacgcgcaggcggcgcacgggttgggcttgggaatggggaccgcgaggcttcagcatcccgatgccctgaaagtctccccgcctcggggatttgtctctgtgttgcagctggcaggggccgcctgaagtgggagcagcgcctggagaaggcgggag
cgcccgccgctccagaatcacctaggcctgacagagtctccgccattccagggaccctggctccgccgcccactttccacagaaccgggccggttttatcaggctcctagcacaaaatggcgccgcctgcgagggaaccgctccagtcgccccagcgcgcctcgcttctgcgcaggcgcaccaagcgtaggttctagtatcccggttgcaactgcacatCCGCAGCTGCTCcaacgcggggatgtgcgCTATTTATAGgcgtctcgtcagcctcccgccgggaactgccgggacgcatgcgagctgcagattcagcgcttgcgcgttgtgccggggaacccgcggttggtggacgcgcgagcgtccttgctgctaagtacgctagtgggggcggtgcgcgtgcgcgtgcgcggccgcaaagcggggcgggaggaaacgagtgcgttttcctcttaggcggcgccattttgtgttcagagccgctatagctgccggcggtg
ttagcttgttatatgactgacttttctccagcagcttttgctgtttggatgtaagcaatgagaaagttcagctggagcatggtttagtccaagcaaggctgagattctttcaagcaaaaaaggagacattgagatcagagagttgaaaatgtttgtaaaagagtgatgaaaaggactgatcagggaatttaagtcaggtgagttgcaaaattattacatgatggcagaagcagaagagttgagtttttttaagtgttggggttaatagcgtggaggtcttaattaggtaagtgagagtaccataaattagctgggaaaaaaaggctagtgattgacaattgggaagCTATTTTTAGagatttcaactgatgacaaggttcagaatctgactgataccgaagtggttaagacgcaagagaggaacaaattgttggagatgaagaggtGAGCAGCTGCGGaggccaagtgttggtgttgcatgggtcacctacaagcatgct
cccacttccttttttttttgagactgagtcttgctctgtcccctgggctgtagtggagtggctccatctcggctcactgcagccactcccaacgccctccactcctccctactccgcgctggccggggcggggttccgctggtcgcatccaataataagaacaggcggcgcgcgcccttcccggaaactcccgcctggccaccataaaagcgccggccctccgcttccccgcgagacgaaacttcccgtcccggcggctctggcacccaggtactTTATTTATAGgacccacgcggtgcaggccgggagcgagagcctccgtgggggctccgtgaccccggaggggtagagccaagagctgggggagcctgagagatgagggtcgggcggggagggaggcggaggcggaggcggggttccgcggagctgagaaccggacggggtgggatcgaggagggtgcgaagcgccactgtttaggtttcgctttcccgggagcctg
gactgcctaagagacttgatgacacctcccggaatgctctcggggtggggttcacctctccttgtcctgcacccactgctaggccacattctcgtttctgctcacatcccattgcccggctacaaggcctgcccacggcccttaaacttgctgggcaggtttggagcccatgggaccccgtgggtctctgtccaggagcagcagaggaggctgacaggCTATTTATAGtctgctctgggggCCGCAGCTGCTCccagctcacaccctcccaatgcttatatgctgaagctcacagaatgggcttcttgcctgacagcaagtcaaagaatgagtttaatatcaaagtgtaagcttactttccatccccaagccagcctgccccctgccccatttcccatgagcacacttctggggaaggaaaacaggctcctggccttcactctcagcagagctttggagatgccccaggcatgccctgagctccttctgtgtacctgctc
gaaaattagccgggcgtggtggcgggcgcctgtggtcccagctactcgggaggctgaggcaggagaatggcgtgaacccgggaggcggagcttgcagtcagcccagatcgcgccactgcactctagcctgggcgacagagcgactccgcctcaaaaaaaaaaaaaagaaccataaatcaCTATTAATAAtaaaggagttccacaggtattccaatgtttggctacattattatcagtgtatattattattgttactgtatttttagtgtactaagtgaaaaacctggacttggagcaactgcaagtcccattaCAGCAGCTGCGAtcacagtggggttggggcggaggtgggggaggaaataaaaaaaacaaaaccaaaacaaacaaacaaacaaaaaccaaaaaacaaaccacgagacccggatgtaggcaaaaactacatttcccagaatacctcaccccctctccactatatatacagtccatccgggttctttgag
cgctgcgtgggcgagcgggaggcggggtcagggtggggcctgggcccctgccgacccggtgtcttctcgcccccgccgccccgccgcgcgctcaccgcgggtctcctccggcgccgcctccacgtcgtcctgtaaagggaacgcgtcagccgcgggccgcgccctcagcccctcggcccctgggcagcccgcacctggctcggtcgccgcccgcgctgccgtcggaacgcgcgctcccacgcctgcagccgctcccgcacgtcccgcCTATTTATAGtggcgcgcgcgcccgcccggcctccgcgcttgcgatcgtccagcgaatctcccgcgcagccgtcgcgggggccgacagccaatgcggatgcgcggcgggccgggggcggggccaccgcccctgggcagccagtccgtcgggcctcggacaagcagccaatgggaggcgtcaacgtcatcgcggggcgccgcggcgccgggcggggagcggcggacggtctagg
gatctttcttccttcattgtcttgttaactgtccagatttattacctaggagtttttgaaaactcacatattaggcaatagagtgtattctggaattgagagcctattttaaacttttgactaaaaagtttacccattaaatgtcatagattcaaccatcagactgaaaatcctcagtgtatttgaaggagggtattgtctcaaaaatcGCACAGCTGCGCtgaagaagaaaggcaaaatttCTATTTATAGtctaagaccaactcatcagttcaggggtcagagatttatatagttaaaggacaagtgtgtgtttacctgagtttaaagagcaaagttgcctctggaaagaagccctcactggaggctctggcatttgaaatggtgggcaggagcacatgttgcttaaatttctgacagtggctggagattaccgattggttaggggagaggaagtaaagtaaaatatttataaattctccactgggtggagtctgagc
tccccgtcttccctcccttcctcaccctgtctatctctctctgtatgtctcttggtgtgtgtgtctctctcgatgtttttctctctgcctgtctgcctgtctgtacccctctgcgtctctccccgcccccatccgtctgtgtcgcacgcgcacccccatcgggcttctgctcttgtcaattgcccctggggccctgcccccacctccgccccagtCTATTTTTAGaagcctcagtctccagctttgaaaactgggcaggcgtccccccatccgcacccccaccccttccccacgcattccccgctcggtcacggctgtccaccggccaagctcaggcgcgtcctggcccagggccgggcggaagggaaccagtccagggccagccaggctgcgccgggggcgcgcgtccgggaagcgcccctcctgccccgcccccggccccggccccggccccgccccgtgcttgcagtttcctataagtagccggctctcggtgccag
cattccatatggtcaaggaaacatctttttgaacagagatcctgtaatcatccttacaaactgcacttcaacattggattggattagccagatttgaggaactcactttttacatcttcataaatttaaaatgttgaaaaagtcagaggcaagggaagacatttatagtacttcacggtagatctccctcaacatgggctatatatccattagtcaatattctatagctattgttctgcaataaaccagacaagCTATTTATAGattactacccttttattcttggccctaccttccccaaggagttacacattttctagatagtctaaattaagagcaactctcatcatactctttttgagtgtttaattatcaagcaacagcctaactaagccaataatatttctctttttgggagtggaaatggaagctaagttgattgacccacaggaacaagagggaacatgccgttatattttaaccagtgtgtaaagaaggct
cccaggagttaaagaccggcccggacaacaaagcgagaccccgtctctccagaaaaagaaaaaaagagagagagagagagaaattagccgggcgtggtggcgtacgcttgtagtcccatctacttaggaggctgaggtgggaggatcgcttgagcccaggaggtggaggctgcactgagctatgatcgccccactgccctccagggtgggcgacagagccagaccctgttgctaaaaCTATTTTTAGaatccataaagccggggaccatctttgctccagggaggtcagctgacccgggctggcactggccctggggcagttcccgcccctcccgggagcgctggcaccgccccttggcaccacCCACAGCTGCGTcccccgccttccaggaaggggcggggtctccgagacgggtggggccggagctccaagctggtttgaacaagccctgggcatgtttggcgggaagttggcttagctcggctacctgtggccccgc
agctagatctcaggcaaacgaacgcgctttaaaaggaattaaaacgaaagaacacaaactcgaatcctggacctgattaggggcacgaccaaagaaagaaataactaacggttctcaccctccctttcattccctcccgcggaaagagaaaggctggaactccgcttcccagaatgcaaagcgcggggcTAGCAGCTGCGGatagcctgttttccctcaagtaggatcgcgggaccacaggtttgattataaacgccagtctctcgccacggcgctcctccccctcagtctcactggtcctgccggCTATTTATAGgaagggggactcagtcgtcactggcagcggttgaatggaggctctttgccccgcgccctcacggtagatgaagtccttgctttggtcagagcgatagcttctccgattgcctcagagcaagcggactacatttcccagggggctgcgggactgccgggaggagtgggggcggtgcctcacgtct
acgtcgcgggccgcaacacggactttgcctgggtgtcagctcgggtccacagcgcggccgaggcgcaccttgcgccacacactgctcttttactggagaaagcgggacggccgccacggacggcgcaacccctgcgtgcgccgcggatcgacgcctgagggcgccagcagggtccgaccctcctgctccgtccccgcccctgtcctcgggcccggccagcgccgcggcctctggctccgcctccacacgggcccgcaagcaggcaccgcccCTATTTATAGccccagccccggctcgggcccggcccccgcgagcacggcgcgcgcctccggctcctgtggccgcgcgctggcctggaggctgacctggaggctcatctggaggccgagctgacccggcaggccttgcgcgggcaacatggcggcgcccggcgagcggggccgcttccacggcgggaacctcttcttcctgccggggggcgcgcgctccgagatgatgga
tcactgctgggtttgccaatctcacgcttcaccaggaagacacctagttgaactacaggaggatgagaagactggaattaaaatctgtgcacttcggcaaatccgggacaaatcagaaaatccttcccagccctccctgtttctgagagaaggagtagggcgcagggcccctccggactctcttccacgtggctcctctcgagcgaagagctactgcacttacccaggcttaggaagcgggtgtttaagccatgggttagagggctcgtgagcacgcCTATTAATAGccctgaggctatGCGCAGCTGTGCccacggactcctctcggccgactgacctttcgccgccctgccccagcagccggcgggtttcttcagtggagccgggctctggtctccgcagcccagtagcccgctagcccggccccctcccgctagtcgtaaagtgcagtaaaggcaccagcattttgcggcaccgtaggtgaggccggcggcgtgggc
ccactaaaaactgaaaaagaaattagttgggtgtggtgtgcgcctgtagtcccagcattatctatatgttaaactgatgttttaaatcagagttgatatccaaataattaaagaataaacaacaagcacagggactggtgaggggctgggccagattctctgcaacccacatggcttcacccactttccaaacccctggttccgtgaggacctagaatgaccaccccagactgttccagaaacagcctggggattctgaatgtttcccagagaCTATTTATAGattatcccagcggcgctggagtaagtggccaacttaaagttggacgacactgtctgaaacagtcgcgtaaggggtaagggtggaaagcctggttctcactgcgctgccggctccccgcccCCCCAGCTGCGTccgcgccggcgcgggctccccgggtccccgcaagccgccgggggcgggccggggcgggccggggcgggcccgggcgtggggggcc
gagtgcctactgcgagggcggatgcatgcttcgggacttctaatttcatccttcacgtctttagccgccgcctatggcaaggaaaggcctgccctcgcccctgcctccctcctcccttccccaccgcggctccgtcacgatcggcgcgggcgaccgggcctgggggagcccctccagccggctcctgccctcaggccccgggcgcttccctcgccCTATTTATAGggcccgaggtcccgggggcggccattcgcctcccaagcactcggcgctcagcccaacggggccgcctttgcagtcgcgtgggcagaacggggtcctcagggccgcggcgattctctagggcgggcggcgccacgacccgccgggagcgcggctcccaggagcccccgcgcgaccgggcctcggtggttgccgttgcaggtcacatggtcgccgtcgctcatcacgtggccccgtcgcgcgtcacgtggccgccggcgcgggtcacgagaacaaac
caaaaccatccggttcctttctgtcacttctggctgggtgaggggtctctggcaaaggggcagaaggtgcgtgagaggttgcgaatggccaggactgtcctggggccagccggggcacctggtggccaagcttagaaacatgacaggtcctcttACGCAGCTGGGGcgcagggagcgttgggtttcaggctgctggcgtcggcttctgtggtgccctttctgtcggCTATTTATAGccagacagtgcccaacctcctccccttctttccacacgcacaaccaccccaccccctgtggcctgagctgtcctgcctcgccacaatggcacctgccctaaaatagcttcccatgtgagggctagagaaaggaaaagattagaccctccctggatgagagagagaaagtgaaggagggcaggggagggggacagcgagccattgagcgatctttgtcaagcatcccagaaggtataaaaacgcccttgggaccaggcagcctca
aagaaagtcagtctgtgagttctgtgacggcatcctatggaaacggttgggtggatttgcgcccaagttggagagtatggttagcgtgatctgacttaaaacttaggccacatggcacatggaaactggagagtgtctggggtccctcactttaagaactagaatttttccaaaggttgcgtgtgactcaataggaaatggtgaccccaagaaaccaaagaaagggagttggtggttgtggggagacacgggagagctCTATTAATAGccccttgcctggcgctgctgggcttcccacaaagccagtgaggttcatctgtccccaggaagtcatcagaGCTCAGCTGCTCggagacaggcactgggggcctccgtggacccgctattggagtgaagtggcctggatggaattgggtggacagggtgctgcctcagcaggctgggatgtgctgggctgtcagaaagtgctcataaatagcatgccccttgcgaagacaggc
ggccttcccagccaatcgcagcatctatgcgtcagcctccggttcggttgcgctgcgcgtagtggtctgggcgacctgagggcggggccgggagcaggccccgggctgtggggagggtgcgcttcccgcgggcgcgcggagtgaggacggtgacagccacgcgcgcgcgtacgcgcccgatgcagcgcggccccgtgaccctagtcggccgctgagagTTATTTTTAGtctgggccgctgccgtctaggggtcccgtcccgaggcgtccccggcatctccggcccgaatcccggagtgccgggtcgcgccACCCAGCTGCTAcccggctcctgtgccctccctgcagccgtcagggcccgtcccccaactcccctttccgctcaggcagggtcctcgcggcccatgctggccgctggggacccgcgcagcccagaccgttcccgggccgggcagccggccaccatggtggccctgaggcctgtgcagcaactccaggggg
tgaggtttgaaccctggtctctgatcccagagcaggcattccccgtaactccagatggggtgggagtgtggggccatgttttggaatcagttgacaatGCGCAGCTGTGGaggcaaggaaattgggagccatagagcgtttgaactcagcggtggctaggtcagccatatataccctgggacaggggaaagagctcccgctcccattctccctccacctgtgtgCTATTTATAGagctccctgccctccctgcatcttagtttcccagtctgcagtaggacttggtcattccttcctgcccagtcaagtggcttctgggaagaggaaagggcacgccagatggagaggggctccatccatgctctcagggaaatgtcacccccaccacgccttgtcatcttgtttccactctcatctgggactgtggccctcctgggttccctcctcccctgccccaaggggctggcctggtgctcaggcagggtggagggaggcacgga
agggcccctggaaaacccctcgaggccagacccaccactcccaatatccgtaagaccaggggcttgagtctttcctgcagacagatgtgggcaggaacccacccgactcccagctacgtggggacgtggacgaactaacaggacaaattctagttcctggacaccgccctcccagtatcctcgcaattagacacccatgcagcggcactacactgatcCTATTTATAGgatacacagcgacatccgcccgcaagagcatggtggGACCAGCTGCGTccggctgtgggcccaggaactacatttcctagaaggatgtgctagatactcgttcgcgtcgggacgcaagcaccggcccgaactcgctctaggaaatggagtctgacgcctgcgcggcgcaaacgctcccgggaggtgtagtttgcgcctatttcgcgcaggcgcgctttcccgcagcggccgcctgctgctctttgtggcagtcgcagtccttttgtgggagt
gtcacctatctggtggtcacatctgcccctgggctcatccttttactgggccacctcggcccatcgggacctgtcagtccttgacctccctcaggcccctaggctggccaggtcgcctcagtgccacgcctccctggcccgcgattcagcctgcacgttacgctttgttcccagaagcaggttttcgaaacgcggttccctctcggctccagctgttttcctgccagcgctgggagacccggcagccgcagcgcccccagcggcgcgcagcggcccaggCTATTTATAGctaccgccggcgcctcttcagcctcctcctggaacgcgggagcgggcgcgaccagcgcccaccctgatcgtcgcgacggtgctcctgattggctgcgctgtgtgacgtaacgggagggccccggcggccgccgggagccggggcccagcgcgtgcgcagacggagcgcgctgagcggagggggaggtggctgccgcttctcccgcgtccgc
gcacaaggctccccatcatcctattctatattacaaaagtcttcttgaggtaacacACGCAGCTGGTCcgctaatgcatctggcatgtattatggactcataagtagcccttctgagtgatctagtgatgtgcagaaaatggcattcatgctgtgtgcaccagggggcactgtgaggtttagtctgaggcccctaatgagtccaagcccctagtaatgctcaagggcgaagagcctgactgttgcttcctatgaggccccttctagtgggtaaatctgaaaatgcacttggcCTATTTATAGatcttgagaaattactcagagaaggccatcaggctcagggctcagacaagaaccaggacaaatgttttagggaatggagaacagatttgcatccactgctcaccagagccacctaacgacgacacaagaataaaggaagtagatttgcatgaagagacttcccttcctatgataagagaggcctggaggttcctcctt
acttcaagaaaatttatttttttgcttatcataagacgccattttgaaaggaataaataagaaatagacaggagacggccccagcccgcgggctgccgcccgcactctccatgagactgctggcgccagcgcccgcccgcgcggcacctactcggagagggcgcttcgcgctgactcagcggcgacggcggcggcggcgttagctggTTATATTTAGctttcccttcttggggcgctgaccccgcccgcttgcttgcttgcttgcctgccactcaagagaaggtgccaggggacgcggagcgacgagaggcgtgcagtcccggccaactccgtctctggcgttggcgctgcggtcgtggcagaggactacggcgacaaggacgagggccgctgtcccagctctctgcgagctgcgccgctcggctccgttccgctggctgaccatggagttcaggctgggaggcgggctggagtgatagggaagatgtttataaattctt
gcttgaacccgggagacagaggttgcagtgagccgagatcgctccactgcactccagcctgggcgacagagcctctcaaaaaaaaaaaaaaaggtaaagaaagccatccaaaagtgagaaggaataacaGAGCAGCTGCTActggctattttggaaaactgtcatacggataacgggctgtctaaccctataattacgagaaaggcccgagttttaagaaatgaattcgaaaatgaagaggaaggaCTATTTTAGAtaagtgggagcttatatataagacgcttccttttaaaccgattgtacagtgtggtaggactagggtaggaaactggacggcatggagacttctgtgttaaaacacaagagaacccttaacgttaaaacctcaagcttccggagcatgtcggcgggagggacttaacagcggaacccaacattccccggtgaagttttccagccggagtcagggtcagaggcagcctttcctactgcgcaggctc
gaatgcgcctgcgttgtggcggcctccggcgccccaaggtactttctccccagcaaggaatccgcgtgcgcgtaagcagtattgttgattagtgccccccccttccccccgcccgccccgaaaagcgacccctagtggtgcaccggtgcggaccagaaaattgcacgctttcttgaaagaggcatttaccgagcgcccaatgtatgcctggcactgggctggtgctgccacctaagcCTATATATAGaatgcagtctatcagggaggcccagatcgctagcagcggacccctgcggtccgccatgccactcccggctcctagagcgccgctcagcacaccgtgagcgcccaataactgttgggcttcaatgacgccgcggaggcggccccgtccccgcgctcccgcccctcccgccagggcagcccgggaggccagacgttgacgctgcagggagagggtggtgggcgcagccgctagggggcgcggcggggcggagcgc
ccactccccagcttccccttccccttggagagccaccctgctggactgttctagaaaaaggctggccttcctccctggacaagggccgtttctctgggggcaggtgagggtgagccgttccagcccactccaagaaactcccttcccagggacctccgggcctcaggctttcctggagcaggtcaggTCCCAGCTGCGCgctggcccgtgccgggaaatctagccagggtgcaggagaagtgcgtgtgggggcccctttcccaagtttttcttgctgcaaaaggcctagcttagcctgtctttttctatgcCTATATTTAGtcttgctcacccgagcctcacaaagataatcgctcaggaagtgtttcagccaatccggggcggctttacactccgatttgccggggcagccaatcggggatgagcttttattaggcggccagatcatcagccgaagtgccaaaccctttttctgtgagaactaggagcctgtcctccat
gaaaaatcaccttttttgatgtagcacctcattggcttgctctaggaaaattccttcagccctggttcaaaattaagtaatgagtaatgagtatgggttatcaaaaaaaaaaaaagccaattcccttggagctaggtgcagcacctagttcgtaatgtggctgtcagagtgtaattctgatggggtggaaactccatcttgttcactgttcagtcaccagggcctgatggccgctcatgctcaatatagacttggcgcggagcggagtggaggaaggaaagagggcaggtgctagttggctggcctgcagttagaagggctgaataaagtgctgtagtgccctaggcgaTTATATTTAGtagcagatactttattgtgccactgtggtcagtgcctttctctgagaaggtgtgtgtgtggggaggggctccctaaaggatgtcatagagtcccacatagaaactttgaacaatccaaggtagacaggtgtttttaactca
agcctggggtattggggaagttgcagagccactggggcctgagcaacgtagggatggcagcttcctgctcaaattcctaattatctggttttcccctaccaattggagatttcactgaagttgtgtcttctggacatcccataaattatccgagcaagtcactgaaccctcccgggcacatagcatatgtgtttaaatcccccaaacagtgccggactcattcagaactcaataaatattagcctgtgtgcctggccaagCTATTTTTAGagcctcagtctttgggcttgcacctcctccctggcagcggtgtgaccggagggaaaggcagcggcgagggccttggaggacctgcaggcagtgccccgcccacccagatttgggtgactttctggcgagtccggtgggccagactgcgcccccattggccgaggggaggtgggcggggcgtccctacagccctactcgccgacgctccctcACGCAGCTGATCgagtgga
ggaagcaagtggaaaccctatagcgctctcgcagttaggaaggaggggtggggctgtccctggatttcttctcggtctctgcagagacaatccagagggagacagtggattcactgcccccaatgcttctaaaacggggagacaaaacaaaaaaaaacaaacttcgggttaccatcggggaacaggaccgacgcccagggccaccagcccagatcaaacagcccgcgtctcggcgctgcggctcagcccgacacactcccgcgcaagcgcagccgcccccccgccccgggggcccgctgactaccccacacagcctCTATTTTTAGctcggcgggctcaggtggctgcgacgcgctccggcccaggtggcggccggccgcccagcctccccgcctgctggcgggagaaaccatctcctctggcgggggtaggggcggagctggcgtccgcccacaccggaagagACGCAGCTGGTGccggaagtggtgggcattctgggt
cgaggacagggctgtgtccccatctcccccaggctggggactcctgaggacagggctgtgtccccatctcccccaggcttggggctcctgaggacagggctgtgtccccatctcccccaggctgggggctcctgaggacagggCATCAGCTGCGGctaggtcagggctcatctccccctcagtcaaaggacccagttcctctctcccctgccagcccaagcccagcccttcctcccagaggggcgcagcatcagaggggcccagcccagtattgtgggatgagctgCTATATTTAGctggatgtgggtattcccggtgaccttggtgttggggccccgccccaggagctggcttcctggcctcagctgccctgcccacccagcagagcccgggggcaggcctttcctaatccttcatcctgctgctgctcattggagggtagagcagagtgagtcacacacctgtgcctgggcccgtcctctgcctcctgtgcactcatt
caaaaatctttaaaaatccttagggcccacttcccagtcccgctaatacctttctccagtcgggtttcttcctttcccgggaggaaaCCGCAGGTGCGTagttcccccaggataacgcccttccggtggcgcgccagaaaccgcgccgacccctcccagccagcagcccgccccctttcccagtgctctaacgacatacggacccccagctgcgggcaaggccaagaccccaccccaactcacggttacCTATTTTTAGggtggagctcccagctctcagccccgcccattgaacgcaatcccagccggtaagagagaggaagtgccgtagtccccacccactttcatctccttccctttctgttggcccggctggtcgcctatcttctcgatcctgtagccgattggctctctccctcccgcgccagtccctgccctcccctggggagggtgagtcacgccaaactgggcggagagtccgctggcctcactcctagctc
aaccaggataaggacaactgaaggcatggattgagttgtaaggggccgcctccttttccctaggcccagttattgtcaacatgagggtttgttctagagctactgtcttatctgccacattcctttttcataagaaggcaatttggtagcatcagaatttatcattgtttttgtccaaaaatgtgtgtcccaggccaggcgctgtggctcatgcctgtaatcctagcactttgggaggccgaggtgggtggatcacctgTTATATTTAGtttgagaccagcctcaccaatatgatgaaaccccgtctctactaaaaatacaaaaaattagccaggtgtggtggcgtgcacctgtagtcccagctacttgggaggctgaggcgggagaattgcttgaacctgggatgcagaggttgcagtgagctgagatagcgccactgcactccagcctaggtgacagagtgagactctgtctcaaaaaataaaaaataaaaaataaat
cgttagccaagatggtctcgatctcctgacctcgtgatctgcccgcctcagcctcccaaagtgctgggattacaggcgtgagccacctcgcccggcctgtctggcgtagttctaaccaggaacagagccagcggccagggccgcaccaggcctggccagggagcgccgcgcctgcgcactgcagactctgaagccgccgagccctccgccgaggtgggtggggaaactACGCAGGTGCGCgggtccctcaccccgcccccgctgcatgaatgagaggcgcCTATTTATAGcctcccccggcgggcccgcccctcgcgaggggccgccgggcgcagtcagccgccgccacctccgccgcgctctgtccggacggacgctcgccgcccgcagcctgccgcccgccgcagggcgctgacggtcccgcacgtctgccgctgccaccggcgcgcccgagtaagtgagcgagcgagggcgggagcgccgcggccgccgcccccggg
cccagcctctgCTGCAGCTGCGGcggtagagaaaatcaggccgctttcagcattggatgcttgagatgaaggacttccggtcctaaaaggccggttaaaaaaaggttagcgatggagggactgcctgtggagatggaaggggcactggtggcccagaagacgacctaataaaagtgcccggaaacccggaCTATTTTTAGttacaaacctctcctccctctggcctccgccgctccttcaaatctcgcgagagtgctcaccacctctcccgtcccctcgcagctgaatagttgctgtgtctatcgcgagagcgctccaacttggcgagccgtactcactcgatctcgcgagaccttcaaacaaactcttctctattttcccgcgattctaattcggtgaaaacagcgcctttcctctggtttccaaatcagttacgccccttctcgcacgcttccatcaagctcctccttcagctccgccttactcccggccgcctttgc
ttctaaaatttgaaaaatcctgtaaagacacacctgggtcaaagggctcagataacggactgtggcccttaagtacttacgtcacaggttattgagaggatcgatttagttaccagatgtaaaatgctgggatcagtgcctggcaaaggaaaactttgtacagctgcaggctttcaccatacacaacagcatcgctaacgaatgctattacaatattcatttagcgtttaccaagtgcctactctatacaaatctCTATTTATAGacgtgaaggtgaactgctgactaaagtttggtccctttcgctccgtctccttgcgaaaatgctctaacggcaggaggtcacgcgagcgctggacgcgtttctccccgcgagcccctttccgaggcctttcgggtccccccggttatccccgcccgggcggtgcgcgcccccgctgttcccgcttccgctccagagaggcagggctttccgagcctgctagccccgcggccgcaac
ttgaagcacttctgtcttgatgtttatcattttaatggttgtataatgtcccattaagtcaccctaatttattcaacaaatttcctactgttgacagtttggctctgtttgctttttgtggtttttaaaattattttctgtaacaaatgatcctgctaaaaaaaaaatctccgcacgaatattattttgtCCGCAGCTGTTAcgcaagggtggaatactgcattaaaggggataatatttttggtgtttctttatagagcctagcaaattgcccacccaaaggagtatgctttatttgagagtaaaaagccaaaaacaaacaaacacatCTATTTATAGtggttttctacaaaagaaattaattttccacttattcataaaatattctagtgctgtgatgggtggcaggcaccgtgccaggggctagggacaaggataagcaaggccaggtccgggcctccaagcagcgcgctgtggagtcgggtagagtagaccaagtg
ttgttctctcggcctgacctgactgtaacatgcatggtctgctcaccagctatttaacagggatattgtcctcGATCAGCTGCTGgaacgatgctacctttgctgccagacagaaacaaaagggtctctcagctgcaacggtggtgctgaggtgctgtttgcctctcaccataagctgagtgtgtgtccgcttgccccctgctcactgggcccaaaggctgcccttgaatctcttgcccagaCTATTTTTAGagggcagaagggagggtctatcagacatcctcccctcaactttaaacctcccagtgtcaccctgggacagtaggggaagatggacctggtctggagatgtaggggacccccaggggctgagaggcaggggtctatggtggcaggaagcttggcgtgctagagggttgtggttgggctgctggggcccggttggctgcggagccctccggaggaggcaggaagtcagggtgggacgtgggcgcggggag
tccacctgtggcctgactgatatgcagtacaatattatcactaaattgctacagacagtgtgcttttcattgttgtcacagaaatgtatttggttagttatatttgttcatatctcatctgactttccagtcttccctcactttgtacagtcatatttgccgagtcaagtaaaagttataacatttaggacacaatgcccgacttactataattaccattattatcttaggatcattacaaaacaTTATTTATAGttagctctcaggccctacctccttcagcctcagaaacgttaacgctaccttgcattgctgcttttagcaccgcccctaataagccccgcccctggggcttccgcggcggaagcctagcgtccgccccacccaccccgagcccgaggcggggctgtggatgtagccgctgattggctgactggggcgcagcttgacggcgtcgggctggaCACCAGCTGCGCcggctgcagcacctgggagaaggc
tcacctagagaccaaattaaacttattagtattagaaaacaattgcaaatagcacactcttcaaacacacagccatcaaactcaatggtaatcaagactgaagttaggagcatatgggcagttcttgagttgagaaggaaacaagaactgtctgggtcctgaagccacctgctgtgtaagttgcttggtgactacagagaactctactatgatacaCTATTTATAGtatttctcttctaagatgcaagtagtgtttctaactccacaaatgtaagtgtatataaactgaggttggaggtatgcatctttgtaccacctcctagccaaggcagctgcccccagccttttgttttgtaatcttggctggccagagtctgagtcttcatagcagtgtcttagctcctgcaccacagttcctcgctgtcGAGCACCTGCGTccggactggaaggacagtgggacagtgacgggggataaaagaagcctggtgaggccaggagtc
gttcatttctaaattggggtttttttttttttttaattggtctcttttaacaaaggtgagtgttaactgctaggtagTATCAGCTGCGCggcgatggtaaatttttcataaatattagtaatagacttttaggtttaactagtgctgatcctcataagtaatcctttaaaaaagtgctggtaagattttcctttagggtgactagtaaagtcagtaagacttgattgagcatgccactatcaCTATTTATAGacctaactttaatatttttggaatgtcaaaaacagtgacattttaattaagtaattttatttttaaaaattatttttaatggctaatattttgtaagaattttaagtaattttcaactctgagcatcaaattttaattatgtgcattgaatctctgacttaaccagagcaatttcatcttttcccaagtagtcagatctacttcgtaaaatgtgttctgatgtgtgtcttttttttttttctttttta
agtggtgatcccaaaattataattcctcagagagaaactagagagagctttggggttttacccaaatgggaatttgaatcaatttctcctgatctgaaagggctggaaaaatcctggaggatatccagattacactagagaatctcaaccacctaccttgatttttgtaaagaacaacgttgtttgctagaactgaggaaaaggcgatggcagagaagctttttaaaaataaaCTATTTATAGtcaacatgtacagtcaactaatttgctgacttcaaaatagcgtgatgaaactctttgcctgttaaacctattattgcccataatgaaagattccatatgcactaatcacaacatacagccttatgtctgatcatagcttctaaaaaatcatgatacagggatttttagttatactcaacacatttttcctttagaaactggattggttgttacagatgccatgaatgatataaattgagcttatagttggaagaaat
tcatacTCCCAGCTGTGCaaaaggcttgagctagaactcaggcctttgttaggtctccccttcctcctagcacattggcaaattgcatgaggaaagtagaggtacagttgagttcatgtacaacaataaggcattcaggtaaagtgaatgagggcagaagttttatgatttagggaaggtgtaagacaggaaaatatctCTATTTATAGttaagaaagagatcccttgaccatcagttagagattcccccaagtccctctttgccataagtcactgaaactgagatccaaggcatggcttctgtgagtcaggagagcttaacccagaggagagatttcagaacaggatatttcctattttgagtatcctgctcatgccagtcatggataaatttgcatctggcttaagaaattactggatcagcattgttttgggtagtttcacttcctgctgggtggggtagcaggctctataaagagatcctctgctgcacgactctt
aaccaatcactcctctccccacccctccgaccccagtctccggtgtccgaaggggttgtgcaccctagagttgccgctttttgagaaccggttttacctccgcccactccttcgtcctctagtttgggacttccaaacttctcccctctcctccccgggcatagtgcgcgctttcatgaatgatctggtcacaaaacaaacaaaaacgaatagaaaaagaaaaaaagagaaaaagaaaaaaagccgaaaacttcccagggtttgccttagaattCTATTTATAGgatggaccccgttccaccacGTCCAGCTGCGAcgcccggggctccggcgtaccctacgcctctgcgctcgcggccccgccccgggcctcccgtggggctttaatgacataagcaactttcctcgcgcaccccccgccccgtcttggtacggcctgtccggcgctcgacgttccacccccctctctctgctctcaggttggttcagcccccgtctac
cgccaagaaggggctggggtggccagtaaccgaaatcaggtgtccagttctcagccctccccaggcatttaatacatagaactaacccttccgtccccttacCCACAGCTGATCaccttcaccccagcagtcccggccttggtccccttgctttctttggggatcccctgataaaccagaacaggagggcaacccCTATTTATAGacgcccgcagctgtggttgcctagcaactgcgctaacagcctgaccacgtgatctgcccgaaggcccctccccccattttcagggtggtcccgaggcgcctgatcagattcgttcatcctcagctctcaccctctttggagcagcccacgtcttgggctactcgtcttggggacccgctactccgccttgccagtccgcggcgggcatacctcggaactggtcctcaggcagagggttgtcctcccgggcagaaaggcgacagcggcgtctgcggggtccttcctggcggcgggc
gaaccatcgctaggccagtctactgcccatccacagtctccagcgtgggccaccgagctgggcagcacaggcccgtccatgccatggcccctggagccgtgagcggcaggaaggaggctccaagtgccctgaccctgatcttattcttccaacccctcctccctagagatggtggaggtggggcctagttcctggtcccgagccttcccaggcccCTATTTATAGccgccagcaagaaggtggccaaacaccctgtccaggacgcgacggtcaagcccggggaggaccccgcaagctccagagggaagtgggctccagactagggggcgggaggccggcctgggcggagcaaagggcgctcggcctcgttgattggccgcggctgcagagctgtctctctaggattgagccttttctttagggggacggggccttgattcactcccaccaatagggttcaaggaatccacctcccaccagggcacttccggcggcgctct
cccgctggaaaaactgccccgtcccacccaggttcgcgcccttaaacttacactcctgaggcctggagcaaagccggccgatctgcctcacgctccccgagcagggacaaggaaaagacactaaacctaaaacgcacgactcgctcagaaccccaactctaacttggagaagggcccgcccctccagttacaccccagctccaagctccacccttcttacaaccttttctagaaggcactagaatggcccactgcgtctgcgcaacaCTATTAATAAcgaaggttcaacctcttcccagcggtccaacatccgacttccgttctccgctttcgcgcccttcccatcggctatctaattggacaaaaatgccgaccccgccccttccccggagcctcacttccgtcacagtcctgtttctctccctgttgtccctgcctctttttccttcccgccgtgccccgcggccgggccggggcagccgggaagcgggtggggtggt
ggaaataattatttccctccacccccccaacaatccttattacttatatttaccACGCAGATGTGGctccattagggcggaaagagtgggggattgggacctcttcttacgactgctttggacaataggtagcgattctgaccttcgtacagcaattactgtgatgcaataagccgcaactggaagagtagaggctagagggcaggcactttatggcaaactcaggtagaattctCTATTTTTAGtctctttccttttacgtcatccgggggcagactgggtggccaatccagagccccgagagacgcttggctctttctgtccctcccatcctctgattgtaccttgatttcgtattctgagaggctgctgcttagcggtagccccttggtttccgtggcaacggaaaagcgcgggaattacagataaattaaaactgcgactgcgcggcgtgagctcgctgagacttcctggacgggggacaggctgtggggtttctc
ttttgagatgctgaggcaccctgtctgaagaaggccctcacatcactcaacttgactactgggtgagcccttggagaggctccccagcctctgctcttcaagccgaagtaccacaggggacacgagtcccagagttacaggaccccagctatggttcatgtgtaaagggaaccattaggcaaccaggggaaatgatgaagaagatctacatttacaaatgtggaaaCTATATATAGgtatattgttaaattaaaaagctgtttaaaaatagtttttgggtcaagtgagatgactcacttatacttttagtataagtatgtcccatgcaatatctggaacgtacttgtactaaggggtttctccctccatcggcacatcccaggcatcctggcagctgctggcctccagcaaccccacattctagttgtgtgggagtggggtgtggcatggaccctgtgggctaccactgccctgagctgcttcttcacacactggtattt
tgcctgcagtcccagctactcaggaggctgaggctggaggattgcttgagcctgggaggttgaggctgtagtgagctgtgatcacagcaccgcactccaggtgccgcgacagagtgagaccctgtctcaaaaaaaaaaaaaaaaatcttagttctgctactgaactagcaatgtgacactctgGCTCACCTGAGCaccctctcCTATTTATAGaaagacttcatgtttccagcaggaataatgatagtagatgtgaggacgcaccaagcacatagtaggctctcacagaacagtagctgttcacagggtgattgaggccgggggctaacgattgaatggaagtgaacactgcaattctctcgcaaagtttacagcacagtaagcttgtccttagcttcccctataccctccttcccacgcccaattctaggaccctttcgggcgccccagcctcccataggggctccccgccagctcagaccggccgggcccctccctct
tcctaacgctcccctccccatccccatgccacctccacgagcagcggcgtccagcctcctcccgcccgaacgtgctcgaggggcgggcagtcgacctttattgtctggggagcacctggcaggtggcgggcccgtgccctaacgtgtgcgtggtgcccagcttcacaaagcgagcgggcagcacctCTATTTATAAggaacggcctcagcctggccgtccacatcccaggggtggaCGCCAGCTGCTAgaaaggggctccggagtcaagagcggggagagagggcgcgcgcgccctcctcctcccggcgggcacggccccccggcattaacacgtcgaaagagcaggggccagacgccgccgggaagaagcgagacccgggcgggcgcgagggaggggaggcgaggaggggcgtggccggcgcgcagagggagggcgctgggaggaggggctgctgctcgccgctcgcggctctgggggctcggctttgccgcgctcgct
gatatatttggttggcacaatgggtggactgctcctggcatcgagtcggtagatgccaggaatgctgttaaacattctatagtacacaggatggggcccacaacaaagaactatttgttccaaaatgtcgacagcactgaggttgcgaaaccctggctatagatcctatctatcccagcactctgcctctacctttttctggccctcgtccctaaatgcacacattatgcctctggtttgggaacaagacgtaatcttcacCTATTTATAGtacggcaactttctctcttatcgcttgcaCAGCTGCTGCCTcgatgcttgaaccaaaaagtcaataagatgaaagtctgttgcggccaccctcaagaaggaaaaatacacagaaacgatacacgaagcacagggtacaccctgggttgaggtcatggctgcccagggcagggaggcagcgattagactaatcttgggcgtataaaagaggaaagagtgcccaggtcttc
aacctgtctctgtttaaaaccttttaaatgcttatactcagtcccattgccaggagtgaaatccaaacctcccgtgtgaaaaatcaatatccaggccgacaACAAGGTTTCTAtcttccttatagaccagaaccatagtcaatttttaggtccttttaaatattaaactcttcacttcctctacctccacctgtgcgtcgcgcctaccttagaacccgccaaatCTATTTTTAGcccacccccaccagccacacacggtctccataggctccaggcgccgcttttgcagtcccccattggccggtttattgccagacggcccctgctcgcacgccctagtcttctttgatctcctcggattccgtgaagccctgcccttctcttctcccctttggcccgtcttcttccactcaggcccgcccctccccaactggctatttggttggccagcgcgcttgccacttacgtcattcacccgcgccacccggaagccgcggttc
cattggagttgtccatctccttgtccctgtgaccttccctgtacgtcttctcttccacgttagcacctgcagctctccagatgcaatgttcctctcccagttcaccctgcctgcccagtgggctagagcccccagggctgtgggagggaactgctaggagacccctgccgggcccagggccctttcttcttccctctcccagcccaacaccaagtaccccaaagatcaggaaagaggaatccacacccacccccatctttcttttcccttccctccaggccagggCTATTTATAGcaggcagaggcaccacggtcttcctccttgcgcccctggcagacatcactaatcaatcacagcaacctttttgcacagagcctggctgccaccttcatggtctccacctacatctccaggtggccaatatcaggatccacgtcggccctcagggtgaagtccctgtgccagtcccactttgatctaaccccccaaccaggcccct
