# Supplementary material for: De-Novo Discovery of Differentially Abundant Transcription Factor Binding Sites Including Their Positional Preference
Source: PLoS Comput Biol. 2011 Feb 10;7(2):e1001070. doi: 10.1371/journal.pcbi.1001070 (PMC3037384; doi:10.1371/journal.pcbi.1001070)
Supplement: Dataset S1 — Benchmark data sets. (0.42 MB ZIP) [file pcbi.1001070.s001.zip › benchmark/MA0048_ma52unif.sites_hs.txt_e.txt_bgonly.txt]

agaggccccaaaataagtatctctgaatccccttcattccacctgtatagtctCTATTTATAGagggcctttgtctgaagagggtgaccccagttgtgcagagagagagtcttggctttcacgggaatcaaggtgaggactctgagggcggatgagaagacctctccccaaaaaaggcacattcacagagccctgccgctgctgtcaggcctgtgaggcccaggcaggggtggcctgtttggcacgcttagatttccacagtgggggctgagggaggtgggggtattgtttggaggctggcggatttgggtcagcacgcatattcgtcccaggctgctagatactgaggtgaggacccctagtggagacgaagggaccagcaacgctagaacagtgacgtccggtagcgtccagccgtcagccctcagacgccacgggctgccggatgtgagtcatcctgacttccgctttgaaaaaaaagacccgagcggatgtggctc
caaagtgctgggattacaggcgtgagccaccgagccggccaactactgctgtacttcttaccccctgtatcaaagagttaaaatctaattttttcccaagatcggtctcactgtaagtctgctatctgtattttcccattcttcgtctgatagccaccgacattaatgaccagctcattacatgttgaggtgtggggagatgggggtagaaccccgtcaacccaggattcgagtttagaaagactacaagccccaaaatgcaatttcacctcccaaaaacTTATTTATAGaacatgcaatgcaaccaggacgagccaaggaaaaaaagtacaagtgtggctgcaaagtttgcccctcttgttaccctcaggcaaatgattgatttagaaaggccccaggggctattttttgcaggaacggtcactccctaaatccaggcagggaaagggaggagtctgagccgagtcacgccccttctcctgtaaacttgggtcgcctct
tggaagattcaccaactccccacccctcactccccactgtgggcacggaggcactgcgccacccagggcaagacctcgccctctctccagctcctctcccaggatatccaacatcctgtgaaacccagagatcttgctccagccggattcagagaaatttagcgggaaaggagaggccaaaggctgaacccaatggtgcaaggttttacggttcggtcatcctctgtcctgacgccgcggggccagcgggagaagaaagccagtgcgtctctgggcgcaggggccagtggggctcggaggcacaggcaccccgcgacactccaggttccccgacccacgtccctggcagccccgattatttacagcctcagcagagcacggggcgggggcagaggggcccCTATTTTTAGgctgctacttcttaaaacctctgcgggctgcttagtcacagccccccttgcttgggtgtgtccttcgctcgctccctccctccgtcttag
acactatacaggaagacaaggaccctggttattttgttcatggctgtatccccagcgctagaacagctcctgacacgtagtaagtaagctctcaataaatatttattgactgaatgaatgtgttaattaatctgaaacgcgcCTATTTATAGaacagcctgtgtgagagtcagagaggcggagccttcagacttggttagtccagggggcgtgggcggctgatgaactttcgaagtaggtcgagcagccgggcgctttgcctgccccgcccgcgctccgcaggatgcaggactccacccggctcaggttcgcagcaggtcccggaagccctcctgggggcggggccaccctaatcggcaggtgggacccagccccagccggggcagggcccctttaacgccccacctctccgccacgactttcgccccggcgtgacgtcaccccagcgggcgaccaatgggagtgcggcttactggcaggcggcgcaggcggccgctgcc
tgaggtaaactttgccccggaggtctggagacacttttttaatgtaacctgcttactaataattactagacttcagtgcattaaccctggaaatagattttaatagccaccccttaaaacaaaagacatgaaaagataataagaaaaaagtgccgcaactattatagaaaaacacttggcagcctgcttcagcccaagctgaggccacctctagcctctgctaaagccccccactcccaatggtccccgccaaccggataagagtgcgcgcgggacccgccttcccctctcggcaccgcccccgcccccgccccctcggctcgcctcccgcgtggctcctcccttttccgctcctctcaacctgactccaggagctggggtcaaattgctggagcaggctgatttgcatagcccaatggccaagctgcatgcaaatgaggcggaaggtggttggctgagggttggcaggataaccccggagagcggggCTATTTATAGtc
taaaagcaggcagattacacattagaggtagagaatgtgggatgatttgttcacaaaggaatggaatccagagggcataacagaaataagagacaggggaggctggtacggaagttcatcaggcaactgaaggcacagtttgcgcagcaaccaagaaaaggtgggatgtgaggcacgcaagatgtagaggtggggaaaggtttccaacagaattcaacatgaatttgctgtttgagtcaattgatccagtaccaagtctgtgagttCTATATATAGttccttttagatttctcctttttctaaaaaagtaaaactgagggggccttcccctgctttccctccttctgcttccctattttccctcgcattcccttccttttctgcagatcctctgcttaggaatggggcattggcccccgcaggagtgggcggggaaggggcggagcgaacagaggtgggcggctcccgtcctatgacgtcagccgtaaggcgctgctgtc
gggcgtggtgggctgttctgcagctgttttgtgatggatgagggatgatagatctatgttcaagtagcggaatcttagagtcaggagttggaaggaatcttggaggtggtctgtggtgacaggaagcctcttccaatagactgaacacggCTATATTTAGagagccggaggacaagggtttctttcctcttagcagtgagcttcttgtttttggaaatgctcaagccaagaatggatgttcaggcagaggggattccgctcggaaggggctttctgcactgaagtggtggccagcgggaaactccaggtttccaactcctgcacaaatcctttctaatatccatccactcaggtgagctggcagggcagtagctgtgcagggttcagggtcattatatgtcaatgaccttcagcacggattactaacaacagtaacatccgttaccgtttactgctttcctattaagcaccatgcactgtgcataacatgttatctttat
tgctggaataaagtctctgtcttccaaattccttttcggagaacttttgttcacaagattaaaaaggtcacgcagctggtgacggagcctgggttttttgatttagacattgtatccatgtgtgagatcctgcccatccccgctttcttggtgtcctgtgagtttaaattcatgaattcactctcaactgccaccgctaacaggacacaggccaattccaacacgaaccccaacggctctcctcagggtcacctttcatgagtccgctttccggccaacccctcctctcagtcttaggccccactgcaagcctactcccgctcaccgtacagaacctaagcacaggatcagagatggggacaggttgactcCTATTAATAGccaagtccgcaaattagggattcggctgcctaagggctagagaacgctccccgccccacaggacgcgccccaccccgccccctcctcctgcccctacgcacgcgcactctcacgcgcct
ccctcttcccggtagtcgcaagtgggagtttggggatctgagcaaagaacccgaagaggagttgaaatattggaagtcagcagtcaggcaccttcccgagcgcccagggcgctcagagtggacatggttggggaggcctttgggacaggtgcggttcccggagcgcaggcgcacacatgcacccaccggcgaacgcggtgaccctCTATTAATAGcatcccctccggcgggcaactgggtcgggtcaggaggggcaaacccgctagggagacactccatatacggcccggcccgcgttacctgggaccgggccaacccgctccttctttggtcaacgcaggggacccgggcgggggcccaggccgcgaaccggccgagggagggggctctagtgcccaacacccaaatatggctcgagaagggcagcgacattcctgcggggtggcgcggagggaatgcccgcgggctatataaaacctgagcagagggacaagcggcca
cacgcgggcttctctgtgccaaggaaatgttcccttctcttcggcacaggactcctctttgcctccggcttgcactgacaaagagtgaactgtccacacccttattataatttcagtactctgaatcctgttctctgtttcccccaatttcgttttcccacgattaaaccttattcccttcccttttctgcttcaaattcccgtcccgcccacccaccgacagcctagcatttccaggagctcagaccccaTTATATTTAGcctctccgtctcccgacctctcttctcctcttgctgtcatcgtacccccttcagtatcccctcgctgaacggccagtcactctttgccttcgaacagcaggcacgtcccctcttgaatgcttttccccgacccccgccccaagcaactgaaaaaggaaacatgcgcacttcagagcttggagctgtccgagtgctgaaatttataggctgggtaagatcacgtctccgtctcattctat
taaaaccccgtctctactaaaatacaaaaaattagctgggcgtgatggtgtgtgcctgtaatcccagctacttgtgaggccgaggcaggagaattgcttgaaccagggagcaggaggttgcagtgagccgagatcgcaccactgcaccccagcctgggcgacagagtccccctcccccaccaaaaaaacaacaagtgagcatcctgcaacctagcaatgccattgttgaacaagttcaaagatgttcttagccttattagtcccaaaaggaagaaaaaaatggaggatttgagaatgttcttagctttattgctaagcggagaaagaaaaccaacccatcccaaaaaaaaaaaaaaaaaaaaaaaaaaaaaaaaaaaaaaacctgggtgggaaattagggccatgtggcatgaaaaggaagacccaggggaagtgtggcccatctagggCTATTTATAGtgcagtgatccagctgtatcactgaacttccctggcatcat
agggtcacaggttctttccttccagtctttttgtgttgctcccactcccttttctttctcacatgtaatttttttccattttctttaaatagtatctcaactgggctcacaatagctcagggaaggagaaactgggacatgcctgattaatccattttacaggccaggaaactgaggcagatcccagttgcctccgaagctctgactcagcagcatgcagagagccctgccgctctctgcgccttttctaCTATTTATAGacaaaactaaccttgccaggtttccaagcttggatctctaacactccttcaacgttcaccccggcgttcctccccgctgcgccccctccctctccttgccgccccctcctcgggagcaggtggtaggctccgcgcccaacgcgcaagcgcgcggcatcgtggggcgggggtggggcgggactgagggcggagtgtgagcgggctcggttttgggccgcggcgggagcgggagtcgccgcc
ccagcctggcgacagagcaaCTATATTTAGcaaaaaagaaaagaaaacaaacaaacaaacaaaatccccaaaaagcaaaagtgtctgcatggacttgtgcctaactactcacagtggctacttcttgggggaggtgaaaggggaccctgttaaagaatttttcttctgtattgtttttcttcaactgagtctgcattaattttatatttaatactctccccacccctgatgctcacaggttgctttagctggtggaaggagaacctgcacctctggttttggcaaagtgtagaaggggacaagggcactgctctgcacctgcacaggttcttgcctcctggggtcagtttaatgaatctcagtggtgtttcttgggaagaacacagtggacactcacttgccagtcagtagacaaatcactgaagtccatgtctggcagttctcaatgtcatggggactgtaaggttgtcatgtctcacagttccctgacttagaagatt
aggagagtagtcgtttattattattattattgcaaaaagaataggagaaaggattggtgaggggtacaagaaaattagaaaatttcatggcgaaagtagaggcagttcctgtcagatgaattctattttgtctgtgaggaaacgggcgacgctgcctactgagactaagcaggagagacggCTATTTATAGgctcttcatttatgccgcctactcattgctggtagattctttatctagcctgcatcctctcattttcctggatccctatacggcatttgacgctgtttaccacaagagctgtcgaacgaacgtgaaacactcagtgatactccaaccggaactactactcccagaatgcagtacggctcctgggaagtgcggggggctgggaacgcagcaggcctagccgtgtcgcctgctgccattggaggagcgctcccactcccaagaggccacgcgtagacggggcgcttcatgcggaagtcagcggcgtccggt
aaatacaaaaattagctgggcatgatggcaggtgcctataatcccagctactcaggaggctgaggtgggagaatggcttgaacctgggagacggaggttgcagtgagccgagattgcaccattgcactccagcctgggtgacagagtgagactccatatcaaaaaaaaaaaaaaaagaataaaaagaaaaagaaaagagaatagagaaataacggggatgagaaacttttcactatggatgtggtaaagtgtggttcttctgtacgcagatctccaactgtaagaaaaatagcacaCTATATTTAGaagttgtctagtttcatcctttctccagtgccccgcatctcttgcaagggagtaaattaataagtcaggagttaggacccagagatatgttttagacttacacgatctgacagctgactgcaaatcaatgaagtgcactttgagaagcggcacactcggcgagaggggttgagattgttttattccactccagg
ctgaaagaaggcctgtggcgaagcggagggggacctaagtcagggacccccacctgcccccaggaaggatgaaaaggagacaaaaatcctaaagggaaaagccctccaggctgtaggccaatgagcggcgggaaggaggagtgaggctggggaacttctcccagagccagtcagagcggacggctgctgggaagccaatcagcgcgctcgagcctgcagcccctctgcagtagttatgccagagcgccctgtgtagagcggctgcgagcgggcagctgggctcggctgccgggagccaccgcgcgggctccgcaccctcctctcgcactgccttcgcccggtccccgcgccgcggtgccccagtggcccccgccgcgctccacgCTATTTTTAGgcaccccgccggctaccggccgcacaaccgccaccgccccctggccgcgcggctcgcctcgccccgccccgtccctcctcgccccgccccaccccagtcagccccg
agtgattaattgtctgctgtaTTATTTATAGaaaggatctggctgtcattaagaaacagtgaattaacctcaatttacaactcatccttttattttttaagaagtgcattttaatgacttacaaaaactagaaataatctcaaatacagaaccgagattcatcaagctaacttaggcacaacctgagacttaatacagaagtgtattaagtacatgtcactgaaaaaagatctaaagaagtactatgtaaaatggatggcaaaattttcagtgtactacttgaaaactgccttttatttcccctagaatttgtatgtcccatgcatcactgtttcatgttagatgcgtggttataaaattgtgaaaatggagacttttctggtagcaaaagggttaagttctttttgctttaccagtttcaaattacaatgagaagcctcttctttcccagcagggttgtgcttacactactctttagatctctcttgaagagggctggt
cggaccttccgccgtggccccgcgagtgccacaggtttccacagggccggggcacgtggacccgcgcagcctgggagccaggaaccccaaccccggcgaggggCTATTTATAGccccgtcctcacgcagtccccgaggcctcccggtgactgccgggtgtgggaggaggaaggtggcaaccagccccgcagctccagttgctgcaggagccccccgggcctcagtctccaaatacgccaaacgggcgggagtgagccacaggctgtcttcgcggaagactcacaggcgcaggcgcagacgggtgcgcgcccctagggtgcgcgcgagctaagaccgcggcccggggcagggtgtccccggccccgccccctgcagccctaccggagccagcgcgcctgcgtcgcgggcgcacggtgggcggagttcccggcgtctccgccccttacccggcgtgccccgcgcccggaggcgctgacgtggccgccgtcagagccgccatc
ataatctttcaaattccgctataaactatacaggagaaagagaaaaataagataaagctcctggaatgtgcactggtattgacatttcgttcaaataatgggctgaaggtgaactatctttactattgctcatgtgaatgatcaattattatcaatccaaactatcaacagtgctgcttattattgatttatactgcatggtttaattttgtctccatccttccagacattaaaacatagcTTATTTATAGcagttcccgccattcaccatgagcacctccacagcccccaactcctctctcccagttctgcccaggatatttatggtgagtagcgagttatctcctctttggcagtcatccctgctttcctgtgtggaggaattgcccacattcgcatttgcaaacagaggctcactcaagtgtcactaaaggaaaggaggtggagcctgaagagctttaaaaagcaaagctgagtcattccacttttcaaaaagagaa
gaagaaagaaaagaaggaaggaaggaaagaaggaagaaagaaaagaaagagggaaggaaggaaagaaagaaggaagaatgaaaggaaagaaggatagaagggagaaaggaaggaaagaagaaagaaaggaagaaaggaaagaaggaaggaggaaggagaaggagaaagggtagggtggggaaggaaagaacaaaggattgCTATTTATAGactgtgggcttgagcctgttccctccaaagatacagagctttggtctttacccataaaaaaggattttgaagtcaccccaccccgttctgttcccccacagtttagacaagatcctcatgctccactggccacacgagtgccctcaggaggagtagacacaggtggagggagctccttttgaccagcagagaaaacaggatggggcactgcctcactgaggacctgggggtgggaaggaaagtgccaacggcagctctataaaagctccctggccaggggacctagggca
gaggcaagtgctcacagcaCTATTTATAGatgtaagccaaggccagatgtggggagaaggggctgagaaatgttagaaacgtgaacgcagtccaggcgggagaagagaagggggcctcgaggggtgcccctatgcagcccacacacacgccaggcactaacttggaaaagcaacaagcttggcgggagatcctcccgcggccggagggccctgaaccctaggccaagactcatccacaacctagggggaggcggccaccagcgccccatcgaagctaaagggctgacagaagggctgtagcggcaagtgtgcgccaacacagctgcacacgcccagacacctgaggcgctgagaggaacttccccgcgatccgccccggctgcacagagcctcttctccccgccggggccccgcccagcctcacttcttttaaaagcagcagccagcagcgcgccggtggcgtgcggctcgaaaggccgggaggacgtcatcgacgcgct
ctggccccacggcgctggtgctgcaggcccccaccactgcttgttccgagctccccagcctcctgcagagttgcctgcacctgatggcgatgaatcaggaaggcaggcgtgtcctgCTATATATAGcagtcatggctgtcagccaccagggggctccatttgcaactttggatgtggctttggcctctttgtccaaagtgaccttggggcccccagacaagagacagggagactggagcccagccccaccctcccgcacatacctggcccatccctgccctatcctggaagatgggggccaccacacgtgcaagggacacgggataggaacctttggccttgttatcagacattttaaaactaagtgcaaacgtgattatcaggtgcagtttttacagcagcaagaaacctgtgcttacagaaagaaacacgtgctagcaacccacctatgcggaaagccacacagagccattgttttctgcactctcaggtgacggctc
tttactttgccctgcttcctgcagaaaagaagCTATTTATAGaaatattttgatcagatgaattttatagtcaaggactatccaaagcatggagtaagatacaactctatgtgatgaatttctatgtgagtttctatatgataaattaatacgccaaatgaaacagtttattgaaacatgcaacttttttaaaataaacaaacatcctccagaaccaaagactgatgctgttaatgctttagacatgtgacatatgtgtgtgtacctctgtatgtttaattttctttctttctaatcaagtgacctgttctcgtttggttaagtttcaaccacaagacaccactgtatgctttttttttttcaagatacacgtcacagcacaccaagaaaaggggaacttccagtgtctgtggtaacatcacttgataaacagactcctttaaacagcaagtgcctgtctgcattctactatataaagcagcagagacgttgactagcgc
ctagagacaaaggtccaggcggtgccagtgtcgcgggcaacatcaagctcaagagtctccttccgttggggcCTATTTATAActcactccggactcgactgacgggcaaacatcgcttcccccccacagactataggttccccccctttctcccctcccctagattttttttccccccctcccctacctctttcccggatggcctcttagacgaccttggattggttaaagttctttagaacccgcctatacactgttcctattggtccctggatacaaacaacgacgccattttcccaccagttctatggaaacagaaagttacgcctcaaggctttctgggaaataaagtccatactctggggccaacgcgcaaatcctcgtccgcgagaactgcaaggcccgcaatgccctgcgcctgcgtggaccggtgcgggggcgggggggaggtgaaaggggcggggcaacaaagcagtagggaggcggcaacgacgcctgcg
tgattctgtttgtcactcctaatcccaaggacactggagatcattattcattttaatgtgattgctgatttctgtttccccagtcttgtagctccttaaaggctggggctgtcttgagcagagctaacctctgcacctactataggtccaggctatagtatggacctggctggataagactgttggtatcatgagtgggacttgcgccaagcctccggatacccagactgtcagatgagaacaaattcctcatgtcaccgtaagatacatttacagcggagttttcttttgggcctttgttgttgcgtcgctacagcaaactttacggtgaaaaaaggtaggggtcctacgggcagcagccagggcagccctggagctgtcgctggagtccgatCTATATTTAGtcaacatggcgacgctcttggttccctacagaaaggggcggagcctggactggggggcaggctcagattcaggttaaattgtggattgagctcgca
atcttgccaatgttaaaacaccagattgtacaagcacaagctgggacgcaatgtgtgtccctctatccctacattgactttgcgggggtggggatggggtgcggggtgagtgagggaggactgcaagtgacaaacaggattcgtcaaaagagaggtgtattaaagtgccgatcaaatgtaatttaacagctaaactttccctccttggaaaacaggtgattgttgagtatttaacgtgaatcgatgtaaacctgtgtttggtgcttagacagggggcccccgggtagagtggaaccccttaagctaagcgaacaggagcctaacaaagcaaatttttccgtctgccctttccccctcttctcgttggcagggttgatcctcattactgtttgctcaaacgtttagaagtgaatttaggtccctccCTATTTATAGtgattttatagccaataggtgatgaggtttatttgcatatttccagtcacataagcagccttggc
acaccggcctggtccttttttgtattcctagcctcagcacagggttcggaacataccaggccttcaatattaTTATTTATAGaaatgacaaaagccttgtgtcccaattttgctttattagccgaacgatctcaagcaaatcactcaaaccacctacgcctcgtttacccttctgtgaaatgtaatagctacctcagagaggttttgtgttaaataaggcgatgtacctacaaaagcacactgcacatcttaaaatgccgtacaaaccgtagatgtttattaataaaccggagtccgtgtcttccctcccctcaggcacgtctcgtcccgacccctccctcctcccagcccacacccttactgcgcccttggccctgggtcccttgggattgcaagcgtgggagcctcggccccgcgcagctccctccggcgtcccgcgccctccttccttcctcgccaggacggacgcacttccggcggatgtgggggccagccctcgg
taggattacaggcacctgccaccatgcccgactaatttttgtatttttagcagagacggggtttcaccatgttggcaagtctggtcttgaactgctgacctcgtgatccatctgccttggtctcccaaagtgctggaattacaagtgtgagccaccgggcccagcccatttggtCTATTTTTAGactatgttaaataaaaagattaaactttacactccttataaatagatatgtacagtatatcaacaaatatatggtatgtctgtgttattaaaatttaatgggactttgaattagaaagaaatttctaaaaagcccatggggcagggaaagatgaggtaatactgaaaataaaagtggttgagaaactgctctacacccatgtagacaggacataaaggaaagccaaaagagaagtagaaaaaaacatgaagacgttcagaaaatggaagctagtatgttccttatttaagacctatgcacagagcaaggtcttcag
gtatattactaatacattcttaatttgcaaatttgtttgagataatttatataaacaaatagagtgaattaaaagttgCTATTAATAGttaagttaaatgtcaaatttttaaaaatttaacttttagttaaattactttgccattcctaacagatcaagaaataataaaagtaaactttatgctttttcttttagtgtgcaaagtagacatacatacagtacataaggagatatacaatatatttgttattaaaatttaataaaaatttaatttcaattaagaaaaaaatttcttaaaagactctggaggcaggcaagagaagggagtgtcaataatgaccacatacacacacaaacacacacacaaaactggttgaaaaactactctatacccatgtagagagtaaataaatgaaagcaaaatcagacgtagaaagtaaattctgaaaatggaaactagtatgttccctatttaagacctacacataaagcaaggtctt
aagccgggtcccagcaagcactgcggccaggactacacatcccagcatgcaaggcgcacacttctcccagcgggactacgattcccaacatgctctccggacagctggccggcctccccaccatcccggtgtctggggtctctgcaaaaatggggtctgtctccgcccgcccagcctccctttagcgttaaggatcggacaccacctcccggtagtaaattgtgactattccgagttttggagtcattcttcgttgcctgttCTATTTATAGagcaaaacgcctgtggctagggcgggagtgggcggaggcaggtttgagccaatggcacgggagcggccctgtcgctgccatggcaacggcggccgttctccggggaccggctgcccattgggtagaatctttccagaaggctcgagaagaaggaagcggaagtggcacgtggaggggccggtggaggcgccggtgagtaaatgccgcagattctggaaagttctgatc
gacgtgcgagtcaacaaggtacaggacacatttctctccggggaaatcttgtgtgggcgccgaggcccggacgtagcaaccaaacgtcgggaagaggcgccaaaaggatgctggCTATTTTTAGttgaagcccgggttttcccttttgagagccacaaccaagaaataaaaatctagcaaagagggggccactttctgcggcgagatacgccctctcggccgctcctccagctcccaggccccctccctactcgacggtgagcagcgccgcggcccgtgcagccagacgcgcggggtgcggcggggccccgggggccggggtgggggaggcggagggtgggcccgcggtcacgtgagtcgggccagctgctgcggggggcggcgggccccagcgccgggagtctgggtagggggaagcgcccggcggccgcctccgccactgcagctgcagcccccgaggtcgccgcagtaatccggacccggcagcacccgcaccctcg
catcataaacttttaaatccgtgatccccacgttacaaaagcagaagtcccttttagacttttagcgaaaactgaactttgccggtgtcccacacggagggagggaggacgggaggccacgccagggctgcggggctgcagggcgtggacgcatcctggccggggcgtccactgtcgacgtctccacatcccaggagggtcgagacggccgcgggaagcagcctgcgagccgtgcggccccattccaaggaccccgccagtgtgCTATTTTTAGagcttcgcgaatcaacggtgcccagaggaaaaaacttctcatttggacttctaggcccggcagtggccggcggccagggccccccagtagggcagggcggggcggggcggggcgcacagagccagaggggcttgcgagcggcggctgagggaccgcggggagggggcgccgagcggctccagcgcagagactctcactgcacgccggagggcgcccttcctcgctc
ggccgagcctgcgctgccggcctccggccctgccggccgcccaatcagcgggcgccccccgcgcggcccgcccctccccctctggtgacagaaagtcggcccagcagatgaggaagtggcaggcaggcaggctggccccggggacttctctctggccctgctccctccgagcgctccgccgttgcccgcctggcccctacgggtgagtctggaccttccacggactctCTATTTTTAGgcgccccctgcctggccagcccggcccagcccggcccagccctgccctgccctgcccaggctgtgggcgagggtgttcccggggccagtgggtgggaggtcccagctccctggggccgggcctcgccagcaccctccctcccccacacccccgtctctggcccccatttgcctacacccgggccttcctccaccacccctgcatttacctctctccctcctcctctcccctccctccccccgctaccctaactttgccaggc
cttatccccatcctcatctttctgcgtcgtctaattcaagttaggtcagtaaaggaaaccttttcgttttagcaacccaatctgctccccttctctggcctctttctctccttttgttggtagacgacttcagcctctgtcctttaattttaaagtttatgccccacttgtacccctcgtcttttggtgatttagagattttcaaagcctgctctgCTATTTATAGttccttggattgcaacttctctactttcgggtggaaacggcttctccgttttgaaacgctagcggggaaaaaatgggggagaaagttgagtttaaacttttaaaagttgagtcacggctggttgcgcagcaaaagccccgcagtgtggagaaagcctaaacgtggtttgggtggtgcgggggttgggcgggggtgacttttgggggataaggggcggtggagcccagggaatgccaaagccctgccgcggcctccgacgcgcgccccccgcccc
gacatttgtgataagaccaggtacccttgtcacaaCTATTTTTAGagaatctctttgctgtggggacagagcgcagccggcagcaggagtgcttttcagggttaagggcgacaggagctatgcggagccatctcacaaccctgtccagggcacactttattgctaggaggagatgcgcaaacggtagcgatcagttagagatagatcctcttgtccccttttatctcaggactccaaggcactgctgaacagtttctgtttaatgagcagccattgaagcctcccaatggcgagaatgagcctgcatctttaccgaccccactccacagacgaggaaactgaggctcaaagaggcccgggtcgcctctggggcagactcccgagccgcgcactgccgggcacgtccagcaggtgggagtgggcgcccggggacggcgcggtccctggtatttttagtggggtggggccgccgccgcccgcccctccctccagcctccccg
ttatcatcaaataaaggatgaacagatgtaactcagaaactgtcaagcatgctgaagaaagaccactgcagaaaaatttctcctagccttttcaaaggtgttaggaagcagaaaggtgatacagaattggagaggtcggagtttttgtattaactgtattaaatgcgaatcccgagaaaatttcccttaactacgtcctgtagttatatggatatgaagacttatgtgaactttgaaagacgtgtctacataagttgaaatgtccccaatgattcagctgatgcgcgtttctctacttgccctttctagagaggtgcaacggaagccagaacattcctcctggaaattcaacctgtttcgcagtttctcgaggaatcagcattcagtcaatccgggccgggCTATTTTTAGtgtggtgaggctgattggctgggcaggaacagcgccggggcgtgggctgagcacagccgcttcgctctctttgccacaggaagcctgag
cccggctattcaggaggctgaggcagagaattgcctgaactggggaggcagaggtcgcagtgagctgagattgcgccactgcactccagcctaggagacagggcgagactctctcaaaaCTATATATAGaaaggctggaaaaatgcctgaaaataggctcactggccagtatgagccagctcccacatatgactgttccaacacaaagccctgcaggtcttcagaattctcagacagagataataatcctgaaggaatgtcaaatatttacctgtatgtgtgtttaatactgttgttattggttcctagctgccttagataggtcattctttgtaacaatgaaataaacatatttcatagagggcctctatagggctaattggaaatctgcctacactgttgagtaatgtttatagttggttactgatttccagaggtcaagagggcaatgtgattcatctgctattacagtttatacttcttgattcttctatttggcc
aaatgtaaattagaactcgattgaaatctgtgtgtataaatataaatatacacttatttacatttctaatctaatctgaaggtccattgcaacgaatcccgctccgctctgacccaagaactccgcactttctctCTATTTATAGttcaaatacctgaacttcatgccttcaagaggtggattccggcttctttacagcgcaatcactagcaggtcatttccgtctagcttgcagatttcccattactgacacaaacgctccctcagggcgtccccgtctggactacaggagaaagtttgggaggcaggttcaacttttcaacttggcggggaattcctctccctcttacacagtttgcagcgcgggggcggcggggtgacagtccccgtgcatgaatcagccacccctcaggctccgccccggcgggggtcggccggacgctcgccccgcataaagcgggcacccgggccgcctggagcagaaagccgcgcacctcctc
agcaggtggtcgttcaaacgtcaggcgagggcaccagctggatctggaggaactgagacagtgaaaggaaagcaggcaaggttctagtctgggatatgcacgaatcgcggtctcccttccctctctatgcctccgcagtccttcccgttcccaaaggaggaacagcccgagggctcctggagcaacggaaggaggactggatgcggggaagggcaaagggcgcggaacggggtggggagtctgcgggcgagctcggaggacactggcgcacctcccccgccggctcacggccgcatccgccacatccgaaggcgccgcgacttcccggagaccccgaagcgtgcgctctcatccgggtcctgcgggcgctggcggaaagaggcgaggcggtgcctccgggggcggggcctccttcggttggcggcctcgggcCTATTTATAGctccaagaggccaggtgaggccgtcccgtgatgccccgcgccccggccgctctggcct
cagagattggggcccatggtttgaaggctgttcacaggcaccccgagacagcgtcccccctctgggcgcactggatttgacgttgcaggacgcgcggctggaagccccccaggccccgctgctcacagaccgggactccgcctccggttcccgagggcgtggcgaggcgctgcgggacgcccaacaggtgcgtgttgtgtccccaggccccgcgctccgggcggagtcaagagcctggaagccggcagcccgggaaaagggggcgggacggtgccccggggcagggctgggtCTATTTATAGgtcctcccgggaggggcgggccgcctcgacgccgccctccctggcggccaatggagaccgaggccccgcgcctggattggagcggacgcggggggtcagccagccttgggggccggggcctggccgggggcgggggggcaggcgaggcgaggcgggcgccgtccgcgcggttataaggcggggagttccctgcgccgc
tgggctgttggttatggtggaattacacttttctcttccattaggctgtgtgaactccttgaggttgtgcaatacgtttgtctgatttactactggttagcaggctctgagaagaatggctggtacacaggcggagctcaataaaagcccttactgaattttattcaatctatatgtggatgaCTATTTTTAAcccgcgcgcccctcccgcaagtcccactgaggcccgacccattctgtccggctcccagcccccgcgggtccccccaccccggggctgaccgggtgattcaggcagccctacatcctgctggggtggtgggcttcgagcgcgggtcccaggacgcagtggggcgcagtgcctgcggcaggcggcaggaggcgagcgtggcccaggaactcccgcgggagggtcgggacggggcggggcttgggggcggggcggctcagcgcgcaggcgcggggccaggcgcctcgcgcggccaggggcgggcggccgc
agaatctgagaaagacaccacctacttcagaagagcagaaactctttacaacaccaggattgggaagaggtggctaaagaaaaaggaaaatccttacacaaagaactacctgatacacatgaaagcctacactgagaacatctcatctaggtcttaccaccaaaaaggcatttttttccctctcatagaaaccacaaaggtctgaatctgaCTATTTATAGtatccttttctaatcatggaaaggaatcttgacttgaaactgtccaagagctccgaccaatccagtagcaagagaaagggtggccggggtgcctactgatgggaggagctcctgagcccagccctggaggcctcagagttcaggggcccacttagatgataccagagagcaagagagaggaactggggtttgcgaaccttgtggctttgtctgtttcctgtttcagcaaggctgctgtgcaaaaagaaagacggtaccaagaagggacgtgttaatggg
gttttaatacttgggtaaataaatggcatctaaacaaagaaagaaactgaaggcagagccaggcccaaccctaggagactgaggaagcgattctgctttgcctgccCTATTTATAGcccctgcactaaaaccccccggccccagccccaaggtccagggggttgtattcctgggggcgacccggcgcccctcaagtctccctcctcttgcacacacacacacacaaaccagactcgaatccccgcctcccaagggaaagtgttttttaaggtctgttccagggcctgccggggccagggaccgaggtgggactgagtggccggaactcctccacctgggagagtcggtccgggtagctgcggccaagctgagtcagcccggcgggcggcgcacgcggcgccgcgtgacccgcagccacgtgacccgcgcggggccgggccgccggcgcagtcgctgcagccgccgcgggaggcgtccgtgtaagtgggtagcagggctgg
ggactttgaggggcaggtgaaggcagagcgaggagggttggagagggagcgtgtgcacgtggtgtgtgtgtgtgtgtgtCTATTTATAGgtgtgtgtgtgtgtgtgtgtaggtgatccaagtgaccagaaggacgcctggaagagtggacggttggcgagggagtgtgtgtgtgtgtgtgtgtgtgtgtgtgtgtgtgtatccaagtgaccagaaggacgcctggaagaaaccaatgcttgcgggttgctgcaactacagggagcaagtcacctgtgcggggccgagacccccagagtctcgcgctgggaaaagttgtgcggggaggggaggacgtcgggcaagcccgggcggcacggggagcggtgtggaagcccggcggggccagcgcagttgaggtctggggagcccggctggcatctgctccgggctgcggcgcgggccccgcggagcccaggaggcggcgggtgcttccggccaagggccctggcggccgccgcg
ttatcacaCTATATATAGaattaattgtaaatttttttatttaaactagtcacaaaggtatcacaggtatgacttacacctaacgggggccaaaagatgggttgcgaaacgaatgactgaattatccctaacaatcttgggaagaaaacaggattggccaggcccatcccgagaggtccacgtcaggcaggggccccgcccaccgcgggaccaagcggctacgccttccaagttttcattcggggccgcgccagcgctgaggagagtcagacgccagatggttccgaaggtcctgcaggctctcggggcaccctacagccgacacgccaacaaaagcttcggagccgccaaccccaaaacggaaacaccggagccacaagctgagctcgcgtagggcacgctcccccgggagtgcttccgggacagggggcggggtcgccggaagtggccgtccgccgtccgctgctcgttgtttaagcggctgacgggaaggagaagcc
gaagaatttaccaaaagaaggaggaagcaagcaagtttaaactgcagcaatagttgtccattccaacctctcaaaattcccttggagacaaaatctctagaggcaaagaagaactttatattgagtcaacttgttaaaacatctgcttttagataagttttcttagtataaagtgacagaaacaaataagttaaactctaagatacattccactatattagcctaaaacacttctgcaaaaatgaaactaggaggatatttttagaaacaactgctgaaagagatgcggtggggagatatgcagaggagaacagggtttctgagtcaagacacacatgacagaacagccaatctcagggcaagttaagggaatagtggaatgaaggttcatttttcattctcacaaactaatgaaaccctgcttatcttaaaccaacctgctcactggagcagggaggacaCTATTTATAGaaaaggcagggcagagtcgactgttgctt
cagggacaagatgacctcaggaatcccaggctgcgggggtgcctgcgtcctcccctcccgagctccactccgcaggcgagacccccaacactgctccccgacactctccgaggcacccctcctccgtgctcacacccaaacacgtctgctcacccgtgggcttcccaccccgaacacaacgaggactgtccaggtgtcagtgacggtcaccccgacctggtcccctgtccggcctcgccaggtcagcacccTTATTTTTAGcagcagggccgggtggaaggaggccgggcctggccgtggctcaggcgccacctcactggggaaactgggaggtggtctcagcccccttttgggcctcagcttacccatctatcccaaggaaccggggtaggcctgggcggcgcggggaccccaccgcgggctcgccgactccgcccgccggaggcccctcccgcgtcccgcccctgcccccgccccggggccgcgcggctgcctgggag
tgattattgatagcaatcaactcattgtatacattaatcaaattattctaatgcgtgccaaggtttcacatgctttttttttttcaaacagatactgaaaagtcttggagaaatcacacaagaatataataatcatttatgtgattttacccgtcatcagctttccccttctatctgaacatttaaacctctctagataacaagagttttactataatattcaggaataagattcttcctggactaggaggatgtagggggaaatgagcctctgttttcagcatccaatctctgagcaaaggatctcccaccacctgctgcttccaacaagcccaaactctcgctccagctagctttcctgggaacagagcagaaaactggaagggaggggaagaaggctggtgagagcaagaggcggggagtgaggaatgTTACTTATAAggaggcgtggcccggcttggggccgtcgggataaatactgagaactgggtgcggggtgt
ggcggaggttgcagggagccgagatcatgcgactgcactccagcctgggcgacagagcgagacggcgcaaaacaaaaaacaaacaaaaaactacaacagaaacacccgcttctttggggaagaccatgggcggggaagagagggaaaggaggcagaggcagacatcactgccTTATTTTTAGctggcaccatgttggtcggctgagtggcggagggtggggcagaaaagcagaccgggacgaggaaggcgctgtcggtgacatcacggatagggcgacttctatgtagatgaggcagcgcaggggctgctgcttcgccactggctgtttcaccacgaaggagctcccgtgccgtgggagcgggttcaggaccgctggtcggacctgagggtcccagctgtgtgtcagggctaggaaggctcgggggtgcgcggggcaagtgaccatgtgtgtaaagggtgaggtatatggagctgtgacagggcagaagtgtgtgaagtc
gctcagcctcccgagtagctggaattacaggtgggcaccaccatgcccagctgatttttgtgtttttagtaaagacagggtctcaccatgttgaactcctggccttcagtgatctgcccacctcggcctctcaaagtgtggaattataggaatgagccacaacacccagccttcttttcagctattttaaaagagcataatcacatatttccaagattcgtttctagatacagtactgattactgattaggtcacttccaccattaaaatcttcaaaccagtgcaacaattgtacatgttttgttttcaagtacacacatgaagacccaacagtgatacaaggcttgggatcaaaaatcactagaaattctcacaacctgtttgtattaccacttcttccaagtgaatgtcacttaCTATTTATAGtggtaaacacaacttaaggaggttgagagaaatccaatcaatataatatctgtaaggacaaggccgagtcgggt
atgcaccggtgtataagcctgccttaagtgctatttttaatcttttttaaaaacaggccttaaaataactcatttgggtacaactccagcggctggtggagtgggcttaatatattaaacagCTATTTTAGAtggtttctttttggtaacagcgacacggagatccgcatttgtcgcagtttccaccgcgggcgggaagtgtaaacacaagaaatacaaacatagcgcaacggctaaaggagtgtcacagcgccaaaccttgctggctccgcgccaggccgagccccaccctctcagctcgcggccaacacccccaccccgcctcagagcccgccgcgcccgcggggcgacaccccccactccatcatcccggaggtggtgcggccgagccccggacccaattggcggaagcggggccggttgtgtgcgcgcgcacaaatgcccggatgcgccgcgacgacccgcgcgctcccctcgggcggtagggggcgcgcaccgag
gaactcgggaaccgcgcacatagtactatattttatttatccattcaccaatggatggacgtttgggttgctttcactttttggctattatgaataacactgctgtgaacattcCTATTTTTAGttttatatatacataggtttcatttctttggcgtattttatatatatatatatatttacctaggagaattgctgggtcaaatggtaattgtttaaccttttgaggaactgccagactgtcttccacagcaggtgcttcattttacagtcccatgagcagtgtatgagggttccagtttctgcacagtctcaaggcacagacaaattttcagcagccccggggattgggagcggtggttacctctgcggaacgtgccccgacagccaagccctgcgcgcaggcgcactggtgggagggcgggaacgcgggagcgtcgccggaggtggggcgtgcaggcgttaggggcggggctgtgctgcgcgcgcgtcccggaagc
ctcctggtgcagaaaagacacccagtcagcgacttgcattatctgcaggcatgagtgaataataataatgcctaacccttatatagtgctaattccacgcctggcactgttctaggcactcatataaattcatgtaatccacacaaccccaaaactgatgatatctcttcatcttaccaagcactgagcagttaaataacttgctccagatattaaggggtcgagctggggtttgCTATTTATAGacccataaatgaaccaagaactggaaggaggacaagagctccgagaaggagtcaggtagggcgtgatctgtgcgctttacatctaagatcttccagctcccagggagcccgtttcatagagcaggagatagaggctgggagggacacggagagcctcgagagccgtgtggaggaagcggtgctgtttggggtccgggagcaagggcgtggcctggatgcgcgggcgcccgggacggcacgtcctcagaccaaact
ctttcatatccctctccatccaacccttcagcctgcctcagttgggatttgtaggagtcctgaagctatggaccagatcagaggtgccttcccttccagaatctattttccaaacttcatcgattgcctatatttatatgcatgcatgcacacacacgcacacacacacacacactctcactcactcccgagtcagaaaaaggactcagcacccagacatactgcaggctcttgaagaagacagtattttcctgtgagctagaggatcttcctgttattctccatgcagttcaaattctgtcaattattatccagttagtcatcgctccagaggtggactgtcattaaaaaaaaatagaaggtgtgtgtttgtgggtgagtatgtgcatgtgttgtgtatgcagggggtggggaggggcgagagcggtcaaataggaagtgccttggtatttCTATTAATAGgcacactggtttaaattacccactgggaatatgattat
gaagcctggactgccatgaggaaggtcgattcaccactacagacagggagcctgaggcctgggtggtgccgacaagtcggcagtcacgccaggtcaggaagcgccgaagccgcgggaaaccctggactccatcccgggatttgtccccgtgtcgaagatggtatccaggtcgccgaaaacttcccggaagtttagaccaagacctacttattatctacggtgtccgggaaggtccatgattgttccacataaagtcagaagggaggaaaggcgcacgcgcattggggacttgactctggaaagcgtccagaccaaggtcagcggagagtaggcatgtagcttctgcagttgctcctcctcaccctccgcgacctgatttcctagaagggctctgtcacccgaaaagattttccactggcttagaggagggagggcccgccttcccccgttatccattggctgctcgttcCTATTTATAGtgggggcggggttagggcgcc
ctaagcaaaactcttggtgggctctttgttacattccagcctttgaataagggcactggctctatcagctttgaatatataactcaactagtcagtcagtagtactgaaacagttgttacggaggcctgcgttattgagatcgggcctgccacacttttaaactttttctgacatggacaaagagaaaaaccaattctataatggcagagatttcactgagtaacaagctagagtattcattaaaaattgttgtatttaacctatattttaagaaatgttttggaagttactgCTATTTATAGctgttctcattaaatttcttaaataaaaaggaaaactaaaaccttcaatctgaacctcatttttttaatctatagaatattctgggtaaacataacatacactttttaaaaattattctgaaaggaagagaaaagttcttgaagccttctctgaactgttttttctcttcccttgttacaggtatccatttttcagc
attggttgcttatttccgtcaagctgaaaccaaaagtaagcaaccaaaaagcaaccagcaaccaaaagccttgttactcaaCTATTTTTAGgtagatttttatatttgatagtaggttccttctaaatatagaaactgaaaatagagctatctccttcaattctcctttttctgtgtattcatccagaatccagccaccaactgccacaataggcagcaatggactgatgttctttagggaggacgtgaatctcgttccaaatgctggccagtcattgggtttctgcagcactagaaacatctatggttgcaggtctgcagtttatctgttttaaaatagaaacaaagtttcattcccccccccccccgtcagcaggaattccgctagctttagtttcactttcccctttcggtttccctaggtttccaacttgcaaggacacacccacagcttattacaccattggctgctgtttagctcccttatataacactgtctt
cagcgtggcccgcaatcaggggaaccccggactctctgacgctgttactaggggcgcagcaggcgctgtgctggagcgatctgcggttcccagggcgaaccccgcctgggaaaaacccagcgtgggcgccagcggcaacgcccgctcgctttcatgcagtttgcctggtggccagggaaaggtcgttcttggcctcattttgtggattaaaagtgtccgcgacggaggttcagagcaagacgcagcgcagggtcctctggggccatcggcgtcgcgcccCTATTTATAGggggccccgcgggaccgtctcaggcccgaggggttggggtcgccccaaactgcgcgctctcagcgtacagcctccaggccccgggcccgccccgggtggaggcggagtctggggcagcagctcgccgccgggcgggccgggggcgggccgggggcgggcgcgcagctggagcctgcggctgaggctcgggcgcgctcaggcccggatcctg
tataaaaaaaaaaatttttttttttaatttagctgggtgtggtggcatgccctgtagtctcagctactatggaggctgaggtgggaggatcacttgaCTATTTTTAGtggaggctgcagtaagctgagtggcaccagtgcactcctgtcaaaagagagagaggagagagagagagagaaagaggaagagtccctaaagaaacctataaaactggggtcttatggatgctagcacatatcttggaaagaactgccagcgccagtggattacagaagacaactgtggctacaggctgttcttgccagctcaggcgtcaactcgtggaaaccggttaatgacccgaggggacagcggattctcgcctaagcaagatcccgcagatgggagggcgtaggaagaggttccccgggccggctccaggccccagcgggcgtgggcgttggcagtgagcgaggggtggtcccgcgccgcgccggcggggggcgcccgaatgagagcgc
ttcagccatgttccattctccgagatttctggtagtgcttcaagaatactggtctccaaactcttcctgaaaagggctaCTATTTATAGtgcctgaagatcttacctattctttctgggccccgtgatctccctacatgattgatcaacctactatttcaactctttcaagccttttcacaaatgtcaacttcagtgaggcctctatttaaaaatgagcaccctacgaaatcctttcctcatttctgattatcccctgtgaatttacatctgcctactccgtaccctcagtttatgccccttgaacactcttgccgggcgcttctcctttaaatcttgcctggaaggggcggagctatgtcccagactcaccgagaggagcgttctctaggctccgcccacttacgtctcagtgggcgccctaacgaacccgggatacggtctgttcctagtccgctccggaaatgcaactgcgtacgggctggccgcgtaatcgtgacg
ccacagtaatctagtctcaggaatagtgagcaacaacaatggtgcggtgagggctttcaggggatggcagctagcccagattaagaaataaagatgaagtctggctgggtaaggcatgccacagcaacgactgttcacccatatcccgatgctggctttgcccaaggagcccctgggccccgcagcccagcccgtctcctacgcagccaacttgccgcctcagtccttaaattccaggcacaaccctggagcttgggattgtcacctCTATTTTTAGtgtctcatccccattcacggctcccgcctccgccgcccacagcccccacacctgcccccgccctgactccagctccagcgcccggccgccggtgctgcagccgctgccatggtgatgggtctcgcgagaactgccgctagctaccgcgcagctatcgcgcgatcggggaggtgggaagtatcccgggctgggggtgggggtacgccgcacagctccagtcgcc
cttctactgtccatatttcattctcaaatctgttattagaggaatgattctgatctccacctaccatacacatgccctgttgcttgttgggccttcctaaaatgttagagtatgatgacagatggagttgtctgggtacatttgtgtgcatttaagggtgatagtgtatttgctctttaagagctgagtgtttgagcctctgtttgtgtgtaattgagtgtgcatgtgtgggagtgaaattgtggaatgtgtatgctcatagcactgagtgaaaataaaagattgtataaatcgtggggcatgtggaattgtgtgtgcctgtgcgtgtgcagtatTTATATTTAGttaagtaagccactttagatcttgtcacctcccctgtcttctgtgattgattttgcgaggctaatggtgcgtaaaagggctggtgagatctgggggcgcctcctagcctgacgtcagagagagagtttaaaacagagggagacggttgagagcac
atcagaacaaaaacctcgtgaggggagaacaccctccggaagcacagttttaaagtttatttttaacattttaatactctactttttaaattgcccatcgttacccacgatagtgaaatgaaaattaagctcccCTATTTATAGcccgtcaaccctccccgcaccaagtggaacaggcggagctcgagctatgccacataggggcggggaagcagcccggcggtcctcatgggaatgtgccgtacacttcacctctttcgcttctcgctctacatcatccctgagaagcctttttaaacacttgaatgtgcttgtttcagagtgtatttgtaaagtgcagtcagattttgttgtacggaagacgggactgtgatgccttgcaatttccctctgccttttgcattacatggcgccgccatcttgagcagaaatgtatcatggggctcgccattttgcatggtcgagcgggtatttccggttccggcggggggcttttctct
tctacacgcttgaagatcagctagcgttcttgctgacaggtaaggaggacgcgcttactgagtgccaagcactgctcaggcactgattctgtcaatctctgtcaatctcccgacagcccaagggtaagcactgttatcattattcaattttacagaaaaaaaatgcgggggagaggtcaggtaacttgtcgaaggtaacgccgctagttgctttaaacaacaacaacaacaacaacaaaacacactcacacatatacacacacacgccatttaaaaatcgatctttcctacgtccagcaagggccaattagagatggctgtggcacggcggccccgccccggaactcctcaagagcttcgcccctccttacctatggaaacacaggaagtgacctatgctcacacttctcatggcctcggccctagtgggagcaactcgctgaaCTATTTATAGgaactggcggaagtgacattatcaacgcgcgccaggggttcagtga
agttggggctctttctgggaaagagggaaactacaagagaactacaaggctggcattgaggggctcttgcagtctctaaacccaccatccctttcattgttgaactggggtggtgagcctgcacaagcatgggtggtagctgacttcccttgggcaggtccagaacagggagcagcattctgcagaaggtccttttccagattgagaaacccaaaccctgatctcctcttttgatgattttacaaaaatcaaattgcatgacagatgcccagataaacagCTATATTTAGtcaaagcaagttctgggatggagctgattagtagatttttaatggctattagcttgataatcacgcaccaggaatagctcccaggcagaccaaacccacgtataagtggatccacacccatgtacacaacacctagttggcaggtatataaggggaccctgaaagcctcccagcagcacagttgagtctccagccttgactcttctcaag
ccgggcgtggagccgcgccctgcgcgattggccaaacgggtggcccacgattggctgagaccctggcccccgcctcctcggccccaggagggtggggcgtgggtgtgggctgcgcggcgcgtgctgcccccggggatcttgcgcgcctcccgaacagccgtgttgtcgccaggCTATTTATAGccctcccacagcgcgcgctgcgcgtgcgaaggtctggcggctcttgggactggcggggctgcgcgcggggttagggtgggggtacgggaaggctcaacccaggacctgcgtaccttgctttgggggcgcactaagcacctgccgggagcagggggcgcaccgggaactcgcagatttcgccagttgggcgcactggggatctgtggactgcgtccgggggatgggctagggggacatgcgcacgctttgggccttacagaatgtgatcgcgcgagggggagggcgaagcgtggcgggagggcgaggcgaaggaagga
ataatctctgtggtttactgagtgcgcctggacatttatgtgctctcagtttctctccacaggaaatgcacaggtgagaaactgacgttaagggggactgagtgtcaagctagttagtggcagagggcagattcaaacccaacacggtcctcccctgctgcccctcggcctctgcctccaggtgggaagcgcatctaccggacggtcggcccggtgaggcgcagcgccccagactggcgcatccgcggccccagcgctccacgcctggggagcgcgcgcgcacgcagcggcgcgagcctggcggcggcggcgacaacaacaacgtcacagctcgagctttccttttcgggagtccccggcacacatcctgtgtccatgtttgggcatttacgtcacggcggcagggccggggcctcccaaaatggCTATTAATAGgggagtcggaagcccggagccagcgccgccgcagctatataagtgggggggctgtgggctggggg
gtccagtcaatggacaactctgagggagaagggccagCTATTAATAGggccctggccctgagcatcctgcagggctcagcgcgggcctgacgacaccctcccttgaccctcgcggggtctcctttggtagcttctgcccagcgggggtcaagtacgtggggtgctcttgaaactgtcatggggggcaggtctgggtcagatctccccaatgcctccacatccccacgtggccctcccgactggtcccattggtgtggagcatggcccggtccgggtctgggccgagggcggagggccagcacggcccagggacggcgagcagcgggtcggtgggacgcgcagcagctgcagaacaggcatctcaacttcctctcggctcctctcctctcgcgccgccctcggggcccgccctcctctgcctggtggcgccgggaggctgtttttccactcactggcgcgcagactccatcccactgttttcttctctcttttctggagtt
gagccccggcgggttgcgaggaccgcccCTATTTATAGtgctccccaccgctccggtaccgacacgtgttcttactgccaagttcggccgcaggatgctgagccgagccccgccccgctccacatttcccaggctccgcctctcctgccccgcccccggcaccgattgccaatagcgccccgaggcgtagccaggtcccgcactccccgtgcccggcccgccgcctttgttctcccccgctctccctcttggcctgtgcgctcccggcaaaccgagtggcagccgctgattggtggttgtggcgcagccaatcagaagggggcacctcacgttagggctcggagttttaaacgcgcagccgagggccgcgcgcaggagtagggagggcctagggcggcggagccgactcgtcgcggccgaggcgcgcgcggtccgtgccggcgtcagtctgggattggccggcccgcgacttcctccgccccctgccaatcgccggggac
caaacacaggcctcaggactcaacacagcttttccctccaaccccgttttctctccctcaaggactcagctttctgaagcccctcccagttctagttctatctttttcctgcatcctgtctggaagttagaaggaaacagaccacagacctggtccccaaaagaaatggaggcaataggttttgaggggcatggggacggggttcagcctccagggtcctacacacaaatcagtcagtggcccagaagacccccctcggaatcggagcagggaggatggggagtgtgaggggtatccttgatgcttgtgtgtccccaactttccaaatccccgcccccgcgatggagaagaaaccgagacagaaggtgcagggcccactaccgcttcctccagatgagctcatgggtttctccaccaaggaagttttccgctggttgaatgattctttccccgccctcctcCTATTAATAGgacatataaaggcagttgttggcacaccc
ccttcttgatgtgaaacctgccagatgggctggaaagtccgtatactgggacaagtatgatttgagttgtttgggacaaggacaggggtacaagagaaggaaatgggcaaagagagaagcctgtactcagccaagggtgcagagatgttatatatgattgctcttcagggaaccgCTATTTTTAGtcacaccccagctgctcaaccgcctcctctctgaattgactgtcccttctttggaactctaggcctgaccccactccctggccctcccagcccacgattcccctgacccgactccctttcccagaactcagtcgcctgaacccccagcctgtggttctctcctaggcctcagcctttcctgcctttgactgaaacagcagtatcttctaagccctgggggcttccccgggccccagccccgacctagaacccgcccgctgcctgccacgctgccactgccgcttcctctataaagggacctgagcgtccgggccc
tagacttggcactgtggggagaaccagagtgatctatggtggatatacacacaaacatagacacacaCTATTTTTAGtagtaatttttgtaaaatttccatttgcttctctgatcctgtctgtatctttgggaatagatgtaagaatattacatctctcaggcttgctctgccccaggtttctgaacgtggaatacatttctccagggaaactcagtattatgagatttgggaggtggaagttaggccacagccatctcagggacaggtttcacagacatgagttttggcagcagccttgtgttctaaagacatttactcctaggggctctagaggatctgcaacatcagcagaggcttcctgtgggttcctgatcttttaaaattagggttctgcagtgacttctgctcctccagaccccctaacagttttaagggctaattccctgtaatatattcagttctgcttagactgattacagggattcctatttcttgact
aaaaccgtttcctctcccccacatcctcagtgcttcactgtatcgactcatactcccacttcagacctcaggcgccagccccgtttctctcccgtcccactcgcatccttcccttcctaccctggttcctccgtgcttcagcctcccgcggctccctccgcccaccccgccctcctggcacgccccgtccccatttctcctcccctcgggtccccttaagtgagatccctcccttcctctttcgttcctttcctcctcgaggttgcatcccccctcccctccccgcccctccgactgtcgctcccacctcggcgctcgcttccctccccgcccccttcctgcctccccagctcccgcccgcccccccaccccccgctgccgcgcgccgcccgtgacgtcagagccccCTATTTATAGcacatctccctcctgctcctcctcctcccctccgtcggtcagtcagtccgcgaggagagtccgcggtggcggcgacggtggcg
cagtgcgctaacctgaggtggtgccagccattctgctcgtccctttgcacttctccatttccccttaggctctaagtgtgaccttcgaaccctggtcagagtaatggtgaggggcaggcgtgacgttatttcattacacggcttctcggcattccacaggtttccctccgcctcctgagggccttTTATTTTTAGcagagtggattcctggctccagaaaatgggcttggagcgggggccacgttgaggaaggcgaagggcattgtgggggcgttatgtaaaagtaggaccccaaccgacagatcctagtgctcgcgccacctgggcgcgcggagctttgctcgtttactattgaaaaagttccagcgcgggaaactgaacccggagctttgcgcacgcccgagccctcaagtaatgtgggttgtggtttttgttgttgttgtcgccacgcatgcgtcttcgtgccgtgtggctatttgattgtgtcaactcttctgatt
ggcagactatgcctattcatctttgtatttctagccctgggcccaacacccagaatttcttgtattttcaatatatgtctgccaaatgaattagagctaatgcctgaaggagaataagtttttttgagaaagaggaagagccaggagggaggagaaggcagggtccgaagagccctgggggtttacttggCTATTAATAAgttccccattgcagcattctgccaggaggtggcactgctctgaagagccagctggtcgcttacagactgaggctgacagcttgaaaccaaagagggaactccaccaggaagcaacattcctccactgggcttcccagcccagttacatgccatactctgccctggtcaaacagccaagtcttcaggaggttactggccccaggcgtctccccagtgactgatgatgttaaaccctacgcttctctgattggtttagacaaaatgacaagggcacctattggaaatgatctggcaaaacat
ttgttaacatctccatctttttctacatatttctcaagtccaaatttttgcatctcacttgccccatcctacgatagtcttcttccgtcttttgtctgtattttttcttttttttgatctgtccctgttgttgtcccactgtggtttttgtttttgttttccatgtttaatgtgatttttatcctgtctttatctcctctattttctctgtcttctcatcttttcgtccatcactgaaccatctcctctctctgccaCTATTTATAGggcgggaaaaaacctccaaataactctcttttctccctcccctcccctcgcctccttttcctcgcctccagtccagtcttctggtttcagacggcccctttaatttaagttccctagtttcccctgggagatctggccaagaactacccggtcggggcggaacgacatccggtaacgcccctcacagttcacttccgtcctccacctgcgtctctgcttgcgccatttcctcc
