# Supplementary material for: De-Novo Discovery of Differentially Abundant Transcription Factor Binding Sites Including Their Positional Preference
Source: PLoS Comput Biol. 2011 Feb 10;7(2):e1001070. doi: 10.1371/journal.pcbi.1001070 (PMC3037384; doi:10.1371/journal.pcbi.1001070)
Supplement: Dataset S1 — Benchmark data sets. (0.42 MB ZIP) [file pcbi.1001070.s001.zip › benchmark/MA0048_ma52unif.sites_hs.txt_e.txt_gauss.txt]

acgtcttggtttcaaaacttgctacccacaaatgagttgtgagctcttgtcaggttatttactgtatttgtgcctcaactatctcagctgtgaaatggggataatgaaagttcctacatcatttatttgtggaaaaaaaaatgacatgtaaagcacgacgagagcgcctggcacaatgtagtaagctttcacaaacactcactttcattccttcttgcaggggattactgagaggatccacaagataatgcacgtgaaagggcttgcgaaattgtaaggactatcttaatggtagagtcctctttatgttttcttttaaaccgtccagaggacgctgggctgttcgaggagaggcgcgaggccaaccgcagcctcaatgcggtcattgtcgtggggccgcccctcccccgcccggggcgcttctccatggcaacgtgggctttACGCAGCTGCGTctcctcaggcccgcaaaccggaaccagccctcgccgggggtttct
ttaaatctttttcagtagtatttagtttatgcataagttaatgtaatgttttacaaggtataaaatatttctttaaaattttaacaatttttctgttttcctcaatcattcagaataaaaaacatttgccaagacctcatgcccttCTATTTTTAGaatgtaagtcactaacttaatgtattttagtattaaaagttgttctatatgccaacaaattattcctccatctttagcgctcaatccttacattaatgaattttaaaattgtcatacaattagtgcattttattttcaaatttcaattttagttttttacacaggtattctattggtgataaaatatttctgtagaatctgattttaaattaataaagatatttatattcagttacttcttagttttcacaaatgtattgttttttattgttcccattaataatattatgtcaaatatagaaggccttttaaaaagtgacctattgtttaaagagatttcagtt
gccggcggccggacgcggtgaacctgccgcggccgggcgcgcactggcgcggcgagccggagccgagcgcagccgggggaggagggctggcgcaggggcgcccgggcggagggggccgattatccattattaacgagttaccacctaataagcggagagcggctcgttagccgcgcgggaggcgctcggggaagggggtcaccggccgagcgcagcgcacacccgtggcgcacggcgggcggcgcggcgccgaggacacccgggaccgcgcgcggagccggggcgggcccgggggcggcgcagaccccgggcgcgggcggcccgcggcgccccctggctctcggcgctcggggccagcgcagcccggggcgagcggggcgcgggccggggagggggagctgcccgcgcactccatccccctcccccccgggcgggcggcggcggctcgctgCTATTTTTAGggcgcaccccgACGCAGCTGCGCcagcgccccgagccca
tggagttggattataactgcctgagcccgcccctcccgtccatctcgcgctttaaattcctccgcgacgtgagcctcggttaatcgtctttgaaaactctggcccctcctcccgtcagcacccccagactactggcgcccagctcagagttgcccagattgggagatctgcaaggtttcccgaaggaatgaatgaacgaatgactgaatggacgaatttgagtcctccgtgtgccatctctggtagctgccgcccacgttgggcctcggtttccccaactgcgcgcctacaccgtgacgccgacctcgctatcaggggtgccgtgaatgaggcgagcactacaaggcggggctccggccctaccaggcggggcgggcagtaccacggcgttcctcgggggcgggggagatgaggcggagccggggctcccccgctgcggcgccattggccgcgcccgccgccacccggcagtagtTTATTTATAGagccccgcctacttc
tagcaggacgggttatctcggtgggagcgtgttccacctctgccctccgccagccgccctcgccggggatgcacccaggtattttcctccggatgcgtgagtggctcgcccgcggacacgccagccccgccccgcgagcccggtttccccgccccctccccgcccacgccctgcgctcccttcctattggtcccatgccgcgctttcccgttcaatcgcagcgcttagcgccagaatttgaatcttcgttttcgtttgaattgggcgggcgcgccgggctggaagaaggaagtggagggctgacgctgcgggcgggcgggcgggcgggaggactcgactcggtgggagccgctagagccgCTATTTTAGTgacgtagcctgtagggccaccgggtccccgtcagaggcggcggcgggagcagcggggctgcaggccggggtgcagcgaacgctaccccgcgggACGCAGCTGCGCgtgtgcggagcgtggcgggcgcagc
gccttcgggtgcattccttgtgacatatcgacccgtcctaagcccgacgcttaattatgggacctctcagctcctccctcccgcctcgagctcccttttggcttctcacaaggcttcctggggacgattccccgatgctagagtactgggggtctgggcccacagggaacccgtcagcctccctccttggagcgggcctgatcccgggaggcgcccgcgcggcccggaggcgggaacctagggggagaaggcgccggcgccgccctggcgcgcagaccatctgtgcggtcctgcgcgggggcaggcgcggcctcagcccccgggcgctggcggacccagcgcgtcagctaggccgcccccgtcggcctcccccgggcgggccagccccgacggcgctgactcagcaacgcgaggggggagttttgtccctccgcggaccccgtttctcccaCTATTTTAGAccccgccgccgccgccGCGCAGCTGCGTgagccggtttc
ggccgttagggacgacccccaggcggcagccatcttcctccacaagctccgcccctcgcgtctcccccgtttctcacccggggcctcgggaggcggagagaacgaacaggaggccgggacttcacggaggccccgcccccccaacatgcCTATTTATAGgtgcgggaggagaaggtgtctgattggctaggaatgctccagacggcagcggcggggacgcacccaggaagccggagaggtgctctaaagggaaggaacggggcggggaggagtgaggcggggcggggcggaggtgggtccgggcgggtcaggcctctgaggggatggcatgggcggagactgcaggcttctgggcctgagagggctggagctggctttccggagccgggggcggggcgcgggcgggcctcagctgtggttactggtgacaggtcgcctgactgggctcctccccgggcccgccccgacaggtttgtcttgtgaccgcgggcggccgctgc
cataacagggtcttgtcttgatttttgttgttgttattctgattgttagaattaatatccctcattttattcggtactaggtgccgtggcccacaggggagagtatgtaatgagtttgtcaggttggatgtccactgagaattccgatttgttctatggcttgtggagctagtgttcactcaaatgatgttctgtggtcctgtccccaaacacacacacacaaccccttctgggcttctttggaatttgtCTATTTATAGatttgcgaaagcttgatgaagtttgcagggtgttaatagatggtatagggaagaagggtgaggcagtgcaggagagtgctgggaatgtgtgagttaaatttagagggtctgatgtcaccctcaccactctgggcacccttctaccccacagacttttgacctcacagatgacctctcagggcaccatagttggggaccaACGCAGCTGCGAagcaaaaagctggtgccccgagcaagtgt
gaaggcgggggctgcaggcggacagagagtcctgaacggctcgctggggaacaagaccagagacgcgattttcaggctgcagacaccggctCTATTTATAGagtaacccagatgtgctaggggtgcccctccttgcgccggatcccctagatgtgccccccacccctgcaggcagggagcgggcgcccaggctggagatgtggggagggaggtcagactgactccgggaccccccagtcgcactcagtgaccccggggtccccgtccccggctcaggcacgtctcgaaccccaggagaacaaggaaactttacccccgcccggggcccagcgcagcctccccgtccccctgggcgcgcggtccatccctgctcattctccctggcccttgctccctcctcccttttcactctccgttccctccccctcctcctcccccctcctcttctcccctcctcccccctcccctgctccccctcCCGCAGCTGCGTctgctccccc
aaaaaaatcgtctgaaagtctttcataaaagcagctcctgataaggagtttgggactggacagtgaatcgctgaataaaatttaatctcgacatcctgggtcttctcccctctgaaggaaattctaacagcaggccttaggatgaaagtagaggaaacgtgcttcagttaaggttttctccagggaaaagaaatcggCTATATATAGtgcacagagcaccgttacgaccacgcacaccgaaggtcgcacacgacccttttcctgtataacagtgccagcctgccgacgaccaggagcgcagctttcactattgtgttagccccggcggcggaaggactgagcctcactgcaacgttaaagagtccttctttgttcagccccagtcggggacgcagggcgcggtgttcctccgcgctcgccgcgcagtccctgccACGCAGCTGCTAtggagagctgccattcggcaccggagtcgctccgcgctcccagaatgcaccggc
agtaatctcattaacatcccctgactcccgataagataggaagagCTATTATTAGggaggtactgtttttttgctaggaagacactctttgtaaagacgtgtctcgccatgttgcctaggctggtctcgaactcctgggctcaagtgatcctcccgccttggcctcccaaagtgctgggagtataggcatgagcaaccgcacttggccctacctgtccttgacaaaattcctgacttctctttgggaaatattttccttggctataaattccattcttccagctttcatttccaaatttgggagacaatggagcaagaaccctcctttagttaagcctctcagctaacgccagccagataccctttcctacctagagggagcttgagtgtctccctctggggcttcaggcctgtgaagggttaagtgagccacaccctcagcaggaacagtctggactttgtgctgatcagccatcACGCAGCTGCTAtggtttgactgg
aaaggcaaatgacgtctataattctaaaactagttctcccaccgTTATTTATAGaaggatcttgggatctgcagggtctcccggatcacactttgagaactgctgctttagtcttcctcccatctcctaaggccagagctcctgagtttgcttcccactggccaaggagaaaagagcaaggtcacttgtcggggggctgcagagggaattaccttctttcatttgcaaatgttactgggggacacaccggctcccagtagggtttccgccaaggctccgcgaaacgccactagagggcgccgctagcgaatcccacagcgcgccccgctgcccccacttttgtcctccgggttcacacgggcgcccggaagagagggtggtgcctgggagaggaaacgatgcgccccggggccgcggcctcattggatgagaggtcccacctcacggcccgaggcggggcttctttgcgcttaaaagACGCAGCTGCTAaatgttcaaat
ataaatgaatgaatgcaagaagggatgaatgaatggatgaataaatggatggatgaatggataatggatagacgaacaaataaatgaatgcaaaaatggatgaagaaatggatgacgaatggaaggatggatcaatgaatcgatggaagatggattaatgaatggctaaatgagtggatgcgtggatggattaatgaatgcaagaatgaatggatggatggacgaatggatggatagatgaatgaaaggaaggatgaatgaatggatggaaggatggttgattggtttggggtctccacccgtcattactcctgggtggctagggaaagtgaaggggggcagcagacccatctgaagCTAAATTTAGtctcccggccccgcagccatcttcaagttggccgacagcgctgctcacctggccgcctcccctttaagacgcacacacctgggctctcacctgggcgcaggcgcttccgcaggaaGCGCAGCTGCGGgccgcc
ggtgggggcgccagaggtgaaggggacctgcaggctggggtcttccccgcccgggtcagcggggtccctgcggggctagtctaagcgcctattattaccagcccccggggcggcgttgcactgcgcaggcgcgggcggggcgcgggcgcgcgcgcgagcgagcgagggattccctctgacgtcattgctaggataccaaacaaacactccgccgcgccggccgagctccttatatggctaattgcgtcacaggaactccgggaaggcggggccgggatcccctcccgccgagtggcccggaacgcaacccccgagacccccagggccccgagggtcatgcaagtgaccagatcgagtctagaacagacctcttgctggacagtgcgggactcgatttggcggggccggagatttggggaagtttgtccagcaaggggcgggtgacgtaagcaggggggcgggtcccgggcatataaCTGCGCAGCTGCGGgtctgtgctt
ctttccagcggctgcttgaacccgcttccttcagtgcctaaatttaacggctgcagctgcagctgcaacctgtttcccccgtaataggaatgaaagtggaggataaaagaggttaggaagaaggcaagccagcagtctgaccagacacaggatgcatgtaagagacttgttaattacacgttctatttaggtcacactgataggcaaatcgctattctgggcccccaggaagccttttcgtccttgctatagtcaattcattctccagatgaaagcctgaaagcgccacgacccaagtttcacgtctatccactcaagaggcctgcttggcgcaggcgcataccttcaaCTATTTTTAGccctcactccaccacccccttagggggcggggcctcagagctcagACGCAGCTGCTCctccagagccgtgagttcggcatgcaagagcggaagaaacgcggctggtaccccggaagcagtcgctgcaacttccgggaggtg
aagagcgtttccggagggttccgaaaatacccgagcgggcctcggcgccctcattggccatcaccgcgagggcttacgaagaccggaaatatccaaaggtgccggggctaggcttatatagttcacgcattcaccagttcattcataaaacaaatgtttgttgagcgcccatcatatgccaatcacagtgacaagtgctgggtgagcaatactggagagataacgctgaggtatgggtcccaggacctctcgaattggagccactcggaaatccagcggtagagtttcgaaaacttccgaacggttcccggaatacgctctcggccctctaaccgaagagttccgaatattcccgagcgttgagcgaattttcggcggaagcagccgaacatcatcgCTATTTATAGgaggtggggaccgacaactcctgtcgtgcccgcccggagaggaagcggACGCAGCTGAGCggtattaaaggcgtcgcctcgcccctcgccttc
ggtggatgttctgaactacaataaacattggatggatccaggattgtttgaagtcactgtcattattacattcagctgctgtttcaatgtgtctgaagtagtaaatgacaatttagatgacaatttatatgaatcttcaagggtagaacaatattgaccatattccaaaatctgtccttgatccatgatcacactcatctcccagaccaggtccttcagcacgtctctttacctgaaaCTATTAATAActgggcttggagaggggagaccccaagaagacaactgagttctcaaagggcacagccagcatcctactcccagggcgagcccaaaagactggggcctccctcctcctttttcacctctccatacaaaggcaccacccacatgcaaatcctcacttaagcacccacaggaaaccaccacacatttccttaaaGCTCAGCTGCGTctcacatgggaaatactttctgagagtcctggacctcctgtgcaagaac
atgacagagaacagaggatgcctgtttttgccccaaagctggaaattcatcacaacctgaggcccaggatctgCTATTTATAGgtcctctgggcagtgtggggtgcagaatggggtgcctaggcctgagcgttgcctggagcctaggccgggggccgccctcgggcaggcgtgggtgagagccaagaccgcgtgggccgcggggtgctggtaggagtggttggagagacttgcgaaggcggctggggtgttcggatttccaataaagaaacagagtgatgctcctgtgtctgaccgggtttgtgagacattgaggctgtcttgggcttcactggcagtgtgggccttcgtacccgggctacaggggtgcggctctgcctgttactgtcgagtgggtcgggccgtgggtatgagcgcttgtgtgcgctggggccaggtcgtgggtgcGCTCAGCTGCGTcccatcctcctcccttccccactccaccctcgtcggtccccc
ggggaacactgtgcctccctgaacagaaatggcaggggaggaggctgatgctttaaatgaagaggatggtggggttgggaggtataaccctgctcctctctcccagtctgtgcaataaaggtcgtgaagatctctcagccaggggccagtcaagtgtatcacagattctgtgatggctggaggtgggggtggctctCTATTTTAGAggaggagacaggtgtctttgggcctcccagaggcggggcgcctggagcctgtgatttgtcagggaaatctcagccacctgctcccctcatgcaaatgacccaagcccctggcagctgctccttaggcctccaagtgtaagccctgtcttccctctctgagctttgctgagacttagggccgcctgctttctctctgacccctgctttcacagcctcgagagggcaaggagggggccagaccccagcctgggagcagcgtgcgggccttccctccacttgaaatccgttgcccgc
agattacaggcatgagccatgcacccagcccctttttaaaatttttttgagagacCTATTTATAGtctgttgcctaggctggagtgcagtggtgagatcatagctcactgcagcctcaactcctgggctcaagcaccagactccttttatcacattctatctcacacgcgtgtggttccaatcctgcctctgccacttctcagttgtatgccccaacccaacctgtctggctctgtcctccttaacagaaggacggccctggccacgggccacagccagcaacgcttaagcaccagggccggcgagtgccctgccgtggcacggctccagcgtcgcgctctcgaattcatttgctttccttaacgagagaaggttccagatgagggctgaaccctcttcgccccgcccacggcccctgaacgctgggggaggagtgcatggggaggggcggccctcaaacgggtcattgccattaatagagacctcaaacaccgcctgct
ggtcgcgtccgggtccttgcggagctaactagctcgccacgacgtcaagaacgacgtaacgtcaggccgctgtgggctctgggaattgtagtccagagctagatcggccacggacagaatggcgttctcttatctctgagtcggggcctggctcgttttgacatttttgcgcccacgagtcttcggagagggcgtcgccactccagaccttccagcaagcttgaagtcatctgacgctaaaggactacttacctcaagagctCTATTAATAAagaaggaggcggccaagttcgcggggggaggggaggagacagagagtcgaccagtaaagcctcaagggaaatgtagtccaaggcctgagaagcgacgttgctggtaatagaaggtaattcagtaccagcctgggcctggccgcggtgaccgaggcgggccgcgtcgcggagacttctgggagtgcttcctcgctctccgagtgcgACGCAGCTGAGAaccgagtggac
gatttatttattctctatttagtcctttccctactctttagagcagaaagagaaaatccttgcttgagatagcaaattagtgctacactttttgggaaggccactggaatttaaacctggcaaaattccaatttttgtgcttgtaacctgtttagccgTTAATTATAGaaagctgttataattctttttgaattgaattttctttcgtattgttttaggtacagctcaagctcaaatgatagcgtctctttttctttaaaaaaaaaaaaaagtgctgtcaagacaggaaaactggaatgtaaccagattagccgtttcccgtatacatttgcccttaagcaagatggtgggcgccttgtgcacatgcgcggaagggttgtttcggcggggagttccgccgcgtcggaactcgctccgggcgtggattggcggcttgctggACGCAGCTGGGTcggaagttccgtgttgtggggctcagctggttcatttatgttgttttt
ctagaggagccgggccggccgcagcgggaagaggccacaggcggccgcgcacgtggggggtggttagcgcggaggaacccggaagccctttgcaccgcccaccgccgcggtgacgggttaacgctcctcctggtggaggcaggggcgggcggggcggaaggcggggacgcctcagccaacacccccgaggaccgcccgcgagccgtcctccccacccccacggacgcgacgcagcgcgggctccgcttccccggccgcggcgcCTATATATAGgccccgccccttcgcccgagccccacccccacaccgcagcctccaccgccgccacctctcccttcctctctgctctttcctcctgttttctcttccctcctccccctggcctccgcgtctcctcctactccggcgctgacgctcgcgtaggggccctggcgtcagacgcgcgggggcggggcgagtgcggcgcggggtataagtagagggtgcaggaggcggtgctt
gcccggggctcttggtgccgggctccgcgtcagatgttcggggggcggtggcatcgcccggagtcggcggggacggcgcggctggcttccagcctggcggagagggcaggctgaggagtggggcgttcagagcgcgcatcgcgcgcaattcgtgccgctaaaaaaaataaacccagagagctcgcccggggcttaggaccgctggggatatgggtacCTATATATAGgctcttctggcggggcccgggaggccgagggatcggccggggctgctgccgccgggggcctgggctttccagccagctgtggaccaaacggtcttcccttacccaaattaactgcgccacgcgcaggcggcgcacgggttgggcttgggaatggggaccgcgaggcttcagcatcccgatgccctgaaagtctccccgcctcggggatttgtctctgtgttgcagctggcaggggccgcctgaaACCCAGCTGCGTcctggagaaggcgggag
cgcccgccgctccagaatcacctaggcctgacagagtctccgccattccagggaccctggctccgccgcccactttccacagaaccgggccggttttatcaggctcctagcacaaaatggcgccgcctgcgagggaaccgctccagtcgccccagcgcgcctcgcttctgcgcaggcgcaccaagcgtaggttctagtatcccggttgcaactgcacatgcgcagtgagaacaacgcggggatgtgcgcagacgcgttgcgtctcgtcagcctcccgccgggaCTATTTATAGcgcatgcgagctgcagattcagcgcttgcgcgttgtgccggggaacccgcggttggtggacgcgcgagcgtccttgctgctaagtacgctagtgggggcggtgcgcgtgcgcgtgcgcggccgcaaagcggggcgggaggaaacgagtgcgttttcctcttaggcggcgCCGCAGCTGCTCcagagccgctatagctgccggcggtg
ttagcttgttatatgactgacttttctccagcagcttttgctgtttggatgtaagcaatgagaaagttcagctggagcatggtttagtccaagcaaggctgagattctttcaagcaaaaaaggagacattgagatcagagagttgaaaatgtttgtaaaagagtgatgaaaaggactgatcagggaatttaagtcaggtgagttgcaaaattattacatgatggcagaagcagaagagttgagtttttttaagtgttggggttaatagcgtggaggtcttaattaggtaagtgagagtaccataaattagctgggaaaaaaaggctagtgattgacaattgggaagcttgaaactgagatttcaactgatgacaaggttcagaatctgactgaCTATTTTTAGgttaagacgcaagagaggaacGAGCAGCTGCGGatgaagaggtcagaggtctaagaggccaagtgttggtgttgcatgggtcacctacaagcatgct
cccacttccttttttttttgagactgagtcttgctctgtcccctgggctgtagtggagtggctccatctcggctcactgcagccactcccaacgccctccactcctccctactccgcgctggccggggcggggttccgctggtcgcatccaataataagaacaggcggcgcgcgcccttcccggaaactcccgcctggccaccataaaagcgccggccctccgcttccccgcgagacgaaacttcccgtcccggcggctctggcacccaggtactggggaccccagacccacgcggtgTTATTTATAGgcgagagcctccgtgggggctccgtgaccccggaggggtagagccaagagctgggggagcctgagagatgagggtcgggcggggagggaggcggaggcggaggcggggttccgcggagctgagaaccggacggggtgggatcgaggagggtgcgaagcgccactgtttaggtttcgctttcccgggagcctg
gactgcctaagagacttgatgacacctcccggaatgctctcggggtggggCTATTTATAGcttgtcctgcacccactgctaggccacattctcgtttctgctcacatcccattgcccggctacaaggcctgcccacggcccttaaacttgctgggcaggtttggagcccatgggaccccgtgggtctctgtccaggagcagcagaggaggctgacaggccctgctccctctgctctgggggtgtctgggagccccagctcacaccctcccaatgcttatatgctgaagctcacagaatgggcttcttgcctgacagcaagtcaaagaatgagtttaatatcaaagtgtaagcttactttccatccccaagccagcctgccccctgccccatttcccatgagcacacttctggggaaggaaaacaggctcctggccttcactctcagcagagctttggagaCCGCAGCTGCTCgccctgagctccttctgtgtacctgctc
gaaaattagccgggcgtggtggcgggcgcctgtggtcccagctactcgggaggctgaggcaggagaatggcgtgaacccgggaggcggagcttgcagtcagcccagatcgcgccactgcactctagcctgggcgacagagcgactccgcctcaaaaaaaaaaaaaagaaccataaatcaaacgagtctataaaggagttccacaggtattccaatgtttggctacattattatcagtgtatattattattgttactgtatttttagtgtactaagtgaaaaacctggacttgCTATTAATAAaagtcccattattttgaatgccctcacagtggggttggggcggaggtgggggaggaaataaaaaaaacaaaaccaaaacaaacaaacaaacaaaaaccaaaaaacaaaccacgagacccggatgtaggcaaaaactacatttcccagaatacctcaccccctctccactatatatacagtccatccCAGCAGCTGCGA
cgctgcgtgggcgagcgggaggcggggtcagggtggggcctgggcccctgccgacccggtgtcttctcgcccccgccgccccgccgcgcgctcaccgcgggtctcctccggcgccgcctccacgtcgtcctgtaaagggaacgcgtcagccgcgggccgcgccctcagcccctcggcccctgggcagcccgcacctggctcggtcgccgcccgcgctgccgtcggaacgcgcgctcccacgcctgcagccgctcccgcacgtcccgcagccgctccatggcgcgcgcgcccgcccggcctccgcgcttgcgatcgtccaCTATTTATAGcgcgcagccgtcgcgggggccgacagccaatgcggatgcgcggcgggccgggggcggggccaccgcccctgggcagccagtccgtcgggcctcggacaagcagccaatgggaggcgtcaacgtcatcgcggggcgccgcggcgccgggcggggagcggcggacggtctagg
gatctttcttccttcattgtcttgttaactgtccagatttattacctaggagtttttgaaaactcacatattaggcaatagagtgtattctggaattgagagcctattttaaacttttgactaaaaagtttacccattaaatgtcatagattcaaccatcagactgaaaatcctcagtgtatttgaaggagggtattgtctcaaaaatccagagctcaaagtgaagaagaaaggcaaaatttggaaCTATTTATAGagaccaactcatcagttcaggggtcagagatttatatagttaaaggacaagtgtgtgtttacctgagtttaaagagcaaagttgcctctggaaagaagccctcactggaggctctggcatttgaaatggtgggcaggagcacatgttgcttaaatttctgacagtggctggagattaccgattggttaggggagaggGCACAGCTGCGCatatttataaattctccactgggtggagtctgagc
tccccgtcttccctcccttcctcaccctgtctatctctctctgtatgtctcttggtgtgtgtgtctctctcgatgtttttctctctgcctgtctgcctgtctgtacccctctgcgtctctccccgcccccatccgtctgtgtcgcacgcgcacccccatcgggcttctgctcttgtcaattgcccctggggccctgcccccacctccgccccagtttccttctacaagcctcagtctccagctttgaaaactgggcaggcgtccccccatccgcacccccaccccttccccacgcattccccgctcggtcacggcCTATTTTTAGccaagctcaggcgcgtcctggcccagggccgggcggaagggaaccagtccagggccagccaggctgcgccgggggcgcgcgtccgggaagcgcccctcctgccccgcccccggccccggccccggccccgccccgtgcttgcagtttcctataagtagccggctctcggtgccag
cattccatatggtcaaggaaacatctttttgaacagagatcctgtaatcatccttacaaactgcacttcaacattggattggattagccagatttgaggaactcactttttacatcttcataaatttaaaatgttgaaaaagtcagaggcaagggaagacatttatagtacttcacggtagatctccctcaacatgggctatatatccattagtcaatattctatagctattgttctgcaataaaccagacaagatcctactgtattactacccttttattcttggccctaccttccccaaggagttacacattttctagatagtctaaattaagagcaactctcatcatactctttttgagtgtttaattatcCTATTTATAGctaactaagccaataatatttctctttttgggagtggaaatggaagctaagttgattgacccacaggaacaagagggaacatgccgttatattttaaccagtgtgtaaagaaggct
cccaggagttaaagaccggcccggacaacaaagcgagaccccgtctctccagaaaaagaaaaaaagagagagagagagagaaattagccgggcgtggtggcgtacgcttgtagtcccatctacttaggaggctgaggtgggaggatcgcttgagcccaggaggtggaggctgcactgagctatgatcgccccactgccctccagggtgggcgacagagccagaccctgttgctaaaaaaaaaaaaaaaatccataaagccggggaccatctttgctccagggaggtcagctgacccgggctggcactggccctggggcagCTATTTTTAGtcccgggagcgctggcaccgccccttggcaccaccccctccccgcgcccccgccttccaggaaggggcggggtctccgagacgggtggggccggagctccaagctggtttgaacaagccctgggcatgtttggcgggaagttggcCCACAGCTGCGTcctgtggccccgc
agctagatctcaggcCTATTTATAGgctttaaaaggaattaaaacgaaagaacacaaactcgaatcctggacctgattaggggcacgaccaaagaaagaaataactaacggttctcaccctccctttcattccctcccgcggaaagagaaaggctggaactccgcttcccagaatgcaaagcgcggggcggggctaaagagatagcctgttttccctcaagtaggatcgcgggaccacaggtttgattataaacgccagtctctcgccacggcgctcctccccctcagtctcactggtcctgccggccgttgcgtggaagggggactcagtcgtcactggcagcggttgaatggaggctctttgccccgcgccctcacggtagatgaagtccttgctttggtcagagcgatagcttctccgattgcctcagagcaagcggactacatttcccagggggctgcgggactgccgggaggaTAGCAGCTGCGGcctcacgtct
acgtcgcgggccgcaacacggactttgcctgggtgtcagctcgggtccacagcgcggccgaggcgcaccttgcgccacacactgctcttttactggagaaCTATTTATAGccgccacggacggcgcaacccctgcgtgcgccgcggatcgacgcctgagggcgccagcagggtccgaccctcctgctccgtccccgcccctgtcctcgggcccggccagcgccgcggcctctggctccgcctccacacgggcccgcaagcaggcaccgcccccgactctgcccccagccccggctcgggcccggcccccgcgagcacggcgcgcgcctccggctcctgtggccgcgcgctggcctggaggctgacctggaggctcatctggaggccgagctgacccggcaggccttgcgcgggcaacatggcggcgcccggcgagcggggccgcttccacggcgggaacctcttcttcctgccggggggcgcgcgctccgagatgatgga
tcactgctgggtttgccaatctcacgcttcaccaggaagacacctagttgaactacaggaggatgagaagactggaattaaaatctgtgcacttcggcaaatccgggacaaatcagaaaatccttcccagccctccctgtttctgagagaaggagtagggcgcagggcccctccggactctcttccacgtggctcctctcgagcgaagagctactgcacttacccaggcttaggaagcgggtgtttaagccatgggttagagggctcgtgagcacgcccgatcctttccctgaggctatgaaacggtggctccacggactcctctcggccgactgaccCTATTAATAGctgccccagcagccggcgggtttcttcagtggagccgggctctggtctccgcagcccagtagcccgctagcccggccccctcccgctagtcgtaaagtgcagtaaaggcaccagcattGCGCAGCTGTGCaggtgaggccggcggcgtgggc
ccactaaaaactgaaaaagaaattagttgggtgtggtgtgcgcctgtagtcccagcattatctatatgttaaactgatgttttaaatcagagttgatatccaaataattaaagaataaacaacaagcacagggactggtgaggggctgggccagattctctgcaacccacatggcttcacccactttccaaacccctggttccgtgaggacctagaatgaccaccccagactgttccagaaacagcctggggattctgaatgtttcccagagaatcattaggaattatcccagcggcgctggagtaagtggccaacttaaagttggacgacactgtctgaaacagtcgcgtaaggggtaagggtggaaagcctggttctcactgcgctgccggctccccgccccgctccacagccccgcgccggcgcgggcCTATTTATAGcccgcaCCCCAGCTGCGTcgggccggggcgggccggggcgggcccgggcgtggggggcc
gagtgcctactgcgagggcggatgcatgcttcgggacttctaatttcatccttcacgtctttagccgccgcctatggcaaggaaaggcctgccctcgcccctgcctccctcctcccttccccaccgCTATTTATAGacgatcggcgcgggcgaccgggcctgggggagcccctccagccggctcctgccctcaggccccgggcgcttccctcgccccgactcccgggcccgaggtcccgggggcggccattcgcctcccaagcactcggcgctcagcccaacggggccgcctttgcagtcgcgtgggcagaacggggtcctcagggccgcggcgattctctagggcgggcggcgccacgacccgccgggagcgcggctcccaggagcccccgcgcgaccgggcctcggtggttgccgttgcaggtcacatggtcgccgtcgctcatcacgtggccccgtcgcgcgtcacgtggccgccggcgcgggtcacgagaacaaac
caaaaccatccggttcctttctgtcacttctggctgggtgaggggtctctggcaaaggggcagaaggtgcgtgagaggttgcgaatggccaggactgtcctggggccagccggggcacctggtggccaagcttagaaacatgacaggtcctcttgggagggctgaccgcagggaCTATTTATAGtcaggctgctggcgtcggcttctgtggtgccctttctgtcggctatgagagtccagacagtgcccaacctcctccccttctttccacacgcacaaccaccccaccccctgtggcctgagctgtcctgcctcgccacaatggcacctgccctaaaatagcttcccatgtgagggctagagaaaggaaaagattagaccctccctggatgagagagagaaagtgaaggagggcaggggagggggacagcgagccattgACGCAGCTGGGGcaagcatcccagaaggtataaaaacgcccttgggaccaggcagcctca
aagaaagtcagtctgtgagttctgtgacggcatcctatggaaacggttgggtggatttgcgcccaagttggagagtatggttagcgtgatctgacttaaaacttaggccacatggcacatggaaactggagagtgtctggggtccctcactttaagaactagaatttttccaaaggttgcgtgtgactcaataggaaatggtgaccccaagaaaccaaagaaagggagttggtggttgtggggagacacgggagagctCTATTAATAGccccttgcctggcgctgctgggcttcccacaaagccagtgaggttcatctgtccccaggaagtcatcagagacggtggctgaggagacaggcactgggggcctccgtggacccgctattggagtgaagtggcctggatggaattgggtggacagggtgctgcctcagcaggctgggatgtgctgggctgtcagaaagtgctcataaatagcatgGCTCAGCTGCTCacaggc
ggccttcccagccaatcgcagcatctatgcgtcagcctccggttcggttgcgctgcgcgtagtggtctgggcgacctgagggcggggccgggagcaggccccgggctgtggggagggtgcgcttcccgcgggcgcgcggagtgaggacggtgacagccacgcgcgcgcgtacgcgcccgatgcagcgcggccccgtgaccctagtcggccgctgagaggcgcgcggagtctgggccgctgccgtctaggggtcccgtcccgaggcgtccccggcatctccggcccgaatcccggagtgccgggtcgcgcctgcaccgaaggtcccggctcctgtgccctccctgcagccgtcagggcccgtcccccaactcccctttccgctcaggcagggtcctcgcggcccatgctggccgctggggacccgcgcagcccagaccgttcccgggccgggcagccggccaccatggtggccctgaggcctACCCAGCTGCTAGaggggg
tgaggtttgaaccctggtctctgatcccagagcaggcattccccgtaactccagatggggtgggagtgtggggCTATTTATAGgaatcagttgacaattcagtgtggccaaggcaaggaaattgggagccatagagcgtttgaactcagcggtggctaggtcagccatatataccctgggacaggggaaagagctcccgctcccattctccctccacctgtgtgacctggggcaagctccctgccctccctgcatcttagtttcccagtctgcagtaggacttggtcattccttcctgcccagtcaagtggcttctgggaagaggaaagggcacgccagatggagaggggctccatccatgctctcagggaaatgtcacccccaccacgccttgtcatcttgtttccactctcatctgGCGCAGCTGTGGtcctgggttccctcctcccctgccccaaggggctggcctggtgctcaggcagggtggagggaggcacgga
agggcccctggaaaacccctcgaggccagacccaccactcccaatatccgtaagaccaggggcttgagtctttcctgcagacagatgtgggcaggaacccacccgactcccagctacgtggggacgtggacgaactaacaggacaaattctagttcctggacaccgccctcccagtatcctcgcaattagacacccatgcagcggcactacactgatccgcacacggagatacacagcgacatccgcccgcaagagcatggtgggtgccggagctcccggctgtgggcccaggaactacatttcctagaaggatgtgctagatactcgttcgcgtcgggacgcaagcaccggcccgaactcgctctaggaaatggagtctgacgcctgcgcggcgcaaacgctcccgggaggtgtagtttgcgcctaCTATTTATAGgcgGACCAGCTGCGTgcggccgcctgctgctctttgtggcagtcgcagtccttttgtgggagt
gtcacctatctggtggtcacatctgcccctgggctcatccttttactgggccacctcggcccatcgggacctgtcagtccttgacctccctcaggcccctaggctggccaggtcgcctcagtgccacgcctccctggcccgcgattcagcctgcacgttacgctttgttcccagaagcaggttttcgaaacgcggttccctctcggctccagctgttttcctgccagcgctgggagacccggcagccgcagcgcccccagcggcgcgcagcggcccaggCTATTTATAGctaccgccggcgcctcttcagcctcctcctggaacgcgggagcgggcgcgaccagcgcccaccctgatcgtcgcgacggtgctcctgattggctgcgctgtgtgacgtaacgggagggccccggcggccgccgggagccggggcccagcgcgtgcgcagacggagcgcgctgagcggagggggaggtggctgccgcttctcccgcgtccgc
gcacaaggctccccatcatcctattctatattacaaaagtcttcttgaggtaacacttgtaaaactctcgctaatgcatctggcatgtattatggactcataagtagcccttctgagtgatctagtgatgtgcagaaaatggcattcatgctgtgtgcaccagggCTATTTATAGggtttagtctgaggcccctaatgagtccaagcccctagtaatgctcaagggcgaagagcctgactgttgcttcctatgaggccccttctagtgggtaaatctgaaaatgcacttggcccttcttctgatcttgagaaattactcagagaaggccatcaggctcagggctcagacaagaaccaggacaaatgttttagggaatggagaacagatttgcatccactgctcaccagagccacctaacgacgacacaagaataaaggaagtagatttgcatgaagagacttcccttcctatACGCAGCTGGTCctggaggttcctcctt
acttcaagaaaatttatttttttgcttatcataagacgccattttgaaaggaataaataagaTTATATTTAGagacggccccagcccgcgggctgccgcccgcactctccatgagactgctggcgccagcgcccgcccgcgcggcacctactcggagagggcgcttcgcgctgactcagcggcgacggcggcggcggcgttagctggccctcgcgctctttcccttcttggggcgctgaccccgcccgcttgcttgcttgcttgcctgccactcaagagaaggtgccaggggacgcggagcgacgagaggcgtgcagtcccggccaactccgtctctggcgttggcgctgcggtcgtggcagaggactacggcgacaaggacgagggccgctgtcccagctctctgcgagctgcgccgctcggctccgttccgctggctgaccatggagttcaggctgggaggcgggctggagtgatagggaagatgtttataaattctt
gcttgaacccgggagacagaggttgcagtgagccgagatcgctccactgcactccagcctgggcgacagagcctctcaaaaaaaaaaaaaaaggtaaagaaagccatccaaaagtgagaaggaataacaaagttggtgtaactggctattttggaaaactgtcatacggataacgggctgtctaaccctataattacgagaaaggcccgagttttaagaaatgaattcgaaaatgaagaggaaggaactcttcctataagtgggagcttatatataagacgcttccttttaaaccgattgtacagtgtggtaggactagggtaggaaactggacggcatggagacttctgtgttaaaacacaagagaaccctCTATTTTAGAacctcaagcttccggagcatgtcggcgggagggacttaacagcggaacccaacattccccggtgaagttttccagccggagtcagggtcagagGAGCAGCTGCTAactgcgcaggctc
gaatgcgcctgcgttgtggcggcctccggcgccccaaggtactttctccccagcaaggaatccgcgtgcgcgtaagcagtattgttgattagtgccccccccttccccccgcccgccccgaaaagcgacccctagtggtgcaccggtgcggaccagaaaattgcacgctttcttgaaagaggcatttaccgagcgcccaatgtatgcctggcactgggctggtgctgccacctaagcgagcacgaccaatgcagtctatcagggaggcccagatcgctagcagcggacccctgcggtccgccatgccactcccggctcctagagcgccgctcagcacaccgtgagcgcccaataactgttgggcttcaatgacgccgcggaggcggccccgtccccgcgctcccgcccctcccgccagggcagcccgggaggccagacgttgacgctgcagggagagggtggtgggcgcagccgctCTATATATAGgcggggcggagcgc
ccactccccagcttccccttccccttggagagccaccctgctggactgttctagaaaaaggctggccttcctccctggacaagggccgtttctctgggggcaggtgagggtgagccgttccagcccactccaagaaactcccttcccagggacctccgggcctcaggctttcctggagcaggtcaggctggctgccctggctggcccgtgccgggaaatctagccagggtgcaggagaagtgcgtgtgggggcccctttcccaagtttttcttgctgcaaaaggcctaCTATATTTAGtctttttctatgcacaggatggctcttgctcacccgagcctcacaaagataatcgctcaggaagtgtttcagccaatccggggcggctttacactccgatttgccggggcagccaatcggggatgagcttttattaggcggccagatcatcagccgaagtgccaaaccctttttctgTCCCAGCTGCGCgcctgtcctccat
gaaaaatcaccttttttgatgtagcacctcattggcttgctctaggaaaattccttcagccctggttcaaaattaagtaatgagtaatgagtatgggttatcaaaaaaaaaaaaagccaattcccttggagctaggtgcagcacctagttcgtaatgtggctgtcagagtgtaattctgatggggtggaaactccatcttgttcactgttcagtcaccagggcctgatggccgctcatgctcaatatagacttggcgcggagcggagtggaggaaggaaagagggcaggtgctagttggTTATATTTAGgttagaagggctgaataaagtgctgtagtgccctaggcgacatattcatttagcagatactttattgtgccactgtggtcagtgcctttctctgagaaggtgtgtgtgtggggaggggctccctaaaggatgtcatagagtcccacatagaaactttgaacaatccaaggtagacaggtgtttttaactca
agcctggggtattggggaagttgcagagccactggggCTATTTTTAGgtagggatggcagcttcctgctcaaattcctaattatctggttttcccctaccaattggagatttcactgaagttgtgtcttctggacatcccataaattatccgagcaagtcactgaaccctcccgggcacatagcatatgtgtttaaatcccccaaacagtgccggactcattcagaactcaataaatattagcctgtgtgcctggccaagtcactgcttgagcctcagtctttgggcttgcacctcctccctggcagcggtgtgaccggagggaaaggcagcggcgagggccttggaggacctgcaggcagtgccccgcccacccagatttgggtgactttctggcgagtccggtgggccagactgcgACGCAGCTGATCgaggggaggtgggcggggcgtccctacagccctactcgccgacgctccctccccacttgagctgagtgga
ggaagcaagtggaaaccctatagcgctctcgcagttaggaaggaggggtggggctgtccctggatttcttctcggtctctgcagagacaatccagagCTATTTTTAGgattcactgcccccaatgcttctaaaacggggagacaaaacaaaaaaaaacaaacttcgggttaccatcggggaacaggaccgacgcccagggccaccagcccagatcaaacagcccgcgtctcggcgctgcggctcagcccgacacactcccgcgcaagcgcagccgcccccccgccccgggggcccgctgactaccccacacagcctccgccgcgccctcggcgggctcaggtggctgcgacgcgctccggcccaggtggcggccggccgcccagcctccccgcctgctggcgggagaaaccatctcctctggcgggggtaggggcggagctggcgtccgcccacaccggaagaACGCAGCTGGTGgccggaagtggtgggcattctgggt
cgaggacagggctgtgtccccatctcccccaggctggggactcctgaggacagggctgtgtccccatctcccccaggcttggggctcctgaggacCTATATTTAGccccatctcccccaggctgggggctcctgaggacagggctaaaaccttctctaggtcagggctcatctccccctcagtcaaaggacccagttcctctctcccctgccagcccaagcccagcccttcctcccagaggggcgcagcatcagaggggcccagcccagtattgtgggatgagctggtgtgcctggctggatgtgggtattcccggtgaccttggtgttggggccccgccccaggagctggcttcctggcctcagctgccctgcccacccagcagagcccgggggcaggcctttcctaatccttcatcctgctgctgctcattggagggtagagcCATCAGCTGCGGacacctgtgcctgggcccgtcctctgcctcctgtgcactcatt
caaaaatctttaaaaatccttagggcccacttcccagtcccgctaatacctttctccagtcgggtttcttcctttcccgggaggaaagtttccactctcagttcccccaggataacgcccttccggtggcgcgccagaaaccgcgccgacccctcccagccagcagcccgccccctttcccagtgctctaacgacatacggacccccagctgcgggcaaggccaagaccccaccccaactcacggttacccaaagtgggggtggagctcccagctctcagccccgcccattgaacgcaatcccagccggtaagagagaggaagtgccgtagtccccacccactttcatctccttcccCTATTTTTAGcccggctggtcgcctatcttctcgatcctgtagccgattggctctctccctcccgcgccagtccctgccctcccctCCGCAGGTGCGTtcacgccaaactgggcggagagtccgctggcctcactcctagctc
aaccaggataaggacaactgaaggcatggattgagttgtaaggggccgcctccttttccctaggcccagttattgTTATATTTAGggtttgttctagagctactgtcttatctgccacattcctttttcataagaaggcaatttggtagcatcagaatttatcattgtttttgtccaaaaatgtgtgtcccaggccaggcgctgtggctcatgcctgtaatcctagcactttgggaggccgaggtgggtggatcacctgaggtcaggagtttgagaccagcctcaccaatatgatgaaaccccgtctctactaaaaatacaaaaaattagccaggtgtggtggcgtgcacctgtagtcccagctacttgggaggctgaggcgggagaattgcttgaacctgggatgcagaggttgcagtgagctgagatagcgccactgcactccagcctaggtgacagagtgagactctgtctcaaaaaataaaaaataaaaaataaat
cgttagccaagatggtctcgatctcctgacctcgtgatctgcccgcctcagcctcccaaagtgctgggattacaggcgtgagccacctcgcccggcctCTATTTATAGgttctaaccaggaacagagccagcggccagggccgcaccaggcctggccagggagcgccgcgcctgcgcactgcagactctgaagccgccgagccctccgccgaggtgggtggggaaactgcccgggcatccgggtccctcaccccgcccccgctgcatgaatgagaggcgcggcgcccgcccctcccccggcgggcccgcccctcgcgaggggccgccgggcgcagtcagccgccgccacctccgccgcgctctgtccggacggacgctcgccgcccgcagcctgccgcccgccgcagggcgctgacggtcccgcacgtctgccgctgccaccggcgcgcccgagtaagtgaACGCAGGTGCGCgggagcgccgcggccgccgcccccggg
cccagcctctggaaaagggcttccggtagagaaaatcaggccgctttcagcattggatgcttgagatgaaggacttccggtcctaaaaggccggttaaaaaaaggttagcgatggagggactgcctgtggagatggaaggggcactggtggcccagaagacgacctaataaaagtgcccggaaacccggagcctcctagtttacaaacctctcctccctctggcctccgccgctccttcaaatctcgcgagagtgctcaccacctctcccgtcccctcgcagctgaatagttgctgtgtctatcgcgagagcgctccaacttggcgagccgtactcactcgatctcgcgagaccttcaaacaaactcttctctattttcccgcgattctaattcggtgaaaacagcgcctttcctctggtttccaaatcagttacgccccttctcgcacgcttccatcaagctcCTGCAGCTGCGGCTATTTTTAGccggccgcctttgc
ttctaaaatttgaaaaatcctgtaaagacacacctgggtcaaagggctcagataacggactgtggcccttaagtacttacgtcacaggttattgagaggatcgatttagttaccagatgtaaaatgctgggatcagtgcctggcaaaggaaaactttgtacagctgcaggctttcaccatacacaacagcatcgctaacgaatgctattacaatattcatttagcgtttaccaagtgcctactctatacaaatcttgagaatacaacgtgaaggtgaactgctgactaaagtttggtccctttcgctccgtctccttgcgaaaatgctctaacggcaggaggtcacgcgagcgctggacgcgtttctccccgcgagccCTATTTATAGgcctttcgggtccccccggttatccccgcccgggcggtgcgcgcccccgctgttcccgcttccgctccagagaggcagggctttccgagcctgctagccccgcggccgcaac
ttgaagcacttctgtcttgatgtttatcattttaatggttgtataatgtcccattaagtcaccctaatttattcaacaaatttcctactgttgacagtttggctctgtttgctttttgtggtttttaaaattattttctgtaacaaatgatcctgctaaaaaaaaaatctccgcacgaatattattttgttctggaaatttccgcaagggtggaatactgcattaaaCTATTTATAGtttttggtgtttctttatagagcctagcaaattgcccacccaaaggagtatgctttatttgagagtaaaaagccaaaaacaaacaaacacatacaaaaaaactggttttctacaaaagaaattaattttccacttattcataaaatattctagtgctgtgatgggtggcaggcaccgtgccaggggctagggacaaggataagcaaggccaggtccgggccCCGCAGCTGTTAgctgtggagtcgggtagagtagaccaagtg
ttgttctctcggcctgacctgactgtaacatgcatggtctgctcaccagctatttaacagggatattgtcctctcctctgactctgaacgatgctacctttgctgccagacagaaacaaaagggtctctcagctgcaacggtggtgctgaggtgcCTATTTTTAGtcaccataagctgagtgtgtgtccgcttgccccctgctcactgggcccaaaggctgcccttgaatctcttgcccagatgcaccctggagggcagaagggagggtctatcagacatcctcccctcaactttaaacctcccagtgtcaccctgggacagtaggggaagatggacctggtctggagatgtaggggacccccaggggctgagaggcaggggtctatggtggcaggaagcttggcgtgctagagggttgtggttgggctgctggggcGATCAGCTGCTGggagccctccggaggaggcaggaagtcagggtgggacgtgggcgcggggag
tccacctgtggcctgactgatatgcagtacaatattatcactaaattgctacagacagtgtgcttttcattgttgtcacagaaatgtatttggttagttatatttgttcatatctcatctgactttccagtcttccctcactttgtacagtcatatttgccgagtcaagtaaaagttataacatttaggacacaatgcccgacttactataattaccattattatcttaggatcattacaaaacagaattaccacttagctctcaggccctacctccttcagcctcagaaacgttaacgctaccttgcattgctgcttttagcaccgcccctaataagccccgcccTTATTTATAGcgcggcggaagcctagcgtccgccccacccaccccgagcccgaggcggggctgtggatgtagccgctgattggctgactggggcgcagcttgacCACCAGCTGCGCgagagccgcagtcccggctgcagcacctgggagaaggc
tcacctagagaccaaattaaacttattagtattagaaaacaattgcaaatagcacactcttcaaacacacagccatcaaactcaatggtaatcaagactgaagttaggagcatatgggcagttcttgagttgagaaggaaacaagaactgtctgggtcctgaagccacctgctgtgtaagttgcttggtgactacagagaactctactatgatacaacacagaaaatatttctcttctaagatgcaagtagtgtttctaactccacaaatgtaagtgtatataaactgaggttggaggtatgcatctttgtaccacctcctagccaaggcagctgcccccagccttttgttttgtaatcttggctggccagagCTATTTATAGcatagcagtgtcttagctcctgcaccacagttcctcgctgtccaccccaggcttccggactggaaggacagtgggacagtgacgggggatGAGCACCTGCGTgtgaggccaggagtc
gttcatttctaaattggggtttttttttttttttaattggtctcttttaacaaaggtgagtgttaactgctaggtagaatttcataccaggcgatggtaaatttttcataaatattagtaatagacttttaggtttaactagtgctgatcctcataagtaatcctttaaaaaagtgctggtaagattttcctttagggtgactagtaaagtcagtaagacttgattgagcatgccactatcataatgagaagacctaactttaatatttttggaatgtcaaaaacagtgacattttaattaagtaattttatttttaaaaattatttttaatggctaatattttgtaagaattttaagtaattttcaactctgagcatcaaattttaattatgtgcattgaatctctgacttaCTATTTATAGtttcatcttttcccaagtagtcagatctacttcgtaaaatgtgttctgatgtgtgtctTATCAGCTGCGCtttttta
agtggtgatcccaaaattataattcctcagagagaaactagagagagctttggggttttacccaaatgggaatttgaatcaatttctcctgatctgaaagggctggaaaaatcctggaggatatccagattacactagagaatctcaaccacctaccttgatttttgtaaagaacaacgttgtttgctagaactgaggaaaaggcgatggcagagaagctttttaaaaataaatctgaatatatcaacatgtacagtcaactaatttgctgacttcaaaatagcgtgatgaaactctttgcctgttaaacctattattgcccataatgaaagattccatatgcactaatcacaacatacagccttatgtctgatcatagcttctaaaaaatcatgatacagggattttCTATTTATAGcaacacatttttcctttagaaactggattggttgttacagatgccatgaatgatataaattgagcttatagttggaagaaat
tcatacaacagagcaaagaaaaggcttgagctagaactcaggcctttgttaggtctccccttcctcctagcacattggcaaattgcatgaggaaagtagaggtacagttgagttcatgtacaacaataaggcattcaggtaaagtgaatgagggcagaagttttatgatttagggaaggtgtaagacaggaaaatatctttgttcccaattaagaaagagatcccttgaccatcagttagagattcccccaagtccctctttgccataagtcactgaaactgagatccaaggcatggcttctgtgagtcaggagagcttaacccagaggagagatttcagaacaggatatttcctattttgagtatcctgctcatgccagtcatggataaatttgcatctggcttaagaaattactggatcagcattgttttgggtagtttcacttcctgctgggtggggtaTCCCAGCTGTGCaagCTATTTATAGctgcacgactctt
aaccaatcactcctctccccacccctccgaccccagtctccggtgtccgaaggggttgtgcaccctagagttgccgctttttgagaaccggttttacctccgcccactccttcgtcctctagtttgggacttccaaacttctcccctctcctccccgggcatagtgcgcgctttcatgaatgatctggtcacaaaacaaacaaaaacgaatagaaaaagaaaaaaagagaaaaagaaaaaaagccgaaaacttcccagggtttgccttagaattagcaggtggggatggaccccgttccaccacgagctcctccagcgcccggggctccggcgtaccctacgcctctgcgctcgcggccccgccccgggcCTATTTATAGgctttaatgacataagcaactttcctcgcgcaccccccgccccgtcttggtacggcctgtGTCCAGCTGCGAgttccacccccctctctctgctctcaggttggttcagcccccgtctac
cgccaagaaggggctggggtggccagtaaccgaaatcaggtgtccagttctcagccctccccaggcatttaatacatagaactaacccttccgtccccttactcagcctcccggaccttcaccccagcagtcccggccttggtccccttgctttctttggggatcccctgataaaccagaacaggagggcaaccccgcgcagaccacgcccgcCTATTTATAGgcctagcaactgcgctaacagcctgaccacgtgatctgcccgaaggcccctccccccattttcagggtggtcccgaggcgcctgatcagattcgttcatcctcagctctcaccctctttggagcagcccacgtcttgggctactcgtcttggggacccgctactccgccttgccagtccgcggcgggcatacctcggaactggtcctcaggcagagggttgtcctcccgggcagaaaggcgacagcggcgtctgcgggCCACAGCTGATCggcgggc
gaaccatcgctaggccagtctactgcccatccacagtctccagcgtgggccaccgagctgggcagcacaggcccgtccatgccatggcccctggagccgtgagcggcaggaaggaggctccaagtgccctgaccctgatcttattcttccaacccctcctccctagagatggtggaggtggggcctagttcctggtcccgagccttcccaggcccagtgaagaccccgccagcaagaaggtggccaaacaccctgtccaggacgcgacggtcaagcccggggaggaccccgcaagctccagagggaagtgggctccagactagggggcgggaggccggcctgggcggagcaaagggcgctcggcctcgttgattggccgcggctgcagagctgtctctctaggattgagccttttctttagggggacggggccttgattcactcccaccaatagggCTATTTATAGccacctcccaccagggcacttccggcggcgctct
cccgctggaaaaactgccccgtcccacccaggttcgcgcccttaaacttacactcctgaggcctggagcaaagccggccgatctgcctcacgctccccgagcagggacaaggaaaagacactaaacctaaaacgcacgactcgctcagaaccccaactctaacttggagaagggcccgcccctccagttacaccccagctccaagctccacccttcttacaaccttttctagaaggcactagaatggcccactgcgtctgcgcaacatcgtttgaggcgaaggttcaacctcttcccagcggtCTATTAATAAacttccgttctccgctttcgcgcccttcccatcggctatctaattggacaaaaatgccgaccccgccccttccccggagcctcacttccgtcacagtcctgtttctctccctgttgtccctgcctctttttccttcccgccgtgccccgcggccgggccggggcagccgggaagcgggtggggtggt
ggaaataattatttCTATTTTTAGccccaacaatccttattacttatatttaccgaaactggagacctccattagggcggaaagagtgggggattgggacctcttcttacgactgctttggacaataggtagcgattctgaccttcgtacagcaattactgtgatgcaataagccgcaactggaagagtagaggctagagggcaggcactttatggcaaactcaggtagaattcttcctcttccgtctctttccttttacgtcatccgggggcagactgggtggccaatccagagccccgagagacgcttggctctttctgtccctcccatcctctgattgtaccttgatttcgtattctgagaggctgctgcttagcggtagccccttggtttccgtggcaacggaaaagcgcgggaattacagataaattaaaactgcgactgcgcggcgtgagctACGCAGATGTGGctggacgggggacaggctgtggggtttctc
ttttgagatgctgaggcaccctgtctgaagaaggccctcacatcactcaacttgactactgggtgagcccttggagaggctccccagcctctgctcttcaagccgaagtaccacaggggacacgagtcccagagttacaggaccccagctatggttcatgtgtaaagggaaccattaggcaaccaggggaaatgatgaagaagatctacatttacaaatgtggaaagatgttcCTATATATAGgttaaattaaaaagctgtttaaaaatagtttttgggtcaagtgagatgactcacttatacttttagtataagtatgtcccatgcaatatctggaacgtacttgtactaaggggtttctccctccatcggcacatcccaggcatcctggcagctgctggcctccagcaaccccacattctagttgtgtgggagtggggtgtggcatggaccctgtgggctaccactgccctgagctgcttcttcacacactggtattt
tgcctgcagtcccagctactcaggaggctgaggctggaggattgcttgagcctgggaggttgaggctgtagtgagctgtgatcacagcaccgcactccaggtgccgcgacagagtgagaccctgtctCTATTTATAGaaaaaaaatcttagttctgctactgaactagcaatgtgacactctggacaagttagttaccctctctgagcctcccaaagacttcatgtttccagcaggaataatgatagtagatgtgaggacgcaccaagcacatagtaggctctcacagaacagtagctgttcacagggtgattgaggccgggggctaacgattgaatggaagtgaacactgcaattctctcgcaaagtttacagcacagtaagcttgtccttagcttcccctataccctccttcccacgcccaattctaggaccctttcgggcgccccagcctcccataggggctGCTCACCTGAGCagaccggccgggcccctccctct
tcctaacgctcccctccccatccccatgccacctccacgagcagcggcgtccagcctcctcccgcccgaacgtgctcgaggggcgggcagtcgacctttattgtctggggagcacctggcaggtggcgggcccgtgccctaacgtgtgcgtggtgcccagcttcacaaagcgagcgggcagcacctccttggtccgggaacggcctcagcctggccgtccacatcccaggggtggaaaggtggagagagaaaggggctccggagtcaagagcggggagagagggcgcgcgcgccctcctcctcccggcgggcacggccccccggcattaacacgtcgaaagagcaggggccagacgccgccgggaagaagcgagacccgggcgggcgcgagggaggggaggcgaggaggggcgtggccggcgcgcagagggagggcgctggCTATTTATAAtgctgctcgccCGCCAGCTGCTAgggggctcggctttgccgcgctcgct
gatatatttggttggcacaatgggtggactgctcctggcatcgagtcggtagatgccaggaatgctgttaaacattctatagtacacaggatggggcccacaacaaagaactatttgttccaaaatgtcgacagcactgaggttgcgaaaccctggctatagatcctatctatcccagcactctgcctctacctttttctggccctcgtccctaaatgcacacattatgcctctggtttgggaacaagacgtaatcttcaccactccatcttacggcaactttctctcttatcgcttgcacctcctggcctccgatgcttgaaccaCTATTTATAGaagatgaaagtctgttgcggccaccctcaagaaggaaaaatacacagaaacgatacacgaagcacagggtacaccctgggttgaggtcatggctgcccagggcagggaggcagcgattaCAGCTGCTGCCTgcgtataaaagaggaaagagtgcccaggtcttc
aacctgtctctgtttaaaaccttttaaatgcttatactcagtcccattgccaggagtgaaatccaaacctcccgtgtgaaaaatcaatatccaggccgacagatcacacgggatcttccttatagaccagaaccatagtcaatttttaggtccttttaaatattaaactcttcacttcctctacctccacctgtgcgtcgcgcctaccttagaacccgccaaatcccattaaatcccacccccaccagccacacacggtctccataggctccaggcgccgcttttgcagtcccccattggccggtttattgccagacggcccctgctcgcacgccctagtcttctttgatctcctcggaCTATTTTTAGccctgcccttctcttctcccctttggcccgtcttcttccactcaggcccgcccctccccaactggctatttggttggccagcgACAAGGTTTCTAacgtcattcacccgcgccacccggaagccgcggttc
cattggagttgtccatctccttgtccctgtgaccttccctgtacgtcttctcttccacgttagcacctgcagctctccagatgcaatgttcctctcccagttcaccctgcctgcccagtgggctagagcccccagggctgtgggagggaactgctaggagacccctgccgggcccagggccctttcttcttccctctcccagcccaacaccaagtaccccaaagatcaggaaagaggaatccacacccacccccatctttcttttcccttccctccaggccagggatggcaaacacaCTATTTATAGccacggtcttcctccttgcgcccctggcagacatcactaatcaatcacagcaacctttttgcacagagcctggctgccaccttcatggtctccacctacatctccaggtggccaatatcaggatccacgtcggccctcagggtgaagtccctgtgccagtcccactttgatctaaccccccaaccaggcccct
