# Supplementary material for: De-Novo Discovery of Differentially Abundant Transcription Factor Binding Sites Including Their Positional Preference
Source: PLoS Comput Biol. 2011 Feb 10;7(2):e1001070. doi: 10.1371/journal.pcbi.1001070 (PMC3037384; doi:10.1371/journal.pcbi.1001070)
Supplement: Dataset S1 — Benchmark data sets. (0.42 MB ZIP) [file pcbi.1001070.s001.zip › benchmark/MA0052.sites_hs.txt_e.txt_bgonly.txt]

aagcaaactccttgcatgcacgtctgtgatgtaaaagtgttttaattcagccccatccttataaagagataaaaaatgtgttcagaaacatgcaaactcgtggctgtcatcctgataaacagattttcttaaaggaaactgtaaaccagagccagacttactttcctgcgctgagggaggggaaataaaaaagcaggcatggttgatttcccgctagcgggaacgatctggcctcagacgtcaccagcatccctccacccccagtccaacgtctcctgtccccaacagcctagctacagggggccgggctatgggttagtctcgcccccgttcatgctcttcacccaatacctgagagaatcggaaggaggcagagctacaccgaggaccaaaccccgcccttcgctccctcttagctaatcgttgccagcggggtgtggacttcgccgctgaccccacctccgccgctttgggtaatttagagccgcgcgccgggcggg
ttgagttttccctgccctttgttcttccttcttttttattcgattcccattatctttagtgatcattcccttagcatttcagttttctctctgaagtcctttgtgctgcacgttgtttgattacttgtgtttatgctttgtttcttcagctaggatcattagcacatatctctcagcattggcaaaagtcctcgaaatcattgacacctagcatatactttatttttaaaaaagaaagaaagaagagaaaagggatgggtttattgtccttttcaacagactagagtatacggggtgaaactgcttcacttgattcaataaaatcgtttccggtaacaggccccaggaatcctagacctaagcctggcgcgaaactacatttcccacaatccttcgggggctgataaggctccgcaatggtctgaactacaattcccacaatccagggcgatttccgctttgtcgcgtttcctcaaggctccgccccatttcccatcttt
cactgcgcccggccaatttttgtatttttcgtagagatggggtttcaccatgctggcaagactggtgtcaaactcctgacctcagatgatctacccgccccggcctcccaaagtgctgggattagaggcgtgagccaacgcgcccagcccgtacttttttttttttagtacagacggcctcccaaaagttctgagattacgggcgtgagccaccacgcccagcctgaatagagagagatttaacagtatgaatgaagggaggagtcaagaacagtttaggcttctcgcgtacatgattgggtggccccagatgtcattcacaagtataagccttggaggcggaacataactcgaagaagagcccttttgtgctccgcccatagcgtaggaaggtgtcaattggctgtttcgaggaacgcgccaaaaactgccaagggctgtgggaggtgtgttcttgcgtcatttccgagagacttccgcgccgcagtttccctgcttcc
cacagaactacccttggtacaattattgaggttttaataatacataatttgactacatttcttagatttcgcgtcgtgacgttttcagcctctcaaactgcatcgcctacgcacagaagcttcccgaatctcagacgagacacaacaaagctgcgcgctgccctcgccccgcccgcgggcgcggcggcgacaggccctcggccccgcccacaccgcggcgccacgcctccaacccgcctccagccgtgcctccccaggcccttggccccgcccacaccgcctcgccccgccccaagccgcgctgtgctccaggggcgggggcccacggcggccactcactgagccccacgggccgcagcggcagtgacgtagggttggcgcacggatccgttgcggctgcagctctgcagtcgggccgttccttcgccgccgccaggggtagcggtgtagctgcgcagcgtcgcgcgcgctaccgcacccaggttcggcccgtaggcgtc
tgctggaataaagtctctgtcttccaaattccttttcggagaacttttgttcacaagattaaaaaggtcacgcagctggtgacggagcctgggttttttgatttagacattgtatccatgtgtgagatcctgcccatccccgctttcttggtgtcctgtgagtttaaattcatgaattcactctcaactgccaccgctaacaggacacaggccaattccaacacgaaccccaacggctctcctcagggtcacctttcatgagtccgctttccggccaacccctcctctcagtcttaggccccactgcaagcctactcccgctcaccgtacagaacctaagcacaggatcagagatggggacaggttgactcagtcccatgcccaagtccgcaaattagggattcggctgcctaagggctagagaacgctccccgccccacaggacgcgccccaccccgccccctcctcctgcccctacgcacgcgcactctcacgcgcct
catattggtcaggctggtctcgaactcccaagctcaggtgatccgcctgccttggcctcccaaagtgctgggattacaggcgtgagccactgcgcccggccatgcttatatctttaatccaaccatatactatttttgtgaaggatggaagtaaggctcccctcaagttaatttttctccaatctggcttgcaggaaaggggtttctggggagattttaccgagcaacgtagggaaacggctgcctggctacctacccctttttgacacccacacgtgctcggcaccttacatacactgcgtgattttatcctaaagccacttttaaaatcttagtgtgtaaacagagaaactgggcgtcacataaggcaagtgacctgcacagcctgctccggaggagacccgtacgatcccagagacaagcactgaacataaggcacccggcgccgcgcccgctttgcaacctctcgcgacagttgtacgtcatccgagagcgccgtg
taaaaccccgtctctactaaaatacaaaaaattagctgggcgtgatggtgtgtgcctgtaatcccagctacttgtgaggccgaggcaggagaattgcttgaaccagggagcaggaggttgcagtgagccgagatcgcaccactgcaccccagcctgggcgacagagtccccctcccccaccaaaaaaacaacaagtgagcatcctgcaacctagcaatgccattgttgaacaagttcaaagatgttcttagccttattagtcccaaaaggaagaaaaaaatggaggatttgagaatgttcttagctttattgctaagcggagaaagaaaaccaacccatcccaaaaaaaaaaaaaaaaaaaaaaaaaaaaaaaaaaaaaaacctgggtgggaaattagggccatgtggcatgaaaaggaagacccaggggaagtgtggcccatctaggggtgtggctactgcagtgatccagctgtatcactgaacttccctggcatcat
aggtgatccgcccgcctcggcctcccaaagtgctgggattacaggcgtgagccaccacgcccggccacttgtctcttttttatgcaagtgttttttggaatttgggggttcaggtgagcaggtgctctgctgctggtaactactcgcagttaaagatcttttgactctttccccgacacgctatttgtcagtgtcgttttccaccacagagccaggtatttgccccgccggccacggtgaggcgcgcgaggcgtgtgctgccagcttctctcttccttccccggtccgccttcgcgcccttaaggagacagtccctgggagtttctgcctttggtctccagttattgttctcttctcgcgagaactgctcctcccatcctcttctctcacgaagccccgcccgcggagaggttccatattgggtaaaatctcggctctcggagagtcccgggagctgttctcgcgagagtactgcgggaggctcccgtttgctggctctt
tgtttctccatctgcctggtctatgggcaatgcacagaatacgtaatgaagaggggagcagtgagtattgggttacacaattccctggaacctggaacacacccttctgagtactgtgaagatgtggtccccaaggctagagctgaaaagaggcttagggccgggtgagccttccagccagggcctgcctccaagtgatgctcccccagggcagggggcataaggatggcacccagccaggtgggagcctgggccctgcccagcctcaaagctttgagctcaggaaatccggaggcaggggagggggacatcgttgccacattccccagccctttaagacccccaaggcaggaaggctgcccgggcctcaccagcttccctcacaggctccttcctgggaggaaggggctgcctgtgccctcgaaggcgcaagggagggcaggagggaggctcggaaggtgttgcaatccccagcccccgggcctgtcagaggctgagcc
acagctggccccggcttgctttggcacaggtgtttccccccggccccccgtcgggcaccctggttcctgttctgtccctgccccacgcgaccctggggctcccacccgggctcctcagcctcccctgggttggggtggggggactggctcccagcccttggcctagggtttggtgaacgcctttcctggactgcgggcccacttcaggcgcggctccaggctgggcagctgcgctggagggccgagggcaggggtggggtcgggcgtccaccctcagggttgcgccagggagccggaaagccgactcccgaagttggggtcctgggaaaacttgggtcctgggttgactgagaagcggcggggaaaggaggcgggccaggaggagggggcctggcggacgccggccggggggcggggcgcggcggggctgtcggtcacgcccctcagtccgccccgccccgccccgcctgccggggaagggccacgttgcccgcccggcc
gtctggtctccagggaagggccgtgaaatgtatttttaggaagtggtccaaaggactcttctgatccagatcatcaggaagcatggcgtggatggaagaaactggcacttggcatctggtgcctctgtgtggctgtagaagctacagaaatgtcttctgcagtgactgcagcgtggccctggctgagctggtgcttgtgaggaagcctctgcttgtgtgcaggggtgaacagcagctcaccccttcccatgcacagtcctcaccttactaccttcacccttactggaagcatctcttgacttctctttggccagccagaccctcccagctccctgtgctccccatttaaacaccttccctccctgagcttagcccatggctgggtggggaggcgtgagcactgtttgcatttggtcagggcctagaagggatcaaggaggcctcatgaggaccatgtcatagccccaccctcactccccacccctgacctgagcaaacct
gcctgccaaagtgctaggattacaagaatgagtcactacgaatgagtcactgcgccaggcccctagcctcacttactttgggcctcagtttccaccgcctgaaaaaagagcagttcgattgcacccacttccccgggccccgcccaaaccatgggcagccccgcccaaaccatgggcagccccgcccaaaccatgggcagccccgcccaaaccatgggcagccccgcccaaaccatgggcagccccgcccaaaccatgggcagccccgcccaaaccatgggcagccccgcccaaaccatgggcagccccgcccaaaccatgggcagccccgcccaaaccatgggcagccccgcccaaaccatgggcagccccgcccaagggcggagactgggcggagcgtcgcgctctcctccacctccttccgactctcggaggccccccacccagtgcccgcggcgcatgtgccaggcacaccccacccccaaccggccctggattcc
tgaactcggaatttacacacaaggaaaagaccgtttaaggttcagggactgtccacatagctgtcaagtggcggagccgtgatttggtattaaagtgcccggagaggacgcgtcaaagttggacactgtgccctgtgtcctgaggcacgtctggtgatcgctgggccttgcaatgctgggcaggcaggccttcctctccccttctaggcctctggccactcctggctggccgaaagccggttcttctcgattaccgagtgcctctcctgaaagcaagtcagcgtcgcctaacctcttcagcttcgaaatggcggccaccagatcgctaggccacgccccgggggcggggcctgagttcaggccagagcgatggatgcccgagccaagttagaagtcgactgccagtagggctcgcgcagaatcggagagccggtggcgtcgcaggtcgggaggacgagcaccgagtcgagggctcgctcgtctgggccgcccgagagtct
aacctatggatatagtggaggtcatacaagaagatcatattataatgaaaagaagagggcttagaatggtaggaaaggaatcaggataccaagcaaaggagtcaggaaagaagggaagggtgctctggaaatcctgggaaggtcaaagaagaaagggctaaatgtcgccaacaaacaaaatgaaataagacctgggatgtattttttggccaaggcaattagaaaatgattagtatccttatcaggagcaatttcagagaatgtttgggtggacgtctaactacagtggagtcaaacgtgaatcaacggtgaaaaaaggacaatagccaatgtgtacactttttataaaaaccaccctccaaggaccaggcactggccctctctccggtgcccacagacatccacacaggcccaaagaatcagggattgcacaagccagagcaatcgaacggttctgagtcatctgccggaagccttgccctcaatcaaggcggacgtga
gaagaaagaaaagaaggaaggaaggaaagaaggaagaaagaaaagaaagagggaaggaaggaaagaaagaaggaagaatgaaaggaaagaaggatagaagggagaaaggaaggaaagaagaaagaaaggaagaaaggaaagaaggaaggaggaaggagaaggagaaagggtagggtggggaaggaaagaacaaaggattgcttttccctcactgtgggcttgagcctgttccctccaaagatacagagctttggtctttacccataaaaaaggattttgaagtcaccccaccccgttctgttcccccacagtttagacaagatcctcatgctccactggccacacgagtgccctcaggaggagtagacacaggtggagggagctccttttgaccagcagagaaaacaggatggggcactgcctcactgaggacctgggggtgggaaggaaagtgccaacggcagctctataaaagctccctggccaggggacctagggca
tcataagtaaaagaagagaaaatggaagaaagggacctgctgtccgacttacaggacatcagcgacagcgagaggaagaccagctcggccgagtcctcgtcaggtacctggaaccgcctggccaaggccttgaccactgctgcccaggaaggcccaggttcaccctctgctctgctgtctttctacagcggaatcaggctcaggttctgaggaagaagaggaggaggaggaagaggaggaggaggaagggagcaccagtgaagaatcagaggaggaggaggaggaagaggaagaggaggaggaggagaccggcagcaactctgaggaggcatcagagcagtctgccggtgaggcaccgcgacgactgtgtgaggtgttgtgacttcactatagtgttagaaaccgcagagaagtagctggcgggcgggggagttgaaactcccttctatctaggactctctcgggacacctccacatcgattctttttgtttgttttttt
aaaaaaaaaggtaaggtaattatttacctacttaatccagtttacgatcgtgggtggtcagagcctatcccagcagcttagggcccagagtgggaaccaaccctagacaggcaccaattgcagggcacattcacacacccaccctacactcactcaagcctgagacagtgtagacatgccagttcacctagtgtgcacctggagaaaacccacacagacacagggagaatgtgcaaactccacatggacagcagccccagccgggaatcaagtttttgtccctcatcaacattataatgaaacaacattattccaaaacctgctgtactttgggctttgcaggctctacagcgtcacacaactattcagctctgctgttgtagtcatgaatggtatgcaagtatgtgggtatgactgtgttccaataaaacacagatttagacttacaaaaacacgtatactcaaaatgtatattaacatttatccttgtctctcatttt
tttacagtgagctgggggaagggggtacccggggagacggcagccggagaaggcttcccagattcaaaggtttgggagatgacctcgacgtcggagagggggatgcgggccgccggcggcgctcactgtgggcgaggtcgccctgtccgaggcccagcgacggggctgattccccacccccgcccctagccaagaccactaggaaccccggcttcccaggaacgcagggcctgccgcccccagaggcccggatttggaggcggaggctgtgcctccgcggccgcagtgctctgagggcccgcgaccctcggccccaacccccgggccaccgcgggggcctcaccctttctggtcactcaatggtaacagccccagaccccgctcggaaccgcagccgcagttcctcaggcgccagctgcgcgcgacctgcggcgaggcgggggcggggctggcggatagtcctctgccgtgattggccagggggcgtggcgacgagccgg
agcatccagctccacgattctatcagctaaattttttttttgtactttaagaaatagggatagtcatagtgtttactgtacgcagttgttctgaggagaaattaggaaaaggtatgcagttacacaatgccacgtacaactctaaattccaattaataaatgtaggacaaacgagggaagtagaaaaatgcacaagaaatgttaactattagctttactgcagtttcttcttggtagttatcatttcatgcctgcctacatacatacaaggggaccagtgatagtttttatgtgctcagcaagattttttttttctttctttctcttcctagtgaggaaaaagaaagttagtggcagttggcatgctgccagctgagtttttttgctgctttgagtttcaggtttctttctttctcttcctagtgaggaaaaagaaagttagtggcagttggcatgctgccagctgagtttttttgctgctttgagtctcagttttcttt
agatcccatcatctccgaaaagcaaatacacttcctagtactagtcagtactaaataggtgcacagcgtttagaactttacttgatccaacatagcagcctgcctagagccggagccccgcccactccggagtcccgcctggacgccgacgcagcgagggcgctatggctggcggcctcgcctcctggaaaggccatggtcgctgaggcgacgagcgagggcggggcagcgccgacggggacactcatcccgggagccagagccagcaccgagaggggacggtctacgcgggtgccggcggttccaggactgcgaaaccacgagccgagtttcggtcgcccatgggaaagcacccggcagggcgtggcttcggggcggggcgggcagagggcggagcaggatggagaggcgaggtgggcggagcagagggcgtggcttcggggcagagtgggccgggtaccgcgcttggtcttagcgcatgcgcactcccggcagctacg
agaagggctgtctaggcccagggcccagctagtgagtggatgggcagaatcagacctgccctggaagggtctgtcttaccctggcgcccaaaatgtgtccctcaccctctgccaccaggacaagtaaattcgagacaccctttcgttaggggctcaagtttatcatgggtctgacctctaaggtcatatctccgccttctcacctgacagacaggaaactcctgaaatgcccctcgcacgtgcaagacgttttccgcggtggcggcgacagggcgcacagtgggaccgcagcacgagctcggagcacccccagagtcggcgactcctgcccccgcccctgccggccggccttcccggggcctaggagggcagcaccgccgggcttcgcgccatgacatcagccctggagtggtgcagtgtgcaaagcccactggttggcgtggcccgggacacgccttccgcggagcggaacaaaacggcgcgcaggccgggcgcaccca
agagacaagttctcactcatttgtccaggccagtctcttggggtgcccaaagaccttttgtccaggtctcacttttgtccagcacacatggaatgggtgtggtggctcacgcctgtaatctcagcacttcgagaggctgaggcaggaggatcccttgagcctgggagttcgaaacagcctgggcaatgtggcaaaatcccagctttactaaaaatacaaaaattagtcgggcatggtggtgcacaactatagtcccagcaactcaggaggctgaggtgggagaatcgcttgagcccagaaggttgaggctgcagtgaggctttgtgcagtgaagatttgtacagtgctgaacagatcctgtggagtgggggtgggcagagtggatggaaaggttgagaaactgcagacattgtcttgagtgtcacaaatggaaatgcagcatcccaggcagtattgcctgttcaggggcaaggaacgaagtggacatcagcaggtggcct
cttctgttctgagatcaaagtggtggggtcacattctcgagaactgtgctcagccccctcatctcacaccctttccctctccctgtgtgcctgcccccctcttacataaccatgctggtgattggcaccgtcataaatcaatactttgctcactttcacatcaagtaacactatccagggaggtggtttcaacaaaggaggaagtataaggagatctaggttcaaattaatgttgcccctagtggtaaaggacagagaccctcagactgatgaaatgcactcagaattacttagacaaagcggatatttgccactctcttccccttttcctgtgtttttgtagtgaagagacctgaaagaaaaaagtagggagaacataatgagaacaaatacggtaatctcttcatttgctagttcaagtgctggacttgggacttaggaggggcaatggagccgcttagtgcctacatctgacttggactgaaatataggtgagagac
ttcactgtccgggctccgtgcttggtagctgagagaaggcttgcttcgcctctggtttctaaaagatcgcgcggagtacagctatagaaaagagtgtaagttgggagcgttattctcggatttattctgctacgcgaaagctgcggttgctaaaagcagagcgtccaaagcagcacacacctcggctaccatcctcgttctcctctgaacatccagcgcgagctcagaacctggagggaatcctggaccagcaacctgactccgctcggcaccgattggctcctgcctcggaccccgcccccgtggccggggcggccatttcgccgggacccgccccttggccctgggaatcgcctcctggcaggccggctgtgcctgccactcagcccgagtggcggaggctctcagctcggagccccgccccctccccccctaattgatattattggagtgtggagcaagcggccggtctgcagtcggagacttgcaggcagcaaaca
ctgctccctggaggatcaaaggttgttgcagactttctagaatctcagagacctcaggagcaaaattacaacacacttttcctttctactgttcatgccctaagcacacccatgatctggtttatcaacctgctcctccttttctcaagagataaggttgcaacttccttgttatatgcaaatgaaaagaaaagagactacagccatggaagtatttcgctagattttcctagtatttcatgcttacttcatttaaccatgcccctgccccagtgccctagtgaaacagtacaatgtacagctcttgcattgctacctgcccttctcaaagcccacatgttgtattttatgcaaatctacagattatctatcattatctaaatgcaggcatctgaaaaccagcagtaatcctgcctctgaagtttatcaggaaaggagcttaaaagagaaccaaattcagcctgtgttggaactctcagtcccagaggggtgtggtttgt
tacccattacgagtcaaaataataataataataataaataagtgaacaaacgacaaacgagaaaactaggctaccaggcactggggcgatgggccacagcccggcggggtagtgggcccggaaggggcgcgggagtgggctctccccgccgggctcgcggcacgtggtcggcttgggcgggagcttcgcgacagtgggggaggggagcagcgtgggacgccgaggaggggtccagaccgccaaggctacgaggcgccgactgcgcaggctcggggacaggcgcaaccactgcgcgcagacctgagggggagaacgtccacccggctgcacgctccctggatctacttgcgcagcgaaagcttgtcttcttcctcattttaacactgtgtatggcgccgccttgcgcaggttgttcaccctaacagggcctctaacctcgagcccgaaacggcctccttctccagccgtgccccttcctccccgtggaggccgcagtggat
aatctgacacactacaatttatataagtaaataaatcacattgttacttaaacaaattgaactatgaagttaaatatccataaattgtaaatttaattattaacttttaccttagaattttcatttgctcattcttaatccgggactgaataaattctattttacattctattacgctgcttttaaagcattaaagaagtacaatattctctctcgataatgggtactgtaatgtatatacatcagccaacacatagtatatctgtgttattaaaatttaatgggatttttagttagaaaaaaaatttctaaaaagcatatgtggcagaggaagatgaggtaataatgtaaaaataaataaactgagaaacactcctgtacatctatgtagaaagagcataaaagaaagcaaaaagagaagtagaaagtaacacaaggcattcagaaaatggaaactcgtatgtgacctttttaagatctgtgcacaaaacaaggtcttc
ccagcccagctccaccacatccagggcagtacctcgcagctctcagtagatcggatcttgtctcccggcttagcgccggggaactcaccgcgcactaagagcggaacgtgaacttcagtctcccctcgcgttcctccccttccttgctgacgtcatccaggagagccgcagactggaaacaacgctactaacggcacttcctcatcacgtgacgagtcacgcccctccttccgcgtggtccctccccctcaggccgcggtcgcgattacgctctctacggcctgcgaccgcagggccgttgcgggctggagacacggcgccgactggaaccggaggagctctaggccaaatggttgggccagccaggatcccaggacccttcgccgctcgagaccggagagaggaaacgaaacaggcgggaacccgtgggggaggggagggaactagcggaaggtgtcatggcggccgcgctcttgagtcacgtgcccagggcccgcctt
tggcaccgcgcccaccagggggtttgcggcacttccctctgcccctcagcaccccacccctactctccaggaacgtgaggtctgagccgtgatggtggcaggaaggggccctctgtgccatccgagtccccagggacccgcagctggcccccagccatgtgcaaagtatgtgcagggcgctggcaggcagggagcagcaggcatggtgtcccctgaggggagacagtggtctgggagggagaagtcctggaccctgagggaggtgatggggcaatgctcagccctgtctccggatgccaaaggaggggtgcggggaggccgtctttggagaattccaggatgggtgctgggtgagagagacgtgtgctggaactgtccagggcggaggtgggccctgcgggggccctcgggagggccctgctctgattggccggcagggcaggggcgggaattctgggcggggccaccccagttagaaaaagcccgggctaggaccgagg
taaaacaacaacaaaacaacaaaacaaaacagaaacaaaaacaacttgggaaacggccctcctttcacgttttttctatcccatcgacaaaggcgcgctgtccttagctgcgatgattttgtctcgcctccaaaaagacgcccacgcactatgttgagcacccaagtgaggctacggttcctgcggtcacagagggcagggaggctcaagcacctccaaaaccccgagccctggacagctccccaggcccttcccgcggcgcgaggacaagaggtctccggggccctcgggggagcggcgcctcctcctggttccagcagctctgcggccgctccccacccaggcccgcgagaccagcgggacagtccgcgccgcgggagaccaactgggacgagccgcgacccacgcaggcgcgctgaggccggggcaggggcgggcccggctggcgcggccggcctgcggttggggccctggcgggggtgggacgggccaagccgggc
caaacaaagctggtcttcggtgccctttaatctcccctcccagccttccaccttccacactttaagagtcgtccctgccgaccccccgaccccgtttttctgaacctcccttcctccccttgcatagtccaaagcctctctctaaagcagccccccgaaaacatctgtcaagttccaaacttatctgaatcggaagctaccaatagccaacctacatctaaggggaactgtaagatttcagaagaacaagaagcataggtcgcttaggcgtgggccacccaagaagagagacttaacactaggtaagcccgcgctggctgcgaaggcgggagcggcaccaggaccatccagggcgcaggcgcagggacctcacggccacgccactactcagcccgagctggccaatggggagcggcggccggaagaacgcgcggcttcgctaggttccgcggcttcctctgaccaagcttgacgtcaccaaagcgcgccggaaatgcgag
cccggctattcaggaggctgaggcagagaattgcctgaactggggaggcagaggtcgcagtgagctgagattgcgccactgcactccagcctaggagacagggcgagactctctcaaaaaaaaaaaaaaaaaggctggaaaaatgcctgaaaataggctcactggccagtatgagccagctcccacatatgactgttccaacacaaagccctgcaggtcttcagaattctcagacagagataataatcctgaaggaatgtcaaatatttacctgtatgtgtgtttaatactgttgttattggttcctagctgccttagataggtcattctttgtaacaatgaaataaacatatttcatagagggcctctatagggctaattggaaatctgcctacactgttgagtaatgtttatagttggttactgatttccagaggtcaagagggcaatgtgattcatctgctattacagtttatacttcttgattcttctatttggcc
gctgtcggagtccccaagacgtggccccggagaagggtgaggtgccacagttcgaggtgccccagtaccctgcgtccggacagggggcggtgctcacgcccaaggccccgctgacgcgatgtaggccgagatcacctcaggcgctcgcggtgcaatcacagagcgcgccgtcgccgctcgagctcgccctgagatccctccgctcagcgccttcaacgccgtgtcccggcaccccgcacccgggcacacaaaaaacgggtcgcccgcgattctcagggattgatcgcctcttcaggtaagttatcttccggccccgtaccactgtgccacaggcgcagcccgcttcctcaggtgccctatcccgcgcaagaagaccacggcttcacagagtgttatttaaggggcgtggccagcggaacatcccgccccattctgtgacgcacggggtggcgcgcgtgggacccgaggggtggggctgggtttagtaggagacctggggc
ggagtaaagatgagaattacatctgacttctcctcagaaatcatgcaagcgagaacagagtaaggaaatacatgaagtgttgaagaaaaaaaaaacacgagtctagaactctgtatcctgataaattatccttcaaaagtgaaggagaaataaagaatttcttagacaaacaaaaattgagggaatttgttgccagtataattgctttgcaggaatcgtgaaaagaaattcttcagagagaaggaaaatgatgtaggtccaaacctcggatctacataaagaaaggaagagcttaagagaatgaataagtgaagataaaatacaacacatatttttaaaaattcttaattgatataacaaaaggtttgttcaaaataataacaatgtatttgatgattaaagcttatgtataagtggaaggaatgacagtaataacacaagggatgggagggaagtattaggaatattttgttattataagacatttgcggagcaggtgc
atctctcctttacttctgcatgacccagtgtcctattttcttgttttgtctttttcattcaagaatgatctgtgtgtgctttctttctgaatctgtgagaggggttcaatgtttagttacatagtaaagtgcagataagaaccttgggccagcatttcccctaaatcttttctatgatttaagacaccttggggaagggatatatgagctgctacattaacggatgatgatttttatctttaccaagtgacccacaatttgttactggtgcaataagttaagaaaatagcatacttttatgactgtcatttcacagtcactcaaatcagaactggaatgtcacaaaaacaactccctgttagcccagaggaaaaaaaaaaagaaagaaagtaaaggggaaattcagattagtcacaaagaagttcccccgcctgcctgcaaaagttgcagcgttaaaactgagagagtccgctttgctctttcaatcgccttttatctct
catcaaagtgacagacttgccgccttcaaagttatatccattttgtacaacggtcagattatctccataagttagagcttgtaagtgcaatcagggccattcaggcccccaaatagaaacctcccttattagctggactgctgtatagcattcgctaactaaaaggttatcggattcccctctctcctttcaagctgacctgacagccctttctattcccatcctcaagggggcggtgactacggagccactccttatacacggacgctcaaaactgcaccaaaacttccctgctcggctccccggtgcgtcaaactctgaggccaccgcctcagactgagcctgcgcatacaagaggtgcagagcaagcgcatgcgtcgtgacggcccggcttaggcgactctgggcgggtctgggccgctccagtgttttggggcacagaagctgtgggaggagctggaggcttcaccgtggtaaccacagcgccgctgctgccccgc
cagctagggggttgaaccttgctccatctcgtcctttagtctctgtgtgcgtctttccccctacaagcctactgaccccctccaagaggtcccgtgtcttccccgtacttgccccacaggctagatcagaccctgtctgacccctgggttattgtaaaacttaagatctgtcccctaggtctcggagtcggttgaactagggtccaaaggttaaaaaacactgacacaaaatgccaggccacgaactgaagcactgaggcccggctgcagacctctcccgagaggggaataatccgtgccggccggttccgccatggagccaggtgcaggtcacctcgacggtcaccgcgcggggagcccaagccttcgtcaggctctgtgcgacggaagcgcagtgatgttttccagtaaagaacgcggacgttgcaccgtgatcaattttgtccctttggaggcgccgttacggtccacgccccgctcgcgtcaagtgactgaggcct
tatgctattggtctggggactagacccacctggctcaagcattttttgctcgccacgttcccaaaaagagaagaggcgcccgtaagaggggggggggggggggcaagactgttccaagagctttcccgttcacacacagctcccgctgggtcactgtactcgagcccttcccgccctcgcgggcccaggcggccaccccacaggtttgggaaccctaggacttgcagtgctcctgggccatgccccaccagccggagacttccgcactctcaggctcgctgagtggagaaaagggctccagaagattccacgagcgccgggaagccgcgctagcaccaacacccacaaggcctttcggcgcagctcctcccgacccgtgcgcccccgcgccgttgcccaggtaacggcggggcggtggcagcggccgagaagggcgggacttccggcgggtgacgcgcccgggttcggctacaaaagaggacggctgcggcgcgccgggc
taaatccatctgaaaatcaataatagctattgtaaacaaggactcaagaagtgaaatatttgttttaatatctttgtaaataacaactcccacatttagaccacgactatatttggaatttaatttccgttgacctacttaattcttacctgcttatatttaagttttaaacattatcttcttaaaagaaaattgcactgattttaaatatgtcaaaacatttggcattttaccaagcttgtcagctctctttaagtaaatacagagacgtgaattatctagccaattctttttcgtctttacaaacacagaaatcatttcctggggattaatcattctttcaagtttagaaagttgaaggaaaatactgatgtaggctgtatcaccattacattaaatgtttgtgaacattcagacttaaaaaacacatgcatgaatcatactgttggtgatctcagcattgtctctgtataaaagaaaggccactagggggtagagct
ctccaggttggcgcaaacaaagccctgattgactgcccggaggggcgggcctcgctgcatggccgcctcctcccctcccaggccgccagggatttgccgggaagagcgggggcagggggagactcccgggggtgcgcaggaccgcggggggccgagtcctcgggctcgagaagattgtgtccacccgctgtccgaggcccaggctgtcccctcaggtcgtcctcctcaagtccaaggagggacatgggagctcctgagggcagggtggggttcctcgcgggccagctgtcgtcctagggtccccggtgccacctcagttgcgggctgcttgtgaggaaggagggtatgggagcaaaaaataggaggggtcttcccgaggctcggggttgatcagtgtcggttctagagcctgcggggaaaagagggcaggagaacaggatagtttgtgcttccttttttccattttaacttttcctctaacgggcatccgggcaagaaca
ctctagagcttttaaagttaggatagatttcaagaaagattaaatctggaactatatgaatagcataaaaattaaaaatattaagagaattgatactttgtaataaagtataattatacttttataagcgtaatgaacataagtgtttgttgctttatgcatttgtttctacacatgaagtctttattttctgaaggaatcccaatggccctggctataacactacaatcattttcttattttacaattaattaaaggttaaaacatttcacattgagcttgctactttgtttgtttaaagaaaagtaaatttcctcttatcttacattttgaagttgctcactataaacttatataaattaggcataatgacaattaagtaagaacttcaagccctattcatcccatggccgtcatactgtgacgtctttcagagcactttgtgattgctcagtcctaagtataagccctataaaatgatgggctttgaaatgctggtc
aggggcatttttgtccaggctaagtaacctagggagtcggaggggattccagagcaactggggatatgagaccaaggactacgacagccactcctgccacctgtgccccatcagatgatgtcaacttcaaatcaagcattgggccaggtattttagagctaataccgggctatatcctctacctgtagatttggtattaccatccctcttttccagatgaaaagaaataggaaggtgacttgccaaaggtcttgcagctagaaagcgacagaacagcatcttcacgcttgacattctgtccctcatcctgaagctgcaacgatggaggattcccaagtaacagagtctccccaaggtcaaaggaaaccaaatggagccagccaggaaggccaaaatgaaaggaaagcaagggatctgtgagagtcacatgaccctggctggccacggtgcctgtgggagagtggccctttaagagcccaggtgtgggtcaaacactgagc
aggtcacaggaaaagttaacacaagttagcaaaaagttaacataacacaaaaaggtcttgcaggaaaaaaaaaagaaaagaaaagaaagaaaaagtctccaagaatggtttggacagccaaaatgaatacttatagtcacgtatacctgctcactcctgacgcttcactcacacacagcacaggatctggtgaggctatcactaaatgtgccacattgtggttaagttttacctgattaacgaaatgctcacacttctaaactgaggtccttacagtagattccttttgcaagattgttactggcttacaacttaaaaataaaggaaaatcacaaggaaagaaaagtggggaaaaaatcggaggaaacttgcccctgccctggccaccggcaaggctgccacaaaggggttaaaagttaagtggaagtggagcttgaagaagtgggatggggcctctccagaaagctgaacgaggcatctggagcccgaacaaacctcca
gttttaatacttgggtaaataaatggcatctaaacaaagaaagaaactgaaggcagagccaggcccaaccctaggagactgaggaagcgattctgctttgcctgcccccagctcaacccctgcactaaaaccccccggccccagccccaaggtccagggggttgtattcctgggggcgacccggcgcccctcaagtctccctcctcttgcacacacacacacacaaaccagactcgaatccccgcctcccaagggaaagtgttttttaaggtctgttccagggcctgccggggccagggaccgaggtgggactgagtggccggaactcctccacctgggagagtcggtccgggtagctgcggccaagctgagtcagcccggcgggcggcgcacgcggcgccgcgtgacccgcagccacgtgacccgcgcggggccgggccgccggcgcagtcgctgcagccgccgcgggaggcgtccgtgtaagtgggtagcagggctgg
tggcagacgttgaattatttttcctttaaaaaacatatacatatgctttgtcagatagtccaaggacttcagtttcatgtacaacctggatttctttggaatctgcggagtttcacattttcccaagtgttcacggtgaagctcctggcttcgagctggctgtcttcaagggtgttttcttgagctacccctctctctgctctgccaattatgtgccactttgtcttggtgctatgattgctttcttctgagagggaaattcctctttcatcagtatggatgcactgtttttacacactgcaagtgctgtgttactgtgtcagtcatcctattagggccagtttcagacgagtagggctgacgagctggctggggattggctggccccggctgggagggatttgtcggaaggaagggctgcagcttacagcaacagagtttagactgtctttgcttcatcatctgaaggtaaaattttccagatacggcagacggctttc
agatttggaaatgtgggtaagagaaagatgtcaaaggaaatgtgaagtattcacttctctattagtcacaccttttacaccatagactccaaagaggcgttaagcacctggttttcctttggctcagaaaaaccaaccaccaaaaaccgccgttttttaccatttatatttagccataaagaaagaaaaataattagataaatcatccactacatccaataattctcagcgccttctcactcagttcagcctctctgaacaatagtaagcaccctggataccagccactttgggggcaacatagtcaaactggcagagaaatcaagtctattgagaaactgctttttttcatgggtactaattctagtgtcataaggaaatacctatactaacttgcctattatgatagttataaactgttatcacaaaacagtcactgatatgttttattagttagaattgggatatatatatgtgtgtgtgtgtgtgtgtgtgtgtgt
ctaggtttttgttgcttccagctaagaatactgactgaaaaaaatacaaaagaaaacaaaacaccttatactgttacagttactttaagcaagctgatcacaagcaaatcttgttttctcttaaattacacatgaaggtttttttttttttgagacagagtctcgctctgtcacccaggctggagtacaatggcgcgatcttggctcaccgcaacctccgcctcctgggttcaagcgattctcctgcctcggcctcctgagtagctgggattacaggcatgcaccgccacgcccggctaattttgtatttttagtagagatggggtttctccatgttggtcaggctgcacatgaagttttaaaaatgttttaggcttgctctgtgagacatgtagacagtacaaattctaaataataatgatttcattttagtatttgcattttaaattttcagtgtgttttatggaccatgtgctgctatgtatgcctgaagaagtact
tggtgccaagtctgggagtagctgaatctcccaggccattctctctggcaatcccaagagtttaacgcagtgggagcagcccctgcccccgaatccccaggacaggaaccattcccagtttctcttggcgctggcccagggtcttctccaggctcacatgcttgctggaggctccaggcgggtggggagatctgcagggtccctttgttcccgtccggccaggacagtgtccagtggcacgagttgccatggggactgccatctgctgtgtggatacccatcggaggggcccagggtgagcgactgccccaaaggcccagcctgccctgagccctgaggccagctggtcggctttccctgccattatcccccgagccaggccggagtggggctcccagaggagctctcggctctaagtcccagcccctctcagaggaggcgtgcggccgaggttctgcagccagaggcttctcggctctgagctccggagccagatgtaa
ctgcactttgaaaaatgcttgtttagactaaggctagctgggatccggttaaaggtgcagaataaaattccctgaacgtgtcggacttaaatccttgggctggaatcctcccactgcagtccccactctacctcccctttccccaaaacactagcagaaaaagtcatctgcccctcctccttctggcagaatagtactaagggcttggatttttttctcatactgtaagttcatttaattgtttaatgaataaatattaccctccctctaggttgcttgtagcctgctggttgcactgtttatgaaacagctgtgaggacaggtgggccgtaatctctgggtagctaaagcccagcagcagcccgaggatcatgtgtcaaccctgtaatactgctctgtgcacacaggaattatgatgtgagctcagtaagacacaacctcacgattggacatgcggaggtgactcaggcccaagtcagggttacagctagcctcccggt
tccaaaatagcaactgcacattatttatcaacgtttagtttgcatttgacaaagcacatccacctgggcttccatttatcattgctattattatattttattattattttcttatttccaaaatctttctagaatggaaagtaaacggggggaccaaaaccccacttagaactctgcttagaagattcggaaatgcccttgaggtttggtcctcccaggagagcacgaagtttatcctcgcgcgcagcctctcttccccggcccgcgcccaccggcctagcccggggctagcgcccgcccacgtgtgctcggctccaggcaaaccccgctgagcagcggccgcacaccgcccaccccggggattggccagcgcggccggggcccggcgggaggcgggctcggggtcgcgttccgggagcgcggaggaggcggtgccgcccggccccgcgccccgcccccgccccgggtggctacacagaggggcgcccacgtgcccagcc
ttatttcagacacattgtgtgttacctttgggtagagaagtgaatgagagtgaggatgagagatgaaaagaggcagaagaaaaagagaggccttataggaagtgatgaaagtgtgccataaactgagagtatgactaaaacctttcatcttcctcttctgccgcttctaagttattggttctgctgttccttgacctgtttcaagctctcaccttctatatcacacatgggaagtctggcatcagacttccagagagcaagaactaggtgaaatacaagggcacagctctcctagcctgtggcatgggtatcatcagataatataattatccacaccatttttaacaaaaagatttgcgtaagagattcacagaggcaacctgaggccctgcaactacatttcccagagatccctgaggtgatcctaactagactctggtgtcagggtgatacggaattccagtgagatcacttcccttgcagactttggaagggagagc
cctggggaggtagtcagacacgcaggctcttcagcctactgcgacctactagaccgtgatgtgtagtttaaacaagacccgcaggtgtctggtgtgtagttcaagttggagaagtctggtctagagcccattcctcttattagaaacaggaaaccgaggcccaagcatttgaaggttatggacggtggtagaactttggggtttggtgagtggagccggcctaggccggaatgggcgcttccactcttggcccagcaggccagtgggcagggccgcgggaaggacgggcgctgcaggggctccgcgcgctcaaggtgctcgcgggctcccgggcccagccgggctgaggtggcgtgggcgccctgcgggccgggcctccgcggcgcgtcccagtcccagtctccgcgctggtctggcccggtccctcagctccaccccctgcctccccctcccgcccgctcgcgcctcctgaaaagccagctcgcccggggcggcggcgc
aggggcgacacctgtagagggtctggcgactgggagggagggagaggggatccagctccggcactctgccaccagccgggagctcacaggcccgtgagctccgcctgcggccttccaaacagccaagagcggagaagcggcttcggtcctacctggggaccacgaagcggcctgacctgcagggctcggcctgtgtccacaggctacccacccccacgggctcaggagttcttagatggcgccggtccatcaaaaagcgaggtccgggacagggaataacaacccacctgacagaagggaaaatcgccgccttgcatctcacttccgggttcgtctcctagcctgctcaggattggctcctgcgtgagggcggggcctcgccgctactttccccgccccctcactgcgtgcggtagccaatgagagccgaactggacttgaagcatctacgttatccatgaagtgtcgcgagagaaacggacgccgttctctcccgcgga
ccactgcactccagcctgggcaacaaagtgagactctgtctcaaaaaagaaaaagaaaaaaaaagtgaaaaaaattcctgaatgaaggcctggactgaggtggctttccatttggaggtccagccccaagcatctgagagtccctcctaaattcattacctacagcaacaacaactagcaacaagtaacaactggctacgatcctaacaactaatgacagggacatttatctccctcatgaagaaacggtcccaggaccatctcccacccagcatccattgcggttccctgtgcaagatgagtctctgagtgggaatccagcactctctccctcttcttccccaccaccttcaccctccttaacggaaaaacaaaaggcatctgcacctgcagccctgctgaggcccctgctgctcacacttgcagcagagggtggaggctctgggttcttgccttctctcaaaggccccagccccaacagtgatgggtggagccagtct
taggaggctgaggcaggatagttgcttgaacccaggaggcggaggttgcagtgagcagcaatgccttgcactccagcctgggcaacaagagtgaaactccatctcaaataaataaataaataaataaataaataaataaataaataaataaagttccttttgaaaaaaggaggatagaaaaaactataagctgggcatgatagatttaagttctcagacctaatcccagctctttgggaggctgaggcaagaggactgcttgagcccaggagttcaaggccagcctgggcaataaaaggagaccccgtctctacaaaaaagaaggaaacaaaggaaaacgtattgaagtgtcaggcaaattagatagactaggatatacaggtagggtgtcagactttagaatcttaggcatttttcttttcctgtaacaatttatagtgacagtgaatggtattgttttatttagttttcatacagtctcggggttttaaaactttgaa
taaatacaggagactgcccagtatttagcatgtgattagctgaaagtgtggcattatgaaataaagacgttaagacaagttgatttgaacttagaaaagagtaaaaataatgagtttacttcgaggtgaaatccttatcttcatcattattatcaccattactagattccaaaggaatacctgcaatttaagaaactgcaaacgcacgaaactacataactggtaagtattttaatgcatttaattaaaaattttccttatgttgctttggagttagtttttaaaattcttttcgttcataatcaggaaaggtagtaaccttacattcagcgacaccttagaaacatacccttttaacgcagcacatttcaatacagattgtgctgttccttttccaaccaccaggtggcgggcaagcgcccaagtcgcactcccgcctcatccaaggcagcctgcgtggctcccgggagcgcgcacgtcccggagcccatgccgaccgc
ccagggcctctgggcaggctctgagggcgggcttggggactgtggccagcaaagcccctgagtcgatgcctcagccctctcgctccctggtctggcctctctctggcaccaatgcgctgtgggattttgcggaaagagccgctcttctctgagcctcagtttctccagctatcatagggaaagcctggccttgtaccctggagtgtaccttgagcacagtcggggtatcgcaatggaaaactcttggcaaactgtaaagtgtagttcgcgtgtgtgggcacagccacctgggggtccacggtgcggggcacacggtgccgggtgcggtgtcgccgcgcacccgggctcgggctcggtcccgccccgcttcccggtccctggtccgctctccctccctccttcccgccctccctgccttcgggaacgccggctcccggcatgccgcgcgctgacagccttataaatagtcgcctttgccggccgccgcgaggacgggcagg
ttcccaaagctgtgctcttaagagttggtaaagtgacaatttggtttatccaataatcagattaataaaggtataccatttctaaggcacgagagcaggaatcttaagctgaggtagccctgggactaaatatgccatcctcttgtatcaagatggagaagacggccgaggttcagggaaagagcccagtggaagaacccaacctagtgagaggaaaacgggcacctggtgaaggccccggcctctaagctagggatgaggggacaggcctctgcctagcctgagacaggagtaggaaactgaggcattcacacttttatgtggcgatcacagttcctgcagactgtagcagagctggggagcaggaaccagaggtatagtcccacgcccacccactctcccctcccctccctccgcggccccgcctccaaccagccgcttccggtcgcggggagggtcgcctgcgggctccagctgcgcctgcgcaggaagggcgggtc
ctcctggtgcagaaaagacacccagtcagcgacttgcattatctgcaggcatgagtgaataataataatgcctaacccttatatagtgctaattccacgcctggcactgttctaggcactcatataaattcatgtaatccacacaaccccaaaactgatgatatctcttcatcttaccaagcactgagcagttaaataacttgctccagatattaaggggtcgagctggggtttgaagcctggttacccataaatgaaccaagaactggaaggaggacaagagctccgagaaggagtcaggtagggcgtgatctgtgcgctttacatctaagatcttccagctcccagggagcccgtttcatagagcaggagatagaggctgggagggacacggagagcctcgagagccgtgtggaggaagcggtgctgtttggggtccgggagcaagggcgtggcctggatgcgcgggcgcccgggacggcacgtcctcagaccaaact
tggcgcacaaaacctaaaatatttactatctcgtcctttacagaatgtttgccaatctatggtccggagtccaaggctgtccatttttcaaagaacacaaagtgacatgagactgtcccatgtgcagggagccctatcattttattatgaaaaaacggcctttctgctcaaatctgttttttaaaaagtcaacaaacagactctgggtacctgtcaggaacagtagggagtttggtttccattgtgctcttcttcccaggaactcaatgaaggggaaatagaaatcttaattttggggaaattgcacaggggaaaaaggggagggaatcagttacaacactccattgcgacacttagtggggttgaaagtgacaacagcaagggtttctctttttggaaatgcgaggagggtatttccgcttctcgcagtggggcagggtggcagacgcctagcttgggtgagtgactatttctttataaaccacaactctgggcccgca
ggcggatactgccagagatgcgaagttcgcacccttggcctgccctttgcacactactcccttgctatgctccccgctttggcagatccagaaagtggagcacaagactggggttgccctcgactccaggaaaggcttagctattgactagagacctgggcgttggtgaaggtgaggggaaagccagaatactggggtaggcggaacgccaaggggcgggtgtagcaggcaacctcagggaagctgggaaggcctggcagggtgagagaagccgcacacggggggcacagcgcctccctcgcgagccggtgcgaaaggggccgtcctgcggtgtgcgcccagctgcgctcaagggaccttgcacttggcccatctcctgcgcacagcccaggccgggaccgcgggcggtgcggactcagcgggctgggtgcaagggcggggcggggcgtctgcgcccggccccgtctcctgactataaaaacagccgctggctgttgggc
ggcaatgctagagatccgaaggtcacatcctcggcctgtcctttgcacactactcccttgctaggctccctgctcccgccaatctagacgtggcgcaagagactggggttgcactgggactccaggaaaggcttagctgttgacgaaggaccggggcggggccggggggcggggcgaaggccaggatctccaggtacccggaaccccaaggggcgggtgtagcaggcaatcttggcgaaactgggaagggcgggcaggagggcagggaagccgctcacccaggcacaaagcgcctcccgcttgagcggactccaaagggacggtccgcggtgtgcagcgagctgcgctcaggggaccttgcgcccggcccttctgctgcacacagcccacccaggacctcccgcagcgctgacaggcggggcgggtgcaaagacggggcggggtctctgcgcccggccccctcccctgactatcaaagcagcggccggctgttggggtcc
tttctatttgaacaggtaagggagaagggaagagtacgtaggacacactcaaatgccttatcctctaaaaatcactcaggaatctttagccttaatttcccagcttttgtcctttacacagttacagattttccttgctcataaacgctgtaggtcttccctgcttaattggaaactccttgctcacaaaatgattcacccccattcctagaaccgggcttggcaaagcataggctcccaataatgaatgaatggatttatagaagaaaaggttttttctttttcagctgttactacaatggtcaacaataacgacaaaaaccacttaaagttggacagacgtctactgcaaccaactctcaaaaagtttagaacagcgcactacgccccgcccattggcgagaaacggaaatacccgctttcgagaaaaccggaagtgcgtggtcacgccccgcgcatgcgtgcatcggggcagctcacgcttcctaaatcccgtcatc
gtaatcccagctactcgggagggtgaggcggagactcgcttgaatccgggaggcggaggtggcggtgagccgagatcgcgccattgcactccagcctgggcaacaagagcgaactccgtctcaagaaaaaaaaaaaaatcacctcccaaccgtatggaccacgctgacatcctgccatcaagaagcaaagctttccagcgtcccccaagcgctagggccgccttctgactcttccgccccgcctccgccccctgcactctcccaactggcgggaggagggcgccctcccagccaatcaacgtcccacagggcccgcctcccgcgcgtctttcaaaggtcttctaggaaccagtcagcgattagaggccgagtcttcggccacccaaaggcggagtaagaaaccagaagcggatctgattggttgctggaagacgccgcgcccacctcacagaaggacgaaccagtgagctaagctgcggggcgcgggctcggccggggca
cccagctcagggccagaatgatcctattcccggcacttctcagtgaggctctgtggctcacctaagaaaccagcctcccttgcaggcaacggcctagctggcctggtctggaggctctcttcaaatatttacatccacacccaagatacagtcttgagatttgactcgcatgattgctatgggacaagttttcatctgcagtttaaatctgtttcccaacttacattaggggtttggaattctagatcgtatttgaagtgttggtgccacacacaccttaacacctgcacgctggcaacaaaaccgtccgctctgcagcacagctggggtcacctgacctttctcctgtcccccccacttgagctcagtggctgggcagcaggggatgcatggccactggccggccaggtgcagctctcagctggggtgttcagaggacgcctgtgtcctcccctcccccatccctctgtcacccttggaggcagagaactttgcccgtc
ccaaaattaccttattaattagcttacatatttattatctatctgtcccaccagaatgcaggtttccggaaggcagggatttaaaaaaatctgttttgttctatgtgattttcccataccaagcaccgtgcccggcacaagctgggatcccagtacacatctcgggacggaagaaccgtgtttccctagaacccagtcagagggcagcttagcaatgtgtcacaggtggggcgcccgcgttccgggcggacgcactggctccccggccggcgtgggtgtggggcgagtgggtgtgtgcggggtgtgcgcggtagagcgcgccagcgagcccggagcgcggagctgggaggagcagcgagcgccgcgcagaacccgcagcgccggcctggcagggcagctcggaggtgggtgggccgcgccgccagcccgcttgcagggtccccattggccgcctgccggccgccctccgcccaaaaggcggcaaggagccgagaggctgc
ctgcctgttattctgcctctatgcagagaaggagccccagatcagcttttccatgacaggacagtttccaagatgccacctgtacttggaagaagccaggttaaaatacttttcaagtaaaactttcttgatattactctatctttccccaggaggactgcattacaacaaattcggacacctgtggcctctcccttctatgcaaagcaaaaagccagcagcagccccaagctgataagattaatctaaagagcaaattatggtgtaatttcctatgctgaaactttgtagttaattttttaaaaaggtttcattttcctattggtctgatttcacaggaacattttacctgtttgtgaggcattttttctcctggaagagaggtgctgattggccccaagtgactgacaatctggtgtaacgaaaatttccaatgtaaactcattttccctcggtttcagcaattttaaatctatatatagagatatctttgtcagcat
gaattttgtatccaagcaagtgttacttaagtaatttaagagactggttcatcgaaaaaataaaactccccaaattcccatagctggtagactgtggtcacagccacagtgcactaagactatctgctcagcacttctggtgacccaaaagggtctgaggacaggagctcagagttgggtcagctgtccaggtactcagggttgtcacaggcaaaactgctggaactcagggcagcattgcaaatgccacgccgctctcagggccccttgcctgccgctggaattaaacccacccagatcttggaaactctgccctggacccttctcaataagtccatgagaaatcaaactctttcctttatgcgacactggattttccacaaagtaaaatcaagatgagtaaagatgtggtttctagatagtgcctgaaaaagcagagaccatggtgtcaggcgtcaccacttgggcctataaaagctgccacaagacgccaaggccac
aaccttctccagaaaggcattttcaggggttcacagtgagacggtgcacaggttggcacagagttagtaggggcagttttgtttcgatttgcgggcaaatctctaagatctctccgtttaactttcgcccgcaattcccaaagccgctaaagccgtttccggcgctctaccccgccgcaggccgaggctggcgcagagagacaggaagcgccagctctgggcgtctgggtcctcgcctcctcggccgcagccccgcggcggcgcgctcgcggtgcattgtgggcgctgtagtccggccggaacctgtttgcgaccccgagtcccatgacaccgcttctcctcacaccccagtccgcagtgcccctccccagcctcggccgggcctcccgggagccgggcgtggcgttccagctagtgagccgtttctcccctgggctcggaggcggaagcttgaggggcgcggggaggagcttcgcgtgcggggtgaacgcccgctctac
ccaacagcgcgcagttgtgcccggcgaggatgccgcgctagtcgtggagatgccccaccacaaagaggattcaggtgcttcctactccggcacccagtgggttggtagtcctgttggcaggagacaagaatcgtctgggctgctcctatctctggcaggactagacggggcgtgaaggaaagaaggaaagaaggaaagcagggatcgggcactgcccgagggcagatacttgggctttggtgttgtccagcgcgctcggagtgcgctgcctcgctcacgcggtcccaggccccgcttcttcaggcagtgcctggggcgggagggttggggtgtgggtggctccctaagtcgacactcgtgcggctgcggttccagccccctccccccgccactcaggggcgggaagtggcgggtgggagtcacccaagcgtgactgcccgaggcccctcctgccgcggcgaggaagctccataaaagccctgtcgcgacccgctctctgc
accaagttctttgctgattttacagttttgtgtgctcccgagaagaagtgatcgtactcaattgtctattgctggcctgccccctaagagcctgggggctcctttcccctaacccagaactagctgcacggggggcggggaaatgggggtggggaaggagtgggagggcagtggtttccgcgagcagagcgatgttactgagtgagtccctgaatggggagcgctgctgtccccaagccgattggtacttcttgtcaggaagaaacgccaagaggtgggagtgcctggggagggaggcaggcggtccctaccgcaggcgcggggagctgcctttccgcccctccgcctgctttccaagcctggactcttaggagtggctgaagctgcggagcgcttttggagcctgtgaatgaaccctcctcctctccctcctccttcttctcgctgagtctcctcctcggctctgacggtacagtgatataatgatgatgggtgtcaca
tttcccaattttgcccttcctctcctctgccctgttctacttctcccatcagcagtagaatttcccaagaccccgttatccaccctctccatcttttctctgtccctccacatttgcccactcctcttgtgatccacacacaccatctcttctcagttccctttcagcccccgtcttctcactccccaccgggtccctgcatgcccctcgtcgtcctacacatacacactaagtggattgcactcccgtcctccccttcttccgctcctccccaccctccagtccctccagccagctgtacagctcccaaattccgggccgagattcccgggaacaaagcaagaaaaatcagagcaatttgggaagtaaacagaaactggaaagggagagggaaagaagagtggggaggacccaggttgggggggccctctccagtcccacccagtttagggaatgcccctgccctctcccccaccccccttcacctggctcttaaaggg
cggtgagctgggagggtgtgtctcagtgtctatggctgtggttcggtataagtctgagcatgtctgccagggtgtatttgtgcctgtatgtgcgtgcctcggtgggcactctcgtttccttccgaatgtggggcagtgccggtgtgctgccctctgccttgagacctcaagccgcgcaggcgcccagggcaggcaggtagcggccacagaagagccaaaagctcccgggttggctggtaaggacaccacctccagctttagccctctggggccagccagggtagccgggaagcagtggtggcccgccctccagggagcagttgggccccgcccgggccagccccaggagaaggagggcgaggggaggggagggaaaggggaggagtgcctcgccccttcgcggctgccggcgtgccattggccgaaagttcccgtacgtcacggcgagggcagttcccctaaagtcctgtgcacataacgggcagaacgcactgcgaagc
ataatctctgtggtttactgagtgcgcctggacatttatgtgctctcagtttctctccacaggaaatgcacaggtgagaaactgacgttaagggggactgagtgtcaagctagttagtggcagagggcagattcaaacccaacacggtcctcccctgctgcccctcggcctctgcctccaggtgggaagcgcatctaccggacggtcggcccggtgaggcgcagcgccccagactggcgcatccgcggccccagcgctccacgcctggggagcgcgcgcgcacgcagcggcgcgagcctggcggcggcggcgacaacaacaacgtcacagctcgagctttccttttcgggagtccccggcacacatcctgtgtccatgtttgggcatttacgtcacggcggcagggccggggcctcccaaaatggcagtggcccggggagtcggaagcccggagccagcgccgccgcagctatataagtgggggggctgtgggctggggg
tcctgctcttcccgtttttggctccagaaagagcaccagtgctggtggtccaaagccagcccggttaaggctgagaatctgggcaaacaaggagccaaagttggacccgcgtgggatggtgggtgggcagggtagggagcgtgggagaaggtgctgaaggcttttctggtggtccaactttggttaacttggggtcctctttcctttcttcttcccaagcctcttacgccaagagctcaaagcgcaccgcgcaccccggaacccccaggcgcaaacttaccctgttcctccgcggctggaaaaagaaaaatctagctagaggcataagggggtggcggccccgggtgacctcccaacttagctcttcttttgaggggatgctcctacttctaaagaactcttttttaaaaataaataaataaaaaataatcaagcggcgaaagttgacgtccgcccacgtgaatgtattatataaagcagctacaggaccagctggcttg
gtccagtcaatggacaactctgagggagaagggccagtagagggtggggccctggccctgagcatcctgcagggctcagcgcgggcctgacgacaccctcccttgaccctcgcggggtctcctttggtagcttctgcccagcgggggtcaagtacgtggggtgctcttgaaactgtcatggggggcaggtctgggtcagatctccccaatgcctccacatccccacgtggccctcccgactggtcccattggtgtggagcatggcccggtccgggtctgggccgagggcggagggccagcacggcccagggacggcgagcagcgggtcggtgggacgcgcagcagctgcagaacaggcatctcaacttcctctcggctcctctcctctcgcgccgccctcggggcccgccctcctctgcctggtggcgccgggaggctgtttttccactcactggcgcgcagactccatcccactgttttcttctctcttttctggagtt
ttgatttcattttttccacctagattatctctagggaaggattgtagggaataaaaaagtattgtcaatcttcctatttatcaagaagttctaaaaaaattagtttcacccccctcggaagtttatcttcaagaagacagaactgttctaggctctcaggaagtaaaacccacttggtacaacccaaaagaacactaaaactttacttaaatgaaatattttgcaatatcttggatggtttgtgggtttgtgtgctttagactattgactattcacacaagagcaaggtgcatgtgtgcacacacgagcccaaatatgtgtttgcctgcgtgtttgtgagcatgcgtgtatggtgcacatgtgcacgcatgggtgggtggagcgtgggggcagtacacaaagcctgtgggggagatctattgaccctatagatatattagcatcagggagacagggcaaaggtttcacccttcagttcagtccccaatccctgcttatta
tttccgcttatttatttgaaacaccgctcatttaggtcttactttgtttgccaggcactgttctaagctctgtataaatattaactcagagggtacaaatattaacttaagagttgttgcaggaaaaaaaataagcgcctctggctctttaagtttggcctccccctcaaaacccccgcaacggtcccaaaccccttccagggactgggactacggaccctggtccgaccttctcgcgggcttcccactgcgccaatcaaatcccagaaacagtgagtgctagaggcccggctgctaagcaacggcagagggcgggaagtttgaacgttctggacccgccccgaaggcaaataggccaatcagcgtccagactcttcagctacggcagtccgcttctcctcctcgccctgtcggatctctaggctggatccgggcctctccaatcaacagcggctaggagggcggggcgcgtgcgcgcgcacctcgctcacgcgccggcg
gtgggctgcgagtgggtggagggggctgggcgcggagccggccgaaggcagcggcgcgggcggctgggcggcctgggagcgcccaggcgggcttggcgggcgggttacctgggggaggccgggccgggcgctacgcgcggggtgggcgtggcgggcgcggggcctggagctcggcgccgggcgtgggagccactgggactactgggtccgggagggggaagggagggctgcgagcccgaacgcgcggcgagaaggccgaggggagggaggggagcgaggagcgggaggaggaagggagggagccgaggcgagggggaggcggcgcctgggcccgagccgccccagccctggctcctctccccggaacaggcccccgacagctgctctcgggagccgcctcccgacacccgagccccgccggcgcctcccgctcccggctcccggctcctggctccctccgcctcccccgcccctcgccccgccgccgaagaggccccgct
tgaggcaggagcccggaggaaacagtatgcccgtcaagggtctctggcgggactgattcgcactaggggcccaacaggcaataaggacccagcggattggccgaggataggccagtcccctgggcagcagcgccgcgccgggactagaggggaacgtgaggagagctgcggaaagagatccagcctggcttcctcctttccccgccctaagtcagcctcttcacccagtgagcacaaaactgtattgcccagactcccgggccccgaacgccatacctggcttccgcttccggtggcttctcgttgtgccccgcccgcaagcgccctcctccgggccttcgtgacagccaggtcgtgcgcgggtcatcctgggattggtagttcgctttctctcatttagccagtttctttctctaccggggactccgtgtcccggcatccaccgcggcacctgacccttggcgcttgcgtgttgccctcttccccaccctccctaattt
ctatgccccaatacatctctattttaaggaaaaagtccagtcacctcctctaggaagctttccctgatatacccaaccaaattggtcagtcatcctacagaacctttactctcattcacccagtacattggtgttactggcctttaaattttggactctctttttggtggtgtctgaaagactacaagatttagggagagtgattcttggagtctttcgataatgttcctgtgaaccctggtgattttaacatgcttgtggccactcttgcctcctacttgtaagctactcatggcaaggacgaagcatgtggaccaatttccacccctccctgaaagtcagttggttcagaaacttaggttgctaaaaaggccagggcaaccaacctgatctctctataagtagggatatcttaaaacaaaacaaaatctctctcatagataaaacactgtctctgataagcttacttgcaaatgaaaaaatacaaaataaatggaatg
ttgttaacatctccatctttttctacatatttctcaagtccaaatttttgcatctcacttgccccatcctacgatagtcttcttccgtcttttgtctgtattttttcttttttttgatctgtccctgttgttgtcccactgtggtttttgtttttgttttccatgtttaatgtgatttttatcctgtctttatctcctctattttctctgtcttctcatcttttcgtccatcactgaaccatctcctctctctgccaagttagaggaggcgggaaaaaacctccaaataactctcttttctccctcccctcccctcgcctccttttcctcgcctccagtccagtcttctggtttcagacggcccctttaatttaagttccctagtttcccctgggagatctggccaagaactacccggtcggggcggaacgacatccggtaacgcccctcacagttcacttccgtcctccacctgcgtctctgcttgcgccatttcctcc
