# Supplementary material for: De-Novo Discovery of Differentially Abundant Transcription Factor Binding Sites Including Their Positional Preference
Source: PLoS Comput Biol. 2011 Feb 10;7(2):e1001070. doi: 10.1371/journal.pcbi.1001070 (PMC3037384; doi:10.1371/journal.pcbi.1001070)
Supplement: Dataset S1 — Benchmark data sets. (0.42 MB ZIP) [file pcbi.1001070.s001.zip › benchmark/MA0052.sites_hs.txt_e.txt_gauss.txt]

aagtaagtgattacggtgtgttttccccgactatgttgcctaggctggcctcgaactacttggacgaagcgatcctcagcctcctgagtaactgggaccacaggccggcgccaccctagctttaattaaggccgttttgttgttgttattcccctgctccacacaaggggcgctgccgctccaaggctgccagggcgggagtcaggatggcggaCTATTTATAGgccacgaccaccgccatcatggaatacaggcccacctcaccccgcgggtgtagccgcttcgtactgtcgcttaggccgacccgctcgcagcgacaaccagccctctacctcttttcgctctcccttaagtaataaaccgtctttccttatgacgagtcttaaactctttgggaggaataatgccggcgtcttccggaacccgacctcgccccgtgacctcagaggtatacttccgggacacggaagtgacccccgtcgctccgccccctcccactc
ttctcagatttgatttctcagtgggaactgtttgctttggaagccacctacaccaatgctaattgagaacagagctcagaatgggagcctgagaCTATTTATAGgatgaactttttggtgggctgatttctgttgatcttgtcagaattaggttgtatatgcatgtaataccatgatcaactattttccaaaaggctgagcaaatgcatcagtgtctttttcctttgaccagttacttaccttggaaaaattatttgtagttaagcatataaagtcttcatcaggaaaactactggagatcctggccctgactacccagcaataacatttctggaactcccgaagcaatcagtgctctctgatcgctaaacatgatgggcttctattagagagattacagtaaaaaataacaatcagctctctgatgatcctgtgaggagggaacgggttgggaggagtagatttggctgaggacaagcccagactttcgtcacagggac
ccatcccccccgacctcgggaacaagggtccgcattgaaccaggtgcgaatgttctctctcattctgcgccgttcccgcctcccctcccccagccgcggcccccgcctccccccgcactgcaccctcggtgttggctgcagcccgcgagcagttcccgtcaatccctccccccttacacaggatgtccatattaggacatctgcgtCTATAAATAGccacggcctttccctgtagccctggggggagccatccccgaaacccctcatcttggggggcccacgagacctctgagacaggaactgcgaaatgctcacgagattaggacacgcgccaaggcgggggcagggagctgcgagcgctggggacgcagccgggcggccgcagaagcgcccaggcccgcgcgccacccctctggcgccaccgtggttgagcccgtgacgtttacactcattcataaaacgcttgttataaaagcagtggctgcggcgcctcgtactcc
cagccaccaccagaggaccgtgagcctccggcaagtgatcaaatactgagcccgaatttcggcagccgtaccaacgcaatcctgggagcccattccacccactccgcagcccctctcccacctcaccCTATAAATAGtcagaaaagcggacgccgccttcccagactctcctcatgaaaacagcacccatctaaatagtgatcatgaaaaatgccccttccagtccacagagaaaaagctttctccttttctaagagtccatgggcgccgccatgttgctgtacggaaaaacgtttccagggcgagttgagcgttcagggcactcctcggcgctcaagctgcccacaggtcttccgacctaactttaggggtcgtgccagtcttcgtagagacggccacactggcccacagaccccagttcctggggtgacgcagctgggcgcgaccagcacgcagccttccagcgacgaggcggtcgcatggaagttactgcgcgcgtc
gtttgaaggggctatttactatccaagcggagcggagagctggattttgaagctctctgggaacatacttttggggacatttctaaagcttgagaccctgttccaaagcctcgaagaccctgtcgaggttcttccggagccggccacgtccctctcttctcagccctcctaaattaagccggaaaatccctgggacagtagcccctttattcggcaaagccctttttcctctttgaggaatgacgacaaaaacgaacaaaaatgaagacactcagcagcactgcgtcctttccccgctcgctgcagggagaggcaatgcggactggtgtggaagggcaggccccgctctgggccgcaggcgctgcggccgcgaaccccaggtccgggagtgtgggcggggcctgcgtgtgggcggggccgcggcgccagcgcccgccacgggcgagggcgtggccgacccggcgctagcccgcccgcccgcccgccggctctcgcgcctc
acggaagatgatagccacatttcttcctcgcccttcccctaggttccctgtcacagttccgcccttactactcccacttccggccagggaacagccacttccacccggaaaaggggttgttccgccgtggggcgccagctgtggcccacccatcctgccccgtactttcgccatcatagtattctccaccactgttccttccagccacgaacgacgcaaacgaagccaagttcCTATAAATAGgaacaggagctctctatcctctctctattacactccgggagaaggaaacgcgggaggaaacccaggcctccacgcgcgaccccttggccctcccctttacctctccacccctcactagacaccctcccctctaggcggggacgaactttcgccctgagagaggcggagcctcagcgtctaccctcgctctcgcgagctttcggaactctcgcgagaccctacgcccgacttgtgcgcccgggaaaccccgtcgttcc
gccggggcgcacgcgcgggcgggacatctgggggcgcccacgcgctctgggacgagtgtcgctggccaggcccggactgaggaaaggcgagtgagacactactcgcctggggtgcaaaatttaagggagtgaaaaaaaaaaaaaaagaaagaaaccaaaaccacctcgCTATTTATAGataaacattttaatgcagtattttttaaaaaatcaacaggaatcctccaaagcccactatgaacaaaatagcaaaatggtagagaaaggatctgtgccgctgcgtcgggcctgtggggcgcctcccgggggtctgaaactggaggagactcggggctgtagggcgcgcggatctggggcgcgccctcggtcccggcgcgcccagggcctcccgcgcggggcccggcacagggaggcggggaggcgggcggggcggggcgggaccgggcggcacctccctcccctgcaagctttccctccctctcctgggcctctcccgggcg
cagcctgggcgacagagcaagactccgtctcaaaagaagaaaaaagaaaaaaaaaagaaagaaaataatgaggctcagaatcgatggatcgcacagtcccacaacttcgcagccaagaccagactcgggttcacccccttcccaCTATTTATAGtgtaaccccgttttgctgccgccgatgcggatgcagagggcagagatggcccatccttagcagagaccaacctccaccctaggcagcagagcacgcagctgggggcttttctttctagatctcaaaagcctgctgtgatgggggatctggttctgccctttccctctctgcctctcctggcccgcctacccgggaactccccgcctggagcctctgggaggggagcggtgcaggccgcccgcgtcatctgatgctgtttcctgcaggagggagaagagcggaaaaaagtgaaactccaccctccacctctgcctcccgccccggggccaaagtacaaagggaggag
ctggagtgtgtgcggctgcgcacctttgggcgcttcgggctgcagcaggtgcaagtggactgccactCTATTTATAGctacctgtggcgttttgtggccgacgaagaactcgtgcacttgctgctggacgaagtggtggcctctgctgccctgcgctgcccagaccctgtgcccatggagcccagtgtggttgaggtcatctgcgagcgcggctaggcgcagccgctgccatgcaccggtctgtccctgcaccccatggcacccaggatctggtctcggtggtccttccccgcaggcaggtgtcaggaccggcctaataaacatgtgtggcctcctcctctcgcttgctgggcgggcctttccgggggcggggttttgaagctgaggcttctgaggcgcccgcgtcgggtccgcccccgagcgccgattggctggtgtgctgggcccagcatgggcagggggcggttccacttaaaaaccctgggacgagagcggtcctt
caaaaggagaaggatcagtgagagaggcatccccacaccctcccctagaactgtcctttccccatccagtgcctcccaaatctctcttagtccccaaatgtatccccgccctaaggggcgatggtgggaggagctaaatgtgggggcggggctcggagtccagcttattatcatggcatctcagccagggctggggtaggggtttgggaagggcaacccagcatcccccgatcccagagtcgcggccggggatgacgcgagagagcgtggtcgcccccagaaggccctgggccatcatgccggcctccacgtagaccccaggggtcgctcactcctgccagctcgccttcaccaaggccaggagcttagcgcacgctcgcctcccgcccccccgccgcctctgccgccgccccctccttggaaaccaagttaccaacgttaaaccaatccccaagcgcaactctgcctcccccacaccccacccgccgcgccgcgcggag
cgcctggctaattttttttttttttttttttttgagacggtgtctcgctctgtcgccaggctggagtgcagtggcgcgatctcggctcactgcaacctccgcctcccgggttcaagcgatCTATAAATAGcagcctcccgagtagctggaactgcaggcacgcactaccacgcccagttaatttttgtgtttttagtagtgacggggtttcgccacgttggccaagctggtctcgaactccttacctcaggtgatccgcccgcctcgacctcccaaagtgcgaggattacaggcttgagccacctcgcctggcctattttaattttaaaggttaataggaccagccctgaaatcagcctctgcccccgctggccctactctggtaccagcagcgcccagtagcatacacagccgcgtgcgcctccacctccgtccgcaggtgtcgctgtgggtgccgcggctgggcccctctaggcggcgacggcggcaccggaagtctc
taaagacaggtgcacgatactttctgaatgactgcacagaaagcgccccatatgtaattaagtctgttaataaatattcctaaacgttattttgtcttgtatgtagacctgccccgaatacagtacaggagcatcttcaaagtacttccagtgggtgccctggacagcagctaagaaccccggggtaaaacgagtttcctctctactgttacaaatcagaaacctcctccgtaaaagcctcagatctgggCTATTTATAGgcatatgccaacttttgagtctcagtctgcgcctgcgcacgtgacctctacacgtctcctctgcgcctgcgccgctcaagttagcgcgaggctactcagtcgagggtgggactacgcttcgcgttttgggattgggcgctgaaggccaaaccggacgacgcggaaatgacgtcacgccgggggccctgccgcgcggtggctgctgggtgccgcacgccttcccatcctcctcctctcccc
taagaaaaccatttccaattatgcatctcagggcaattctgtaaacccagagcgtttctgctgaagatcctggggaatcaagacaccgggcaggtgatggagacactgtctcaggtgcgcccaacgaatctcagaggaacctgctggagagtcacgtggaacatctacagtcagtttctcagagtcaacagtgagctgtgttggtgcctgaggggaccatgatggggccaaggcacgtgcccagtgtcgtggacagtgatggtccagaaatgatctagatggtcttgacgctaatgaaatatgggttcagagtgaggagcataatctgtggggacttgttcttcagtgaaaggatcctgtccgcaaacagaaatggagcaggacatgcatttcttcaagcaggattagggcttggaccatcagcatcccactcctgtgtggcagatgggacatctatcttctttctcaacctcgatcaggctttgaggtatgaaataatc
aactgcccaggagggggcggggccccacaggggcgtggcctcggagctgcacggccgtgggcggcgatgagagggttaagccccagagggccctggaggggcggggccgcgggacgggctcggcccaagggaggagctgggggcggaagcggccggcggtctgcgccctgcgcgcctcggcttctttccgcccggctccttcagaggccCTATAAATAGcagggctgggaagtcaaccgaggttcgggggcagcggcgagggctccgggcgagtaagggggatggtccatgctgaggcccaaatggggcgaactcgcgagagtctctggcgacctggatcagatggggcgagggcagatgaagggcccaggagctttggggcagcgaggagggaggagcgggcccgttggcaaacttgggtgaaaggatggggtacctgggtgacgagcccccgccaggattctgctcttcacgccccttttctcccagctcccttccag
atctgaaagggggcttggttgtggggtagaatttcgatgtttggaagggatgtggagggatgttatgaagaggaagcctcacgccataccaccttgggtcttggtgttaagtcattatcaaccattacatttgctttaaagcagagatgacttacatttctgataactactttcccttaattcatgattcacacacatttggaggCTATTTATAGctgggtttggttatttcccctggtaccaatccccgccttttcccagaaatcacttgactttcccgaaaactcagaaacacaccctttggctgaaaaatagcattaagcaatcggtgaaattccccattcctcctttccccgctggagccctggatagagggctctctggcctgggaggaggacgctgtccttgtttcaaaagcagagggagctccaagatcaaggctgagtttccctaagtcatggtctcccagccccctctgtttagatcagggaatttcagac
ttgtatttctgaggctgcaaaatacatcttcacaagagtggctttaatagttacctaacattccatcctgcacgtacatttcaaggcactgccgcagtgcaatatccagcctttaagcgtcaacgccaacagattggacctagcactgcagggactggaggttggtCTATAAATAGcggaggctgccaggctaccagggtggaggaaggcgccgaggcagaggccagtgcgcccatcgcgcggctcctcggggcacctgctgccttggcgccttttcccttggccttcgcctcgcccgcagcgccctccgcatagggccccgcccgctgcgcgcgcatccccgccccccgggcgatctgtcagagcacctcgcgagcgtacgtgcctcaggaagtgacgcacagcccccctgggggccgggggcggggccaggctataaaccgccggttaggggccgccatcccctcagagcgtcgccggttaggggccgccatcccctc
acagaggacgaagacatctataggggaaacagatcttgaatataaatcctgccaacttcagtttttctagggctcaggcagtatgaccacaggccatccatgtgcctagaccatgctcatccatgagcccatccacgtgcctagactcatgaatcatgcagtgggattccagtacccatggcactgaggaagggtactgccacaaagttgtggcagttcCTATAAATAGgaaggtaggcaataaaaaagcatttcctttatgctggtcctttgtttccttttccccatgggccttataaatagttaatctacctaagctggaaggagaagctttctgcctccagtaaagtttgattcctggaggcagattttttttttaaatccagcaagtgtcagataattggaagggtggagtaacgctgtaaaccatgacacacctttgtcaggacatgtttggaagcaaagagttgaaagaaacaaggtggagagaaagaaaagtg
gatttatttattctctatttagtcctttccctactctttagagcagaaagagaaaatccttgcttgagatagcaaattagtgctacactttttgggaaggccactggaatttaaacctggcaaaattccaatttttgtgcttgCTATAAATAGagccggcagccagtgaaagctgttataattctttttgaattgaattttctttcgtattgttttaggtacagctcaagctcaaatgatagcgtctctttttctttaaaaaaaaaaaaaagtgctgtcaagacaggaaaactggaatgtaaccagattagccgtttcccgtatacatttgcccttaagcaagatggtgggcgccttgtgcacatgcgcggaagggttgtttcggcggggagttccgccgcgtcggaactcgctccgggcgtggattggcggcttgctggcgggggcggaaccggaagttccgtgttgtggggctcagctggttcatttatgttgttttt
cagtttataagaaccaatacgttttcttccttttcacttacatatttttctttttttgttctagcggcccctttgttgctttatgcaaacagacgggacttgcgattggttgatCTATTTATAGgcaaagagaatgctacgattgtagttggaggcttggaggatgcagctgcggtggactttgtgtttagtcatggcttgatatactggagtgatgtcagcgaagaagccattaaacgaacagaatttaacaaaactgagagtgtgcagaatgttgttgtttctggattattgtcccccgatgggctggcatgtgattggcttggagaaaaattgtactggacagattctgaaactaatcggattgaagtttctaatttagatggatctttacgaaaagttttattttggcaagagttggatcaacccagagctattgccttagatccttcaagtgggtaagtttttgtacagtgtacgaagatcatcatacctccttt
tgtgtctttcatctgttcttcacaagacccacaagtgaaaaatgaggataaaccgcacattctacacacgataacaacatagcaagtccttatactgctcttactgtgtgcccggcccccttagcagtaggtactattattattcaattttacaaagaaactaactgagggacagagaggcaaagtaattccctgcaggtactctaatgagtacgtggcagagctgggagccatcctggttgtctgcctcgaaagaccacCTATAAATAGctgcatcgcggcacttcctgcggggtggggggcacaatgggagaagcatctgcgtctaatgctgctttacttttgaggccagaaaaatgggaaggctcccctctgactctggaagagagacgcaaaccgtaatctcaacaacacaatccccacctccaacctcagccgccctggagcctctctcccgccagtccgcccactggaacacgggttccatgtgccatccaggg
gtcggaatgaacttaatgtgttcacagaacagaaagaaacccagtgtacctggagagcagccagggccggaggagaagtgggcagcacgctagatgaacgcagctcttgcagccttaccaaggcatttggattttattatgaatgtgaaaggaagctgccaggggtgggcgttaagcagaggagtgcctcgatctaattgatgtgctaaaaagagcactctgcttaagaagccattcctttcccaacctggttccaacatttgcaaacactgagttcttaaaagtggaatgacgactgggtcagcgggtttcgaatttaaaatgtgcctgggtgctgccaactgcctccccaaaagatagctctaggttttaccccaagggtgccagctcctgcgatagcctgcagcatttggggtgagggtcgggcgaattcgcagccctgggccccagcacccactctctggcccttgctttccttgtaggaccttcgcctctgcatt
gagggcttgggacacctgcccaggctggacacccaaggccagactgttagaactgttcccctttgggtgccccactcccgggtaggggtggtggagaggagggaagggcctctgtaaaaagaggaaccaggctgggtgaggagaggaggtgggggCTATAAATAGcgcggccccaacgggccggaaagggctctccctcacccccatcagcacagacattcgggcagggagtgtgcaaagccaaagggcagactcggacataagaggaggcagcttccctgcctcagtttaccccctgcgtgcatccaggcacctccctccccggctgccctggggcccgggtccccagaggcccggggtccctacagtggctgggggagcggaaggcgaagccctgaggggtggcggaccgagtcctgccagcgccggctgggggcggggccgggaggcccgcgctgctaggtccccgcccgctggtttcctccggggtcagccaggct
agcatagtataataccattcttaacaaaaagaaaagagacctgtgtttgtgtgtgtgttaacatttgaaaaaaatctggaaagctctatatcaaaacgtttatagaggcaattttgtagtgttagaatcatagatgatctttccacttcctggtttttctgactttttCTATTTATAGagtgggcatgtattgctggaaaataccacagacaactgtgaaaggatttcatcaacaacaaaaaaaagataaagaaggaaacacaaaatctgttaaataagatttatgttggctggaggttaaaatgcatttccagagcagagttcagagaaaggctgggctgcttgttgctggctaaaggacaaagggtaagtttcaggaagcagaagagtgagcagatgaaattcagcactgggatcaggggagtgtctgatttgcaaaaggaaagtgcaaagacagctcctcccttctgaggaaacgaaaccaacagcagtccaagctc
atacctatgtttaatgtcaatggatggaacttattttaaaaagtactgtaatggcagaagttgtCTATTTATAGactgcagtgatgttgtaactccaacacctaaatatattatcaagcattcgcgttttgttttgttttttaagtgactactagatactgtgattcacttaagtgaagcgaactgaagcccgtggtcaaggagagacacctgaaggtgaagggacaaagcgagcagggtaagagctcgagcccgacccctctcaaaaaatatagacccggaacgcgcgcctgcgcagaacgaatcctcccgcgcacaagccgggcggaagagctggggcgggcaggggcgggaataaggttgctaggagaacgcgatgacgctacgggctcggcgctcttctccaccaatgggcgacgcgtacttgcagtggcgcgctgtgtgcgtcacgccgacgacgcgcgaagggcacacatcttaggacccggaggacgtccggc
gcatcatggggggctctggtactgtgcttctccaacttcaggatgtgtaggaatcacctgagcagtcttgttgagaggcggacactgactcgggaggtctggggtagggcctgaacgtttgcctttgcggttctaacaagctctcaggtgatggcgatgctactgttccctggccccgaggtaCTATAAATAGtaagtaaaagcttcctggaggaggcgcaagtgaaccgcaggagctttcccggacgcccgagaaagggagaaaccccgaaggaattcctcctctctcggggctgggtctccgcatccacgccgggtttggtttcccaggctatcccacgtgttcgggcgtccgtgtcaatcaggttttccccggctgggtccgggtttaaaggctgctgctgcgcagggcgctcccatggtgccgcgcggcgggcgggtttggattttaaatccccgcggccaatcagtggcgcgcaggcttttgtaacgttcccagc
aaaagagagaagggcaagtcgctcccttctctgggccttggcataaatcaagcacaaatcaaagtctcCTATAAATAGcctgccgcgcaacggcgcggagagccagccagccagccagcggaaccacggcctggtaacccaaaacctgcacaccctccagctccccacaggacgtcacgtattaccaccgacgcacgcgcagaagccttcccggggactcaagaaagggcaggcttagcctcctccccatgtcgcccctcattggctagaaactactgctcgtctcggtcgttgttagcagcgaccagggcgggtacaatcttggtcgctaggacacggctaacttccgctttcttccccctctcctaggctcaaactagtcaaatcttgttcactcgaccaatggcaaatcggaagtgggcgggacttcacaagtccggaccaaagaaacgcgagcttagccctgggtagcgcggccaatggccgtggagcagcccctg
gaatttctggcctgcaaagaaaaagaatgccctttccaacatcatggtatgtctccagagcaataaaccaccctcaggttacctgatttctggtgtccaaacccctttgggaataaggtttacatgactaggggtagttgagtggatgagaagctatttccttccaattaggtggttaggtggtggtggaggtggtgttctgaagtcagcagacagaactacaaaatctcacagCTAAAAATAGccctgctctgaccatgacctacggttactggggaaggaaactgcttccccaggtcaacccggcagcctcagtaggtgaggggcactgggtagaatacttggggtgccagggaggcattaatgcgagaggagtcaggtgctcagtttttattggagttgggagggcagccccacatcaggaagagaacctgtttctgcaggatggtccggggagaagggaggactccacccaggcttgtgtttgccctgctctgtgt
cctcgggtctgttttgtctggttggcaagacttccgaagcctggttccctatagctgccacccggtcgctggcgtggaggagggagtccgggaagactggaccccagaattgtcccggctttctcccgagtgcccagcgcagcttctggctgagagcgggagcgggctgagtggCTATTTTTAGcgcaagggagaggtagagcctggccttgggcagcccctggcctggccagaggcgcgaggccgagagcccgctcggtggagactgggggtggaggtgcccggagcgtacccagcgccgggagtacctcccgctcacacctcgggctgcagttccctgggtggccgccgagacgctggcccgggctggagggatgggggggcggggacgggggcgggggcggggctcgtcacgtggagaggcgcgcgggggcgggcggggcgggggcgcgcgcccggctccttaaaggcgcgcgagccgagcggcgaggtgcctctgt
ctgagattaaaggcgtataccaccacgcccggctaattttttgtatttttattagagacagggtttctccatgttggccaggctggtcttgaactcctggtctcaggtgatccacccgcctcggcctcccaaagtgctaggattacaggtgtgagccactgcgccaggcctaatttttttgtatttttagtagagatgcggttttgccatattgcccaggctggtctcgaactcctgggctcaagcgatctgcctgccttggcctcccaaagtgctgggattacaggcacaaaccaccgtgcccgacgcgttttcttaatgaatccatttgcatgcgttcttatgtgaataaactattatatgaatgagtgccaagcaaactgaggctcagacacacctgaccttcctccttcctctctctggctctcacagtgacactctgcgagggacccaacaagttcaagtgtcacagcggcgaatgcatcaccctggacaaagtc
cctcttcaggaagagcagtttatttttgtgaaaggaatacttactgatttcaaacatttggaactaaactggaacgtatttttctttccgatttctgcgtttttgaggtgCTATTTTTAGcaccagcgcagcagctgggagggcccttcaaaggtgggcgggtggggtgagtgaggcccaggggatagagtgtttgcccagatttgaatctcatttggggaaagtttcagaggcttgggtggctgattgatcattccttcaatggtccttcatcagcacgtctttactgagcacgtgctgtgtgctgttctaggcgctgaaggatagaagtgaagggttcccccctcgtggagcttaggttccagcaataagcaaaacatgccctgcagcgaaaggcttctgggctgccggcgacattttcccaacgttcacaaccgggttccttccggacgcccgtctctagggacgcactcccgcctttggcagggccgctgcccggc
gtttattgtagccaaatcttggtacaaacatgtttcagtatcaccatggcaatatctcctcaatgaaatgggcccaatagtcccatagacagttgttttgggataaacatagaaacacccttctgctgttaaagcttgaaacttgtatctgttttatgagttccttcctcaggaaaggaccttcgggaagtatcaaagaactgaaactcagcagatcactgcaccaaacacctccttgccccacccCTATTTTTAGtttcttacacattgttacatttcctcggtgctctataaacccctagttttggtaagtcaaggagatggatttgagactgagctcccatctccctggctgcagcacctagttaatacttcttccttggcaatacttggcatctcagtgattggctttctgtgcagcaagaatcagggcctagaccaaacctctggagttttggtaacatcaacagtacaataataaatggaaataaataaaataa
gggccgctgggtgtctgtgggtcctgggcagtcacagaagccaccgcgctggcggggaggagggggaccgatgcggtccatgtcccgggcagccccaccttctctgcctgcgaagggcccttgtccggcgggaggagagaggcgcgccCTATTTTTAGtcctctacacctgccgccgcctgggccgattccgcgggcctcgcccggcgcttcagccgattcccgcccagctccgggctcatgggcgcggtcagcagggcgcgccagggcggcggggcgcgacactgggaggaagtgcgggccgcctgcccgggcgcgttaaggaagttgcccaaaatgaggaagagccgcgggcccggcggctgaggccaccccggcggcggctggagagcgaggaggagcgggtggccccgcgctgcgcccgccctcgcctcacctggcgcaggtaggtgtggccgcgtcccctacccggccgggactttctggtaaggagaggaggtt
cgctgcgtgggcgagcgggaggcggggtcagggtggggcctgggcccctgccgacccggtgtcttctcgcccccgccgccccgccgcgcgctcaccgcgggtctcctccggcgccgcctccacgtcgtcctgtaaagggaacgcgtcagccgcgggccgcgccctcagcccctcggcccctggCTAAAAATAGcctggctcggtcgccgcccgcgctgccgtcggaacgcgcgctcccacgcctgcagccgctcccgcacgtcccgcagccgctccatggcgcgcgcgcccgcccggcctccgcgcttgcgatcgtccagcgaatctcccgcgcagccgtcgcgggggccgacagccaatgcggatgcgcggcgggccgggggcggggccaccgcccctgggcagccagtccgtcgggcctcggacaagcagccaatgggaggcgtcaacgtcatcgcggggcgccgcggcgccgggcggggagcggcggacggtctagg
gagttcccactgcgtgtcggccactggagatttcaaaggtttcttgtttaactcaagctaccaagtaggtgacgtggatagtcttgggacagaggagttgggggagCTATTTTTAGgccctagtttctacataagtgacacggaaaccctctgcacgagttaagcgaagctacatctcaagtttattaatgcctcgggttcttgctgctggctctgggaagagtctgagcacgcacagcagactgatccccgacaaggtgacagggactaacctaacgccctcctcgttggtcctagtaaccacacagagcagaaacgcgggcgaaggcaggagttggagggggcgcccacgcggaggctgccgggaagtgcaatgtgcaaaggcggcggggccatggagactgaactggagaagagcgggttctcggagttaaaagcgagagtgagtgggaccggaggggcggggcatcatatgggcggggctgaggcgaggccccggc
gaggtatttcatcacgtattttcacgagcgtggccaatttcaaaatagttctacaaagaggaaatgcaagaatgtgggaagagcaaaagaaaagctctatgttgcaaaacccatttttgctaacgtgtcCTATTTTTAGccgggacgacctgtttttaaattcttggtctccctgcaccgcgtccctcctttgctgcgctagctttatgacgcatcttggaagaacagggcagatttaaaaccctctcccaacaggcgtcaaacgacatggtgcaggctcgggctggggagcgggcctgcggctgcccagctgctaaaggacttcctactcgtgcaccgccgccggctccagggcaaaccccacgccatttagaaatgctggaagtttctgtctctccctccccctgctcggaggccattccccccacccccagagccccacctcctccttcactgggccctttctaactccttccccttaaaacccttttcaaaatggg
gaggaggggctggggacccagacttctgggtttgacgaacgggctggggccttgagtcctgggtctaggggagCTAAAAATAGgggtatctttcttgtcttctgggggattggagttagagtgcctgaaagctgcaaaagctagcagctgagcctccgggtccctgcaggatttttcaagctcagagggcagtctctacatccctgcaagggctgaggctggtgtactggactgcgtctcttccagagacacagactgcctgggcgaaccggtgctggatttggcactttccgaaccctgcgaccctcccaagttcctatggggcagctttgggggtgcgtttagcgccgccacggcaaagcaggaggtgggcgatagggggcgccggggatccaggccccgccctcgggggcggagcctctcctcccggactcctccccctctcgctctcctccctcttcccggctccagctccgccgccagctccagcctttgctccc
aaagaaaaggaggcctaaagccgctcccggttgcatggcaacctttgcggtcagaagccagcatggcctgctaggaggtgtggcttacggaaacaagccagttctagccccgcctcctagcaacaagactaacaaagtaccgccccctagcaacgtattatcggaggcggggctcggtttacctagactccaagtgtccagggcctttgagcaggcgcagaggtggctgtaccgcgtggctccgcctccgcgcgacacttttccggggcttctcattggagagcaagcctgtcaagtgctttctgttgtttcggaggcggggcctgctgccctgcctgcactccgattggccccgcgggccgtctacctctggccggacatacctacaccggctttttgtacgactgttggccctggagaacgatcctttggtggcgagggcggggaggacgaaagcgcccactgtggattggacagtgtcaaaaagaggggcggtccct
gccgtctccccctccctgggcccctctgtccacccccttcagccttcagtgttctcggtcacaagcggtgatgtccactgcagcccgcacacctgctcccgcggggccgggacccctgacccctgacccctgcagcgctgcgccccgccctccctcgtgcgcggcccggaccccgccaccCTAAAAATAGgcgcctactccgactgccccttccctatcgtcccaccctgcgcgcccaacccaccggcgacacccggccgcgcccccgccccggtccgtgtgactcggcgcccggaaagacgataccagccccgggaggggggcgctccctcccgacaccagcgctgggcgcggagacccagcctgcggcgagtggtggccaggttccccgccccgcgccccgccccgcgccccgccccgcgcgtcccttcttgcggggccaccgcgaccccgcaggggactccgaagccaaagtgcctcctccccgccccttggttccg
ccacatcctggactgtcactcacccccacgccacagaaacctgtttctttctcataagctgtggataaggtggaatgtgtaaactactccctgataccaagtttccaggtaaaaagcactgtcaaagttgacactattttccttaaaacatttaaaaacccatacttttacatgcaaaatcaatataaaatcatcCTATATATAGtcttttttttggttaaggtttattgcttcagtctctttcaaagaattttttgatacttaaacctttacagaaaaatttataaagttccacagatatcaacaattcataaattccaaggggcttttggatagttttttttaatcactataaaaaatttcacttcccatttaaaacaaaaaaaaacacaaagtgcacacacgtacacgaggctaactgctcattacatgctcagtcacagggtgacagagaaaaaaaaagtcaccaccataaaaggaggtctgcacagcctctctta
ttccagacctagaactttttatgtgttattacagtcgttaaaaaccttacctggatttgtgctttgcaatttacgctttcgaacatgcaggaatgtagtttgggcatttgtctggaacttcggattctcgggactccCTATATATAGaggcgcggaggtgactcaatgacattgaccggcctggatgcacgtgggttgctgagccgatgctgggaaggtacggggtttgcccggtgcaggccgccggaactcacgcacgcccctgtctctctcactcctggggtcggctctggccggtggcctccagctcagctagcggccggacgcgcagcccgccgactagccctccaggtcctagcgcgactcccggatcccggatccggcggatctggccgaccactcaccctcccctttccgcaagttagggggcggggcatcgggtttctggctcgtgatttgccggagctcctgcgctccccttctccaccccctccggctgt
ctgggattacaggcgtgagccaccgcgcccggcctgtacaacaattattaagactggcttgtgccaggctctgctgagaatcccaggacacggtCTATATATAGtggacgcaggctgtccgtcaagggggctagtaagccactaaacaaagggtagccttcagccctgcggcgcgggccagcgagcattcagaggcccaactcgctgtggttgctccccgggtctggtcccgcgcggacgtgggggcggccatcaggactgcccgggggttggcgccctgctgggttccaagccggtgggcgcggacagtgtggcgggaaggccgggcctggcgggtgggggcgcggcctggcggtgggggtggaccttcctggggtggagcccgcggctgtgggagcagggcccgccggggctcgggcagggcggtgggaaggcggggccttctgagtgggggcggggactgctggagttgcggggcctgcctggggtagggcggggca
tgacgagtaacgttgtttgtatttctctcctcattggatggctgctgtgtcagtcagacacttctctgcttccgttggcgggaaggcttcaggcgggtagcggggactcggtactgccccctcccaagctgggagcagggcgcgtgacgtctcagacatttgttgttgggatttgggcctcattaattattcattaggtactCTATTAATAGgcagggattggtggctgagaggcctagtcgactgtttcttagctagaggtacgtgtcacccagtacgcggctggagttttgcataaattattccgataaggagcggggcggggctctgtgcatagattagtcaaatgagcctgggagggagggaagccggctacgaattagcctaagttattaaagatggcgacggagcgcagtcgctccgcgatggactcgccggtcccggcctctatgttcgcccccgagcccagctccccgggggcggccagggccgcggcggcc
acagtaataagagtaacagcaagcgtacacacggccttccaagtgtgccagacaccgctctaacactgaatccgcacaacccgaaaggcaggcctttttttttttttttttttttgctttttgttttttagagacgggagggtctccctgtgttgcccaggctggtctcgatctgCTATTAATAGgcgatcctccggtctggggcccccacagtgctgggattacaagcgtgagccaccgcgcccggccaaggaagtcttaatgtacctcttttcagacaggaaaactaaagtgtagcgcggctaagtaacgtaggaagcatcaatcatgtttctggtcaaagaagcgaaccaagtcaattctcaggcagaagcagcggagattctccgcagccggcagcgcccagggcgcccggaacccagagagcgagaccgcgtgaaggaagtcccgccccgccccgtcctgccctggcctccaggtttccgcttccgctcttccct
cccctcctcctggagcctccttctcagccaagccctagccctcctcctcccactgcccccctaaagccccccaaccagggggcacaggggccagtctccatctgctagtccagactcgctacctccccaaacccaggtgagtcagggccgtctggggcgcccactgctgggacccctgctgactcggccaggggccccCTATTAATAGtgcccatcttcagacaactcccgggacaagccaggcaggaaaaccacagggcgttttgtcgaaggcttcattataattttatcaatcaaattcttagaagagggaaaaagtctgttctccccaccctcccccctcactcgtccccccccttcactctcactttcttccattcataatttcctatgatgcacctcaaacaacttcctggactggggatcccggctaaatatagctgtttctgtcttacaacacaggctccagtatataaatcaggcaaattccccatttgagc
gacctcaaatgatccgcccgcctcagcctctcgaagtgctgggattacatgcctgagccactgtgtctggtccatactagcctctttgagtgctgaaaggttatctctgtaacttatttagtgagaaccctccatttgcccagggcattactgcctataatgtatgttcacatgtgctatctcctttggtcaataccacacactacaggtgaggaaactgagtctctgctgggacactgggtcaggaagcaggcagttaaggtcacctgtgcacagtggcagcacagggggacagccttctaggtagccagcctggcctgagggttctgtcacttttacctcccactcagtgttgtttctctttctttcccctccttttaagatccctccaggcccaggatctggggacaacgctggtggggagtgatctgggtgtctgtgcaggaaaccgctgcactgggtgagatgggcatgggagactgtgcctggctgaccagaga
cagtgggacaatggcgtggggagcggaggcgccgccggcgaggaggctccgggcgggccgtgctgagaccgcagcatttaacccggcccgaggcagctgggaacagtgctgcccagggaactacaaattcaaaggcccgCTATTAATAGgcgctgagcagctgcaggcacaggcccaggccaggccaggcaggaccggcccctgcagtctcggaggccgggggaagattccgcctcttattctcgctcccatccggggggcgccatcttgcttcctttatggcggcgaacgaggcccagagaggccaccgtcccgcgcggggcagcacagcggcgggagagctcggagcgcagagggccgcatccccagttcccagtctccatccccggcagaagcaggcggagcgacccggtccccgcccccgcgcccgccccgccccgcgcgcccgcctggcccctcggccccgcccctgctccggagtgacgcgggcccgggcgcga
agggcccctggaaaacccctcgaggccagacccaccactcccaatatccgtaagaccaggggcttgagtctttcctgcagacagatgtgggcaggaacccacccgactcccagctacgtggggacgtggacgaactaacaggacaaattctagttcctggacaccgccctcccagtatcctcgcaattagacacccatgcagcggcactacactgatccgcacacggagatacacagcgacatccgcccgcaagagcatggtgggtgccggagctcccggctgtgggcccaggaactacatttcctagaaggatgtgctagatactcgttcgcgtcgggacgcaagcaccggcccgaactcgctctaggaaatggagtctgacgcctgcgcggcgcaaacgctcccgggaggtgtagtttgcgcctatttcgcgcaggcgcgctttcccgcagcggccgcctgctgctctttgtggcagtcgcagtccttttgtgggagt
aggggaccccgcaaagttctgggtcggcccccgacagccggtgcccccaaactcacagcaaggggtgccctttgccttgtgctgggggatgaTTATAAATAGtggggagaggcccattttgctactctgagtccaggcgttctctaggcaacgccggcgcggtctccactttcccgtttagcataacaatggaaccttcgtgagccgccgcgttgtccgcgagatgccgtttctatggtgacagccgggccgggggcccagaccaatgtgtcagtggagagggtgaatgcaggtcctggtcctagaggcatgaaaaggaccccagaagacactgcctttgtataatccgtttgctatcccgaggtgattcacggagtttctggggattggcgcaggctggcgctgggaacccccgcgccggttacccctttcctcggtggtagaggccgggcggggcagcgcatgcgcgtggcgggcaggcggcaggaggcgggtgggtc
cggtgtatttttcctcactttgaagactggagaatgaatgcggagcggttaggcgggcaggcagtggggacatctggggcgtttgcacctgagaatggcgggggagggttcaggagctggacagaagccaggaatccttagtcccggaggctgcggaacgtgccttagccggcttctaggcttctgcctttggggtccagagggtaccccTTATAAATAGgagaggtgagtacgtgggaatgcggtggggagtctggtgggcttggccctgacgcgacttcctccgcccccttccctcccctctgccatccggacttcggcagtctcaacttacaagtcaagcctctcggtccctggcggatcccgccaggccccgcccacccgtcctaggcccgcctccccgcctttttaagcgagcccccctagctccgattggctgctggagcccggcccccggccacgcgaccaggctgcgtccgcgatgcgcacggctcccaggc
tgttcagcgcgcttagggaaggattctatggactgcacttttaccctggtgtcctgcattcttgctccaagacttctcttaccactctcattcccctaaatgcagcttctgacaccttctagctacgagttcttgggctcctccttcgtgacttccttttaagataatttctgagttacaacaaatcagcatttgaagaaatgcagcagataagttgaaaattcaagtgctgaggaatgtaaaggcccaaaacaatcccgtagaaagcacagaggcagatgacagtcttccgttaaagatttcactgctgtagatttctgagagtgctgtgtagctgtcctctttatcctggtgtttgccacttcgaacagtcactttcccacttggaacttacttgtggctttgctgacaaaacaggaagtgatttgaatacagtttgtttttatgacctttcaacctcaggaatttgaaaagttttagcagtggatttacagccttgc
ggctaaatcagcagacaaaacaagggggagggcacaaggccgcggcggcggccagcctggggctcgcatcccgctgggcgacccctccggccggagccgggggggtcacgcggccccggaacaaagcgccgcgggaggagctgccctgagccgacgggcaagcgctagcttctcgcgggccagagcgccacgtgccaggatccgttgaatgcgcggtgcacgggcgcagcaacggtagccgagtagcccccgcacctactgccgcctttggagacccgcacagctacgcccgcggaggccgccgccggccgcgccaacgcctgtgcgcctgcgcgcccgcgaaagccccgcccccccaggctcccagcgcgcggggccgcgcctcctcatggccgccgccgcagtgtgtggtatttagcgggggcgcgcggcgggctcgaggacgcgcgaaacggcggcggcggcggcgcccaggggggagccggggcggccgttgcggg
atcatcgatgattaccaggtgttactggaaataattctggcgcggttggacaaccccccaagcacccgggggcctacccaggggaggggtcccgctgcgtgaagggaccctagggagggcgacgtggaccacgacagacaaacgggcactcgaagacccccgaaaatcggccccagcgagccgcccccgcccccaaggcacgattgtgggggcggggacggctcggggcgcgcgcagcgcgtacccggcgccCTAAATATAGcgcccccagaaggacgcgcgcaggagggggcgtggcccgaggctcaccaaccaatctccagagagcctcttcctttccctttccctttcaccaatcaggcgctgggaggggcgggcgcgactttttttcccggcggccccgcggctctgcccctcgtgcggtcgcgttcccggcggcgcggggggcgtggcctgggcgcagcatctataaaggcgggcggcggcagaggcgccatttt
agacctgagcctatggggagtgggtgtcatgggcagagaagggggatctctgtccagcctgtaactagcttacttgctaaaaggacgagccgggacttggggagaggaaagggagaattcagtctcacggggccagaccgaattcttctccagagggcagttgctgcttttggctgattgggtttaccccgctgcctgcctccccatcacgCTATATTTAGgcaacctcgctctctctctccttctcacacacaccctcagctccggacctcgcctaccggtcagcccctctattcccagacagctaccgctactcccctggcgggtagggcggggtgtcggggatgtaaggtccgaggaagagggtgggggattcccctggtgggggtggacagacacgtcagcccccgcagcagcgtggaccgggggcgggagcgggggcgggtggaggcttaaataggcggctctggagccagagcccagtgcgggctgagaaggcg
tgcgtgccggccctgggaaggaccgcagccagcactgtcagctggcgctggggggccgcgcgcccggagggatccagggagactctccctgcggagtcccacgcgccccgggacccccgctgccctccttgggagcggtccccagcctgcCTATATTTAGtcagggttggctggcctctcggcctgccttttgctcagaaccctgtgtcattttctccctctggaggcccgagactctccctgtcactgtctgcatctctgtccccatctctcaatctggcacaatcagaatccgatacgagctaaagccatcgagccggaaattccaggagactttccttggagttccatgcgccccggacacccgcagccctccttgggagcgtaaccagcctgcctgccgccctcagtagccttgctgctcgcctgccttttgctcagaaccctgtgtcattttctccctctggaggcccgagactctccctgtcactgtctgcatc
cttcaccacggagccgcaagtaacgacacccaggctggacgctcccacagcgctccacaaaccccccaacaacagcagaggtactacagccatcctaactgtatcgcggagccccaaatcttcgaagaaaactcggcccctccccggaaccggaagctaatggcgaaaccacggagagaaggaagtgaagaagcccgagtctgatctttatggtttatttgactagagcgTTATTTATAGccggctgagcctggttacttacgatactctcgctctgttccaggggctcagtgacagctgccttcctgagccgcttcggttacctttcgcacccacgagacgaaagcttccgagagcgggagagagaacaagaaatggcccgcccactcccggtgacagggagccggaaatgacgtagcacgttgacgcagcagcggcggcggtggcggcggaggggccgtgcggtgggtccgtactatcttttcccagtctcggttcga
ggattagacgcaccctacgaagatacccgggtttccggagcaaccgcccgggccgtccccctttggccccgcctccgagactctttcccgccaaaggccgttatcgccgcagagcatggtgggacaacgctttaggctaggtttcaccaagtgctttgaaggcgccgagttgctttcaaagatccCTATAAATAAagaaatcgaccatccttcaagacccgacctggatgactagctcctttaacgaaagttcgttatttaacttttaccaaacggctggtcactctgttcgcaaaccaccccaagctgggaacgcgggggacttttttacccccttcgtggggagggtgacgtcgcgcgtgcgtgcgcgtgcgctgaacgtagccctcgcagcacccgttgcgctcccgcgcgtgcgtgttgggatcgaatcgctgtttccttccgcttctcttcctctgtctcccccccatatccgtgcgccgagctgataaaggcgc
aaacttttgaaaaatagacgcaggtgccctctggatgctttgctgcttcttgacacctgtcgtataatctgtaatgatgtgatttctgcgattccttttcattgtctgtctttcccttgctcacagtaagctccctgggggtaagggcgggtcgtcttgtgtcgcattttgtctccagcggagatccgttccgtttggaacggaagctggcgcacagaaggctctttagaaggtcggtgtgtgtgttgcggcagaaggtagaggccgaatgtggccgcgggtggcgtgttgagcgcggagggggtcgtgggactcgggaacctgtgcaggcggtggagaggggcgcagcggctctgccccgtgcggcccgcagatggcgctgcaggccaggtcctcgccgcgcgccagcctggaacccggaagcggcagcgcggcgcgacccggcgggcgggctctgggcgcgggaatcccggcggatcccgggcgggcggatgaccccc
acaggcccctgccctcacggcgcccctcttaggtccggcagttcctgcctccttctgatccagaagtttctctggcctctggagccggggcacacctcatgcaaggacaggTTATTTATAGctttgtccttggatcccacttggctgacgtcaccttcctgtactcagggagtttccccagccagctgtcccgagtctggactttccctctgcccctccccactctcaggctggtggggtggggaaagcagcccattcctgggctcagagactcccaccccagctcagagggagcaggggcccagccagggacggaccctcattcctcccagggaccccagacctctgtctctctcgggtaagtctccatctctgtctgtctctgtctctgtctctgtctctgtctgtttttcacgcactcagcaaggcctcctgccctgagagaggctccgcccactaccccccactttccccataaaaccagctgagtatttgtgcca
gataaaagcagggcaaggttctgcaactccaaatcagggaggcgcagctcctacaccaacgcctttccggggctccgggtgtgtttgttccaactgtttaaactgtttcaaagcgtccgaactcCTATTATTAGcgcaaacaactctttatctcgcgggcgagagcgctgcccttatttgcgggggagggcaaactgaacgccggcaccggggagctaacggagacctcctctaggtcccccgcctgctgggaccccagctggcagtcccttcccgcccccggaccgcgagcttcttgcgtcagcccggcgcgggtgggggattttcggaagctcagcccgcgcggccggcgggggaaggaagggcccggactcttgccccgcccttgtggggcgggaggcggagcgggcaggggcccgccggcgtgtagccgattaccgagtgccggggagcccggaggagccgccgacgcagccgccaccgccgccgccgccgccacc
aaggtgggatcgaccagggtaggagacaggaaaaaaaaggagagcagcgggtgggggcgaaagcagggccgaggagagagcactttggacagaacccggcggggaaagggcggcgccgaggcttgtcaggggcgccccgcagcgtcccaggcgcacctgttgggaagaaagTTAAAAATAGcccggtgttcgagggaaatccagtccggaggggctgactcggagcttgggactcctggggagccaccgcctcctccccagcggcggtcaaaaccgggcaagcgaaggggcgtgaccctggtgctcaggtttcttcctcctcacctgggcaaggaggggtgggggccacgacttccggttcaggtgagtgtcccttcggtgacgtcaggtcatcctcggccgcccctccggtcccgcctccccctcccgcgctcccggggcgcgcgggccgcgcccccgacgccctacatatactcaggtgcgccccacctgtccgcccg
actactagagtggggagggaggcagggaggggctgaaaaacttgggtactatgctcagtatctgggtgaccagctcattcgaattcgaaacctcatagccaggtaacaaatacgcagtgtaccccctaaatctaaacgttggaattattttttaaaagaaagttatgttccatgtatttctaagcttactctcctaaaatggttgaatattacagttctcaattatttatctccatgtagaaggatgacagggactgtgcgctagtgccagcctccgctgagagcgccaagacattacagcaagcgacggtaggagagcttgtaacgtgaagcaccaccacacctctgtacttcaaacttaaccacagagaccgactcccaaaccagcaagtgcgtaagcgccgccgcgctcaccacccgccccgccccttccgcatgctaatgccttcttccggcagccttagtttcttccaaccagtgcagctccctgttccgcgagc
ccttgtggtcagagcctggagtgcatgggctgctgggggcctgtgggctgcactgggccagaacccctggcaccttcaagactggcctggagccagcaggtaggtgacctttccagggcctgcctatcccagctttctcctccaatccctcccctcTTATTTTTAGgtcaattagagagagcttgtctgttggctgcctggcagggtggagttcaggggcaggtcaggagcccagtgacagctcggaaaaaaaaaaaaaaaaaaaaaaaaaacagaaaaaaaaaacctacaaaaacaaacccaccattgggcctttcccctttcattcttctgttttctacacagcaaactcagtcgtggctttggagatcactttaagcttgtctccagctggcacactaaggagggtaatggagaagctcccccacccccaaccccaccccttccttccggaagcaaatctaagtccagccccggctccagatccctcccacagtgga
tccacctgtggcctgactgatatgcagtacaatattatcactaaattgctacagacagtgtgcttttcattgttgtcacagaaatgtatttggttagttatatttgttcatatctcatctgactttccagtcttccctcactttgtacagtcatatttgccgagtcaagtaaaagttataacatttaggacacaatgcccgacttactataattaccattattatcttaggatcattacaaaacagaattaccacttagctctcaggccctacctccttcagcctcagaaacgttaacgctaccttgcattgctgcttttagcaccgcccctaataagccccgcccctggggcttccgcggcggaagcctagcgtccgccccacccaccccgagcccgaggcggggctgtggatgtagccgctgattggctgactggggcgcagcttgacggcgtcgggctggagagccgcagtcccggctgcagcacctgggagaaggc
tgactgagatctgggaggtctccaccttggtggaggtggaagaggcggagggaagaacgttcctgggaaaagtggctgcatatgtccccctaaagtcaccaacttgcccagaggacactgtgtctgcaggggtgtggatgtgatgggggcgcgcctgtactggtgagcgcgatgcttcgcctaggtgaacgggacaggtacacgcgtggggtgggatggagtgttcatatatgtggcttgtgatatgtactgaggggacgtggggtacactcggatgaggggtctgtggacatattcgtggcgcatgtgggtatcgctggtgtcccgaggtggggagggagaatgcggagcgcgtgcgtgcggggggcgtccagtgtccctgaacctggcgtgtgggggctggagcttattgggaggcgagggaggtggccaggggagccgggaccgtgcgtgtggccaggccggtagcgcccagtaagctccacccgcgggcgctcccc
ggcactgagatgggggggaggagggagagagcgcgaggggggaggggaaagcagagaacgaaagaggcggaggcggcccccgaaccccgctctggtcttcatcatcaccacccctgggtccccagttcccacccacacaccaacctctaacgataccgggtaattttcctccttcttccctcaaacggctatagcgagacggtagacgacgaccagaactacttctgctcacgtaagcgagtaatcacgtgagcgcctacgtcatgtgagatctcggtcacgtgagcaactctcggcttaaactcgggatcactaaggtgccgcacttccttctggtatggaaatagggcgggtcaatatcaagaaaggaagagggtgattggttagcggaacgtcttacgtgactgattattggtctacctctggggataaccgtcccagttgccagagaaacaataacgtcattatttaataagtcatcggtgattggtccgcccctg
gtctctacctctgtcttgttttgtcctttggggtcccttcactatcaagttcaactgtgtgtccctgagactcctctgccccggaggacaggagactcgaaaaacgctcttcctggccagtctctttgctctgtgtctgccagcccccagcatctctcctctttcCTATTAATAActctccctgtgctgactgtcttcatagtactttaggtatgttgtccctttacctctgggaggatagcttgatgacctgtctgctcaggccagccccatctagagtctcagtggccccagtcatgttgagaaaggttctttcaaagatagactcaagatagtagtgtcagaggtcccaagcaaatgaagggcggggacagttgagggggtggaatagggacggcagcagggaaccagatagcatgctgctgagaagaaaaaaagacattggtttaggtcaggaagcaaaaaaagggaactgagtggctgtgaaagggtggggtttg
cctgcaaagagccacccctcgctaagcccctcccatcacttgcacagccccacccaacacagcacgccattccaggagcccctcttttcaccagcgcagccccgcccttcaccaggccccacttcatctgcatacacacgcctctcgccacgccccacttctcgcctgcccacttccccctcctatcatctgtccacatcctgctgctggccgaaccccgcccctttcggcaagacggccccgcccctttctacccgtaccacgcccctcgccttgcccgcctccttcggcacgtcggccccgcccctcccgcccatctccgtccgcaccgccctcccgcccgtcccagagcagtggaggcctacccttttcacctacagcctatcgcagaggacgtcgctgttcgcgttgaccaataggagtggtagctgtcacggcaagccccgccccgcgccctgcgtcgggttaagagggggttcctcgccagccaggtgctcgtc
aactccgcggtccctgaacttccggtgctggcggactcctcgctccagggccaccaggagccgcggcgtgagtgcgtgccgggaccgagcgcggggtctctgaggaactccaaggctgcccaagcctacggacccagccacattggcgaaccggagaccgcccgattccaccacccccgcgctcccctcacagccggcgccaaaaacgccagtcccacgacgcaggccgggacccgcgcgcccacggcccaatcagcgcggaccttgcacaaagcgagccccgcccccacggcgccgttgccagcccctccccctcccgtggccgcctcggcccgcctactccccgccccgcgccgttcacggttagaggctcgcgattggctcatggggacggccgcgagctttggttggtcggcgcggagtcacgagggcgccgtcgtcgcctttccacaggcgattactgggcaggctcagtctttcgcctcagtctcgagctctcg
ctactggtgcactggtatagctggcaaaggaacccatgaggcacatggctcctaaaggtccagccacccagcaaagccccctccccgcatccacacaggggacaagggtcaaaaggtggggacatgccttcactttcctcacctgacaggccctggtctgctggggtcagcgctgcagccagaacccgcattcacccgcgacgcagcctgtgcaggggaccaggggttttaggcaggatcagcagggaatctgcataccagctccacagtgcactcaggtggcagatggggaaactgaggcccaaggaggggcggggagcccttggacggggcggggcactccgcccggggcaggcaggggcctttatctgctgtcctgcccctcctcctcccccagcggcatcctctctctagcttctggcgctgcccactgtaacccgactccggcatttgcgtttggggcgccctccctgcgccgggggcgggagcccagcgagcgc
acccagccttgacactccaattaaactttatttacaaaacaagggggccggccagtaggatgtagtttgcccatacgacttttttaaagtaCTAAATTTAGtactgtttatctcgatgactgaagggttcttttggcatccctgtagcaaatgcgtctcaccctagtcctggtcctgctccaagggtttttgtccaggcacatcgtgacctcacccttcctcccctctccgaggcctctctcagggtccagcgttcaagtcccgggtgttctctggacccgccccttcctctcgccgggtcaggtgccgagggcgagcacgggcggcgcggagagcagtcccggcccgccctccacgactcctcctcctgcgagctgggccactcagcggctctgccgcccagcgcgccggggcccagaccccgccccggccccgcctccgacgcctgccgctccagctccggctccccctatataaatcggccatttgcttcgctccgc
ttaccctgcccattgtgtcaacagtgccaagactgagaaatcctgacctagatgaaaaagaaggaatatttctattttgatcatattgaattgggttctgtagagtcaagtccttacagaaataaaCTATAATTAActggatgctgtgagagacttaaacagtcatgcatacacacacactcaatgactgttacatttcctacaggcaggagaagcatatctgaatggtctcttgtactcatccaatgcctggcacagggctgggattcagtttctcaataacacctctctgggaaagcctcacttaacataaaaaggacctcaaaactgagggcagcccttgagctgcacgaaaaggaccaccttatttcacaaatgtgaccaaagtgcagcaaaggtgagtgacagcacagtagagccccgcccacctgctgagccatgccccttccctgtcacaatggccaaggccttaaatacccagactcctggcccccgggcct
cgatgtgactgtctcctcccaaatttgtagaccctcttaagatcatgcttttcagatacttcaaagattccagaagatatgccccgggggtcctggaagccacaaggtaaacacaacacatccccctccttgactatcaattttactagaggatgtggtgggaaaaccattatttgatattaaaacaaataggcttgggatggagtaggatgcaTTATATTTAGgaaagtttaagataaaacctgagacttaaaagggtgttaagagtggcagcctagggaatttatcccggactccgggggagggggcagagtcaccagcctctgcatttagggattctccgaggaaaagtgtgagaacggctgcaggcaacccaggcgtcccggcgctaggagggacgcacccaggcctgcgcgaagagagggagaaagtgaagctgggagttgccactcccagacttgttggaatgcagttggagggggcgagctgggagcgcgctt
gccgacgcctcccgacccctccctcccggggccccgcgcctcccctcccccaccccggaccccggacccccagcccgggctctagaagaccagcctgcgctcctggcgccctcatgtcttcacgggactccccgcgccggttgacgtggtgtctcgttcggatctccaggcaagacctcagctccggcagcagcatcagacaaaccaatcttcctggctcccaaggcagtggcgcccagaggaggcgcagagcgcggcagctgccgctgagccgcccgcagcgccccgggcccgcgcagccccagccaagagcgcgacgcgcgcagccctgtcagccccccacccaaagcagcggcggctgctcggacctcggcttctgggggtgcgggggcccggcgggagagttgccggcagccctcgccctgttggcggcggcggcggcgggagtcttggccgccgcctccagcgcgcccttgctgccccgcgcgaccccaggattg
cgggtagagatgaggactggaaccctggaatggaggcgggggtgcctgtgaactaatggctaggaaaggcactgaggtttttgcattaacctgggttttgcatttccctcccgcatgggaaaaaaaaaatcgagtttttcctaagaacTTACTTATAAagccggtcgaggggataggataatcgactgcacgaatctcgcagattccgcttgaggagattctctctaggtcactagtgccctggagacgaaccctgggattaggaaggcactggataacactgcaccccaagatgcctcggttcttccccgtctcctcattggttggaactcgcccccaaatttacagcccctttttctaacccacccccagctgcgtggccctcctttgtaggggtgtgaggattgagaagccaaacagagcccacctcgggctgaaaagagctgaaccccctactctgcgccgtaccacggtctaggccttccagtgccagagcacct
gcactttcaggagcccagggcactgtggtgaaatgatgatggctagtacaggttataagccttggggaattatttatgaattctcaggatccttcagttcgccgcatccttctccattatttgaatattggaggctgcctgaccaCTATTTTAGAaggactttgctccttcatcccaggtggtcccggctgactcctgaggacgttacagccctgaggggaggactcagcttatgaagtgctgggtgagaccactgccaagaagtgcttgctcaccctaccttcaacggcaggggaatctccctctccttttatgggcgtagctgaagaaaggattcataaatgaagttcaatccttctcatcaaccccagcccacacctccagcaattgaacttgaaaaaaaaaacctggtttgaaaaattaccgcaaactatattgtcatcaaaaaaaaaaaaaaaaaaaaacacttcctatatttgagatgagagaagagagtgcta
gggtccccagaggatctggagatacctggggactatctaactagctgattcccgcgtggtaagaggctctcaacctcgccaccacgtggtgccaagggccgggaaaagggagagcgggcaggagggagctgtatcaggggcatttaaagtgccttgacgtcacgcactgccaggaactcagctgagttttcagcaggacattccggtcatcttccctccctccccccgggcttctgtgcccaagtcctcggctcttccctcgctgtggcggagggaggagcaccgaactgtcggaacagccagcacaggggcgtatcagtctcctcttggctccgccctttctcctagctgctctcctcattggtcagtgggcggggcttcggctgtaccgcacacgcactgggacctctgggtggccgaacgagctggcctttcatgaattatgcatgacggcgtgcctcggccaggctggggctgggcgaggattggctgaaggggct
gccaagaggctctgctctgggcccctccagatgcctgacctgggtctgtggctgccctgtccttcttcagtgctcctcttcccgctgggtgaggaatagttcaggacagaggagctaagttcaggttcattcataggacaggtgcctatttcgctcacggcccaggaatagagacttgccgggctcggcccttcggggagttggcagacggcagaggggaggctggctggcccaggggatgaccaccggtggggtaagcacagacagaggggagcacaggcttcccccagaagactgagaggccccccagaggcatccacagaggaccccagctgtgctgcccaagctgggcgaccgccaaaccttagcggcccagctgacaaaagcctgccctcccccagggtccccggagagctggtgcctcccctgggtcccaatttgcatggcaggaaggggcctggtgaggaagaggcggggaggggacaggctgcagccggtgc
aagcctaactgggtttattttttatttttatttatttattttttgagacggagtgtcactctgtcgcccaggctggagttgcagtggcgcgatctcagctcactgcaacctccacctcccgggttcaagcaactctcctgcttcagcctcccgaatagctgggactacagacgtgaactaccacacccagctaatttttgtatttttagtagagacggggtttcaccaggttggccaggctggtctcgaactcctgacctcaggtgacccactcgtcttggcctcccaaactgctgggattccaggcgggagccaccgcgcccggtcaatcgtaactgggtttaatcagctccttagcccaggccttcccgtgtgacgacctgggaaaacctgtttccacgcgcaggtcccggaggtcccgagagccaggagatgacgcggatgaaggaggggcgggcgcccggcccagatcccgcagctgagagggcggaagccttggc
agtaaatctaggctttagcacaagtcctagaataccagaacggagacgtgctttcttggaccttaaacgaaataaaattaggccaagtgaagcaagtgccatttaaaatagtagctatgaatgtatataattaggatttcaagaactgaatgaaaatataaatgttttaaaaatgggaagaaagattcacaataaggaactagactgttgcagggtgggggtggggtggtgggtggcatggggaactctgaaaactcattagttgaggataactacgcctaccaacagaatgcagaggtgcaagactgagctactggtgcctgagttctcagcgggccagaaggaaggacggtagggtggaagggctggagtctcagttctgggaagtctccctcttatctcgcagaatgcctgtccctggataaagatcattagtttgagtttttccaagatgattctaggaagctcctgctggtaactaagtcacccatcctggggtg
gagcgtcagattcaacatggaataaggccttagggacagcgtcccagaggcgctaagggaaacatccccaaccctccacattgggaattagcggactttcgaacacaaataaaatacaataaatccgtaggacttaaaagggcaatgtatttttaaaaattattttCTATTTTAGTctctttgaacagcatccgccgattcgacacggcactggcagcgggaacttgttcccgccaagaccctaaaggtaaagcgggtagggataacctccagagagaaggctttgtaaactggaagtgactggcgcgagtggctttcacttatacacaaacacagcgttttgtcatctgggagtgctgaaagtgcgggcgcgaacacatttttagatgggggtgccgggaggagcggatgcagctggagcggctcccttggggtgccgagtggcaggtggggggcggtgagggtccttgagggcgggccttagagtcttcagaagggca
ggtcctttcaaaggtgagtgggggagagggcggggccgcaggggttgcgcctctcggctgcccccggccctcactacctgcccgcctctacccgcaggctgcttccacgtgccgcggtgcctagccatgtgcgaggagatgctgggcgccctgctgagccgccccgcccccgccccctcccccgcccccacccccgcctgccgaggcgcggaataaaggctgagtccgctccacctgcggctgtgcgcgcgtctgtgggctcgcgggaggggggctgtcgcgccgagggaggggccggctccagctccggggcagcgcccgccccgcccccaggcccgccccgcgctgaccggctccgcgcattggcccgccccgtgcgctggcctgtcccgcgcattggccaagcggccgggaggacgggcccggcggccgtgcacttccggccggtggccggcccggcgcgcaccgccccttccgccgtcgcccagcgagcccagctc
tttcaaaagcaggcacagccatattgtgtctttcctcatgtcttctgagtcatttatgatatctcatgtggctggttatcaatgaactgtgtcattgctcagacatggcgcccctgctccgtcttttgtgtttgagatggaatctacataaatatttATAAATAGATtctcctgtgctaagtgttgggggtacaaaatatggaaagtctttgatgtcatgaacctcacactctagagatagttggatacacaaaaacttttccactctaacttcttgtcttttcattgactcatctacattgaaaaatgtagcaacctgttttgagatggattagatgtaagttaaacttcttttgatacaaagtcatttctttcctggagtaaaagtaatgacactttttatgatacccagtggctctcgaagagcaataaaaaatgttaatggttaatgtttgactgaagctgaagggagaggctgggaggcaaagcagggaagaggg
