# Supplementary material for: De-Novo Discovery of Differentially Abundant Transcription Factor Binding Sites Including Their Positional Preference
Source: PLoS Comput Biol. 2011 Feb 10;7(2):e1001070. doi: 10.1371/journal.pcbi.1001070 (PMC3037384; doi:10.1371/journal.pcbi.1001070)
Supplement: Dataset S1 — Benchmark data sets. (0.42 MB ZIP) [file pcbi.1001070.s001.zip › benchmark/MA0052.sites_hs.txt_e.txt_unif.txt]

aagtaagtgattacggtgtgttttccccgactatgttgcctaggctggcctcgaactacttggacgaagcgatcctcagcctcctgagtaactgggaccacaggccggcgcCTATTTATAGttaattaaggccgttttgttgttgttattcccctgctccacacaaggggcgctgccgctccaaggctgccagggcgggagtcaggatggcggaagtctgtctagccacgaccaccgccatcatggaatacaggcccacctcaccccgcgggtgtagccgcttcgtactgtcgcttaggccgacccgctcgcagcgacaaccagccctctacctcttttcgctctcccttaagtaataaaccgtctttccttatgacgagtcttaaactctttgggaggaataatgccggcgtcttccggaacccgacctcgccccgtgacctcagaggtatacttccgggacacggaagtgacccccgtcgctccgccccctcccactc
ttctcagatttgatttctcagtgggaactgtttgctttggaagccacctacaccaatgctaattgagaacagagctcagaatgggagcctgagaactgcacccggatgaactttttggtgggctgatttctgttgatcttgtcagaattaggttgtatatgcatgtaataccatgatcaactattttccaaaaggctgagcaaatgcatcagtgtctttttcctttgaccagttacttaccttggaaaaattatttgtagttaagcatataaagtcttcatcaggaaaactactggagatcctggccctgactacccagcaataacatttctggaactcccgaagcaatcagtCTATTTATAGcgctaaacatgatgggcttctattagagagattacagtaaaaaataacaatcagctctctgatgatcctgtgaggagggaacgggttgggaggagtagatttggctgaggacaagcccagactttcgtcacagggac
ccatcccccccgacctcgggaacaagggtccCTATAAATAGaggtgcgaatgttctctctcattctgcgccgttcccgcctcccctcccccagccgcggcccccgcctccccccgcactgcaccctcggtgttggctgcagcccgcgagcagttcccgtcaatccctccccccttacacaggatgtccatattaggacatctgcgtcagcaggtttccacggcctttccctgtagccctggggggagccatccccgaaacccctcatcttggggggcccacgagacctctgagacaggaactgcgaaatgctcacgagattaggacacgcgccaaggcgggggcagggagctgcgagcgctggggacgcagccgggcggccgcagaagcgcccaggcccgcgcgccacccctctggcgccaccgtggttgagcccgtgacgtttacactcattcataaaacgcttgttataaaagcagtggctgcggcgcctcgtactcc
cagccaccaccagaggaccgtgagcctccggcaagtgatcaaatactgagcccgaatttcggcagccgtaccaacgcaatcctgggagcccattccacccactccgcagcccctctcccacctcacctcttcccttgtcagaaaagcggacgccgccttcccagactctcctcatgaaaacagcacccatctaaatagtgatcatgaaaaatgccccttccagtccacagagaaaaagctttctccttttctaagagtccatgggcgccgccatgttgctgtacggaaaaacgtttccagggcgagttgagcgttcagggcactcctcggcgctcaagctgcccacaggtcttccgacctaactttaggCTATAAATAGgtcttcgtagagacggccacactggcccacagaccccagttcctggggtgacgcagctgggcgcgaccagcacgcagccttccagcgacgaggcggtcgcatggaagttactgcgcgcgtc
gtttgaaggggctatttactatccaagcggagcggagagctggattttgaagctctctgggaacatacttttggggacatttctaaagcttgagaccctgttccaaagcctcgaagaccctgtcgaggttcttccggagccggccacgtccctctcttctcagccctcctaaattaagccggaaaatccctgggacagtagcccctttattcggcaaagccctttttcctctttgaggaatgacgacaaaaacgaacaaaaatgaagacactcagcagcactgcgtcctttccccgctcgctgcagggagaggcaatgcggactggtgtggaagggcaggccccgctctgggccgcaggcgctgcggccgcgaaccccaggtccgggagtgtgggcggggcctgcgtgtgggcggggccgcggcgccagcgcccgccacgggcgagggcgtggccgacccggcgctagcccgcccgcccgcccgccggctctcgcgcctc
acggaagatgatagccacatttcttcctcgcccttcccctaggttccctgtcacagttccgcccttactactcccacttccggccagggaacagccacttccacccggaaaaggggCTATAAATAGgtggggcgccagctgtggcccacccatcctgccccgtactttcgccatcatagtattctccaccactgttccttccagccacgaacgacgcaaacgaagccaagttcccccagctccgaacaggagctctctatcctctctctattacactccgggagaaggaaacgcgggaggaaacccaggcctccacgcgcgaccccttggccctcccctttacctctccacccctcactagacaccctcccctctaggcggggacgaactttcgccctgagagaggcggagcctcagcgtctaccctcgctctcgcgagctttcggaactctcgcgagaccctacgcccgacttgtgcgcccgggaaaccccgtcgttcc
gccggggcgcacgcgcgggcgggacatctgggggcgcccacgcgctctgggacgagtgtcgctggccaggcccggactgaggaaaggcgagtgagacactactcgcctggggtgcaaaatttaagggagtgaaaaaaaaaaaaaaagaaagaaaccaaaaccacctcgagtcaccaaaataaacattttaatgcagtattttttaaaaaatcaacaggaatcctccaaagcccactatgaacaaaatagcaaaatggtagagaaaggatctgtgccgctgcgtcgggcctgtggggcgcctcccgggggtctgaaactggaggagactcggggctgtagggcgcgcggatctggggcgcgccctcggtcccggcgcgcccagggcctcccgcgcggggcccggcacagggaggcggggaggcgggcggggcggggcgggaccgggcggcacctccctcccctgcaagctCTATTTATAGctcctgggcctctcccgggcg
cagcctgggcgacagagcaagactccgtctcaaaagaagaaaaaagaaaaaaaaaagaaagaaaataatgaggctcagaatcgatggatcgcacagtcccacaacttcgcagccaagaccagactcgggttcacccccttcccaagtgtggttctgtaaccccgttttgctgccgccgatgcggatgcagagggcagagatggcccatccttagcagagaccaacctccaccctaggcagcagagcacgcagctgggggcttttctttctagatctcaaaagcctgctgtgatgggggatctggttctgccctttccctctctgcctctcctggcccgcctacccgggaCTATTTATAGtggagcctctgggaggggagcggtgcaggccgcccgcgtcatctgatgctgtttcctgcaggagggagaagagcggaaaaaagtgaaactccaccctccacctctgcctcccgccccggggccaaagtacaaagggaggag
ctggagtgtgtgcggctgcgcacctttgggcgcttcgggctgcagcaggtgcaagtggactgccactttctgcagctctacctgtggcgttttgtggccgacgaagaactcgtgcacttgctgctggacgaagtggtggcctctgctgccctgcgctgcccagaccctgtgcccatCTATTTATAGgtggttgaggtcatctgcgagcgcggctaggcgcagccgctgccatgcaccggtctgtccctgcaccccatggcacccaggatctggtctcggtggtccttccccgcaggcaggtgtcaggaccggcctaataaacatgtgtggcctcctcctctcgcttgctgggcgggcctttccgggggcggggttttgaagctgaggcttctgaggcgcccgcgtcgggtccgcccccgagcgccgattggctggtgtgctgggcccagcatgggcagggggcggttccacttaaaaaccctgggacgagagcggtcctt
caaaaggagaaggatcagtgagagaggcatccccacaccctcccctagaactgtcctttccccatccagtgcctcccaaatctctcttagtccccaaatgtatccccgccctaaggggcgatggtgggaggagctaaatgtgggggcggggctcggagtccagcttattatcatggcatctcagccagggctggggtaggggtttgggaagggcaacccagcatcccccgatcccagagtcgcggccggggatgacgcgagagagcgtggtcgcccccagaaggccctgggccatcatgccggcctccacgtagaccccaggggtcgctcactcctgccagctcgccttcaccaaggccaggagcttagcgcacgctcgcctcccgcccccccgccgcctctgccgccgccccctccttggaaaccaagttaccaacgttaaaccaatccccaagcgcaactctgcctcccccacaccccacccgccgcgccgcgcggag
cgcctggctaattttttttttttttttttttttgagacggtgtctcgctctgtcgccaggctggagtgcagtggcgcgatctcggctcactgcaacctccgcctcccgggttcaagcgattctcctgcctcagcctcccgagtagctggaactgcaggcacgcactaccacgcccagttaatttttgtgtttttagtagtgacggggtttcgccacgttCTATAAATAGgtctcgaactccttacctcaggtgatccgcccgcctcgacctcccaaagtgcgaggattacaggcttgagccacctcgcctggcctattttaattttaaaggttaataggaccagccctgaaatcagcctctgcccccgctggccctactctggtaccagcagcgcccagtagcatacacagccgcgtgcgcctccacctccgtccgcaggtgtcgctgtgggtgccgcggctgggcccctctaggcggcgacggcggcaccggaagtctc
taaagacaggtgcacgatactttctgaatgactgcacagaaagcgccccatatgtaattaagtctgttaataaatattcctaaacgttattttgtcttgtatgtagacctgccccgaatacagtacaggagcatcttcaaagtacttccagtgggtgccctggacagcagctaagaaccccggggtaaaacgagtttcctctctactgttacaaatcagaaacctcctccgtaaaagcctcagatctgggaaacgcggatgcatatgccaacttttgagtctcagtctgcgcctgcgcacgtgacctctacacgtctcctctgcgcctgcgccgctcaagttagcgcgaggctactcagtcgagggtgggactacgcttcgcgttttgggattgggcgctgaaggccaaaccggacgacgcggaaatgacgtcacgccgggggccctgccgcgcggtggctgctgggtgccgcacgcctCTATTTATAGctcctctcccc
taagaaaaccatttccaattatgcatctcagggcaattctgtaaacccagagcgtttctgctgaagatcctggggaatcaagacaccgggcaggtgatggagacactgtctcaggtgcgcccaacgaatctcagaggaacctgctggagagtcacgtggaacatctacagtcagtttctcagagtcaacagtgagctgtgttggtgcctgaggggaccatgatggggccaaggcacgtgcccagtgtcgtggacagtgatggtccagaaatgatctagatggtcttgacgctaatgaaatatgggttcagagtgaggagcataatctgtggggacttgttcttcagtgaaaggatcctgtccgcaaacagaaatggagcaggacatgcatttcttcaagcaggattagggcttggaccatcagcatcccactcctgtgtggcagatgggacatctatcttctttctcaacctcgatcaggctttgaggtatgaaataatc
aactgcccaggagggggcggggccccacaggggcgtggcctcggagctgcacggccgtgggcggcgatgagagggttaagccccagagggccctggaggggcggggccgcgggacgggctcggcccaagggaggagctgggggcggaagcggccggcggtctgcgccctgcgcgcctcggcttctttccgcccggctccttcagaggcccggcgacctccCTATAAATAGagtcaaccgaggttcgggggcagcggcgagggctccgggcgagtaagggggatggtccatgctgaggcccaaatggggcgaactcgcgagagtctctggcgacctggatcagatggggcgagggcagatgaagggcccaggagctttggggcagcgaggagggaggagcgggcccgttggcaaacttgggtgaaaggatggggtacctgggtgacgagcccccgccaggattctgctcttcacgccccttttctcccagctcccttccag
atctgaaagggggcttggttgtggggtagaatttcgatgtttggaagggatgtggagggatgttatgaagaggaagcctcacgccataccaccttgggtcttggtgttaagtcattatcaaccattacatttgctttaaagcagagatgacttacatttctgCTATTTATAGtcccttaattcatgattcacacacatttggagggctggactttctgggtttggttatttcccctggtaccaatccccgccttttcccagaaatcacttgactttcccgaaaactcagaaacacaccctttggctgaaaaatagcattaagcaatcggtgaaattccccattcctcctttccccgctggagccctggatagagggctctctggcctgggaggaggacgctgtccttgtttcaaaagcagagggagctccaagatcaaggctgagtttccctaagtcatggtctcccagccccctctgtttagatcagggaatttcagac
ttgtatttctgaggctgcaaaatacatcttcacaagaCTATAAATAGtagttacctaacattccatcctgcacgtacatttcaaggcactgccgcagtgcaatatccagcctttaagcgtcaacgccaacagattggacctagcactgcagggactggaggttggtcaaggtcaggcggaggctgccaggctaccagggtggaggaaggcgccgaggcagaggccagtgcgcccatcgcgcggctcctcggggcacctgctgccttggcgccttttcccttggccttcgcctcgcccgcagcgccctccgcatagggccccgcccgctgcgcgcgcatccccgccccccgggcgatctgtcagagcacctcgcgagcgtacgtgcctcaggaagtgacgcacagcccccctgggggccgggggcggggccaggctataaaccgccggttaggggccgccatcccctcagagcgtcgccggttaggggccgccatcccctc
acagaggacgaagacatctataggggaaacagatcttgaatataaatcctgccaacttcagtttttctagggctcaggcagtatgaccacaggccatccatgtgcctagaccatgctcatccatgagcccatccacgtgCTATAAATAGtgaatcatgcagtgggattccagtacccatggcactgaggaagggtactgccacaaagttgtggcagttctccagctgtagaaggtaggcaataaaaaagcatttcctttatgctggtcctttgtttccttttccccatgggccttataaatagttaatctacctaagctggaaggagaagctttctgcctccagtaaagtttgattcctggaggcagattttttttttaaatccagcaagtgtcagataattggaagggtggagtaacgctgtaaaccatgacacacctttgtcaggacatgtttggaagcaaagagttgaaagaaacaaggtggagagaaagaaaagtg
gatttatttattctctatttagtcctttccctactctttagagcagaaagagaaaatccttgcttgCTATAAATAGttagtgctacactttttgggaaggccactggaatttaaacctggcaaaattccaatttttgtgcttgtaacctgtttagccggcagccagtgaaagctgttataattctttttgaattgaattttctttcgtattgttttaggtacagctcaagctcaaatgatagcgtctctttttctttaaaaaaaaaaaaaagtgctgtcaagacaggaaaactggaatgtaaccagattagccgtttcccgtatacatttgcccttaagcaagatggtgggcgccttgtgcacatgcgcggaagggttgtttcggcggggagttccgccgcgtcggaactcgctccgggcgtggattggcggcttgctggcgggggcggaaccggaagttccgtgttgtggggctcagctggttcatttatgttgttttt
cagtttataagaaccaatacgttttcttccttttcacttacatatttttctttttttgttctagcggcccctttgttgctttatgcaaacagacgggCTATTTATAGggttgatgctacaaatggcaaagagaatgctacgattgtagttggaggcttggaggatgcagctgcggtggactttgtgtttagtcatggcttgatatactggagtgatgtcagcgaagaagccattaaacgaacagaatttaacaaaactgagagtgtgcagaatgttgttgtttctggattattgtcccccgatgggctggcatgtgattggcttggagaaaaattgtactggacagattctgaaactaatcggattgaagtttctaatttagatggatctttacgaaaagttttattttggcaagagttggatcaacccagagctattgccttagatccttcaagtgggtaagtttttgtacagtgtacgaagatcatcatacctccttt
tgtgtcttCTATAAATAGttcacaagacccacaagtgaaaaatgaggataaaccgcacattctacacacgataacaacatagcaagtccttatactgctcttactgtgtgcccggcccccttagcagtaggtactattattattcaattttacaaagaaactaactgagggacagagaggcaaagtaattccctgcaggtactctaatgagtacgtggcagagctgggagccatcctggttgtctgcctcgaaagaccacactctttgcactgcatcgcggcacttcctgcggggtggggggcacaatgggagaagcatctgcgtctaatgctgctttacttttgaggccagaaaaatgggaaggctcccctctgactctggaagagagacgcaaaccgtaatctcaacaacacaatccccacctccaacctcagccgccctggagcctctctcccgccagtccgcccactggaacacgggttccatgtgccatccaggg
gtcggaatgaacttaatgtgttcacagaacagaaagaaacccagtgtacctggagagcagccagggccggaggagaagtgggcagcacgctagatgaacgcagctcttgcagccttaccaaggcatttggattttattatgaatgtgaaaggaagctgccaggggtgggcgttaagcagaggagtgcctcgatctaattgatgtgctaaaaagagcactctgcttaagaagccattcctttcccaacctggttccaacatttgcaaacactgagttcttaaaagtggaatgacgactgggtcagcgggtttcgaatttaaaatgtgcctgggtgctgccaactgcctccccaaaagatagctctaggttttaccccaagggtgccagctcctgcgatagcctgcagcatttggggtgagggtcgggcgaattcgcagccctgggccccagcacccactctctggcccttgctttccttgtaggaccttcgcctctgcatt
gagggcttgggacacctgcccaggctggacacccaaggccagactgttagaactgttcccctttgggtgccccactcccgggtaggggtggtggagaggagggaagggcctctgtaaaaagaggaaccaggctggCTATAAATAGgaggtgggggcccagggtcacgcggccccaacgggccggaaagggctctccctcacccccatcagcacagacattcgggcagggagtgtgcaaagccaaagggcagactcggacataagaggaggcagcttccctgcctcagtttaccccctgcgtgcatccaggcacctccctccccggctgccctggggcccgggtccccagaggcccggggtccctacagtggctgggggagcggaaggcgaagccctgaggggtggcggaccgagtcctgccagcgccggctgggggcggggccgggaggcccgcgctgctaggtccccgcccgctggtttcctccggggtcagccaggct
agcatagtataataccattcttaacaaaaagaaaagagacctgtgtttgtgtgtgtgttaacatttgaaaaaaatctggaaagctctatatcaaaacgtttatagaggcaattttgtagtgttagaatcatagatgatctttccacttcctggtttttctgactttttttctttttgcagtgggcatgtattgctggaaaataccacagacaactgtgaaaggatttcatcaacaacaaaaaaaagataaagaaggaaacacaaaatctgttaaataagatttatgttggctggaggttaaaatgcatttccagagcagagttcagagaaaggctgggctgcttgttgctggctaaaggacaaagggtaagtttcagCTATTTATAGagtgagcagatgaaattcagcactgggatcaggggagtgtctgatttgcaaaaggaaagtgcaaagacagctcctcccttctgaggaaacgaaaccaacagcagtccaagctc
atacctatgtttaatgtcaatggatggaacttattttaaaaagtactgtaatggcagaagttgtgacacaaagtactgcagtgatgttgtaactccaacacctaaatatattatcaagcattcgcgttttgttttgttttttaagtgactactagatactgtgattcacttaagtgaagcgaactgaagcccgtggtcaaggagagacacctgaaggtgaagggacaaagcgagcagggtaagagctcgagcccgacccctctcaaaaaatatagacccggaacgcgcgcctgcgcagaacgaatcctcccgcgcacaagccgggcggaagagctggggcgggcaggggcgggaataaggtCTATTTATAGacgcgatgacgctacgggctcggcgctcttctccaccaatgggcgacgcgtacttgcagtggcgcgctgtgtgcgtcacgccgacgacgcgcgaagggcacacatcttaggacccggaggacgtccggc
gcatcatggggggctctggtactgtgcttctccaacttcaggatgtgtaggaatcacctgagcagtcttgttgagaggcggacactgactcgggaggtctggggtagggcctgaacgtttgcctttgcggttctaacaagctctcaggtgatggcgatgctactgttccctggccccgaggtagaggaagatttaagtaaaagcttcctggaggaggcgcaagtgaaccgcaggagctttcccggacgcccgagaaagggagaaaccccgaaggaattcctcctctctcggggctgggtctccgcCTATAAATAGggtttggtttcccaggctatcccacgtgttcgggcgtccgtgtcaatcaggttttccccggctgggtccgggtttaaaggctgctgctgcgcagggcgctcccatggtgccgcgcggcgggcgggtttggattttaaatccccgcggccaatcagtggcgcgcaggcttttgtaacgttcccagc
aaaagagagaagggcaagtcgctcccttctctgggccttggcataaatcaCTATAAATAGaaagtctcactccctcctcctgccgcgcaacggcgcggagagccagccagccagccagcggaaccacggcctggtaacccaaaacctgcacaccctccagctccccacaggacgtcacgtattaccaccgacgcacgcgcagaagccttcccggggactcaagaaagggcaggcttagcctcctccccatgtcgcccctcattggctagaaactactgctcgtctcggtcgttgttagcagcgaccagggcgggtacaatcttggtcgctaggacacggctaacttccgctttcttccccctctcctaggctcaaactagtcaaatcttgttcactcgaccaatggcaaatcggaagtgggcgggacttcacaagtccggaccaaagaaacgcgagcttagccctgggtagcgcggccaatggccgtggagcagcccctg
gaatttctggcctgcaaagaaaaagaatgccctttccaacatcatggtatgtctccagagcaataaaccaccctcaggttacctgatttctggtgtccaaacccctttgggaataaggtttacatgactaggggtagttgagtggatgagaagctatttccttccaattaggtggttaggtggtggtggaggtggtgttctgaagtcagcagacagaactacaaaatctcacagaacgtgttttccctgctctgaccatgCTAAAAATAGactggggaaggaaactgcttccccaggtcaacccggcagcctcagtaggtgaggggcactgggtagaatacttggggtgccagggaggcattaatgcgagaggagtcaggtgctcagtttttattggagttgggagggcagccccacatcaggaagagaacctgtttctgcaggatggtccggggagaagggaggactccacccaggcttgtgtttgccctgctctgtgt
cctcgggtctgttttgtctggttggcaagCTATTTTTAGcctggttccctatagctgccacccggtcgctggcgtggaggagggagtccgggaagactggaccccagaattgtcccggctttctcccgagtgcccagcgcagcttctggctgagagcgggagcgggctgagtggggacaaagaacgcaagggagaggtagagcctggccttgggcagcccctggcctggccagaggcgcgaggccgagagcccgctcggtggagactgggggtggaggtgcccggagcgtacccagcgccgggagtacctcccgctcacacctcgggctgcagttccctgggtggccgccgagacgctggcccgggctggagggatgggggggcggggacgggggcgggggcggggctcgtcacgtggagaggcgcgcgggggcgggcggggcgggggcgcgcgcccggctccttaaaggcgcgcgagccgagcggcgaggtgcctctgt
ctgagattaaaggcgtataccaccacgcccggctaattttttgtatttttattagagacagggtttctccatgttggccaggctggtcttgaactcctggtctcaggtgatccacccgcctcggcctcccaaagtgctaggattacaggtgtgagccactgcgccaggcctaatttttttgtatttttagtagagatgcggttttgccatattgcccaggctggtctcgaactcctgggctcaagcgatctgcctgccttggcctcccaaagtgctgggattacaggcacaaaccaccgtgcccgacgcgttttcttaatgaatccatttgcatgcgttcttatgtgaataaactattatatgaatgagtgccaagcaaactgaggctcagacacacctgaccttcctccttcctctctctggctctcacagtgacactctgcgagggacccaacaagttcaagtgtcacagcggcgaatgcatcaccctggacaaagtc
cctcttcaggaagagcagtttatttttgtgaaaggaatacttactgatttcaaacatttggaactaaactggaacgtatttttctttccgatttctgcgtttttgaggtgtgtgtaaacccaccagcgcagcagctgggagggcccttcaaaggtgggcgggtggggtgagtgaggcccaggggatagagtgtttgcccagatttgaatctcatttggggaaagtttcagaggcttgggtggctgattgatcattccttcaatggtccttcatcagcacgtctttactgagcacgtgctgtgtgctgttctaggcgctgaaggatagaagtgaagggttcccccctcgtggagcttaggttccagcaataagcaaaacatgccctgcagcgaaaggcttctgggctgccggCTATTTTTAGccaacgttcacaaccgggttccttccggacgcccgtctctagggacgcactcccgcctttggcagggccgctgcccggc
gtttattgtagccaaatcttggtacaaacatgtttcagtatcaccatggcaatatctcctcaatgaaatgggcccaatagtcccatagacagttgttttgggataaacatagaaacacccttctgctgttaaagcttgaaacttgtatctgttttatgagttccttcctcaggaaaggaccttcgggaagtatcaaagaactgaaactcagcagatcactgcaccaaacacctccttgccccaccctagttcctgttttcttacacattgttacatttcctcggtgctctataaaccccCTATTTTTAGaagtcaaggagatggatttgagactgagctcccatctccctggctgcagcacctagttaatacttcttccttggcaatacttggcatctcagtgattggctttctgtgcagcaagaatcagggcctagaccaaacctctggagttttggtaacatcaacagtacaataataaatggaaataaataaaataa
gggccgctgggtgtctgtgggtcctgggcagtcacagaagccaccgcgctggcggggaggagggggaccgatgcggtccatgtcccgggcagccccaccttctctgcctgcgaagCTATTTTTAGcggcgggaggagagaggcgcgccccacccgggctcctctacacctgccgccgcctgggccgattccgcgggcctcgcccggcgcttcagccgattcccgcccagctccgggctcatgggcgcggtcagcagggcgcgccagggcggcggggcgcgacactgggaggaagtgcgggccgcctgcccgggcgcgttaaggaagttgcccaaaatgaggaagagccgcgggcccggcggctgaggccaccccggcggcggctggagagcgaggaggagcgggtggccccgcgctgcgcccgccctcgcctcacctggcgcaggtaggtgtggccgcgtcccctacccggccgggactttctggtaaggagaggaggtt
cgctgcgtgggcgagcgggaggcggggtcagggtggggcctgggcccctgccgacccggtgtcttctcgcccccgcCTAAAAATAGcgcgctcaccgcgggtctcctccggcgccgcctccacgtcgtcctgtaaagggaacgcgtcagccgcgggccgcgccctcagcccctcggcccctgggcagcccgcacctggctcggtcgccgcccgcgctgccgtcggaacgcgcgctcccacgcctgcagccgctcccgcacgtcccgcagccgctccatggcgcgcgcgcccgcccggcctccgcgcttgcgatcgtccagcgaatctcccgcgcagccgtcgcgggggccgacagccaatgcggatgcgcggcgggccgggggcggggccaccgcccctgggcagccagtccgtcgggcctcggacaagcagccaatgggaggcgtcaacgtcatcgcggggcgccgcggcgccgggcggggagcggcggacggtctagg
gagttcccactgcgtgtcggccactggagatttcaaaggtttcttgtttaactcaagctaccaagtaggtgacgtggatagtcttgggacagaggagttgggggagttgaaattaggccctagtttctacataagtgacacggaaaccctctgcacgagttaagcgaagctacatctcaagtttattaatgcctcgggCTATTTTTAGtggctctgggaagagtctgagcacgcacagcagactgatccccgacaaggtgacagggactaacctaacgccctcctcgttggtcctagtaaccacacagagcagaaacgcgggcgaaggcaggagttggagggggcgcccacgcggaggctgccgggaagtgcaatgtgcaaaggcggcggggccatggagactgaactggagaagagcgggttctcggagttaaaagcgagagtgagtgggaccggaggggcggggcatcatatgggcggggctgaggcgaggccccggc
gaggtatttcatcacgtattttcacgagcgtggccaatttcaaaatagttctacaaagaggaaatgcaagaatgtgggaagagcaaaagaaaagctctatgttgcaaaacccatttttgctaacgtgtccagtgggctcccgggacgacctgtttttaaattcttggtctccctgcaccgcgtccctcctttgctgcgctagctttatgacgcatcttggaagaacagggcagatttaaaaccctctcccaacaggcgtcaaacgacatggtgcaggctcgggctggggagcgggcctgcggctgcccagctgctaaaggacttcctactcgtgcaccgccgccggctccagggcaaaccccacgccatttagaaatgctggaagtttctgtctctccctccccctgctcggaggccattccccccacccccagagccccacctcctccttcactgggccctttctaactCTATTTTTAGaaaacccttttcaaaatggg
gaggaggggctggggacccagacttctgggtttgacgaacgggctggggccttgagtcctgggtctaggggaggaagtaggtggggtatctttcttgtcttctgggggattggagttagagtgcctgaaagctgcaaaagctagcagctgagcctccgggtccctgcaggatttttcaagctcagagggcagtctctacatccctgcaagggctgaggctggtgtactggactgcgtctcttccagagacacagactgcctgggcgaaccggtgctggatttggcactttccgaacCTAAAAATAGtcccaagttcctatggggcagctttgggggtgcgtttagcgccgccacggcaaagcaggaggtgggcgatagggggcgccggggatccaggccccgccctcgggggcggagcctctcctcccggactcctccccctctcgctctcctccctcttcccggctccagctccgccgccagctccagcctttgctccc
aaagaaaaggaggcctaaagccgctcccggttgcatggcaacctttgcggtcagaagccagcatggcctgctaggaggtgtggcttacggaaacaagccagttctagccccgcctcctagcaacaagactaacaaagtaccgccccctagcaacgtattatcggaggcggggctcggtttacctagactccaagtgtccagggcctttgagcaggcgcagaggtggctgtaccgcgtggctccgcctccgcgcgacacttttccggggcttctcattggagagcaagcctgtcaagtgctttctgttgtttcggaggcggggcctgctgccctgcctgcactccgattggccccgcgggccgtctacctctggccggacatacctacaccggctttttgtacgactgttggccctggagaacgatcctttggtggcgagggcggggaggacgaaagcgcccactgtggattggacagtgtcaaaaagaggggcggtccct
gccgtctccccctccctgggcccctctgtccacccccttcagccttcagtgttctcggtcacaagcggtgatgtccactgcagcccgcacacctgctcccgcggggccgggacccctgacccctgacccctgcagcgctgcgccccgccctccctcgtgcgcggcccggaccccgccaccctgcaggattgcgcctactccgactgccccttccctatcgtcccaccctgcgcgcccaacccaccggcgacacccggccgcgcccccgccccggtccgtgtgactcggcgcccggaaagacgataccagccccgggaggggggcgctccctcccgacaccagcgctgggcgcCTAAAAATAGcctgcggcgagtggtggccaggttccccgccccgcgccccgccccgcgccccgccccgcgcgtcccttcttgcggggccaccgcgaccccgcaggggactccgaagccaaagtgcctcctccccgccccttggttccg
ccacatcctggactgtcactcacccccacgccacagaaacctgtttctttctcataagctgtggataaggtggaatgtgtaaactactccctgataccaagtttccaggtaaaaagcactgtcaaagttgacactattttccttaaaacatttaaaaacccatacttttacatgcaaaatcaatataaaatcatcagtaacttggtcttttttttggttaaggtttattgcttcagtctctttcaaagaattttttgatacttaaacctttacagaaaaatttataaagttccacagatatcaacaattcataaattccaaggggcttttggatagtttttCTATATATAGataaaaaatttcacttcccatttaaaacaaaaaaaaacacaaagtgcacacacgtacacgaggctaactgctcattacatgctcagtcacagggtgacagagaaaaaaaaagtcaccaccataaaaggaggtctgcacagcctctctta
ttccagacctagaactttttatgtgttattacagtcgttaaaaaccttacctggatttgtgctttgcaatttacgctttcgaacatgcaggaatgtagtttgggcatttgtctggaacttcggattctcgggactccagggtggccaaggcgcggaggtgactcaatgacattgaccggcctggatgcacgtgggttgctgagccgatgctgggaaggtacggggtttgcccggtgcaggccgccggaactcacgcacgcccctgtctctctcactcctggggtcggctctggccggtggcctccagctcagctagcggccggacgcgcagcccgccgactagccctccaggtcctagcgcgactcccggatcccggatccggcggatctggccgaccactcCTATATATAGttccgcaagttagggggcggggcatcgggtttctggctcgtgatttgccggagctcctgcgctccccttctccaccccctccggctgt
ctgggattacaggcgtgagccaccgcgcccggcctgtacaacaattattaagactggcttgtgccaggctctgctgagaatcccaggacacggtggggacacggtggacgcaggctgtccgtcaagggggctagtaagccactaaacaaagggtagccttcagccctgcggcgcgggccagcgagcattcagaggcccaactcgctgtggttgctccccgggtctggtcccgcgcggacgtgggggcggccatcaggactgcccgggggttggcgccctgctgggttccaagccggtgggcgcggacagtgtggcgggaaggccgggcctggcgggtgggggcgcggcctggcggtgggggtggaccttcctggggtggagcccgcggctgtgggCTATATATAGgccggggctcgggcagggcggtgggaaggcggggccttctgagtgggggcggggactgctggagttgcggggcctgcctggggtagggcggggca
tgacgagtaacgttgtttgtatttctctcctcattggatggctgctgtgtcagtcagacacttctctgcttccgttggcgggaaggcttcaggcgggtagcggggactcggtactgccccctcccaagctgggagcagggcgcgtgacgtctcagacatttgttgttgggatttgggcctcattaattattcattaggtacttgaaagctctgcagggattggtggctgagaggcctagtcgactgtttcttagctagaggtacgtgtcacccagtacgcggcCTATTAATAGcataaattattccgataaggagcggggcggggctctgtgcatagattagtcaaatgagcctgggagggagggaagccggctacgaattagcctaagttattaaagatggcgacggagcgcagtcgctccgcgatggactcgccggtcccggcctctatgttcgcccccgagcccagctccccgggggcggccagggccgcggcggcc
acagtaataagagtaacagcaagcgtacacacggccttccaagtgtgccagacaccgctctaacactgaatccgcacaacccgaaaggcaggcctttttttttttttttttttttgctttttgttttttagagacgggagggtctccctgtgttgcccagCTATTAATAGatctgtcggcctcaagcgatcctccggtctggggcccccacagtgctgggattacaagcgtgagccaccgcgcccggccaaggaagtcttaatgtacctcttttcagacaggaaaactaaagtgtagcgcggctaagtaacgtaggaagcatcaatcatgtttctggtcaaagaagcgaaccaagtcaattctcaggcagaagcagcggagattctccgcagccggcagcgcccagggcgcccggaacccagagagcgagaccgcgtgaaggaagtcccgccccgccccgtcctgccctggcctccaggtttccgcttccgctcttccct
cccctcctcctggagcctccttctcagccaagccctagccctcctcctcccactgcccccctaaagccccccaaccagggggcacaggggccagtctccatctgctagtccagactcgctacctccccaaacccaggtgagtcagggccgtctggggcgcccactgctgggacccctgctgactcggccaggggccccctcctggcgatgcccatcttcagacaactcccgggacaagccaggcaggaaaaccacagggcgttttgtcgaaggcttcattataattttatcaatcaaattcttagaagagggaaaaagtctgttctccccaccctcccccctcactcgtccccccccttcactctcactttcttccattcataatttCTATTAATAGacctcaaacaacttcctggactggggatcccggctaaatatagctgtttctgtcttacaacacaggctccagtatataaatcaggcaaattccccatttgagc
gacctcaaatgatccgcccgcctcagcctctcgaagtgctgggattacatgcctgagccactgtgtctggtccatactagcctctttgagtgctgaaaggttatctctgtaacttatttagtgagaaccctccatttgcccagggcattactgcctataatgtatgttcacatgtgctatctcctttggtcaataccacacactacaggtgaggaaactgagtctctgctgggacactgggtcaggaagcaggcagttaaggtcacctgtgcacagtggcagcacagggggacagccttctaggtagccagcctggcctgagggttctgtcacttttacctcccactcagtgttgtttctctttctttcccctccttttaagatccctccaggcccaggatctggggacaacgctggtggggagtgatctgggtgtctgtgcaggaaaccgctgcactgggtgagatgggcatgggagactgtgcctggctgaccagaga
cagtgggacaatggcgtggggagcggaggcgccgccggcgaggaggctccgggcgggccgtgctgagaccgcagcatttaacccggcccgaggcagctgggaacagtgctgcccagggaactacaaattcaaaggcccggggaagggccgcgctgagcagctgcaggcacaggcccaggccaggccaggcaggaccggcccctgcagtctcggaggccgggggaagattccgcctcttattctcgctcccatccggggggcgccatcttgcttcctttatggcggcgaacgaggcccagagaggccaccgCTATTAATAGggcagcacagcggcgggagagctcggagcgcagagggccgcatccccagttcccagtctccatccccggcagaagcaggcggagcgacccggtccccgcccccgcgcccgccccgccccgcgcgcccgcctggcccctcggccccgcccctgctccggagtgacgcgggcccgggcgcga
agggcccctggaaaacccctcgaggccagacccaccactcccaatatccgtaagaccaggggcttgagtctttcctgcagacagatgtgggcaggaacccacccgactcccagctacgtggggacgtggacgaactaacaggacaaattctagttcctggacaccgccctcccagtatcctcgcaattagacacccatgcagcggcactacactgatccgcacacggagatacacagcgacatccgcccgcaagagcatggtgggtgccggagctcccggctgtgggcccaggaactacatttcctagaaggatgtgctagatactcgttcgcgtcgggacgcaagcaccggcccgaactcgctctaggaaatggagtctgacgcctgcgcggcgcaaacgctcccgggaggtgtagtttgcgcctatttcgcgcaggcgcgctttcccgcagcggccgcctgctgctctttgtggcagtcgcagtccttttgtgggagt
aggggaccccgcaaagttctgggtcggcccccgacagccggtgcccccaaactcacagcaaggggtgccctttgccttgtgctgggggatgaggaggggagttggggagaggcccattttgctactctgagtccaggcgttctctaggcaacgccggcgcggtctccactttcccgtttagcataacaatggaaccttcgtgagccgccgcgttgtccgcgagatgccgtttctatggtgacagccgggccgggggcccagaccaatgtgtcagtggagagggtgaatgcaggtcctggtcctagaggcatgaaaaggaccccagaagacactgcctttgtataatccgtttgctatcccgaggtgattcacggagtttctggggattggcgcaggctggcgctgggaacccccgcgccggttacccctttcctcggtggtagaggccgggcggggcagcgcatgcgTTATAAATAGaggcggcaggaggcgggtgggtc
cggtgtatttttcctcactttgaagactggagaatgaatgcggagcggttaggcgggcaggcagtggggacatctggggcgtttgcacctgagaatggcgggggagggttcaggagctggacagaagccaggaatccttagtcccggaggctgcggaacgtgccttagccggcttctaggcttctgcctttggggtccagagggtaccccatttccggccgagaggtgagtacgtgggaatgcggtggggagtctggtgggcttggccctgacgcgacttcctccgcccccttccctcccTTATAAATAGcggacttcggcagtctcaacttacaagtcaagcctctcggtccctggcggatcccgccaggccccgcccacccgtcctaggcccgcctccccgcctttttaagcgagcccccctagctccgattggctgctggagcccggcccccggccacgcgaccaggctgcgtccgcgatgcgcacggctcccaggc
tgttcagcgcgcttagggaaggattctatggactgcacttttaccctggtgtcctgcattcttgctccaagacttctcttaccactctcattcccctaaatgcagcttctgacaccttctagctacgagttcttgggctcctccttcgtgacttccttttaagataatttctgagttacaacaaatcagcatttgaagaaatgcagcagataagttgaaaattcaagtgctgaggaatgtaaaggcccaaaacaatcccgtagaaagcacagaggcagatgacagtcttccgttaaagatttcactgctgtagatttctgagagtgctgtgtagctgtcctctttatcctggtgtttgccacttcgaacagtcactttcccacttggaacttacttgtggctttgctgacaaaacaggaagtgatttgaatacagtttgtttttatgacctttcaacctcaggaatttgaaaagttttagcagtggatttacagccttgc
ggctaaatcagcagacaaaacaagggggagggcacaaggccgcggcggcggccagcctggggctcgcatcccgctgggcgacccctccggccggagccgggggggtcacgcggccccggaacaaagcgccgcgggaggagctgccctgagccgacgggcaagcgctagcttctcgcgggccagagcgccacgtgccaggatccgttgaatgcgcggtgcacgggcgcagcaacggtagccgagtagcccccgcacctactgccgcctttggagacccgcacagctacgcccgcggaggccgccgccggccgcgccaacgcctgtgcgcctgcgcgcccgcgaaagccccgcccccccaggctcccagcgcgcggggccgcgcctcctcatggccgccgccgcagtgtgtggtatttagcgggggcgcgcggcgggctcgaggacgcgcgaaacggcggcggcggcggcgcccaggggggagccggggcggccgttgcggg
atcatcgatgattaccaggtgttactggaaataattctggcgcggttggacaaccccccaagcacccgggggcctacccaggggaggggtcccgctgcgtgaagggaccctagggagggcgacgtggaccacgacagacaaacgggcactcgaagacccccgaaaatcggccccagcgagccgcccccgcccccaaggcacgattgtgggggcggggacggctcggggcgcgcgcagcgcgtacccgCTAAATATAGagccccgcccccagaaggacgcgcgcaggagggggcgtggcccgaggctcaccaaccaatctccagagagcctcttcctttccctttccctttcaccaatcaggcgctgggaggggcgggcgcgactttttttcccggcggccccgcggctctgcccctcgtgcggtcgcgttcccggcggcgcggggggcgtggcctgggcgcagcatctataaaggcgggcggcggcagaggcgccatttt
agacctgagcctatggggagtgggtgtcatgggcagagaagggggatctctgtccagcctgtaactagcttacttgctaaaaggacgagccgggacttggggagaggaaagggagaattcagtctcacggggccagaccgaattcttctccagagggcagttgctgcttCTATATTTAGgggtttaccccgctgcctgcctccccatcacgtactccccccgcaacctcgctctctctctccttctcacacacaccctcagctccggacctcgcctaccggtcagcccctctattcccagacagctaccgctactcccctggcgggtagggcggggtgtcggggatgtaaggtccgaggaagagggtgggggattcccctggtgggggtggacagacacgtcagcccccgcagcagcgtggaccgggggcgggagcgggggcgggtggaggcttaaataggcggctctggagccagagcccagtgcgggctgagaaggcg
tgcgtgccggccctgggaaggaccgcagccagcactgtcagctggcgctggggggccgcgcgcccggagggatccagggagactctccctgcggagtcccacgcgccccgggacccccgctgccctccttgggagcggtccccagcctgctgctccgccctcagggttggctggcctctcggcctgccttttgctcagaaccctgtgtcattttctccctctggaggcccgagactctccctgtcactgtctgcatctctgtccccatctctcaatctggcacaatcagaatccgatacgagctaaagccatcgagccggaaattccaggagactttccttggagttccatgcgccccggacacccgcagccctccttgggagcgtaaccagcctgccCTATATTTAGagtagccttgctgctcgcctgccttttgctcagaaccctgtgtcattttctccctctggaggcccgagactctccctgtcactgtctgcatc
cttcaccacggagccgcaagtaacgacacccaggctggacgctcccacagcgctccacaaaccccccaacaacagcagaggtactacagccatcctaactgtatcgcggagccccaaatcttcgaagaaaactcggcccctccccggaaccggaagctaatggcgaaaccacggagagaaggaagtgaagaagcccgagtctgatctttatggtttatttgactagagcggcctgagaaaccggctgagcctggttacttacgatactctcgctctgttccaggggctcagtgacagctgccttcctgagccgcttcggttacctttcgcacccacgagacgaaagcttccgagagcgggagagagaacaagaaatggcccgcccactcccgTTATTTATAGgccggaaatgacgtagcacgttgacgcagcagcggcggcggtggcggcggaggggccgtgcggtgggtccgtactatcttttcccagtctcggttcga
ggattagacgcaccctacgaagCTATAAATAAttccggagcaaccgcccgggccgtccccctttggccccgcctccgagactctttcccgccaaaggccgttatcgccgcagagcatggtgggacaacgctttaggctaggtttcaccaagtgctttgaaggcgccgagttgctttcaaagatcctcattcctggagaaatcgaccatccttcaagacccgacctggatgactagctcctttaacgaaagttcgttatttaacttttaccaaacggctggtcactctgttcgcaaaccaccccaagctgggaacgcgggggacttttttacccccttcgtggggagggtgacgtcgcgcgtgcgtgcgcgtgcgctgaacgtagccctcgcagcacccgttgcgctcccgcgcgtgcgtgttgggatcgaatcgctgtttccttccgcttctcttcctctgtctcccccccatatccgtgcgccgagctgataaaggcgc
aaacttttgaaaaatagacgcaggtgccctctggatgctttgctgcttcttgacacctgtcgtataatctgtaatgatgtgatttctgcgattccttttcattgtctgtctttcccttgctcacagtaagctccctgggggtaagggcgggtcgtcttgtgtcgcattttgtctccagcggagatccgttccgtttggaacggaagctggcgcacagaaggctctttagaaggtcggtgtgtgtgttgcggcagaaggtagaggccgaatgtggccgcgggtggcgtgttgagcgcggagggggtcgtgggactcgggaacctgtgcaggcggtggagaggggcgcagcggctctgccccgtgcggcccgcagatggcgctgcaggccaggtcctcgccgcgcgccagcctggaacccggaagcggcagcgcggcgcgacccggcgggcgggctctgggcgcgggaatcccggcggatcccgggcgggcggatgaccccc
acaggcccctgccctcacggcgcccctcttaggtccggcagttcctgcctccttctgatccagaagtttctctggcctctggagccggggcacacctcatgcaaggacagggtccaaattcctttgtccttggatcccacttggctgacgtcaccttcctgtactcagggagtttccccagccagctgtcccgagtctggactttccctctgcccctccccactctcaggctggtggggtggggaaagcagcccattcctgggctcagagactcccaccccagctcagagggagcaggggcccagccagggacggaccctcattcctcccagggaccccagaccTTATTTATAGtcgggtaagtctccatctctgtctgtctctgtctctgtctctgtctctgtctgtttttcacgcactcagcaaggcctcctgccctgagagaggctccgcccactaccccccactttccccataaaaccagctgagtatttgtgcca
gataaaagcagggcaaggttctgcaactccaaatcagggaggcgcagctcctacaccaacgcctttccggggctccgggtgtgtttgttccaactgtttaaactgtttcaaagcgtccgaactccagcgaCTATTATTAGcaactctttatctcgcgggcgagagcgctgcccttatttgcgggggagggcaaactgaacgccggcaccggggagctaacggagacctcctctaggtcccccgcctgctgggaccccagctggcagtcccttcccgcccccggaccgcgagcttcttgcgtcagcccggcgcgggtgggggattttcggaagctcagcccgcgcggccggcgggggaaggaagggcccggactcttgccccgcccttgtggggcgggaggcggagcgggcaggggcccgccggcgtgtagccgattaccgagtgccggggagcccggaggagccgccgacgcagccgccaccgccgccgccgccgccacc
aaggtgggatcgaccagggtaggagacaggaaaaaaaaggagagcagcgggtgggggcgaaagcagggccgaggagagagcactttggacagaacccggcggggaaagggcggcgccgaggcttgtcaggggcgccccgcagcgtcccaggcgcacctgttgggaagaaaggaaggggcttcccggtgttcgagggaaatccagtccggaggggctgactcggagcttggTTAAAAATAGgagccaccgcctcctccccagcggcggtcaaaaccgggcaagcgaaggggcgtgaccctggtgctcaggtttcttcctcctcacctgggcaaggaggggtgggggccacgacttccggttcaggtgagtgtcccttcggtgacgtcaggtcatcctcggccgcccctccggtcccgcctccccctcccgcgctcccggggcgcgcgggccgcgcccccgacgccctacatatactcaggtgcgccccacctgtccgcccg
actactagagtggggagggaggcagggaggggctgaaaaacttgggtactatgctcagtatctgggtgaccagctcattcgaattcgaaacctcatagccaggtaacaaatacgcagtgtaccccctaaatctaaacgttggaattattttttaaaagaaagttatgttccatgtatttctaagcttactctcctaaaatggttgaatattacagttctcaattatttatctccatgtagaaggatgacagggactgtgcgctagtgccagcctccgctgagagcgccaagacattacagcaagcgacggtaggagagcttgtaacgtgaagcaccaccacacctctgtacttcaaacttaaccacagagaccgactcccaaaccagcaagtgcgtaagcgccgccgcgctcaccacccgccccgccccttccgcatgctaatgccttcttccggcagccttagtttcttccaaccagtgcagctccctgttccgcgagc
ccttgtggtcagagcctggagtgcatgggctgctgggggcctgtgggctgcactgggccagaacccctggcaccttcaagactggcctggagccagcaggtaggtgacctttccagggcctgcctatcccagctttctcctccaatccctcccctctcttgcctgggtcaattagagagagcttgtctgttggctgcctggcagggtggagttcaggggcaggtcaggagcccagtgacagctcggaaaaaaaaaaaaaaaaaaaaaaaaaacagaaaaaaaaaTTATTTTTAGacaaacccaccattgggcctttcccctttcattcttctgttttctacacagcaaactcagtcgtggctttggagatcactttaagcttgtctccagctggcacactaaggagggtaatggagaagctcccccacccccaaccccaccccttccttccggaagcaaatctaagtccagccccggctccagatccctcccacagtgga
tccacctgtggcctgactgatatgcagtacaatattatcactaaattgctacagacagtgtgcttttcattgttgtcacagaaatgtatttggttagttatatttgttcatatctcatctgactttccagtcttccctcactttgtacagtcatatttgccgagtcaagtaaaagttataacatttaggacacaatgcccgacttactataattaccattattatcttaggatcattacaaaacagaattaccacttagctctcaggccctacctccttcagcctcagaaacgttaacgctaccttgcattgctgcttttagcaccgcccctaataagccccgcccctggggcttccgcggcggaagcctagcgtccgccccacccaccccgagcccgaggcggggctgtggatgtagccgctgattggctgactggggcgcagcttgacggcgtcgggctggagagccgcagtcccggctgcagcacctgggagaaggc
tgactgagatctgggaggtctccaccttggtggaggtggaagaggcggagggaagaacgttcctgggaaaagtggctgcatatgtccccctaaagtcaccaacttgcccagaggacactgtgtctgcaggggtgtggatgtgatgggggcgcgcctgtactggtgagcgcgatgcttcgcctaggtgaacgggacaggtacacgcgtggggtgggatggagtgttcatatatgtggcttgtgatatgtactgaggggacgtggggtacactcggatgaggggtctgtggacatattcgtggcgcatgtgggtatcgctggtgtcccgaggtggggagggagaatgcggagcgcgtgcgtgcggggggcgtccagtgtccctgaacctggcgtgtgggggctggagcttattgggaggcgagggaggtggccaggggagccgggaccgtgcgtgtggccaggccggtagcgcccagtaagctccacccgcgggcgctcccc
ggcactgagatgggggggaggagggagagagcgcgaggggggaggggaaagcagagaacgaaagaggcggaggcggcccccgaaccccgctctggtcttcatcatcaccacccctgggtccccagttcccacccacacaccaacctctaacgataccgggtaattttcctccttcttccctcaaacggctatagcgagacggtagacgacgaccagaactacttctgctcacgtaagcgagtaatcacgtgagcgcctacgtcatgtgagatctcggtcacgtgagcaactctcggcttaaactcgggatcactaaggtgccgcacttccttctggtatggaaatagggcgggtcaatatcaagaaaggaagagggtgattggttagcggaacgtcttacgtgactgattattggtctacctctggggataaccgtcccagttgccagagaaacaataacgtcattatttaataagtcatcggtgattggtccgcccctg
gtctctacctctgtcttgttttgtcctttggggtcccttcactatcaagttcaactgtgtgtccctgagactcctctgccccggaggacaggagactcgaaaaacgctcttcctggccagtctctttgctctgtgtctgccagcccccagcatctctcctctttcctgtaagcccctctccctgtgctgactgtcttcatagtactttaggtatgttgtccctttacctctgggaggatagcttgatgacctgtctgctcaggccagccccatctagagtctcagtggccccagtcatgttgagCTATTAATAAtcaaagatagactcaagatagtagtgtcagaggtcccaagcaaatgaagggcggggacagttgagggggtggaatagggacggcagcagggaaccagatagcatgctgctgagaagaaaaaaagacattggtttaggtcaggaagcaaaaaaagggaactgagtggctgtgaaagggtggggtttg
cctgcaaagagccacccctcgctaagcccctcccatcacttgcacagccccacccaacacagcacgccattccaggagcccctcttttcaccagcgcagccccgcccttcaccaggccccacttcatctgcatacacacgcctctcgccacgccccacttctcgcctgcccacttccccctcctatcatctgtccacatcctgctgctggccgaaccccgcccctttcggcaagacggccccgcccctttctacccgtaccacgcccctcgccttgcccgcctccttcggcacgtcggccccgcccctcccgcccatctccgtccgcaccgccctcccgcccgtcccagagcagtggaggcctacccttttcacctacagcctatcgcagaggacgtcgctgttcgcgttgaccaataggagtggtagctgtcacggcaagccccgccccgcgccctgcgtcgggttaagagggggttcctcgccagccaggtgctcgtc
aactccgcggtccctgaacttccggtgctggcggactcctcgctccagggccaccaggagccgcggcgtgagtgcgtgccgggaccgagcgcggggtctctgaggaactccaaggctgcccaagcctacggacccagccacattggcgaaccggagaccgcccgattccaccacccccgcgctcccctcacagccggcgccaaaaacgccagtcccacgacgcaggccgggacccgcgcgcccacggcccaatcagcgcggaccttgcacaaagcgagccccgcccccacggcgccgttgccagcccctccccctcccgtggccgcctcggcccgcctactccccgccccgcgccgttcacggttagaggctcgcgattggctcatggggacggccgcgagctttggttggtcggcgcggagtcacgagggcgccgtcgtcgcctttccacaggcgattactgggcaggctcagtctttcgcctcagtctcgagctctcg
ctactggtgcactggtatagctggcaaaggaacccatgaggcacatggctcctaaaggtccagccacccagcaaagccccctccccgcatccacacaggggacaagggtcaaaaggtggggacatgccttcactttcctcacctgacaggccctggtctgctggggtcagcgctgcagccagaacccgcattcacccgcgacgcagcctgtgcaggggaccaggggttttaggcaggatcagcagggaatctgcataccagctccacagtgcactcaggtggcagatggggaaactgaggcccaaggaggggcggggagcccttggacggggcggggcactccgcccggggcaggcaggggcctttatctgctgtcctgcccctcctcctcccccagcggcatcctctctctagcttctggcgctgcccactgtaacccgactccggcatttgcgtttggggcgccctccctgcgccgggggcgggagcccagcgagcgc
acccagccttgacactccaattaaactttatttacaaaacaagggggccggccagtaggatgtagtttgcccatacgacttttttaaagtatcgcattgactactgtttatctcgatgactgaagggttcttttggcatccctgtagcaaatgcgtctcaccctagtcCTAAATTTAGtccaagggtttttgtccaggcacatcgtgacctcacccttcctcccctctccgaggcctctctcagggtccagcgttcaagtcccgggtgttctctggacccgccccttcctctcgccgggtcaggtgccgagggcgagcacgggcggcgcggagagcagtcccggcccgccctccacgactcctcctcctgcgagctgggccactcagcggctctgccgcccagcgcgccggggcccagaccccgccccggccccgcctccgacgcctgccgctccagctccggctccccctatataaatcggccatttgcttcgctccgc
ttaccctgcccattgtgtcaacagtgccaagactgagaaatcctgacctagatgaaaaagaCTATAATTAActattttgatcatattgaattgggttctgtagagtcaagtccttacagaaataaatttattatctctggatgctgtgagagacttaaacagtcatgcatacacacacactcaatgactgttacatttcctacaggcaggagaagcatatctgaatggtctcttgtactcatccaatgcctggcacagggctgggattcagtttctcaataacacctctctgggaaagcctcacttaacataaaaaggacctcaaaactgagggcagcccttgagctgcacgaaaaggaccaccttatttcacaaatgtgaccaaagtgcagcaaaggtgagtgacagcacagtagagccccgcccacctgctgagccatgccccttccctgtcacaatggccaaggccttaaatacccagactcctggcccccgggcct
cgatgtgactgtctcctcccaaatttgtagaccctcttaagatcatgcttttcagatacttcaaagattccagaagatatgccccgggggtcctggaagccacaaggtaaacacaacacatccccctccttgactatcaattttactagaggatgtggtgggaaaaccattatttgatattaaaacaaataggcttgggatggagtaggatgcaagctccccaggaaagtttaagataaaacctgagacttaaaagggtgttaagagtggcagcctagggaatttatcccggactccgggggagggggcagagtcaccagcTTATATTTAGagggattctccgaggaaaagtgtgagaacggctgcaggcaacccaggcgtcccggcgctaggagggacgcacccaggcctgcgcgaagagagggagaaagtgaagctgggagttgccactcccagacttgttggaatgcagttggagggggcgagctgggagcgcgctt
gccgacgcctcccgacccctccctcccggggccccgcgcctcccctcccccaccccggaccccggacccccagcccgggctctagaagaccagcctgcgctcctggcgccctcatgtcttcacgggactccccgcgccggttgacgtggtgtctcgttcggatctccaggcaagacctcagctccggcagcagcatcagacaaaccaatcttcctggctcccaaggcagtggcgcccagaggaggcgcagagcgcggcagctgccgctgagccgcccgcagcgccccgggcccgcgcagccccagccaagagcgcgacgcgcgcagccctgtcagccccccacccaaagcagcggcggctgctcggacctcggcttctgggggtgcgggggcccggcgggagagttgccggcagccctcgccctgttggcggcggcggcggcgggagtcttggccgccgcctccagcgcgcccttgctgccccgcgcgaccccaggattg
cgggtagagatgaggactggaaccctggaatggaggcgggggtgcctgtgaactaatggctaggaaaggcactgaggtttttgcattaacctgggttttgcatttccctcccgcatgggaaaaaaaaaatcgagtttttcctaagaaccgttttatggagccggtcgaggggataggataatcgactgcacgaatctcgcagattccgcttgaggagattctctctaggtcactagtgccctggagacgaaccctgggattagTTACTTATAAgataacactgcaccccaagatgcctcggttcttccccgtctcctcattggttggaactcgcccccaaatttacagcccctttttctaacccacccccagctgcgtggccctcctttgtaggggtgtgaggattgagaagccaaacagagcccacctcgggctgaaaagagctgaaccccctactctgcgccgtaccacggtctaggccttccagtgccagagcacct
gcactttcaggagcccagggcactgtgCTATTTTAGAgatggctagtacaggttataagccttggggaattatttatgaattctcaggatccttcagttcgccgcatccttctccattatttgaatattggaggctgcctgaccagaatcttgtcaggactttgctccttcatcccaggtggtcccggctgactcctgaggacgttacagccctgaggggaggactcagcttatgaagtgctgggtgagaccactgccaagaagtgcttgctcaccctaccttcaacggcaggggaatctccctctccttttatgggcgtagctgaagaaaggattcataaatgaagttcaatccttctcatcaaccccagcccacacctccagcaattgaacttgaaaaaaaaaacctggtttgaaaaattaccgcaaactatattgtcatcaaaaaaaaaaaaaaaaaaaaacacttcctatatttgagatgagagaagagagtgcta
gggtccccagaggatctggagatacctggggactatctaactagctgattcccgcgtggtaagaggctctcaacctcgccaccacgtggtgccaagggccgggaaaagggagagcgggcaggagggagctgtatcaggggcatttaaagtgccttgacgtcacgcactgccaggaactcagctgagttttcagcaggacattccggtcatcttccctccctccccccgggcttctgtgcccaagtcctcggctcttccctcgctgtggcggagggaggagcaccgaactgtcggaacagccagcacaggggcgtatcagtctcctcttggctccgccctttctcctagctgctctcctcattggtcagtgggcggggcttcggctgtaccgcacacgcactgggacctctgggtggccgaacgagctggcctttcatgaattatgcatgacggcgtgcctcggccaggctggggctgggcgaggattggctgaaggggct
gccaagaggctctgctctgggcccctccagatgcctgacctgggtctgtggctgccctgtccttcttcagtgctcctcttcccgctgggtgaggaatagttcaggacagaggagctaagttcaggttcattcataggacaggtgcctatttcgctcacggcccaggaatagagacttgccgggctcggcccttcggggagttggcagacggcagaggggaggctggctggcccaggggatgaccaccggtggggtaagcacagacagaggggagcacaggcttcccccagaagactgagaggccccccagaggcatccacagaggaccccagctgtgctgcccaagctgggcgaccgccaaaccttagcggcccagctgacaaaagcctgccctcccccagggtccccggagagctggtgcctcccctgggtcccaatttgcatggcaggaaggggcctggtgaggaagaggcggggaggggacaggctgcagccggtgc
aagcctaactgggtttattttttatttttatttatttattttttgagacggagtgtcactctgtcgcccaggctggagttgcagtggcgcgatctcagctcactgcaacctccacctcccgggttcaagcaactctcctgcttcagcctcccgaatagctgggactacagacgtgaactaccacacccagctaatttttgtatttttagtagagacggggtttcaccaggttggccaggctggtctcgaactcctgacctcaggtgacccactcgtcttggcctcccaaactgctgggattccaggcgggagccaccgcgcccggtcaatcgtaactgggtttaatcagctccttagcccaggccttcccgtgtgacgacctgggaaaacctgtttccacgcgcaggtcccggaggtcccgagagccaggagatgacgcggatgaaggaggggcgggcgcccggcccagatcccgcagctgagagggcggaagccttggc
agtaaatctaggctttagcacaagtcctagaataccagaacggagacgtgctttcttggaccttaaacgaaataaaattaggccaagtgaagcaagtgccatttaaaatagtagctatgaatgtatataattaggatttcaagaactgaatgaaaatataaatgttttaaaaatgggaagaaagattcacaataaggaactagactgttgcagggtgggggtggggtggtgggtggcatggggaactctgaaaactcattagttgaggataactacgcctaccaacagaatgcagaggtgcaagactgagctactggtgcctgagttctcagcgggccagaaggaaggacggtagggtggaagggctggagtctcagttctgggaagtctccctcttatctcgcagaatgcctgtccctggataaagatcattagtttgagtttttccaagatgattctaggaagctcctgctggtaactaagtcacccatcctggggtg
gagcgtcagattcaacatggaataaggccttagggacagcgtcccagaggcgctaagggaaacatccccaaccctccacattgggaattagcggactttcgaacacaaataaaatacaataaatccgtaggacttaaaagggcaatgtatttttaaaaattatttttaaagtctctctctttgaacagcatccgccgattcgacacggcaCTATTTTAGTgaacttgttcccgccaagaccctaaaggtaaagcgggtagggataacctccagagagaaggctttgtaaactggaagtgactggcgcgagtggctttcacttatacacaaacacagcgttttgtcatctgggagtgctgaaagtgcgggcgcgaacacatttttagatgggggtgccgggaggagcggatgcagctggagcggctcccttggggtgccgagtggcaggtggggggcggtgagggtccttgagggcgggccttagagtcttcagaagggca
ggtcctttcaaaggtgagtgggggagagggcggggccgcaggggttgcgcctctcggctgcccccggccctcactacctgcccgcctctacccgcaggctgcttccacgtgccgcggtgcctagccatgtgcgaggagatgctgggcgccctgctgagccgccccgcccccgccccctcccccgcccccacccccgcctgccgaggcgcggaataaaggctgagtccgctccacctgcggctgtgcgcgcgtctgtgggctcgcgggaggggggctgtcgcgccgagggaggggccggctccagctccggggcagcgcccgccccgcccccaggcccgccccgcgctgaccggctccgcgcattggcccgccccgtgcgctggcctgtcccgcgcattggccaagcggccgggaggacgggcccggcggccgtgcacttccggccggtggccggcccggcgcgcaccgccccttccgccgtcgcccagcgagcccagctc
tttcaaaagcaggcacagccatattgtgtctttcctcatgtcttctgagtcatttatgatatctcatgtggctggttatcaatgaactgtgtcattgctcagacatggcgcccctgctccgtcttttgtgtttgagatggaatctacataaatatttgctgatcaagtctcctgtgctaagtgttgggggtacaaaatatggaaagtctttgatgtcatgaacctcacactctagagatagttggatacacaaaaacttttccactctaacttcttgtcttttcattgactcatctacatATAAATAGATagcaacctgttttgagatggattagatgtaagttaaacttcttttgatacaaagtcatttctttcctggagtaaaagtaatgacactttttatgatacccagtggctctcgaagagcaataaaaaatgttaatggttaatgtttgactgaagctgaagggagaggctgggaggcaaagcagggaagaggg
