# Supplementary material for: De-Novo Discovery of Differentially Abundant Transcription Factor Binding Sites Including Their Positional Preference
Source: PLoS Comput Biol. 2011 Feb 10;7(2):e1001070. doi: 10.1371/journal.pcbi.1001070 (PMC3037384; doi:10.1371/journal.pcbi.1001070)
Supplement: Dataset S1 — Benchmark data sets. (0.42 MB ZIP) [file pcbi.1001070.s001.zip › benchmark/MA0054.sites_petunia.txt_e.txt_bgonly.txt]

acaaaatttaatgatttaattagaaatgaacgaaagttgattatatatttcatcacctagtaaggtgaagattttgtttttcaatacttttgcacaactgggaattttttctgacatttttctcatttttaaaagcttcaaagcattagttttagttgaaaacgaaacaaagaggaaaataaaagttatgcgcacatattctagtgaaaaattgtattcaaagggaatttgatgggtttaggtaatggaaaatctcataacattgtaatcacctaaaacttttaatcattgaggtctaaggaattttttttgcatcattttgttttgaaatgcagtatgatataactaaaaaacatctttacctaccaaaagcatctttcatatggtagtgggattgtcatattttattcccatgcttttgataattaagtgaatagatgtttatttggcacaccaaaacagtagtctgtttgaaaactgtctgaaaaaaaagagtccaa
ggatttaagcaagaaaacgtagaatttatattcgagcagattgtttagctaaaaaagcttgggtttgaaattgccttttctcccatataagcacgtcggttcctaaataactctttctagcggagagtgtctttccaataatttaataaaaatggtgtttgtatatcaaaaaaaaaagaaaaaagaaactgatcgagatagaacgtttgcagttttataaacaatttaaaaaacaaaaaaaattaaactcaatgtattttttattaattcacaaacaataataaatcataggatcgaatatttacacggtatcaaaacctactcgccgctactatataaaaattgaagtcaaatatcaaccgcaattattaaaccagcaagacaataattcataaacttaatataaacataaataaattaatgttacacaacgatatatggtgagggttattactatcttcttcctctcaaaacacatctcctaaccttaagctttagac
atttgacgtcgtataacccatatctagaagatttcgctccatattaattactcgctgtcaaatacactctagaagtgacctccatcacactctcattaatatctctattagacgtacacggttcccgagcaacgtactcaattgatttggcagataaaataagtaagttaatgtttatttgaaaagattgttagtaaatgcgttgacccctaatatagcactatacatgaagccatattgttccacttatatgcaatacaaacagacgtcaactcaatcttctgtcagaaaacgtaatgagtattttatagacgtacacggcgcgattatgagaggtacacagtagtttgtttaaattaaaagttactaatatgatgcactaaatatacatccacgtcacccacccacttacattgatgattattctcctctttaaaactcatgtcaaacacacttagttgaatacacgaatccgtctaaacctcctcgtttgaaaaaca
tgacaatatctagattttgaatatcctctagttatgaataatatacttatcaagtacttacattctaactttgaagtttctataaatgtaagtattaatgtcattgaattgactcaaaagaaagatttgtaatagacgtgacatgccctaataaatacactctcagtcggcgtaaaggtttataactttggttgcatcgtaaattgcaaatttagttatagacgtacatgtgtatctctatacgtacataaatctatttagtctaaaattgaacctaggtttataccggaaatattttatactttattcttatcaaataaacacagttaatggtctcttcttttaataccacctactatatgtaagtggaacgtctaacatttacttagttgtctcctcgccattagttctatatactgtaacatgtttactccacattacacattcctctaactacgacaaatataacctaaatacacaaacctccgttttatttggta
tatgttttttttccagcaaactgaaactattattgttactttgactagttttttttttcttaagaagttttttccatatttaaccatttctattattagattttgatacatattaatgtatttttttacattaaaattttgtttcgtgatttttttctatattggattaaattttgtatcgtgttaattaaaatattatgtcatataattttattatataaaatatagtttttaaagttagtaactcgcgtgatcatatgatacatgtcaaattatcgttcatatgttgatatatgtcaaaaaaaaaaaaaatcttttttcttaaataaaataatggagaactaattgcgttaatactaaaatatcaacgaagtcgtttgattgtaatgacgaaggatttactttcctaaaataaacgatcatgctcacctctactatacatattcttcagatactcataatcttcttttctttcaacaatcttttattagtttattatg
gtttgcgagttcactggttcgattctttccaatgttgcagttggaattattattttttataaaaaacataaaacgaagtcgtttttagaattaaataaaaaattttagaattaaataaaaaatgtaaacgttgacttagttctgttaaattggtccgccagttgacttaacgacatgccttatttggcaaagtcaacgaaagttaatgatttaataggaaagtcaactaaagttgataatttaattcaggagacccaaagttagtgctttgtttcaccacttttggcaaaccgatgatttttatgacatttttcccaataatatattgtgcaatttgtattatctgatgtctttctaaatttactatattcatatcaaaacaaaaaaatatattattatccaaaattcttttggcccatgggccataaaaccaaaccctagctggagtagaagaaagaaagaatatttgtcttggtggttatagaagaagaatcgtaaag
ggattttaatgtattcagattttatgagaagttacatggtccattatagacttatagtttattactcccttcatatcaagataatacattgttctaatttatatactttcatatctcataatgaatcgttatattaaataaaaagggcattaataagttaatgtctcttgaataataaatttgtatattttaattgtagttgatcttttttgttttttgtctaaaattgtagttgatatataagaaatcagttcctctatacaaaaacaagtttgggtaagcaaaatatatattaatatggggaaaactattttaagcatatatatactaaatgttatgaataaacatagattgcctttttaaaaaaggaaaagagaaaggagaaataatacagaatgcatatccaaaaagaacaatcatagaagattattaatattaagggaaaacttttattttagatgagaaataaattagacaaacatcaaacaactagcaaaaat
aaaagtttatttagtatgtctctttaactttaaagtgatgttttaaatattttgttttgtgtcatttaagttttattttcaagttcctatgtaaacattaaatgtttttgattttcttaactatttctattttaaaattttttttattggttgaattagttttagttaatgatatatttgtgtaaaatatgcaagctaaataaaatctatatcatttttaatatatgttaaaaaaccttaaacatcaattaaaattaaacagagaaagtatatattaatggcaagagaactattctaagcatgtagtacttaattgtagtggataaacatagattgccttatctaaaaagaatagagaaatcatatagaatgctacgtgataattgaagattattaatactattttttttttgttaagagattattaatactattaaccattgttttttttttttaagatgagaaacaaactatacaaacatcaaacagcgagcaaaaac
gcaagtgtccaaaagcttactatcacaaataataaaacaaaattctattataataaaaatttgtaccgacgaccccaaaaacaatcaaaaacaaaattctttttgaaattttcttggaaaaaatgggcatccctatttttcaagtcatcaaacttttagaaatatctagtgcttacttctctataagtcttgtgggattgtttttattaagaaactagtgtaaaacattcatcaattaattgaaataagaatttctgatatataaaaaaacaaggactattagcaatagttgaacttcttgtacgctaacagccataagaaaatataatagtcagcttacaaaacctatattataatgggaaatcaaataaaatcataaattttatatattttttaaaaaattaggtgtatataaaaataactctctctatatagtataatggaaatatataattagttacattcttacttgttttcttcttcataactctctctgtctt
gtaccgctattataatagctaccattcaatccaatacaaaaacaaaaaacaacacattttctttaacgaaaaatggctagatatacggtacttatacttttcatataaaaaaacttaagtaaattctacgaatatttgcttcaatatgatgttattatattaaaattatgatacgcatgtaaattgtaattaaaccataatttttgagtattcatataagattatttttgtaaataatattttttacgaacttttttactaactatagagtgttatggataatttacattagatctttgacaaaaatacccaaaagaatgatgtgacctagaaaaataaaggaaaaatgacaacaatagcactcaaatattttgtggacaaaaatttttttttcgaaaaaatattgtcggaaatatttggcgatgaatttgtgtattttataattttttaattttaataatttaaaataaaataattgtttaggtattatttatgtccaa
ctttgacgtgattgcatgactctctacctcacagcttgaattaatgtaagtggaaatattcttagtcttacttggttgcatttgttctctctctctccattgttttgttgatgaaattcttaaatctcatgattttgccggggttagggctttaccttgcacctatcaagaaattattaacgtgaaacgcctcttctttgcacatatctaaaaagagcaatccaaatagtaaaaagattagatgagaaatcctagtcctcaaagagaacttgtgcactaagacaatttgaaagattcaacgttttttttttgtcaaacgttaaataaatgaattttgagaagaatgataattatccatatgggggagagaaataagaaaatttgagtggacagtagttttggtcccaagagaaacttggcttctatacataagtccaaaagaggtacacgaaattctggcttactagaggtattttgtggttcgttcactctatttccat
tacgagttgtctcgggtgagttctcttctctctttcagggtttttgaagtaaataagaccgagcgatcgtattattcgttttcgacttcatcttaattcggtcttccaagtttgtattgtttctgtaattctctctctctttcatgattgcatcagtgtgagtctgtgataatataataagcgtttttctgagttcattgatcggttgtgtgttctgcgttagaatttcattaattgatgagttttttgtttgtttgtggtgtgttttgctaacaagtcacacctttactatagttttaataagcgtcttctacaacctgaagatatttctattttctaatctgttttttcttgtttgatgttagcctagctatagcatttagatggcttttagctttgtagggtgaagtcataccatttaacttctcttgagcgtaatggtttaatgcagcactattcacatgttggtggttgttgattttgcagcttgacttgaagaa
catttctcaattcctttggtttgaagtctttccaaagtaatgtgggttgcattactttaatagtactattttgtcatgttaataatttgttatgaacaaacttatccagaagtgagagtgtttatgcaattatgataatccattggtttattgttgtattgtcatttggatttgatcctgagttttctatgattataacttaaggtcccacgattaaaacaatacatttggtacatgaaatcactttaatatgatataaacagaattttgataattgataaccaaactgtggtcagtgtggtgatcaaccatatttggtaggtcaaccaaagatcatcaactctattagaagattccctaagaaaataattccaaaaatgtaaaattcaaacggcgtcgttttagtctttcacaaagaaaacacatacggcgtcgttttatcaaatcccaaagttgacgaaacgacggcgttataatgtcaagcttaaacccgcgacgtc
aaatctgaatgggaacaacatgtggagagggtaaactatataaacttgataaagaaagaaaatatgcaacaaataattaatagctctttttcacacaaaaaaacaactaattaatagctaatacataaataacatgcgaaataaggaagtaaatattttaaatcactaaattttgactacactatttataaattttgcaatgttttaaattttcttctaactgaataaaataaataacaaatacattattacaaattaccatatttcgcaacaaaaataattctgattatgtaatggtcaaaaaaatacttaaaacaataaaagaatcggtgagatacaatgactaaaaatataagtctgaaacaactaaataatatctatcggggtaaattaaaaatattagtgaaagaaacaggactaaagtgtaaattttaaggtttctcaccattaaaagcctctctccagtcaccaccatttttctctgaagacttttttttttt
ctaccatacattgttacttaaaaaaatatatgttttcatatctatacttcaaaatttgaaaccaaaataatagtaatcatatactaaataatacagagatagatatctatattttaaaatacaaattaatatgatatatcttcaattaatcttttaaaaaataattttacattttttaaaaaataatagctctgcagtgtaccgcgggttaaattctagtatagtgtaattatggaggtagaagagacttgcatcctaatttataacgattttagaatttggattagtgggtacactacataaggaaatacaatattataccattaacgacactaactcgaaatctggaatcattttagtaatatatagatagagttaccatataaaaataaattaaaaatccaaattgtaatcttcaaaccaatataaatatatatacaccatcctcgttcatttgcataaacatcttcatacttcttattttttcttcatacacaaac
tcaacccgaatacgatccgaatcaggattctccttccatcatcttccatccccaatttcaaagctcttctctttttggctgatgctttgcttcaatggcctctctatcggtaagtctcctcttaccttctctcgattaattcacattgcacaacaagtcaatctgaactctgcgtacaagggttcatcgatttctatttgtagaacgttgtggttcgtctaatttgattccattgttgttgctacataggtatgttgctataacaatctttaactacagttgcttagagctggagacttgttaacttcgatggtgtataaccttaaaataagattagggtttgggttttctgctgcgactacatcctctgggttgaaatttctctgagtttagggttttctgatacatttggtttgataagaagaagaaaaggtgttgccttttggaggataatgtgtatattgtgcgttatacaaaagtggtctcgtcaggttgcaacg
gagtaaaagtctgttgtctgaaaaaagtgttgggagttggctagtagtatagcttcaaggtgctacaaagggagagtgattaaatccccaattttccataaaatgttcttggggctattatttatttatatattatataagtgaatgatgatttgcatctttaattaggttcttttctaaataagtgatacactttgcagaaaagagagagacccacttagctgcagtacccattacatcttaatttttgtgaaatttgagaaagaaaagaatatatgggcaaagctgagttacctttgccttttgatactgctttgtcatcacatgcattccactttgcactacaaaatccactttggaccctcaaaaaaccccccaaattttttgcctctctcacaagaaaagcatacacattttcctccttctccttcctcatatatttgaagaccaaagtccatttttctttctctctctctttctctctcgctctctctatatcc
aagagtgtctcagctttgattgcttcatttgattttgtttatatttttcagcaaagacccttctttcttcaattcccaaagaattcttatttacaggtatcaatttctttacatcttttgatcatcattgttatattttttcttctaaattgtaataattttggaatagaactgtttagttttttagtctctattgaatttaaaagtaaatggtaccaaatagaatgcatttaaataaagaacgaagaagattatttgggattaaaaaaaaaagttgttttgattacatatcgtttgtaatgtgtaccctttctatttgtacacattacaaaatgtgaagtatgaacatgtgcgttcatgagtgagatctactctttggtttcttattatatgttacttatgatttatctttataggagtttgacttatccttgttgaaataattaaaaaaattgaatgatttgctatgtagggtgtttttgggttgtgaaacgttagag
taggagcgacgtgcttacactacacatatttgctgttgaaaggttggaaagtccttttcttctttaccaactttttacgtcttttagcttttgaagctatctatcgtatctcaaatctctgtattcttatctactctctaaatcattcttcatgagttaactttactaaattatgtacggttagcatcgatcatatacatgcgaagcatatacatatatccagtcaagcatataataaacaaattaataaatatattggatttgtttcattaaattaattaagtatataacatcccatgaaggttccaagttccaactatacaactgcccctaaaagattccttcatgtcttaatcatttcatctacgttgttttatttgttaaattatgctcaacaactctttacggaaacaatcatgtaccgagttgattattaacgaaaaatatatttaaaaatgtttcaagaacgtagccatctctaaccaattcttgaaccatac
tgaactctaatgggcataagcataaaaggcccagtaaaagaagaagcccgggaagaatcatatgtgtctctctcttttagttttttttgtagttgttagtggtgagtctggtgacaaaatcctttgttgaatgtttttgaaaacaattttgaagcgatgtaacttcaatttatatagctgatgaagctgaattacaaaatgtgatgattttgacatatagaatattattagtatatagatagagagaatagagagataacaaataaagtgaactctaatgggccaaagcccaaacgttaaaggaaaagaagaagcccgtggaaagtgttttgaaatgtttggatgaaacgcggctattagctgtcgtctcttatccaaccgaacccaacgagttcgaaaacgagtagaatgtgaaagcacgcgccaaaaagggggcgcgtgggtgaaatccgtatccatcttcaacgggcttaagatccattttagtcagtctcagtgat
cgtaaaagagttaaaagttgcttggagaccaagctatagattaggacaattggctctactttcggtacggtaactaccacgtgtcataaatctaacgtctcaatctgagatgcggaaagccgtttctggatcccccattggccgccacgaaaccgcccttaagcatcgtccctctttacattaaatccaaatctaattcccggtttataaactccattaaccggattaaatttcaataggttaagctttgataaacgtatgtcatttcaccaactatattttaagatacgtttagttataaggttgaatgagttttgattgggtcagtgtctcatatcatatgaatagtgttgaacacgcatcaatttctctgtaacagttaaaatctaattaaattaattacatagaaaaaatcacgttactaaacaaaaatctccaaaaatagtgatgagttaatagtatttaagaaggatgttcctgagaaacggcgattcttcttt
tttaaaacaaatatttttccaaaaaaatcaaataaaaaggaacagaaaaaatataatatgacagttcgaaagtataattcaaatctgtaattgttacggttttgttattcttctttcttgtcgttgtttgtgacaaaattgtaatcaaatatattgtatatctcacaatggtgtgactttttaataccatatttttttgtaacgattgtatcactacaatttactacttgtcacaaattcatgacaatagtttttactgttacaaatatgtttctattgagacaaaatattttgtatcaataaaattactttttctgcagtaattaataaatagactgtctgaaattcacaaaattattattcctgcatttaataaaagtaaaaaagggtaacaaaacatcactttcatggtcacaaagatcctaaaagttaatctcaaacctaaccatctcattctcacgagtccaactataaaatcattgaatagcttccaccaaatt
agttttatatttcctagtatttagttgtatttttttttttgtagtttgacatacccgtatatcatttacctaatagttaatatctttagaaatatatactattagcatgcccccgcatagtttataacaaatatatagttaataacttaatacatatagaaacatcattcatatgtggtatatacatcatcacagttacatataaatatatatatatatatatatattactaatcccttccaccgagaaaaacagtatattctatacctacaatttcaaaaaacaaatgtttcatataactttacttaatagttttttttttttttctgttaaagaactttacttagtagttctataatttgtttcatagttaaaaaagaattcaatacctactcgttctttaaatattttcattgttttttgttgttttagaaagaaatgggctccaactcaacatccatgttatttataaatatatccacctctagtcttaatatttc
gtatttgatggaggtagaggttgaagttgcaaaaatggatgaggtatagtggtttttgcacaaaacccttaaaatactttaaagataataatttatttttttgtatatctaagttaagtaattgtaaataaatattaaacattgtaactaaaaataaataaataaacataataaatagaatgaatcatttacttgagagttagaagatacatcaaaatgataatcatagaaaaaaacaccaaaacgattgtttataaaattaattcagttgatgtaaattattaattattataactaacaaaatgcatgaaaaaaccggcacggtgcgggttttgggcctaattattttttattgttaatgaaagaccaataaaaccaaaagtctaataaaaaaataattttgtaagggcatcgttgaggatttgagattaacgcagagaagacttttgagagagaaaggagcttagctttgagatttcagatccaatcttctttttcat
aatcaattcatgatcctgatccaagcctagctagatgcatgtcgatctttcattcgttgtagtgacgttaatactcaaaatcggcataacgtaaacaatatttttttttacctaattgaaagaaaatataatttgaaatacatccgttttgtcatttacatacttcacaagcaccgaatcttatccaaatgtattcaaaataaatccaagaataaaaccagatacataagtaaaatgaatctttagtcataacttagatttgcgaatgggcttccatctcccaaacgagtcgaaacaagcacaagtacggacaataacttattttcaatattttccacaaacccctcaattatttctttattctaattttggacaaaaactattcaaattagtcatttttttgaagttacatctttttccttctgacaatccaaaaatcacacaaaaaaaaattagtcgaaaaactttttaactagtcacagagcgaggagagagagaga
tttgttcgcctcaaccgccgtaaccattccaaccctacaagttataatcattggcttcccgtttctaagacgcaaaaacaaccgattctccttacctgtaaaacctcttgtgtcgggagaatcttggaaccatctttaattctttatcgtcactgtcaaatgagcgaccgtgacaaatattttttaattatatttattgtttattaaaattacaatgaataattttaaagacgtcgagatatttaactctaagtaattacaattagatatttaactctaagtacaacatatatatagtgtttacagtaggttttaactcttaagtaattacaattagatccttcatctttattatgccttacagtcgagatattgactgaatgatcattgagaaattgatacgaccttgagaaaatctcagattatgcattgtttgtttgtgataaaactttctgtgaaatccacggagacgatcctttgacaatgttttcatttcagta
tgtaaatgataattgtcaaaactgtataaactgtaccgttttgataatgagttgccattcgaagctttaatcataaaaatgtttttcacgtccaaaaacgttgattgtttgaagagattcagttgtaacatttgattggtaacaatatgaattgatatttggtaccaaagataaaatatatttttactttgaaactgaagcataagtaaaatactaattaacgaatctgacatcatgtgtgaactgggtaataccataaatgattagatccacgagttctcacacagacttacatgtgatggatcacagagtaaactaattatgattaaggaaactaattatattagtgagctatacacagtaggctcacatgggtgcaagctcaactttattaatggtctcacatggacactgtctccttcgattctcttgtcttgtcatactctttcttgtcttccacttgctctgtttatatatatcaaaagcttcaatctttcgat
gcaaaaatatttatttgacaatattcatttttgtatatttattaaacttgcaactaaatttaaattatgctgcaaatatttttatgtggaaatttaaattaaaaatgtaaaatttaaaaagataattatgatggttataaaatttaaatcctgcagcaaattgttttatttgaaaattttctaattaaaaaaatataaaatgtaagatggtgattgtaacaacccactctatgggattcggttggcgctgcagcgcatcaaccctaatctctctcatgtgggttaattggtaacaacttgtcctatgggaagattgttaaagggtgaggtcttgggtttgagaaacgtcaagcgcaacaataatttacatggtgggctagaagggcccacatgagagaggttagggttgatgcgctgcagcaccgactgggtcccactggacgggttggtactgtgattttggtgagacgagtcatagcctctcagatcatcaacagatg
aaatattaaaaaattaacaaaactctattgggttataggtttgttaaaaatgtagtgggcttagatgtagttttgtatagggttgaccaaatattttttggttagattttggatttccatagatattcggtttgttcagttatacataatattcaatggatagtgtgactgaaatccgttcgaggatatttagtattatctagaaccgaaccggattcctttttcggtttggcttggttcggttcttcggttccggtttttatgcctaagccgttctaacttctatggttaattgaagaatgtgaaatggtggttaatattcaagaaattttaggaagccgaagtactaaatttagatactgaagaaaagaagaagaagcataagaagaggcctaaatgcccagagaattaaacaaatgggcctttaacaatatttttaacaatcagatctcaaaaagctaaagccttaatatataaacaaacatcaatctctggccgtc
taaaaatctatatccgaaccgacctaaacctgattagacccgaaccgaaatcgaaccgatattttaaatttatccttttagatcctaaacttttttacccaaaggacctgtacccgatcgagttttatctgaacccgacccgcttactcgaatgtccacctctacgagtgagacatgaaaccctctcttccactccgagtctttcctctcaattgaatccgagataaaccggtttaatctccaaaccaatcccatattcttgtaccaaatgttggtttgcttcttcgtacaagaagatattttccgggaaaatgacaaacagagaaaatctccagaaaacaatgaaagctatacacaaaaactcgcgcttccgttcacgtggcaatcacttccaatgaacgattctccttcgtttctcccaaagtcccatcacaatcaaaaaccttctctccgagaatctcactcactacaaagagtaagattcgattcaaaaacaaact
taatgacaaaaaaaaggattgtaaaacgccgcaaccgccgtttcaatatcctataaaagtctctgttctattcagagtcactctcttcacttacatgttttgctctgcttctctctttatcttcttcttcatcttttgtcactcttttcttctgctctaaactttttcttttcgctgcaaaaaaaaattcccaggaatatttcttaaaagaaatttcatccctaaataagaaaaaagcatctccttctttagtgtcctccttcaccaaactcttgattccataagcatatattaaaaaagctctctgctttcttcaactttcccgggaaaatcttcttgttacaaagcatcaatctcttgttttaccaattttctctctttattccttttttgccctttacttttcctaactttggtctttatatataaacacacgacacaaagaagaacacacataagttaaaactattacaacagttttaaagagagagatttaaaaa
tagaaatctagaataccaaaacaaaaagaaaaaagttttgtgttgtgtttagctcacactaatttagttgtcatacatgtaaaccaatagagataacaccattttatgggactggtaagttgtccattctttagttcttgtacttagtgttttctttatcaactaattggtgagtgtaatgtaggaaacaaagtattcattgttacttatatattcttaagaggcaacgaaatggcttcaagtaaataaaagtaatacgaatgatagttgaaccatcattaattatcgagtcctaaaatctaaaaattctttttaattcagggattttggcaatataagctggtaaaagaagacaaatgtcaacaaaccaattttgtgcgactcttaaacccatttattcacccaaaaaaatatacatatatatgaaatgtatgtataaataaaggtttccaaagtccttttaagtctttatattcacaaaatcaatactactcatttct
atatatgaagttatgtgtctgttagaactggatttttactattattattactattattattatcatcgattaaaggatgttttttgatgaaaaaaatatattgttctatttagccaacaaaatgaaaagaattccggtccattattttccatcaaatacaaattttaacagattctgatcttgtaaaattcaaattgatgtctcatttcttttccaaatactgaaattggacttaatgttatgtactctcaggtcccccacaatgatcactctttttcacaaatttggttcaaatccactccaaaagatacaaaaacaattcaaactttagggaagtcaaacaaaactataacaaacaataaggaccattttgaaatttctactttcttcagttctttcatggaactttcgttgtaatctatctacaacgctccacatactcggtgtgtacacctgaaaccaaacctctatatatagaacacaatctcacttcccaacac
ttgctaaatgtatatggagcaaaactgatcttaccttttaacactaaattcaaaaaaaaaaaaaaaaaattgatcttacctttctaatttgtatgtcctcggcaatgtagagaattcacaagagtgagatgatatttcatgacacttgaacacaagtttatactaaaaatcatgaaccaatgttgtacttcaatatctattaaacttttacatgtcttttgatatggatttctctgcaattgtaagacaaagaagaaaacagtaaggtcaattttacacttcgtgtaaacaaacttttttctaagtttttaatgaattaaaaaatagatgttttagacagaaaatgatgagggtagaattcccgccagtgcgtgggttcaactataaatcctttaaccgccacgtgtcctagaagagtgccacgtacagccactatcctccactttcggcttatttctgtcggtttattctctgctcactgagtggcaagaaaaaaagaa
tgaagtcgagttgaagatttggatgcattgtgaaaattgtgttaaagatgtcaaaaaagctatgtccaaatttgaaggtaaacgtatattatagtccacatttatgataacactatatcgatctcattcatggtagttggtacaatagcttaacacttatacttagaattattttttttgaatccatatttatatttcatatttttggtgtaattgacactatataaaattatatgtatggttttactatctcaagttttacattatagttgcaaaattttaaaaaattttgttttatatattctttgtttttaaaatttgtgtgtttagtggagtttatatgcaaaaatataatattatgatgtgaacatttatcacacagctttggaaatttatattgtttgaactgatcatatatattattgaggataaccattttaaatgatatgtgattgctaggagttgaagcatgtaaaacagatatggaaaatcaaaaagtt
acacaaacaaattctaaaatagagacacaaacttaacaaagcttgatacaatgaaacctcaatgaattaatactcgatatactaataccttaaaatattttttctagttctaaattaataatttaacctaaaaatatcacttctataaattaataattacgataatttaatgaaatttagtaaaccattaatctcaatattcttaatttatagaggttttactaaattgtagaaacaactaattcgagtacatccctgaattaataaattttagaaatgtgaattaacgaatacttttgttcttgtgaatggttaaaaaaagttacttatcaagacaagtatgaagtatcacgtgattaaacgtttaatgacaccaacctaatgacaatttgtttgatttatttgtcacctaactagagactctctcacagtcaacgcagcttatgtgtcatagtaagactttttgtctactatagtagaaagacgaatttataacccct
attttttttacgtctaagacatttttaattttctcctttatcaaaatactgtatataacttatttattttagaaaatgttctcttttttatttatttacagtatcttgaatggatcaagataataatcattcgattaggaaacctaagcaaagttagtgagagtaagtactaagtaacatttgattatacagaaatgtaaaaaatcgatggtttaattcttctacggaacgaattttaataataaggattaataaagaggattagtactttatacacatgagacaagaggcggttacggcagttatgaggatttggttaataattacggcgttagaattaggggaacggaagggatccgaggatctcaacatatcaacggctaagattgtaagatcaaaaagtagcaacaaacatattccgttaagtagcggcgtgtgttaacgttaacgttactttattgcgtatatataaacggagacggtttccttggagcttgtgc
aattttgctagcgttgatgattttcttgtattctaaaattttaattttttgaaaaaaattaattcgagaaattttttcactaaaaagacaatgttttttttttttaatttaaaacttaaatctaactcttctttttgtcaaatatagattcttattattcttaccttttaaaatttatcttatttccttcttttttttaaaagagatttacaataaataagtaatattgaccaaagatatagaacacaccaaaaaagaggcaaagatatagaaaacatactatttagattttttataaattttggtagatatcttagattattctagcaaatctcctttaattgttttttttaacagcaaatctcctttaattacatcaaatccgtaaaggttgaaaaaaaaaataacaatagaattttagtaatgaattaattaccaatacttgacccaaacccgaacctaaacaccagatccatcgtcatcatccatccaatcaaatt
tatcatcccatgccggccttagatatagtaagatccaatgggtccgaactttccaattagaaaaaccaaactatgaagatcatgagatatatctctttttgataaagaaaatatatggccgtactatagagacatgacatgattcgtccgtatcaagtattcttcacagctaagagatttaattttttttgtacgttttatcgaattagttttattcgttagctgcaagaggcaaagaggcaagaaggtgtgaatcgatcttagcctcagattctttaggatactcccactatataagtttacattatttaaaatgtgttccttatttcgtgctataaagttgattctataaaaaaaaggtgctacatccaacgcataatgtcatagctttacgtaccttaaagctgtatatatagaggacccttattgacaattatctacatcaaactgatcaaccacataagctcaaagtcatttttcatcttcacccaaagatatta
taaaaaattatgaaaactatctaccagttatgaagcatcaacactattaaattccctgaaaagtgataaagtaatatatcttttgacaatgaacatatatggccgtaccatagagacatggacataaattcgtccgtatcaaatattcttcacaacttagagattttgttttttgtacgttttaccgaattagttttattctttagctgcaagaggcaaagagtcaagaaggtgtgaaccgatcatagccgcaaataaaatgtgctctttattttatgctataagtttattctcttaataagagttacatcgaacccataatatcatatccttacgtagaatgttatatatagtacccttgtagacacttctcttcatcaaactgatcaaacacataaaagtcaaagtcacttctcatcttcacccaaagatatcacaatctctttaacggttctctagtaccccattttcatccctaatctcgcatcttgtaatcaaaa
tcttaattatttctaatttatgatcatgtttggtgatagtaaatacttattaaagtgtttgaaagtctttacaagatatcaaactaatattcaaagttccacatgttttcttatttacaaaagattttctttaaagagacggatccattagatgataatctacaataaatttcttaacaatatagatatctcatattaaacccaatttttgatctttaactatattatttattagcccttaatataggataatgcatacaaattttttgatagagaaaatcatttttatgtccatctgtctattcaatagccaaaagtcctattaaactacatgagataatatttaacttcataacttaccaccaagaaaatgaaataaattaagaaaatatctaaaaagcttacacacgtgtatgttgcccttagcctaatgtgcctaactactacgcacgtgtggccgtatgatgtatataaatacatatacaagttttgctaaacgc
tattgtaatgaatgaagaggaaacacacaaataaaccatgttgttactattgctagtgctagtgcaagtgctagagagatgtgtcggtatacactatagagtcaggagtagttaaaagacagaccaattcagcagttggaatctgacagaagttagtagtatataatgtgcttaatttctttcatatttttaatagaacagaacttatataatgaatatcgaataattttcacaatgatataaaggtgcatggggatatgcatgtggttgttaatgtaagaaaaagtacactagtcttcaatgaagaaagggtcaaatttatttcgtattgtcctcttcgtatttctttatttgtatttttttctaccccacaagttaaattctgatatgggccggcccatgggctttacgcatttattgtctaaatgcccgagaaagttcatgaaattacatccgattgccactacgcagtctttagtctttactagagcttgacctct
tattcacatatcattctgaaattttagagcataaactcaaaactctacaaaatagagtgacttcactgtttacttcgtcgtattaaaaaaagtttattatattttccaaattgagcaggaattgtttttgataaaattctcatttttatacatataataacaacttttctaatgaaattattttatcttcatactctttttccactcctttcaacaaaaatagttaaagatgtatttcattatattatcaaatgggaattgcttaagtaatgttcatttcctaaattatacaccattttatggtcatttacccaaattgcaaaaaaatatctttgagcagccagccatatcctccgaaagcttccaagtttaatttgtacaccacaaaaagataaaagaaccaaaaaagtaacatcttcttttccagatatggtctgtagtctgtgctattttgtaaatatgactccatactagatttgtgtccctcaccaaatcggtct
agagctgaaattttttcctctttaaaaagatcaagatttagtaaaaactagaaacaaagaagaagatcgatatttgttgtaacaaaaaaatgtactgatcagatttacccaaagattttagtgcctcaaaaactttcacatgaaaagcaaagacaagtaatggtaagtagagtctgcatctcatgagtgattgcccaacttgaaccctcttttcatttagacctttgtgaaagaccacacaagaactacccaccaataactctctctttttttcttcatttccaaaaactatttattcatttctacaatttctcaatttgggggtgtccttaataagtattatatttatgaaaagtccggatgtatggtgggtgttatttatggtaattaacactatttattaataatatttttcatgtgatttcaaaagctgatgtactcatgctttgtgaacctttagattgctctatgtcaatcttttattttaacctatcatatgt
aacatctactattattagtagttctaatatgttagctagaagtcatttttgtgtaataatatccatctacaccatgactcttgacaaaccaacgttaagctctaaagttgacaaaaatacttaaaatggatataactgtaaaaggaaatgccctttaattctgatttatttatttttgaaattattttttgttggctttttgtaacaatggaagtctacatctaataatgagccaaagtattctccatcaagtaataattatctccacgtttgaaaaattgcaatatttgttaaacgcgtatacatggtgatcaccattccacatcaactcgcaaatagtctacttttgacccgaagctaccgtctttgttttagctactcgtcaaaataatcttattatattcataatagtgacgttgatttaatatcatgatcaaacaaataaccccaaaaatgaaaaatctatatagcctcctgaactcttcttctctctgaaactc
tcactgaaacacgtgagcaataaaataagctgttcattatcctttaagttatgaacccaagatatcaattctgtaaccatgctttgtactattttgatagaaacctctctgtaatatcttttgaaaatagagaagactcataaattcctaccaatcataatcagtggcctaattttaccccaacacatgtgtcatgatgaaatttcagtatatttttttgcaactattgtaaccatagtcatcataattatattctaaatatagcttgtgcctaactgtcatatgacaatagcacctattttcgtacgttgatttttgtgcttgttagtagttacaacgtttatttactgcaagatacaatcagtatgtgtattaattggttattctgtcattttttggagccaaagtttgttaatcagtttagcttaaaaagtaaaaacaatggagatctatctataaaacaaggaaaatcttttgagaacgaacactttcgttgaaaa
ttttaattagtatgtacagtgtatgtgaacaaaagaagtaatcagtgtattgggcttggaaggctcattcttgggatgggccttagtactaacagattcagaaatcttctatttgatcccattaaagttcactaacctgtactgtatttggtgaagaatcaaatatatataagtgtatatatatatatataagtatatagataattaatataattacatgcaaaattttaattatatagataattaaagtttatatattagttatatatatttataattgattgaattcataaataaactttaattatctatatataagtcagttctcattatccatatatatatgtatgtaaagttttgcatgttatttaattcaataaacttaattttgctttttaaaacattaaacatcaatttttagagaaagaaaagtatatataaaaagagaaaaaactaaaatggcatttgttataattttggtgtgaaaaggagggagagaa
gtactcaaaggtatatatatgttgtactgtcttcgtctatagagactaccacgtccattcttattttgttggacggtccatttttaaggatcaagaagataactaaaattttgactttttaaatgaaagcggagaaaaccaacacatttttatgcttaattaggtcttttgctaaacttcacaagagaatcgagttatgagactacgtacgatgatgtgataaaatctctcagaataaagttttcatgacaatgacgtatctcctaacttataatattagtaaacaaaatccatttgattatcagaagattagaggacacagctaatgctatgctaatgtgaactgcgcgtaagacgcgcttaatcatttgtcaatgtgtaaagcgaaaaatattaaaaatatgaaacacgagtccgagtaaagtgacgatagtaacgacgtaagacgagaaactctggtctacacctttataaagagataagaaatctctctctccctc
tgaagaagacagtcatattgcagaataaagggacttcatttacagcaactggagctgtttttattgtttagctccaacgctgaattaaaccagaggcatgaaaaactgctgaattcaatcaatgcaagtttgtttcgttagcttgaatggatgtagcaacagaaactacaaggcggcgtcttcttcttctatccgagaggaacaatgcagttgttgccacccgccgtcctcgaacagtggaggtcagttcaagatacagatcacccacgccaacctaaaacgggcgatgcccttccccaagcgtcacaaggccaacagtgtcttcaagctctcaatctgtggctgcaaaaagagcagtttcagcagagaggaagcatccttcaacaccaccatctccgactagtccctccacgccgatacgcgacttgtctatagacttaccagcttcatctaggaggctatctactagtcgtttgcctgaaagcttatggccttccact
gaatctttacaaaagaattcaacattctttgattttttcacaaaaattagtaccctttcgtaaccaaaatttcgagataaatttttgaaacttaactttaacaaaaaagatagttttgaaacttaaaacagcttatggtattttggaaacaaacccaataatttaggaaactttcataatatgaaactttacaattaaatgttgacccaaaacaaaatgactcgtcaaagatactatattacccctatagatattattattttttaactccatgcgtttagagttttcgtcaaacgaatctaatttcattaagaaatgtttgtggcttatagtaagaaatcggtatgaaaattgtattacgtggcgaataagattacaaggagggaaattagttgcagaaggggcaaaagcgtaaaattacatagaaaccagaaaggtcacacacacccaagtttatagagagcaaacgaacgaattctcgggaggagaccaacccatgt
aaatctcaagagattactattctttctgataggagattgaatgaacggttgcttcttttacaagtagatcacatgtatttaaattagtcttctcatacgacgagaataaaaccatcgtgcttaatacttaaatttttttacaattaacggtaactagtaaaaccagaaatgcattttgattttgtacaaaccaacattctaattttagttttttttttcaattacaatttaaacgataaacaaaagagaaactggtttaaatttaataatgcaaaagcagaagaaagaaggtgagaggaaacagcggagagagacagagtcagagaggtgtagaagtagtagctggtgagcactaataaaagacctttcttcgctcaatcgccgccgtaaaataaaacaccatcacattctcatccaacgaatctaatctatccgaccaaaccaaagctcttaaaaaatctatttttattcttacttcaatctctgaaataaataaacat
gtataaatttgatgtcaaaataaacgagtttatgtgatttttcatcattcttattaaaacaaaaaggaaaaacgatttgtttgaatataaagagttaacgtacttttgtatcatatatttggtagttgaaatttttgagtttggatggaggatctacttagcatgagaatttttttcttttttttaaaaagaaatctaattagcatgagaagtaacattaatgacaataaacgataacgagattaattctagagtgactaaaaccataaattcagactattcatttagtatgtataatgactttatccaacataaaaaaaatcagtaaaaataatgaatacaacagtaacattcagagaggcacatagtttgcttggcacgccattaataatatctgcaaccaattccaatgacgtctttacacacgtctgaccactttttcttcaacaatttctcctatcaactatatataacttattcatggaacattcaaataaact
ccattccttgatatggcttctctttctttacctcgtaccttttaccacacttctctctctctctctctctctctctctctcttccctaggtcgatcttatcttgtcttgtctgaatatttcataatataatgatacaagagattttgcttgtaacatacgaatgcgtatattatttgaaaattcaaacttaggaacatgttactgaagggaagctttgctcgactatatatgtaaatgttttcttatatatatttcaaaatcatatatatatatatatatatattaatgtaaattttttagtactttgtaatttagatagttaaatgaacttggaaaactctattagactatacacttggtaattagacacatttggtttgaaaatatttattaaaatatgcatatactaaacaacaaagcatgcatatgtacatatgtatatacacttttatatacgtcattgtgttcatatatatacattcgaagattcacggaaatc
ccccttaaggacatcattgtctccgtctgattttcttccatttcagtctaattatcggcagtgatttgtattaaaatgacaaactctatgttattcacttatcgatttaaaagtcttatgttatctcttaaaaaatttatattcttttacgagtgacttgaaaagtacattcgaattcattgtcataatgtcattgtaaatgttttaatcattgctttttgtttataaattcttacaaatacgagaattgaataaacacggccggtacaaaaagtaatagtacaatgtttgaaaatagaacttattttattttattatgggcttcttagtgagggcccattgaattaacaaaagggctcaagaagttcgtcttgcgtctcttgtcttgattctgtgtcgtattgaaagtgggcctccgaatgagatgggcctggaaaacgtatagttgttcccttttttgtttttttattataattggtctgaaacggactgtcaaagtc
acaaattgaaaagaggagtgaaggtaagtaagtcaacgggaaggttgtgagatggagtgagcaccgtttacgctacttctccactgtgtgcattcaatgaagtgattctactgaaaatcttatataaactatacatgcatgatgcattgagatgcatatgtttttataattgacataagattagtaaacacatgcgtgagtggtacgactaatctaagagtagtagtgcttgaggtgtggaagctctctctctctacaccttcttcttcatagatggatcgtctaaaatcacttaagtaattatctgtataataaaagaaaggaaatgatggcgtagcaatgcatgctaagggacaagaaaggcttcgggggagagatcacttctcttctactccatcctctttgtctctgctgcttcaaatctctcatctacatgatcagatcatttaagcgtgatagactctttttttatttttttattattacttatattttttttt
caaatttttttttgtaagaaaattgtaatatcatcaaataccaagtctactcgacgtactcgtttaatccctaaatatatatatcttcacaaagttatttgaacctatcgtacgtctttcctctgtgccttgattttcaaagatccgatctctctcactgctgagaaattatggggatccgatccccatttttttttgttttttgattatcaaagacctagtcatacttgtgatattctcttaattatatccgatatatttggtgaaaagatttttttgcatatattttcgggtagattttgtaagttgggatcggttaattatttggatattctctgttcatttgtgttttgtttatttctccagctttcaattcatctcttttaacatactcgtgtaatccctatatatatatatcctctcttaactgtgactgacctatcgtcttcgtctgttccttgattttcataagatccaatctctctccctgctgagaaaat
atttagacgttagtgggttttgttcttcgtgacacaaaagatattctatatattaacgaaatctagcgatcgatatggtatttatataaagtcttggtcatagataggggttgaaacttgaaaccatgcatgatatgccaatgttgctgaagcagtcaatgttgctgaagaagtcaaacgtaattatatagtgaataccaaaaaagtgatatttcttaattcaattaaatataattatagttttaaatcacctaaaataagttacttattaaaaccccccaaatttactttaatatagttggtgtacatgtttgagaaagcaaacaaaaagaaaaagaaaaagaaaaaaaaaagagaaagaggttagtacacataattgggaattaatgtctattgattcttttatctttctctctctctctaagacggaaaacccctataaatagatgtctcggtcgtctctttgtctcccaaatcactacaaatctctcttttcctct
aaagtccagaactggtccgtaaaagagtcagtctggtccacgaaccaccgaaccgctggtttaagttatctgatactgcgcgcacactagtaagagtttagttatcccacgctaacatgcgccaacggcaaacattaaagtaaattaggaattttcaagatttaacaatttctttacacaactttctctctctttgcttctcctccgtttctccgtcgttgcgcaaccgcacagttcatatcgtttcttctcctcatgaagattccgctgcttttgccgttgttgatcgtaccgttacgtaaaatttcattgtgttgatttggtcccgatttgaagaagccaggaagatacatctttgaaaccggcatcggaattttcgaatctagggttttagagtgctgggtttctccactaggtttctgttcttgatcttgttaattgtgggattgatctgattttggtgtttgaagtgctgggtcttacggaattgggaatttaag
ctctattgaagattcagatcgctatgtttgagagcactcgagttttcaatcctcaatatttcaattagttaatcatacttattcatttatttcactgtattcgatttttaaaacatgtaagctataatatcacaaccgaaacaaactcttatcaaaaccacagcaaattaaatctaattgaaccaaacgaaatatatagtccaaccgattaaaaatgactttgaggttataattcaatcaaattttaacgaaaactgaactaatcaaaccaaccaacggtacctacccaaaccgaaatccgaaaataaaccaaaatacctacaactattttttttacaagaaagtgtgaccattttcgcatgaagaaagaaagacgaagaggcattgacgtgacgtagagctcaacattcactcgcatcgtttcgcatggggtaagcaggtgccgtgcacgtagaccacaccactctctcttcattaaaatccactcttctaattcatga
cgttccatgctgaaaatcaggcaaaatatccaagatttgcatataattcttaaagatcaaaatctttgagtgtcgaacataaatttaaatagcggagactaccctggagagggagaaaaaataaccatataatccggtttggatacattgtaaaattttaattcaaatttagtggcgagtccgagtcatctaaaaatggttgggttccattcggttaaattccaaagatattattccacttttatgtgcttccctgttatacattcgatatattcaatgcctactgtagcctattatatatggtataatacatttcttactcaacgtgtaaaacgttacagagatttccttccttattaggtctttatttttaacaatataatcatttgataaagaatatgtaataactatttgacaatagaaaaaaacatctgcaacatataaaaaaaaactaaaatttattgcatcctgcttgagattttatagtgagaagaacaacc
accaaccggttcaatagaagaagtcaaggactccactaccaaaccaagtatcagatgcaccagtgggaaagtcaacgtaactcagttgatttgtcagcttaatcaatttgtaccttaaacttaaatactgttgctaatctaattttagttagcttcatgttcctttttgactttttgcaaccggaaaacgacaaatagctttgattttcattctatcagctctcgaattgggaatttaaggttatcaaatcaataagttaatatgaaacattttaatatatttttaaaagaaaataaagataaatataattactcacaaaaattaaaataactgttatgcgaagaatatgctgtaatttataagtttttttttggtaattttcgttaaatagatagattttaatcgtagaatttgggaaaaatatctgttttttttttcctagctagataattttgctgggcgttgaaaataaaatagttgttccttgtttccagaaacc
ctagactggatcagaaggaagcaaattttggttgcaaactttcgacttacagtaacagtttctcatacaactaccagcaaagaagctttttagcaatacagtttcatacatcatcaatgatggtaattttgtcccttgagaatagtccatgaccagaaggaacaatggtttcacctgtaaagctattccatcagtaccacaagagctatatgatgattcaggaccatggaggaaagtctaatggccacattagctcgcttcctcagttgtcttccatgtccataagctacacctttatacaaaacgatatccgtgaagctccctgaaaatagagatagccacacaatagacatcgaagtttttagttgatttcctgttgagagcttgagaccaaaacaattttagtcaacgcatgtttttttatttttattttacggaaaaaaatggaatagtaaatgatgattgtttttctctcttccgattgaatcacgagattgacc
gtagaatcatcttaaaatacaacttctaatcaagagaaacttaaaccgacagacaaaataaagttttcgtaattacgaaaaagtgatttctccagaatctaaaccctatgaacaaaagacttaaaacgtcgtaaatacgaacatgaatttttaaaacaaatagaaagatttttcctaattatactgttatacatcatgtgatttctccaattcatatcaaaatacaattggctctacacattccatataaattttctatctatttttttttcttccttttcttgatatcacgagtcatacaaccacaatcaaaaacttaatacttttaaagatttgataaattttctgtctaaatagtttttgtaatgagaaagttacaagagtaaattattattgccaagtcattgttttatgaaataaatgaaatactgtacaaaaggtgaaaaaaaatgatacgattacgagtcatataaatacttcgccacctgcgtttagtaaat
gttttgagttttgttatagagaaacgcctcatttttaggtgattagattctttaatatatatagataacgtgaattggtaccttatttataaatggtatagttaattctttactactccaatccgtaatttgattaatggttggtgttgtaagtatagatatttatattcaacttccaccacatttaaaaatggggacaaatgtgaacctacaaaaccactcaaaccctacgcatataaactcaaaaccaatgtttgaatcaactaaaatatagatggaaaatgaacgacgatagtattttgcttttagacgccacattttctttttctatcattgttaatagaagctgatcgtatatatcaacgtcacattaaatgtaattttactttttgtgaggataaatactaatacttttccatgcccacttgtattctagttttgttgtcgttgaaccacttacaaactcaacgttataaataccattggaacacatgagagaa
aactagctaggataatactaattgctgtagcttaagccacttgaatgttgtccctcattattatgtccaaaaaattcaatgtagacaagaaaaaagaactaatactaatatatgtcttgccacgattgttactttaatctcatttttcaaatattatggtctcatatagccaaatctgtaattcttatattccagtacgtatggagagactcgggagagtcgaaccaagaacatgctcaggccttctgagttgtgacatagatagtacaaccaggcgaccgagacaaacaaaaccatgttatttgtaatgaatcataatgatccaatcttgaccacacacaaagaaaagtctgataataatgaaacaaatgagcatgcaaagtatgtgacgacgtggcaaaaaatgagaaggttcaacgaagcaacaaaaagaagtatttcgtcgtctttactcccatcaatatgtgactataaataaaaccatatagttaagtcacact
taactaataacctttgattgttttataaccaataagttttcgttagatcttattccaaattatatgtttcaagtgtttaatttgatgtaagtttttatcctaaacatgggctttaaacatgtaatttatgagtcaggataccaaagatgttattcaagctttgatgcaagtgcaagcatggcctgctggccaaccatttatcaaagatataccagtcctagtcctgaacaacaacaacaactccgatagcatcactttcactttcactttcactcaagtcatgttgctgtcgataagtagcagcctcatacataggccggtcatactctttatcaataaagttatgttgagcccaaacaaaaaagcatacgtcggcgtaaaaaacataacaatgcgttaatgctaaaaggcccatatgtaaaataaatcggcccatatgtaaaactttttttctgattcaaaacttataaaaaataatcccacgcacatactgaatcgcg
atcccaattctaaagcacaaactcatcactgccttgtcccttcactttggtctcatttttctacttttcattgtttctctgtttctacattcctctgtttctcctctttaaaacaattctacattctgatcgttcaccagaggacaaatgggagagagaagagttcctgagattttgccaaagagtggaatgcaccattagagcttggtaccaccttcactttgaggatcttatggtatattcatctcaccaatctatcttcttcaattctttcttgagatcatattagtaaaagagcttgtgtttgtagcaactgtattcactcttcgagcccgtccgtggtgcacacaggcttaaccaacagaatttatctactcgtgaaatcgatgctcttgaagatcagtttcttcttcatttattccaggttctatctttgtttccactccattcttttctctaaatgtaccgatgaaatggaaacgatttacatcttctaggtc
ttaacttcttaactactataattgtatttttcctaattggtattggtagcataatatttaactgatataacatagtcatgctttcctacattttactatcaaaataaaatagtttgctattgtttgaaacaaatcaaattaattaaattatataattagcgtcggttgaaacaaaagaataaacattatttctgtcattctatggaattatgaagctgatcaacatcaaaaatcaattaagagaatgtctcaaggataactccaaaataaatgtgtcaacataaagaaaaaaattctaatacaatttcaagtaaagttaaaattttttattttttttcttattttggtttttataatgtaccttttttgccgactggttttacataatttttttacctatttttttttttgtcgttaatttttttacctatttaagaaccaaaaaaatacaaaatttgcttagaagtaataaaacgttgatatcaataattgttgaaatc
aacctatctttatttgaaaagcgttacttatcaattagtaagaatagcaattttttctaagctacgatccaaaagttccagaaatttttagataattcttctctaataattcaagcgatccaagtagaaccatagctgaagaatagcacccaaataaaataattcttagaccacacacctaccttctactttaaaaatttatgttgtttaaatatacgaataatgacgagacattaccccctttagtttagctttatttgcttttaaattcaaaagcaataactataagttttaagggcccaattattaatacagaattacgaacacccatatgatcatatccacgtggtctcgaccgaccacttcaaaaaccaaaaagccctgaaatattttaatctattaataacgtaaaatataacacccattcaaagcatactcttttcttctctccaaagataatctacacttctttatatatgtacacacacacatatagagac
tgcagtaatggtttcgctaaatccgaattaacccaactccaaaccattaacgacaatttgcttcaacttcaagtatctcagcatcggtatggtatataatttaaaatcttcatcaagcgttagttccaacagatcttgttttcaacacggccagagaaacttgacttttctttcatgttgttgtttgaaacatattggtagtggtttttatgtttcaataacagttttttttttgtgcatgcatggcctggagttagctgcaataacagttctatttttagctagattcggttctcctctcaaagtggaaggggctttgatttttttctatttctctacacctctttttaagtcttttcaaatctcatattggctaattagatgttccattttgttgtccatgaaccaatgacgacatcttcgtctttagaatagtgatatatactttgccaatgtaacatttccttgagtggaaaatgatgtcgaatatgagagataat
ctatctgatattttgtccgatgggttccattttcacttttgcaagatcaagtatttcagtagtaatacggactggattgttttgtcgttatatgctttgataagaatcaaaagaaagaaaaagatcgatgcttttactgtataatcatttgatgataaaccattaatcttgtttgtgattttcttttaccttctctaaatatttctcctatattatgtacttaatctctttggtagtagttttcctatagtatttattcaatcccttgggagtaataactaatggaatttggatctctaaatctttgtgttattcatatgatgaatcttatttcacaagttagatctctcgatctttcactaaaagtctctgtttttttcttttgtgttatgttattgctagagagttttaatttagattttgataaatacggcattactaaatgacgatgattatgcaattttattcttaaagtgaatcatagttgatgacattatttg
atattgtaaacataagatttataaagtttttgttaaaccaagataattgtttcatcttcatgtgttaacaaacatgtgggctatctcctctgtttaaggcccattagttgatcttcatttggccttgtctacttcctctgttcatggctctatacaaatcctgaaatcagggcatttacattttcccttttgacagaatccgaaagcgaccatgagttagatagcgattctccagtttactcatttgatacactgctaagaaaataaaactggatatagccatatttagtgtcatatcttatctctgtttgagtcaaggaaccatccaaaatcaatccacaccaaacacataacgccattaggaatttaggatcaggcttgtccattttcaaaatcctgttaaaagaacaaactaaaaaaaaagaaagtgtttagagattagacacgtcgtcgtttcacacgcgtaaactcgtggatgatggaagaaagttaaaagctcg
atcgaattagatgatctggttcggttcggagattgtaaattaaccaaatgaaacttgtctttcggaagcatatatatcagttcgggtattatcgaagaaccgataggctaacctaactatccaaatacttctaaaaaatttttggttactttggttagttttcagttagtctttaggttagttcaagaatttttcatgtatttcgactgttagaaggataatttgtaaccgagccgaacattaccgcggttctaaaccggttcttcactctattatccgaatcaaaaggtatccgaaccggaaacaaaccaaattttgttcggttcttatatgaatcctaaacatcttatccaaatcataaaactgaaccagaacggaaccaaagatctagatctacacattagttcataagctggaccagactcataaacaaactaacaaaacacaggtttggtcggagaaggctttattaatccacttgtcctcctctcagactctac
gccatattcgttgttattattctagcaaagactgattctcttgcgatacaacctgtgaaacctttcttaaatattataaaggttttaaaatactttaaaaccatgattgttataaacaacatgtcacatatggatgaacagtccgctggagatattaataaattgtatctatggatcttctttgattagttctcgaaattagctggactatgaaactaaaatctatccatcaaaatatatataccacataattactttaattcaggggataaataagtaatcataagaaaatcaaattcaagcacatatttttgttgaagagttaaccctctcaaagttgttaaataggtaaaatttagaattttctctattataacagatgatggtattaattcatgtattcttttaaccactcaaaactccaaagagattcaagttttatccaaaaatatttgtggagcctatattgctaaaaaggttagaacaatcggtgaataaat
ttgatctctctgacaaattttttgcgtatacatattattttatttctcatttttaaaatggatcgatctacaaatatttgtgtttagccaatagtttaccatatacaaaaaatttactaatgttcgcggaaggaaataaacttagcaaatatattgttgaattcttaatgatatataacactattttaaatataaaaaatcgtcaaaatataaatctagtgatttataataatatagctgttatattgccattataattcaaaatctgcatatcaaaagaaagaaattttgaaatatgtcaccatactgaaccaatacttttcctaaaaaatataaaattgaagctatttcacaaacaaatctgcatctattaagaataaacaaaaacaaataataacaaatcttgacaaaagaaaataaaaataggaaaaaaacataccttcacaacctgggtcccccacctcggagaagtatgtctttatctacactttttgtccttt
gggcgatgacgaatatcctttctatatggataaagtaccaatataaagtttgaaacatatttttcatatttcatctgtgaaacatatttttcatacatatagatgatcaaaatgtcgtagtttctaaatagatgtatgattttcttactttttaggtgagttccaatagcttcatcacaatacttttttttgtttgggatgaatttctatactataataacacggtgaccgagtataacttggataaccgcctaacagaattgaatataacgtaacgtacgtacctagtcgttaatattaggataatcatggcgactactgattactttttaaaatgcctaaaagaaaaaagctatgagaaaatgtatcgcaatcgaccgactttttcacgtttattttttttcaacataattagttaattaaattcaacgttagactttattaaaaaatgaggaatctcagagaatatcaaagcttcacacactaatcaaaaagcttga
tttatttcacaatattaatagtaatagagacgattttggtagtttacaaataaaatcttatcaaatgtattttggtttatatgttagcttttattttattagtcacaatgatttttatatagaaaatgatctatatattttaacggatatattattatgcaacttaaacactctacacaggtttaaacacttgtggaatatgagtcatgacctttacattttgttttgcatatggccaaatggaaaaatatttctcacaacttacacaactcaacacatgcttgagtacttgtggaacatatacattagtcatgatttcactttattttgcatgattgccaaatggatgagtttttcttatcaaggatagatcaatatatatatatatatatatatatatatagagttttctcatcgtaaagtacctagaaaaccaaaatctcaaatttataaattttaaaaccaattgaagcaaaaagaaatcatcaaagcttcaaaac
aatatatccactttcaaaagttcaatcaatacagaaatcattataaaatattaaatttatacattatttgcataaaaaaacttgtaaatacttaattgttatgcaacaaaaaatttgttcaaggagtagtaacacacacctaatcaataatagaatttagagatttgtctactttatgtaacaaagataggttttattacacctaatgatatttagcatttgtccttatttggacaagttgtaattttttaactgactttcttatttattgttgtttgacttttatgtgtcggtcattctttatcagtttttccaaaaacaatatgattaaaaattacaagtagatcgagagactgttgcagattgctcttaaatgacttatctcgataaaatcattttttcagatacaacaaacaaagagaaaaagccctttcaatttctttttacagattgctttctaaatagctttgagaaattgatcttctctttatcatactcaa
atatagtttgccataaaataattaaaactaagactttcaattttaatactttcagtaactttgatcaaacacatttttatttaaatagaatcaattttttaaaacattaattgaataaattatatatttttttgtttgtatgtacgagatttttctttcagtccattaatatgtaaatccatatatatatatatattaacaaataaatgagaagctgaaatgacttatccatcattattttgtttgaaaattctataactcccgtcaaaccaaaattaggcaattttcattttttgaaagattctctcctaatttttgataattttttccggattctatcaattttaagaacatttaaacttctactatgatattatcctaataagacatatagtaacgtatattgacatctattagattattaccaaacatatgtacacacacacataaagcttgattgtataaaattataaatatatgtagcaataacacaaatacac
agtggtcgaattaaaatcgatataatcggaaacgaaaccataactaaaacgctggttatctgattttcgttctattaattcaaattaaaaacgaaaaccaagataaccgaaaccgaaactaaaccggaatgtccactatagctagagctggtcacgctcctaacagtagatttgattaggataagacaattgggcttgatggtccggcccagtacggatctaataataagtccaaaaacataggaaaccgtcatttttttttgtctgtggagttgaccatctgacatcaatgcacgtgggcccaaatctaaaaaccgctaatttattttcattttcatatttcaaagctttttacttttttaatttcactaatgttgttgttttccaacttttgcctcgcacttcgaaattttacaaaatcactttgctattttcttcgagttttctacttccaccattaaagctcaagaaaaggaaaggttatagcgaaatagatagag
acttaagtgaaataataagaaagtaaagttcactcaaaacattacctaaaatagccgtcttgctcttaatttcagaatggttgtgagttttcaaatagattagaatttaaattgtcaataaaaattgttaaaaatattccaaaaactagattccttgattttaaaaagaaccatattcacaaaatcttgaatgggtaaaaaataagtttttcaaaaacaaaaaccaaaaaccattacaaaaactagtaaacaatcaaagcctatatataataaaatattatccgccgtatatggcgagtgaaatcagtgttctaagatggtctgagaatcgtattgggcaagttataaaattctcaaaaaatattgactttgccttttgtttttgatttgtattccagtgtatagaaaatgaataaaccaatttccttaatccaactaaaacgccaccgttttaacattctctaccaacttattccgttctatcgcgcgtgttgcagagc
tttttagatgaaagacttcaccacggaaaaatattatgatttgtatataaaatgtataactaaaagatagattgtgtggaagaaaacttagggcaataatttcttacgtaaaatggccaccaatttcagaaatatacgctagattaattcacgagagcctacggtctacataccgtaatcaaaccacccacgacttgcccgattaaacattatcatttttttcctgaaaagttattaatattatagttatattgttcacacattttcatgtgtcacatgtcctttatctatctcggatgtgtatctactatctaaagtaggtgaaaatgttgacaatatataattgaaaattttgaaaacaatatcacgttgggtcaaaagcgtacgaatctctctttctttctccacgttttcatgtatacatatcttacagaaagtggatagccaccacgtccacatgaattctctataaatagccatttggttttttacaatcttca
cctacttttatgatacccataatctttcaatctgttccgatttaaaaattttaaatgtaattactgattgtttgtaattgataataaaaaaaaactatttcatattttcaatttctaacattattgtttattgtttgtaattaataaaagaaaaaaacatttaatagtttttcatttttgacattatactttcttcaaatctaaaactaccaacgatgatatttatattttattaatccatttattctttgatattttcaaaaatgtccattaatgttttcattgttactattactaagtaataaataatataaataaacactgacaaactgaagttacagactataaataatttaccatactaaatgtaacatcaaagctttcatagctcagttggttagagcacccgtttagtaagcgggaggtcttgagttcaactctcaatgaaagcatttttctccttcttcttttttattgaacccataccctcgaaagctttt
ataattttatttcagatttttagatgtactattcggttttttaggttcagataattgagtagaaacatttataatttgttcgagttttatgacaatttgattcggttcggttttggaaccgcatttttttggattgatttcagattttggattttagttttttgcccaaacctagcaatactggtttgtaaattatcaaaaagttggtaatctattaaatgaaaatttctcaactttattactattaaaagaacatgtgatgaattatggtgaattattaatgtttccaaccaaagaagagatcaattattgatattaatgtaatactactttatttgatgtgacctcggttttcaactttttttctcaataccgaaccaaaatcataatgaaaatcaaacaaacaaaactaaaccgggtaaaattgattcgatatcggttgatttatacctgacatgaagatgccacgtaaaccaacatgatttgtttctctatttagt
atatattcttttaaaatagttttttttaaaaaataaaagaaatatatggaaaaaaaatcaactcaattttctttaaaataaaaataaaaatatatatcaaaaatgatctaaatatcaagcatcgactcgtgtgatcgattctttattctttaaatcgtaaaatgacttaataaaaattcgactctaaaaatatacaatagatatgatttatcagttgtcaaaaactaaaaataaaaagtagttaaaatttaaaagtagttataaaaaataaccatacaaaacaggcaacaattgattattattttttatttttttgtttttcacttttgtgattagtaaccattaaaacaacgcacatctaatcattgcggtatatgtctatttttatcaataatattttttttatcatatagtaattatgatttatgaatgtataaataaaataattctgattttattcagagtatataaataaacaaaaaatcttcatttctcgggtc
attccacaatctaaaaaatggtaaataactaaacatttacttttaagacccaaacatctttaaaaaggtaaaaaaataaccatcttttcaggttttacttggtcagagtcagacttaaaagaagtttctttatgatgataaaatggcttttccttttatgttcatgttcacattaaacgtttaagaaacaaaatgacaagtatatgtttcctcactcgaggccacttttgtaactctcgatttgggaggtaaaacgcatcttgtcaactcaactttataaaagttatcattattttaaaaatacaataaaagtcattcaaaccccaaaactctttttgaatcattcacacttcaatactctttcattcaaccttagatttgtatatatctaagacaaaataaaatatgctaaaacgccatttactatatttatttagcaagacataaaataatatatattttcaaaaggcataaatacgagaagacccaaaagtcttaac
cccaaatctggagtgtgctatgaatcaattcggtctctttcacatctctcttgttggcctcattttcactcttttaagttttatcttcttctccttcatcattattaacttatccatgttactatttggttaacactatacaattcatctaccaactgtccgtcaacgctattcgttttcaatatcatttttttctcttgggaactatttttaaaaatttgaatatcttcccacgaaaaacatatcatttgtggtaaggtttgttgtaatgcatgcaggactgaatgtatgatacatataaatttgaataaatttgatagtatagttataaacttaacgaaatctaatttgcggtttaggtttaaaataacataaaattacgtatgattttttctttcttttttggtcaacaaacaaaattaaactaatatctatttcatgaatattcctttctacatcacgtagtggatacgtaactaggattccataatatatgtgat
ggataatttggtcgctaaaatctttgttttttagtgaattgcatgtgcaaagtttatcttgagaatttggaggatgtcttaaaatgtagaatggtaataagaaaagagtaagcatgtgatctcgatcggaatagaacatcacatatttgattatattattaactatagaagaagagctgatgaagaccatcactgcgtgcgtaccctatcaaacgtatttttaattctttttccgatacgactaaccaacgtatcttcttctctctattaaataatattatcaaaatatctttttttaaattaatttgctcaatcttcaagactgcaataatttttcaactttacaacaaagccctgagctgttcttctaaagactaagatcacaaaatccgcataagatcagatcttgctgtctcatcttcatcatcagaagtagagaatcttttaaaggaatatttacttttattaatttaagaccaccagatggatgattgtcggga
ttgtaaaagcggacaaattcgtttactcgcatctgattttgtatgtaaacagtgttctctaatagtggcttcatgaatctctctaataaaatatgacttgttgacaaccacaaaaaatggcattgtgctaattagatccaatccaactatctaagtatacatatcactgacttatctttttttttgggatcaaaatcactgaattatctaaaatacatatttttggatttatatttgaaccaaacaaaaagacaggcgtatataaaagagactaatcaatcaattagtcatcgaagccgtcttagctcagtggtagagcgcgtggcttttaaccacgtggccgtgggttcgatccccacagacggcgaagtagttaattttatatttgatgcttttttttggggccaatcgggttttcggcccattaattaaaggcggtgataggaaaaaaaaacaaaaaagcaaatgacctaattgagtcagcttcttcttccctcttc
ctagtaagccaatcagagattaattggaattttgtttttcccgtattctcgtttttattgtaattttaccacttctagccatttataaatattcaaaattaaaaaaaaaaaatatcttgtaggactttattttttttggagttttaaagttcactgataatttaaccaatttagccaaaattaaaatatttgaatgttttgataaatttttaacatttcgttttccaaacatgtaaatttgaaatcgatacatttacaagattagcacaaaccattatgctaaagttttagtcggtgcaacatatataaatatgaaaaaataaactattgaatatatacacaacaaaagacaatttctctattattatgttgagaaaaaaatctttttagattaaataatagtaatggctttatgggctttttactctatcgtgtccacagtacccccaactaaacaaaaagaaattgttaaagagctctctctctctctctttcataaa
gaaagtgtaatagtgcttgatgagcagagaagacaagtacaaacttagatggattcaaaattttattcatacaaaccttcagattcatcaaaagaaacttccttcactaatgaggcagaagcattgtactcaaatctgggacgaagcattatcagcataaaacacaaactgcacatataaccaatagctgaattttacgatatgggggatgtacagcaagttatacagcgataaaggaggggggcagaggtcagaacggtgctagccgagtttagctcaacgaaaaaagagaatgagagcgttagagagttaattatgatgaagatgagcgttgcagccaagttgaacaaactcgggatgcatattcctgattaaatcgtggcagctttgattctcgatagtctaatatttctgtgttcactatatctttttcatataaaaatctataggaaacctatgagaagagagtcatcgatagatcattggatgaaaccgaaaac
cttaacacaatttaagaagaagaaaaaaagactaacaaatgaaaagcttagtgactgtgtcactgtctcttaacccgtcactaatctgttgcaacttctttaatcctataacaaagaaactgtttttaatccgaaaacttcaactatataaaccggcacaaaaaaaccgtcatcaatcaaaacaaattacttaaacaaagatctcgacaacaacgtctacaacgcataattatgtccatgcattgttttttccttttcacaaaaagataacaataaactaaaataaaaactttactattacaacaaatcgtatctcaatttcatgaagagatggccgaaaggaataaaaacatggacccacccgcccatcgaatcgtgcgttacgcgaaagcaaaatattcattaccattaaaaacaatatttatcaacccctttttaaaaatgtaacgaacaaattcaggaaataaaatatttatattcctaatacaaagtgcttcacc
tatatgaacaaacataaatatatgattttttatttttattttagactaaagggtggtgatttgaagttttacgcacaagcgtaagtatcagacttcacacctgaatatcacgtcctcgataaatatatatcatcagacgcaaacattagaactagcattttcggaactagcttatgcctttggtgttttttgagaggtgttttcaaatcattgttttgtttgaggatagttttgcaaatttccttgttatcgtaaccaaccaaattctcaatattctaccaagtttctttaggccgaacatacaaaagtctgattttattcaagtttgcactttgtagttttcggccattataagttggcccatattactaaagcattaaggccttactctaattgcaactgtcccttctctcactcgatttttacaagtctagaagttagaaactactctttatgactacaaaaaaaaactaaaacattaagacccttcactagctgca
gcaaaacttgaaaacattgttaccattactaccacaattttatatttcttacattagattacacttatttgaggaaaaaagtaattcttgaaacaattgttatacccactaaaatatgccgcaagtttgattaggtctttatatcgtttagtttcctttgtaattattatcgtgattttaaaataatataaatatttaacatttatatcagtaaaaaagttatacatccgattaaattaaacttactcttaaaaaaaagttgaattaagaaacaagaataacgcgtattccagcttattatattccattttatttttattttgatttgaaagtaattaaccaaatttgacaacataattaagtcagcaataaatacctcagatagtaaaatatccaggcaaaccaaaaaaagaagtcaagtaataaaacgggcaaaaagcaaagccgtttttttcctcctttctctataaagtctcgttcatgcaccaaccaaatatcct
gtactgtattttttatagtaaagcgaatatgacagaaatctttgacagagccaggcctaatgttaaaaactcagcccaaaataaagcccatatacgtgttaacattgtttttctttacaacctttttaaaacgtcaaggtctcaaccatattttattctcttgtcctgatgtcggcccatacaggcccatatttgtttaatgagtatacatgtcttatgattgggcttatttgaaaccagattttgaaacaaacctatcacaagtgacatgacccatttttatatcatttatttgtacaaattttctattttgggagtctctctagtacaaagtttttcaaagctctctgcaaatatatccgtgtttattgccaattccagtatcaaagctctctctgcaaatgacgtatctaaaaatttgctttatgactttgactaaactgatttgagtggtacaacacacactcacgcaaaacccaatctcacactcaaagactctc
atttatgggcgggcggataaaaccatcaccgcctgccattgaacatcttatctgtcatgactattctccattcactagtctttttgaagaagcgagaggaggagcccctttttgaacaactacttttgacaatcaatagaaatccaaaagctaaatcgattcatatcaaacaatattgctaaaatataatatcgaacgcaacaataacaactacagcatgttgtgcaatgtaatatttctcggaaatagatagtcaatgctatcaaatcatgatttataagtttagaatatatatctaaaaagtaaaaacatatttcggatcaaattcgaatattttgattttgactttaaaataaaaatattacaatcctgatctggaaactctgtatcatatttgttggaagttggatgggatcaaaatttctctaacctccacgttcagcttccatttctcctaaagaaaaagagaaaagaaagaatctcattcacatacatcatac
attatttttttcaattgtcaaaaacattcagagaaaaaaaaaagtcaaaaacattaaagattgttgatattgtttaatctggaattggtgtttgattttgatcctggggattttgtatttaatctttttctgaaataataatatcgtatgtgttctttaagaaacaaaaaaattgtatttgttggaaataaattttagatatttatgaatcataacgtgtgatacggtggattcaagacccacacataaaaacaaaaccataaactatgggcctgaagtgaaaggcttttgtaacacagtttctttcgcatacaaagtccattatcaaacaaaacaaaatgcgccaaaaaaatggaaagatactgaaaagaagcggtaagagttttttgccaaaaaaatagaaattgaaatcggcgggggaacaattaatcgaatttaatagctcccgcttaaagctctctcctttacaaaaaccctcgtacctctctctcattcttctc
aaaggagttacttatttcgtggttataaatgtttaatgtatgtatattgctatgagtacattttgtaggtcactgactcactagatataaaatcttaagcgtatatttatttaaaaagtagtgttgaatttttttgggtcacggttgtccaaaatactgcgatctgaatccaatccttatttgattagactcaagaatgatttagaaaaacctgaattacttgtattcttatatccattattaaaccgacatttgacccgaaatgcgtcagactaagattgtaccgggaaggaaatgtgaaaaaagcaacttgtaaaaaaagcctgtgtgacagctctgtaacttgtaagcgtcaacgaggtcaactgtttcggtttagttgttaccggtaatttggtttataatggattttgatcggtgtgatttatgatccggttttggtgcgttgtgtagattgtcccgaaccgatctcatcttctacctttcaacaacttaagcaa
gctttcttgtcaaagtcctatgctggccttcttctcccccacctaaacctttctgtagaaactttggaatcttttctctagcaggcaatgcgactgtactgatcatattattatgtttgcaggtctctagcgacatgaatccgtgaaccacaggatttagtactatcttgaattgtgtccgagaagaagattgtataggactgtaagtggttataccgtacgtatatgagagaataaagaagagaaaagcatagaaaaatggaatttgaagggtgaaagcgacatgggttgttttggtatgcgaataagaaagaggcacgtggtgaatggacattgaagagagagagggaagctcgacttaatataaatatagaaataagaagcagttagtggttgtgaagaaaggaggcaagcgaccaaatatttgaagaagtaatagtaaagagaagaggtaaaaaacaagaagagagaccgttgttagatacagaagttgatcaaac
atataacatttgtttttaacgtctttttaaaaaatcccatatagtatatatttttatatattatacatattatttctttatttaataacaacacagtatttaacttttaaatatcatagaattcaaaatttgataaatacgtgcggcttttaatttcttgattcgaacatgtcaaaacaattagtgaatttgattaaagagttatactattacgttatcttatcaaattcaaactcgcattatagtctgcaattcactcaaaatatttttaaatcaactaatataaaaagtgttttccactattttttttttttttttaaacatgatcgagcgaaacattttgaccttttttcttttttttttcttgggtcaaacgagtatgatcgtctttttgtaaatttttttccgcatacatacaaaggtagcctttccgtttttataatcacattcatgtgactaataatttagacgaatggtagcaaaatgtcaggccacataaa
