# Supplementary material for: De-Novo Discovery of Differentially Abundant Transcription Factor Binding Sites Including Their Positional Preference
Source: PLoS Comput Biol. 2011 Feb 10;7(2):e1001070. doi: 10.1371/journal.pcbi.1001070 (PMC3037384; doi:10.1371/journal.pcbi.1001070)
Supplement: Dataset S1 — Benchmark data sets. (0.42 MB ZIP) [file pcbi.1001070.s001.zip › benchmark/MA0054.sites_petunia.txt_e.txt_gauss.txt]

aaagaagttgcacgagtcggtccacagaatgacagaacaaaagcattttagaagtttagaaccaaccaatcactatagttttccacttgtccgtatctcatTAACCGTTTgaatattaacttacatggaaacagtaaaaagcgtggaataagtcgtaaaactgaaatctaaaaatgaaaagatttcgatttcgatataaatacttaatctttataaaataatatcgaaatcttttcatttttagttttcagttttacacttttacttgataaatttaatacatctgttaattttttttcttctaaaattaacatatgatatctattcgggagataaccctaagaaaactgataaaataaataagttactttttacaaagtcgaataaattatttacccttctgctttaatggcaattatcttaatattgcaaaaaaaaaaagagagaaatattactacaaaacagaagcaagcaagtggaaaacagaccagaagagagag
aaaaacaaataataatgaaagttttattaagcgaaaatttgtaaatgtgctctaaactctaaagtTAACCGTTTtttttaaatactattgggataataaaagacaacaatatgtattatgcatgtttgaatccagatgacattaatagaaatcactagactacatgttttagtccaccagtaaatatagaaaatttagtattttgactcacaaaatgtatttactaaaactgcacctcaaacttgtatattcttaaattatcaaatgaaaaccttgaatattgtaaaatatgaaattaatgttgacaaagaagaaactttatgaagtggaccatatatgtctacacctaatccctaaataaaatgcaaatatatacacactcgcaacaacacatatggaagtttgtgcatcacaccttgtttcttctcataatcatatataccaaaaatctctctaagaaaaaaaaaaaaaaatcttcaagaaaagatttttgtattctt
gtaatccatcaattaatggagattatacgtttcatatcatccatcaattactgtacatcttgcttagtgtaatacaatatatccaataatttataacatttttggatctaatccatgAAACGGTTAgtcatttttcataaccaggataattttgaaaatgattgtaaattttatagcaattaggaatgaaatttctataatcgaaaacatacactctaaacctaaactaaaaccttaaacctaaatcagaaatcatagaaactaaaccaatactgtaaacattaaactaatatcttgacttaaataaatcttttacttcaaaacctaaatataaggatctattcttaattagttaaacaaaaaaagaaacaaaaacgcaagtgtacgttatatagtatatttgaataatgaaatgttaaaataattagattctttttctagttgatgtagatccccaaccccacgccaataaatatccatccctccagtccaaacagttc
gtaaagtaaacaaatcatgatcattagaagaagaTAACCGTTTatgtgttcggaattttctcagaaactaagcaaactgttctttgctctttcataagttttggtttttgtcccacatcgacaagtagaagagaacgtctcccaagtctgataatatataaaggaagctgggtctcactttcaaatcatacctttctcggccttttggctaagatcaagtgtagtatctgttcttatcagtttaatatctgatatgtgggccatcggcccacacgatattaactctatttttaaagggagaaagcccactaagatagcttgctatctgggctttcgcgagtcgcccatgcgttgcactactgcacgggcttggctcatcccatcaacaaatagttaaaatcattcataattagtgaatatattaatctgaaaaaatatgattggagagcataccaaatgaaagctaaaccgaaatttgattaatcgagcatccatccaaa
attgaataccaaccatgaatgttaacacatctttaactttcctctcaaacaaaaatccaacaatctatatcctcattgtataaataacatgaggtccatattaaaatacgattaaaaatattataaaaaccatgtgaagattcaacaagaaaaagaggtaggaaaaaaaagcagctcaataattggtagagagtgcaaagaggaaccagacaccaactgaataaaattgaaaaacaatgtctcAAACGGTTAtaaataaatcatccctaaaattaattattcccaccatatttcttctgctccataccacacttcaccataaaatctctatataaattttctcagcagcagtaactaccttggccccaaaacctatctgtctctgaatcttggcaaagtaatagcaaccataacaataacgacaaaaatatacgtgaattatttttctctttctccttcgtctctccttcataaacccattattaattttttttataata
ttaatttccaaaaattgatatgtaaaagaaagacaaatataacttggtgccatagtctttattttttcagctaataaatacataatgctattaccactttttacaagtacctaaaacaaaaacaaatctagaggatatgggaaagaagctcctttgaataaatatttcaataaaaataatactactagatctacaaaaacataggaaaaataattgcatttgtcatctttagttttttatttcaccaaattgtcttaaattaattaattccgtaataaataccttgtattagaattgcagttgactaaaccctttattgattcatatataagtataaaccaaacaataaatgagcataaaatttctaacgttccaaacaaaaataaaccccaaaactttcaaaaggttacaaacaaccccctaagtaaagaaaatgacgatcaatttagtccctcttctcctctccctaatcaccatcttcaccatcttcaatccatccg
gttcctcgttcgagaagtcatcggaggtccttcgaagtttctgatcatcggtatagtcttcttcatcattttcttcttcttattgtttgattagatttatccttaacgagcacaaaattcataAAACGGTTAtatatatacctaagatctcttattgttgatttgctagaaaaatctaaaccatagagaagaaatttctgatttcgtttagtgttaacgatcctgttaggattttagtgcgcattcttgtgaagttgatcttggttgtatcaaatttgttgaatgtttgcgttgtttctcagattgtttcgggtcgtgttcttactttctatggatacatggattaaaaatctatggtgcattgtttcgattcctttttaatcagtagattctcttactgtttgagattggttgatttaattgtggttctggtttcccatatgcagagattcttttcttcctttgagctagacgaaatcaggtaattgaggtttgttaaa
aagttcacagaaaatgctacaaaaaaacataacgtggagaaaaccatgaacaagaataatgatggatataatatggaaaagacaaagtatgatggataagTAACCGTTTattggaaatcatatattatatttatgtgaaaatatatgacatgtagttaactaaaaaatatcacaatatagtttaaaattatgttaaatcttacttaataatatagtatatattaagttattgaaatctgactatatgaaaatcaaagtaaatttctttctgaatttatttaaatacaattaattactaaagatgttctcatataataaaagagataagacatgctatgtcatatgttggagaagtttatccaagtttattagttatgatttaaatacatattatatttttagattgtatataatattttccatttttttgtaactttagttttcccacctcttattatatattgtattatgttgctagctagttaaatcaaaagaccaaa
gtgttctacgcctatcaaggtcttttcctcatcaaggtttactacgaggttttgtgcttctcttctctgcaatgAAACGGTTAtttctttacaaattctttaaagtttgatgtgttactagtttctcttcttgtcagggtcttttaaaagtatatgcaaacatcattgtattatattagaatatatatatatatatatatagtattcagattcattatttcaactgattagatctatggaacaaattgagagagaagaagacaagattctgaatttgaacagcagctaaaaagcaagaacaaatttgactttttaattccctctcagaaaagaaatgacgaacccaaaagttctttctaacttaagaaaaacttgagcaaaacttaagcaaaacttaagaaaaatttaagaaaaaaacattccattttcttatcaaattagttctaatattatcgtagctagtgctcaaatatcacctaggttcataacagagaaaacac
atttgccgatcgacttggtccttttatatttttagttaagtgatagttggtctgcgatcctttggataccatgcaattgcggtatgggatataaaagtcctctaacatagtgtaaattaaTAACCGTTTaatcataaagtttctcaaaaactagtctacatgtttaactatttttttttaattaaaaattgtgacatatatagtgacaattgcgcgtaatgaagggctaccaaataaaataaaaaaacttctaacaatcagtttactaaattctgagattgagtttactgtctacttgtaaaacgtacaaaaatgacttttcaataaggtcggaaatatgaaatgaattacttaagagaatatgccaatctcttaactaatcacgtagatgaataactaattaaaaatggtattacaagggaaatggcatttttatctgtctataaattttgaaaccgaaacgtcttaatcatgcaatcgcagaaaagaagagaagaaag
ccattgcgacataacaaatgttacacaagtTAACCGTTTataaagtagtgtacctataatatattaacagtgatcaatttcagtgtataaaaaaagtcttcttaaatcatcttttaattccaacaatatgacattcacaaacttatctatgatttttttaaaaaaaaattcacacgtgtgctcaatttatgtttcttttagttcttccacgtgatttgatgcaagaaaaatgattagactgtatgttaaaaagcatactagagaaattaattataaaacatcaatcagttgaagtaattatcaaaaccgcatgcttttttagctaaatctgtgattgtactgacgcagatgcataaattcaaacgcaaacgctgatctctacattagccaaacaagaatagcgtccaaatttacgactggtttcacgtgcaccaaaccgtagggtataatatctctctctcactctccaacatccccactcttcccaagaaacttctata
tggatatacttaattccaatgactgaggaaataaccaaatcaacataaacaaaacaaataattagactacaattttttttgAAACGGTTAttcttttgaatacttattgtccctttatatacgcattaatcactttcttaaatttatagattatattgtaatggatagatacggtttaacttctacatatgaacacaatataccatattactacctcaacttcaatttgaattatacatagtttgacaacccatcatgtgtatgtatcttatcttgcataatcaaataagaaattatatttattttcttacaaaagaaggaaatggcgggacctctataattttctagaggtttggtttgttcgtattgtattaatccaataaacaagtagaataaccaataatattggaccaaaacaagtgctttaacatatgcttttgcctcctcttggtctctactccaccactataaataaaactctctaactcttccaatctccc
ccaattgtcaaatatattaattacatggatatatccgaaaaaaaactttataataaatagccacaagttatggccgtgtaacaaaaagtaaaagaatttattgccacatacattgttggaccatatatgaagAAACCGTTAcaccactaaaattcatgtttgtaacatttatattctatggatcgaaatcattatgctctccattattagaaccaaacaaaaccaaaccaaaattgtatcagcaaaactaatctgaagcctagcttagcttaagaaaaaaaaagaattaaaaccatatagtatgcattaactatcatcataactagtttagttttaggcttttagcaaataggccttttaaagcccattataaatatgaagagaggattccatcgggggcctgctgagaaacggcaatcaacttccttctaaataacaaaaacggcgtgaattgcaaacttctgcaaagagtcaacactgattagcggcttttccccatt
tgtatcaattattaaaactggatgaattttttgttagatattagaaactttgaagttaaaattattagaagctttgaagtgaaaattagtgtacgttttagcagatttttggatacatctatattattattttTAACGGTTTgtcttttctattttttttaatatatacttattattgaaaaatatgaatttcatttgaagataaataaaaaaagtcaaatttacaataatcctacacagagcaaaataattggaaaatgatatatttacagtaaattaccgacttaatgtattcaacagtcagttacaaattatgaaaaatggacaattaacatatttttaccagagcacagaaaatggacaatagacattaggcagacagaaatagaaagaatctaaaatctatagataataatgattctaaatgcagaatcatagtttcatcgttctctctcacaacaaaaaaaaaaactctaaacccctaaaccaaatcaacgaag
tgctttgcaaatcattatgcccaattgcttgagatttaggaaaaactttttcttagttaaataatttgggacaaaggacaatgtaccttttggtataTAACGGTTTaatcgaccaacacatacgtaccaaaattaatatgacggaatatataaaacatgatgagtgttagttttctttgacacgatggaataaataatggattgttaaagtagctggattcaaatgtatgttaaaagtggaaacagaagttaaagtttgagaataactgagaaaatcaagatcttaagttttcaactttcatctttcaaaccaaatccatgttttaccacaaaattaccgttttcacataacgataaagctgcatcaaaatctattctcttcttttcatcatttaatttaatatacaaaattcctcccaaaacccttccatgatttcatcactacctagtatttatatcaccttatgtgtaaacccacatgctccaaaactttctcaaca
cagttacatgttgtattatatttcgcctaaatatgaatcaagcctttatctaagattcctaaaacttccatagataccagctttgtgtcgtcattttcctttgattagattaggttaagtttcgtctgtggacttaatatatcaaagagaattatgagtgtatttcctggatttggtggctggatcaatcagaatattcaacaacgtcctgaggtcagtttcattccatcaatattcaaagaacctgaatcttataaattatttttgttgttgtaggctgaatctgggagatctgagaatgttaaatctagtccagtgtcagagaaagacactaatctaaaaccttggtatgatgaacctggtaaggtaagagcaaatatatcagcaaaaaatataaaaaatactatatcggttaaatatagaaattagattatgtttcttgttgtagactacagctatggaacctggggatgtaaagtctaagccactgcatgaagttc
gagtgatactattttttaaactctactcTAACGGTTTtagttatttttgcttgatttttttttagcaaaacaatgatttaataaaataaaaaaattgtgatatgcctaatattggtaagaaagaaaaaatatcgtacttttcaatgtccttaaaaatacaaatttttatgatttgactacttccaaatttctttaaatgagttcaaattcaaatatttaaaatttcgtaagaaacaatatacatatagaacaagaaacatcttttatggacggccaaatcatgttgttttttgctctacaaatgaaaatcatatactattactaattaaattatatgttgtcttatagcttcggaatctttctaaacatgattcaccccttttcattacaggaccccactataattaaggtttcttctaaagtgggatccatctgatcgaaccatctcatctcactctcagtttatgaaatcgtgatcttttggaagaagaaatcaacgc
tgtattggtttacagttatagctttctttttaggttaattgtttagtatcatatagctttatagacataggtctggataaaatgaaataagtgagctgttatTAACGGTTAgaaagtcatcattaacaaagctaagctcatagccaaataaaatttgtcaaagtgcgaagatgtgaaacactcaaaagtggctgacttaataaaatctaaaacaacaatctccacactaaccgcattgagatcataaaacaagtttatttaaatcctcacacttaaagaggatgaagaaacctcctcttcctctttaaccatttatctaatctttggattaattcttcaagaagagatacttacttatataaatctcctcgaaatctgcaaacccccaaaacacagcttgtctttgttttaattaaaagaagcttttgtctcattttcccttccccaccaaacacacttttgtcttctctttaataaacctcattcacttcatcttcttc
ctgcacatggctccctcgcttagccgctttgcctttaaaaagtacttaatacttaagtttttgcctttaaagagtgtatactatttccaattgttttgtgttcttttccctgtttttctccattattttccatcggttagtgcttcaaaatcaaattactttactttaaaaacatctttatcttattttatcttataatatgttaaataacattttacatttgcaaacgtgtgcatgcatcttttgttgtctttgtggaaagctagactcttatctaaatcctaaaaaagaatgcatcagatgtacgtaaacttaggtgacaaattagtaagaataacaattaacaaagctagtttttcacataaagcctacaatattacgtgcgtcgaccgaccacagtcacacattgactagacgacaggaatgcttttcaccttctctgtttcagagacccacattgctttgagtactcaaaatctaacatttacaagtcatcacac
gaaacacgaatggtaaaacaaggtttttgctttagatctttggataactgggtggtattttcactacatataagacaataattcaatgcttacaatgatttattgtctaattatcttataacttagtcaaaagtttctcgctcatctacaaggaaattaaacaaatgtaattcaaaatttcaaacgattaataccatatttactcttaatgacagatttactccaattcaaaaaataataagggaaccacttaaatgcatgcttaagaaaacataaacatgtaaagaaaatgattagatcatgaaataaaaaggaaagaaagaataaaaaaaaaagaaaacagagaagaagaccgagtgttgacaaaatatcatgtcactgttattagaagcctattaaattttttatttttattaaatagaaaaacaccaaatccgagaaaaattaatataaaaaaaaacaatataaaaggtcttattcttttatttacttcattcgtt
gacgaataatgaacgcaaaaaatgtagtaaaaaacacacatttaattcagcaacttaaataaaatctgcaaaaaaaagtaaattaaatgaaatatacagatttcgaattatttcgattgtaaaagaaatagagtaaataaatgaaagagaatatttgaacaaactagttagagtttatctacttttattgttgaagaaaatattgcaataatgttctctttaagaccaaaaatatgaatactttcaacattattttccctttaattttttcccaaagtagacactaacgaacaatcatcaaagtatttttcacatatattactataatgttagaacattacattttttatttcgtcaagtagtgtatttatttattgcaatatctaaaagacattaacaaaagcaagattatgaaaatagtaacattatttaatttatttacacaaagtccctcttctttgtaagcatttaaaaacccaaatagcccaaaccgtctctac
aaccaaaaaaaaaaaaaaaaaaaaatcaacattcaattttttattttaaaacatgtttgcatatgttcatggtatgacattgggtattaatctatcacagagagctaaagcccatataaataataacagaaggcccatatAGACGGTTAaccaactcttaaccggtccattctaactgtttttctcaaatacaaaacacgtggataacacgaggaattaaaattgaagttaaacaccacaccatgtcgcgtacgaagctgccacatcactgttctattaacacgtggcttaatatgatgcaatatagacccaccgatagctggcgctttctagtttaccaaggtgcgacgtaccagataacaccacctctccacttttgaaaattaaaacgctctcttttggtaattatttagggaaacttcgataattaatcgaataatgaaggactaatttgcagttttaaggaaataagtaagcacacacgttagagaagaaagacc
ggagtattaaatggcatttttcccgtttttgcgataatcgaaatgaTAACGGTCTggaaactaacagagattagttaacggctgttatcggtctgttaatgtcagataacgtcgtgtagattttggcctgatcaacgattaagtttgtgtaaaatggccagtcaacgatttttgtatgtattaatttaccatatataaagttcacgtattaaatgaccatttttttaaagttcacgtattaaacgacatttttcccgttatagattgaggtataaagggacgaaaagtaaaaatttgtgtttatgagagttatgttcagtgttgatatgatcagtgaactagaagatattacgtcaccaagtgataaatagtgtttttcttttgtatgtaactaaaactaggcttgataatagaagaaaagcatattgggccgttaaaaagtccaagttaatacggttttgggccttactaaaacacgggggctttaacggagttttgtt
atatgatgtgtccggataaaaattgaaacttgtggacttaaacttaagccacccatacctttttaacgttAAACCGTTAgattaatcttcaagattagagctttgaataaaaatgataggatctcacgattgccttacattctaagaaaacgttaatacttttttttttttttctcgtaaatcattttaaaattgagagaagagaaaatgaaagaaagagaagtttgttgaatcagtagttgcagagacatggttagttccgctgactctgtcaagtcatctctttctctcccgtttactttacgctcacatctctttttctccacaaggacaaaaaacagagtcattcattttttctctcaaactctgtttaagaaaaatcgaaaaaaatcattactttccgatttgctttctcactttctcatgcaacaaacgtaaaacccacaaaagaaattcgaagcacaagttttgaaactctgtttttttattgatcagaaaca
aaacagcgaaaaaaatagacagacaaaaaaaaagatcatctctgcatacatccggttcaccgtataacataagtttgaatttatcaccaattacgcattcgagctctttttgatagtcaattatgcacgggtaactaaaaaaccaaaaaaaagagcacactggggcatcctttggccaaactacaccactttgctccaattaaccaaggattttttttctagtttgatcccataatgtagagttgagaattgtggtctcaaatcatctatgccttgcctctataaaaagtaaaaaaactgatctggtctttcgaatcattagagaggggataagctcatatttgtgccaaagattaatttataaaacacatagtaaatcatataagttttaggaataattgattaaaaactgtaaaaacattattataacctgaaaatggaactcaaagacaaataaagttaactaatgagctttgctttttccatcacaaagctaacca
accctgttatcagagtttattgtgtAAACCGTTActcgttaattgaaaacgataacgttttctctaataataaaacattatctttttgtcataacgaatcaattaagtccctagtttcaaatcatatggggatttagggttagggattttgctcggtttaggggtcttagattgatttggggatttattttagtcattacaacacaacgacgtggctctgttgttggaaactataatacttcgaattaataagatttattaatttagttaacagtatttctaatatggccacaacaaaaataaagtatttatttagacagtaaacataaatttaatatttattcgttttgtcgagaattggagatttaaatcaacgttttcaatatgtcgaggatttaatgatattttttccagaattaaaccctataattggagattaatggtccaaattgattataaaataaagaaagaaaaaaaaaaactaaaccttagcaaaattg
tttgctctctaatatggctaacatcattaaccaaaTAACGGTTTaggatttttaacgctataatgaaatatatttcgagtacataatatttgaaccttgtagctattttacaaaaaaaaatcttatctatatagactttgaacttcatatctaataatttggcttcaaatttgaatataattttaaattttaatccataagtttataagctgaagttgatatcactacttgcattaattttgtatatatatttctaaaaattgattgaaaagataaattttaacgtacgttgttgattaacttttcaagaggttaaaaaattcacattaatttcagaagttaattttataatatttattttatttacgttggatattcactcacctataaatagtttacatagtttcatgtctagaataccaaattaaaaaaaaacatacttcattatattcttttcatacactaagaataagtcggtaaattccaaggatacgaaaatt
ttccaaatttcttgtaaataattttgaaaagtttttacattcacttgtaatacccagtaactttttcttttgagtataatttaacatcatattcaaaaaaaaaaaataacttcaatttttaccaatttaacatcattttatctttttttttttttttttcttttttaaagatttttctgaacatgaggttttaaggataaattacggccataacataaaacaatcccaaatttttggttggacaaattagtttttttttctagtatttgttttgtagatgagtttgtatgctatattgctataaaagataaaagtgaaatctctaaaaaaaaaagaagaagagattggctacttagttaataatagatatacacactaacataaggattaagagtttatttacagaacaatagtcagtgaattaaaagaagttaggaaagttagggtccaaaagagaaataaagcaaatatatacagaggaagctgcaagaagaaaaagg
acgaagaagcgaacgatgaaagtaatgataacaacggccaaaaaaattgataattatgatgacaagaaggaatatgaaaagtaataaacaatgaagcgtgaagagaaatacgaagacataggtgttgacagccaattgaataagaaaacataaaattgatgtatgattctttttgattatattttattgtttaacactattgattttttataatttttaagatggtgtatttagattaagaattttacaaattataatcaatcgtatgtatatttttacaaaaatatatcaaaactatctatgtgtagcgtgaatttaaaacctaatctaagtactatatattattaaacttaaagaacagattaaaaacgaagttcaaatcagagatctaccaactaaacaaaaaaagtaaataaaacgtgtttctctgtgaagtcattgctctagtataaatttggtggagaaacctggagtttagttccataccattggcggtgaac
acattacgttttatgtgtttgtcttctgaaaataatcatcaaaatatttcaggacttgtttacgttttcTAACGGTTTaaaataactgtacccttttcaatatagaaataacatttgtagaaatcgtggattttccttaataaacaatccaaaacacgaccaccgttgtctcctcgactcggtaacacccgatcgccgacttgaaaattagaagaaaaatgaaaagaataataaaaaaaaaaaaggaatgattattgaagctgtcatatatgtcgaccctatcacagtcaatccaatagcctatattcgccaactgatatatccaacggctcacaaattttcacaaacttttcaaaaaagtataaataaaagaggctgtctgacagccatgtcacgttatactttttccgtatgatcgaaatgattcgtctttgtcgaatttaattatttccaaaattgatgactctaaagaaaaaaaaatagtttttcagataaacccg
taatctaatgatggttgactacataaaacagaggtgtgattgagacatggaccaattctaattaTAACGGTTTtacttgataggcttcgatttatttattttagtatttttccaccccttaaatttatgattggaatagttgtggaaactcataatctatcatatgataaaaatgtaaaatactcttttgagtttgaacgagtaaatttatatacaatataaaataaaatgataatataataacaattcgaagatgaagacatctatcattttcaaaagaaaaattcgaagaattaataattttgtttgattataatttaataaaacccattaattgaggaaaataatcgtcattaaagtctaatttgaaaaccaaaaagcatcggttaagaaaaatataaagggtaaaatcggaaatttgaccatgtgatgtgctgaaaattccactgttggtggccaaaaaagacattcaaaattgtcggatcattctctctaattaa
cacattgatataggagTAACGGTTTacatgatcgttgacttttgacgttggattcatccaggacgccaaagacacaaacaaagagacaaatcaaccaacgaattgccatacaaaagtcaaagtcaacaaattcatgagaacatttgtggattaatagtaataatacaccgaaattacattatgtggattgataatacaccgttgttttgagtttacttatagtcaacggtgttttttgttctaaagaacataacaataataactcttgtcattgttgacgaaaaacaaatactacttcttatatcattttcactcaacttgctctatcgaatcattttgcatcgtgaaaacatattctcaatcaattaatttattcaatttcaattatgttataagcagttgacttggacttttgagtagtatagctcatatagtcatattctcatatgcataacttgctatcttaaaaaaaagctctcctgtggacagtaaggagaaca
tcattcaagaatcaatttataaaaccttatataactttataaatattttctataaaatgtatttaaagaaattataaatccttttgtggtgtttttgaaaaaaaaaattagtgatagttatgaaatgtatcataaaaattgtagttttcaaattcttcctcaagaatttgattatacgggttgttgctgaacatagagatgaacaaaaagaagatatgtgttgaaaacattggaatgttgccaaagtcgtcatcctaactaaaccaatataccgaatgatttattgtttttgttttattatcgaattaaatacaaaaagattactgtaactgttgaacaacctctagtctttctaatatattctgattaattcaacgttataggtgaggaaggtaagatgttggtaaaagtcatgcatggaaacaacttcacaagacaaaactttgatataaaataaagtacatataatacatgttggtgcattagtattactaaataca
gttaaatgattctatcgAAACGGTTAacttatctcttagttaggaaccgcacttgattctcatagataagttatgtttgattccgttaaaatgctcaacccgtcctaatcctaaactgagtatgaaccgatggtatttccaataaattgaaatattctatatcattatttcctaacatcgagtatttcattcgttatttagagaatgattttcaagagtatgtcacaaataaaagtaaaaaagaatacttaaatatacgtagaaagaaaagtatattatccatgataaaacaacaagacaagatgttccgctctacgtagaaaaaacaaccgttagggagcaaacttggtgtgaaaagcatgaaacccatgacaattaaccatcctccttgaaaggctatgctttatgatctcacgaagcttaccaaaaactattgggcatcgaaatacccatgagagtagtgattatagagaaacgaatatgacaagctcgaagagcaa
tttgactccactaaatcgcgttatcccgcgtagtaaagattgactatggatcgaattttctcgattcaaagatgtcaaaaaaacataaacaaatatatactaacatttttaAAACGGTTAagaaaattcagtcctatgaactcattatgtttctttattttttttaaattatttgcaaacaacacattacaatgcaacaataaaacatactttcagatttcaatccaaaatgttaagtaacatatacaaaaaccaaaacatatattgcttgtacacgtaccactaccttctcaagttttgcaatctctataataataacataaacatacattatcgttagacacttgagagatgtgagggagagtgcagttttgtaatgggccgatttacgacaaaataagcgaaatataaggccctgagtatataaatattactgtttagcggtaaaccctgtctgtgaacgctaacgttaaccaagtaggcttagattagtctaacct
tcgagaggagagttcttggcgccatcaagattcaaaaggttagtcattttattttcttcccttaattcttagcatgtgtctttgtttacggtgaattgagtgataatggggacgtgaggcatctcatagttcacaagttccgccttagcttaaccaagcctgactactcttaactaaagttTAACCGTTTtaccatatttccttgaacacatccaagtctagtaagtttctgttaaattcctaacactatagatttatagttcttcgatgccatttgtaactacatagcagtaggcagtagcttctttttgagttattgcaatttcttaatcatttttatattggctagttacattgttttagaaatcgaagtttgtttacctaccttgtttacgatttggtcattgctcaagatttacgttttgatgctatgtacaatcagcactgtgtacaatacgttctaattgttaatattttgtgttgttgggtgttgtgttcag
cgtcaaattcgttgtggtgtattgtaattgtcatagcgatcatgattacagctcaaaatcggcacaattgtatcttccaAAACGGTTAgtatgcaatttctgcagtttatgttacaatttcatcagattcaactaatcgcaatgccacttgttttgtttttgtacagtaaatggtggtgacaagaggagataaatttgctggaagctctttggcatgtaaatctatgatcggtgctaataaaatgaggcaaaattgatcatatccctgtccattttggttttataaagaacttttcacggatcttttgttttattcttcctgattgtgtaaatgcagtgggagtcatctccatgaagttaataattccagaagtcactttcctcaaacaaattggttgaaagttgccaaggcgtttgagtgtataccatccttaaataagtttatgggctccaatttcctttactctctagaaagtcaaaagctgggaagagatagagaa
ttcttaactactactgatgaatattttttccaatttttgtttctctcattttttgtcaacgaatctttttcggattaaatttgttacgattctacctcagataaAAACGGTTAtttcggaatcaaagaatcttttttttttataaaatctcatattttcttaggttttgggggatttcttacatcgtttgctgccaactttgaataagtttccctaaggttagcatttttttcctactcgtagaattttatttatttttctttgatcagtgaccctagaccaactcatgaatatcaggagttttttttttgggtgaaatactcgaaaattgtgaagaacgtgattcaaaaagttagagtttattcatatgtaagaaaccctaagaggttgaattgttagtcgtttcaataatagacgaagtttctttgctagtaactaaattttatatatttacagttgttttaaagattttgaagatttaggggatttgtgatcgcctg
ctttctttagatatcatcatattcttcaatagatttataagttttaggagaatgtcgacattatcctaTAACCGTTTttggttgtggagaatagtctaattggtctttggtccgaatacgatacgtggtgtcaaaacatattccctctcataatataacaaaagaaaagaagcaatctcattattctgccagtgattaataaatgaagtgatatgttatcaactagacaccttttgttataaatttgaccaaaacaaaaaaaatgaaagaaaaatatatgaagacattagaaagtaaaactaactaataaaataattagaatgcgaagggaggcacagaccaaaacaaacatgaacgcacgtccattacttacttgttcatactcttctttcatagtgtttctcacgttgaaaccaattttttcgcctttcatttcagggaaatttttttaagccattgtattcattatatatatgagatcttatgcattagtaagactt
ttggttatccagtagaatggtgagatcgtagatggaaagttgtccgaccattcaacatcgtcaaaaggctaTAACCGTTTgttgatgtaaaataattgaaaaacttttatagagactaaaaagaagaggtagagagtccaagttcgacatggacactaccatattgatcgtattaaaaaatgttgttacaaccaaaatatatattagatatgaaacatcattagagattaataaatcaaacagcccactagttggatattaaaaaaattaaacgaatgttattgtatgaattttcgtaagtcatttgcatataacgacaagcaaatccttaagctatgattaaatttttatgttagagtgtgatttgtaaacatttttaatttaacaaaaacattagaatcatatttgaaacaaaaacggcaacgtttgttaacatggagttctagacgagacgacaccgttttgaaaaacatagagatcatcgttttcgtttgtccctt
aattttcattctaagaaatgtatcaattataAGGCGGTTAtaacattatttatattagtttaatgttgttactgaattattaaataagaaacccgtttggtaacacatcctaatctagtataattgaaagtgtgaacctaagtctttgactgaacaaattattgacttttccaatctcctatattctcttttgtcatctttagaataacgaagacaaacagatttaggagataagagatagtatggtaaagctttattggcaaatccctctcattcccactgaagacttaactccacaatttactaaaaccaaaatctaaagaaaataattgagaaacaccatttttagggtcaactaatatagacgtgataaaaaaaaagactccaaatctctctgtatctgtcactatcattccttgacttagggtgctcctttccgatatctctctctttttgctacatctcaccacaagacacattgttcatagatcaaaccgatc
attaagtgggtagatcaaagatctattcaatcaaattgtaatctaataattatttgtacaaactaaaaaccatatggtaagagaaaattcctttatgtccaatcaactaattgaatggttcaaaatacttcaaatcccgtgacatagttgaaaacttaaacaatgatgggattatgtatatgcttatctatacttaaaactatataatatacgatcaatgccttacgaggtatgtagaccttcctagcttttatattattcttgtgtttattatgtggtacacgtacacatatgtatataccaaattttaagaattattaaagatgtattaaagaaccataaaactcggaaacttaaccattaaccctattgtaaactatgtggatgcatgccataagcactccataacaaagtgagtggaccaacctagactccataattattttaaatctcatcttaattatataaatatatgcacatgcaaactcaagcttgatctc
gtccaatctaagttcacTAACCGCCTgtgtctcttggcacctaatttctttttggtccatttcagctatcttcttccttttccacacaaaacattacaaaatacttactatttctagttctccgatttacaatacccaaattacccttacccttgcccctcatatagttcgtataacaactttcactctaagatgaaacattttgagtgttgagaaaggtatatgaagctcggtagccggaggaagcacggtggatatacactggcgagaatcaggacggtcccacacgagacaagatttacctctcccaaaagcacaagtggaaggagcataggataaaaattagtacatgaaattaggtttcaagaaggatatttgagaatgtgctttgtgaggcatcgtcagtaggagtaagcaatccagtcaaatatattcttctttttttctctgcctttgcttttgtccactataaaacaaatctcatcctcctctcttgccct
gctattgctttatttttaaatctacacggttttaatagatccatttaagtatagaccattgtcatttgtctaagattattgcatttgtaacgctcaacgcataacaatgctttgactacccgttattgtcccacacacggccattactaaaccccaaaatacaaattggcaaaacattattgtttgattatacgaatctgatttgacttaaacgacactagtcaaaccccttattttctttccaaatccaccaatcacacatatacacacacctctttaattaaaatctattcgtttttttttattccatcaacttaccactggccattatatttctcccttaaattttgttccttcgtatttgacctgcttgaaagattttttttttaataatcttttgtcgtgtttcatacttttaaatattttacatatttcgatatttctcttatgcttaattccttattccatattccacattccacgcttatcacaaaatcttt
tcttgactgcataaatcttttgattttgaaaaatcatcaactgaaaatgcataatgaagaagaaactagtagcaagcaaacataaaagaagctctctctctgcattggggacataccactaaacataaaaatttccgatttggatcgaatcccaaaagcccacttaactaaattggtcagaaagagagtgcactcttaactaaattggtccgtccatctttaattatactttagcccgaaaccttttaagcaaaaccgtttcttagcccaaaatccactcctttgctttaattagtgttttaacggacttggcccggccctaaatcttcagcccattttaacatcctttgaaataacccaaaattctaaaattccgatttggatcgaaccaaaccgaacaacccaaatgcactattaacgaaattggtcagtccatcttttgtctaaaactgctgcctttccaaactaattgatctcagtctcactaatcggagaaagct
tatatgtgaaaagttgtatttggtgtgattatgaaggaagatactagtgataatttgtatttcaagtttcaaTAACCGTTCctttaataaacataaatttggtgacagaaaaccaaaaaaaatgaatcattctctggatatgttgatgacctgacacagaggtcacatgcatctaggagaagtaaaaaacagatccactctctcacatgcttttgtgagatgtagagcctctgtatctccacacacaccccttctccaatgtctctctcttttactctatttttcttttattacctatttaatatgataatctaaataagtggtttttttgctcacattttatttaggaaaaaaaaaaagaatcctgccattttccaataaggaaccccagtccccatatgtggctgaatttccggtttgttctctgagcagttatagcagtgagagagagagagagagagtacaaaacagaggaacatttagtctcttcttggatctgt
aaattcaaagtgatTAACGGCCAcctttagtatacaatatatatatatgtgttgtacaccgtttggttcaggtgaattactgaatcacctggctattttataacaaggagggaaattaaatactaccatttttcgggtatttattatataaaacattttatgaaaatttatattagccaaacaatctaagagatttcatttaaattaattacaagtgttcattgttgatggataaattgcatattgaggatgaataccaaaaaggtaggtagatgccaactagaccaatcttgtgcacggcgtcgtttcatgagtatattaaatgggccttaaaagtattaccctttttatgacgacccatttaatttaggaagcccaaagatgaataaacctattattattgtttatgtgtttatacttttgaacccataatttatttctgttatgtcatctcaaccctaactttatataatcagtattaaatccaggcatcttcaacg
taaTAACAGATTatatacatatatatatatatatatatatatatatattattgcatggttataatatataacctaatgattgtgtattaatctcggggttgtgtatccatccgaaaaattcaaattttcataaaatgtgtgtttgttaaagagaaaattttttttagcacctttacatttctcaaggaggaaaaacactatccatccaacatttcttcttttgctttatttctttttccgttgactgtattgagtacaaattcgtcttcatcttctaaacctctccactactttttacttaactttttttttcttccaagtttattgtttattctcagttacattcactttagacacacaatccaccaacataaataggcagtgatataagttaatatcatagaaaacaatcagaaaataattcagaagagaaaacacaacaaaaaaaagaaagaaaaagaaagaaagaagaagagatgagtgagcttctctactctctc
ttgaaaagcacaaagtaagaaatctagtttaattagaataacattataaataatgtaataataatgtcatataaactatgtttatcaaaataaagagaaaatagaagtaaattataggacaatatgccatatgtggtaaaaaatataaaataattattataatgtttaatatcttaaaattatttgattttgattttttaaatttaaatgataaaaaagaaaacaaagataacatgtaggaaaatatgttttagatattttcttaatagaattatataactatatctaatgaaaatggataatgatgatgtatttggatttgtcaaaaaaagatacaaaaaagcatgtcatatgtcaacttgtcaaagattgtgtttaggagaaacattgaatcccatgtatatatatagtgccatccacttcttcttcctacaccaccacttagtaatttccaacgatctctatctacaaacattcataaactcttactctctccaaaa
agaaagtttttaattaccaaacttcgaatgtatcgtgcaccaaccacaaaggactagaggaccaggtcagcattaactcataggttatgcaaaaatttctataaAGGCAGTTAtcccaactttcattttccttcgtacattatcagatgaacactaaaacatattgatttgcttttattgagtctactaccattatggtctcacgatgaaatcacgactattaattggttctgcttttattttgactaagaataattaaattgtaccaaacgataaatgaaataattacaatttttagcaacaaaaaagaaaaagaaaaaaacaaatgttgagaccatatacatttttggagtttggacactgagattttcagattcttgtctgtggttaaacctcggaaccagagagagatggtatggtctttatcactctcttttattaataaactcatatctctctcatctaaaatctcatctcttcttcttcttcttcttcttctt
ttcaattatgtttctaacaatttcaccctttgatgagggtattcaatttgctgtttcagtagtttcttttttttttcactgtcaatttcagtaatttatttaaaaataatTAACTGCCTtcacattgtatttctcaattaatactatacatgtttctattggatccttggtccatgtatacgccaactccgtatttgagtttgtagcttctgaatgttgtaccaaaaaagaagaaaaaaaaacgaccaagagcttttgtatatatatttgatattttaatttgttatatatagtaaaataaatgcctcggtaatttccatcaagagcttttgtatattggatgctacgatcataatatatagtaaaataaaaacatatcatttacaaaaaaaaaaaagaggaaaactaaaacgcaaaaaccctagtgtatttgatacaaaaccctagtatatataaagaacagaaaacccctcgcatgattggtaaagtagtctgaagac
tatgtattttatttataaatgtattgttttgttaattaagattatgtgtaatattttaatgtatgttttagtgttattattaaaTGGCAGTTAttttaaaataattatgaacaatataaagactataatgcaaaacacatattttagaaacttcatatttaaagtatactcttggagaagaaactactcatactttatatttgaagtttacatactctatatataaaatatcttttggatatgctctaaattatattggattatcttttagagaacctaaaactttatatttgagggatagagtatctcttggagatgctcgtggtagttcaatattgtaccttaactgtaacgtaaatgttgttatctttacttagacgtctttgatatgtaaaaattctatctctgtatcctgtttgtactggcctctccaaggttcaccattattggatgatgcactgggttgatatatataacataactttttggcaaaaaaaaga
tcaacaaaaATTCGGTTAaactattaatgaaaaagtgcaaatgttaaagcgcttgacacaaaaaatttgtgtccaacaacatcatatcacttatgtaaacaacatcatatcacttatgtaaacaacatttattaggaattgctcatttcagctataattaatttcggatgataaaaaaaaaaaaaattgcacaagttttagactgttttgttaacaaactatacaagctggagcgatatcactcttcacttacttttactttttttttttttttttgggtcaacagactgctttgttaattttgaaaaaaatctaagctattttcctaattttgttataagactttcaaattccctatatataaaatatttaacttaattatggtgatttttttcttaataaggttgaaatcctacttggagagaaaaatctcttttaagttatatataaacacttcccacgtctaattattcttccatgtccaagacaatggctttttc
gtttttatgtttgaaaatcagtgtctttgggtAAAAAGTTAtgatttaaaaaattgctgcggtaaatttatcatgatagtcaaacaatttaacctaccacgacaaattacattttcacgaaagaacatgtaatcagttggagatgtgacatagaaagagtctatctaagccatgcgtcgtatattttacgagttaaacgagcatcaacttgaacctatcgttgttaaattggactttgttaatctccatactccaattttggaggaatgataggaaccctttatattaaaaaaaagagaccttttgcatttcttacagaagtcgtggatgaagcaaacatgtcttgtttatagtatttgaccattacttacacggtaaactaatgacgtggcaaacaaacaacgtcgttaaaaaaaaaggcgcattataaccgaaataactaaactacgccaagaggtaaaattaaacacaaggatctgacgtgggtgatgataacaacc
cataaaacaAAAAAGTTAtaattaagttgacgaacgagcccaataacatcccaatacgatgatatgcaatcgtctcatggaaccaaccattcgtgaatttgtcatttgaatattaatgtggtttttgttcaggatttttttcgggtgagaaaaacaagtatatagctccacataaaaacatatatatatatatatatatgataaatccttaaatatatttgtctatataacttattaaaacttcttatttcgtgtgccacggtgatcacccggagaagtgtgtccgatgtatggaaagacatttgtacatgtacatgtacatgtcatcatcattcattgttcttgtgaacggaagttacgacagagtatatgcaatggagttatctgcgaaacatcgccacgagtagattcgtcttttgtccttgtctacaaatttaggcgtcagtacaaaatttaggtttttaaggtctcattaatataacgtttggtctataccgaat
tagttaatttagaccaacattttcattttcattagtttcatcaaagataatataaagctcttttcaaatctggtttatcaaaagaaatatctTAACGACTTaagtcttccaaaattagttatatgtattaataattttaataattttaattttagttattaaattttcaaagttgaaaaaaatttgtcgtatgtctatttgggaaacatgagtttctatctttaaaacgtaagtttccatcgtgtttccaaacataaatttttaaaaaacgcgtttccgttacgtttttcatgtttccggagagtttctgttttcgtaacgtttcggaaatgggaaatagacctcggggcgagtttccatgcaacctagatttcttctaaccaatagaaatgctcttaaaagcctttttttaaaaaaaatcaacagaaatgctcttaaatgttaaaaacaaatattcatgccaaattttgatgtaaaaatttgttattttcgctttagtt
gctatggatttAGACGGTTAatctcatctgtaccatgttagttgttgctgatttacaggaagcttcaccattgttgcaacagagtacataataacaatcacagcagcaacagatggtcccattgcaacaacaacaattgttcagttattttttctctaatttagtaggtaatttttagtgtatcccaaatattcatatccatatccattattcttgtttgtcccttttatccgaaatggaccgacctaaacctaaacatcgataaaaagaagagtcaaattgtttggtcgaaatgaatctggttcattcagctttcgaatggataaaagcaaaacgacacgtagttcaaacgtatttttctaaatttcattttttgtttgaaaagcaagttactgagggaaaacggagccacgtcgaacaatatcttgacacctcacaataaacgacacgacgtgtacactttcgtcaccatgtagatttctctttttgttttccccctc
ggtcatcttgttttatttagctgtggttatgaaaagtttattattattccataacattacaatccaaaacacttgaagattggtgaaaaaaaaaaaacttgaagacaaaaatatggtttaaaaaaagTAAGAGTTAagtagataaattaaggttagtcaagtcaatcttaagacttggcattctccaacacatatttttcttgtaatatatatatatatatatatatatgcataattattaacttagagctagatgaaattatatatttcttgaagcattgacatgaaagaaaattgacttttatctaacttccaaatttcaattcattttataaacttcatacaagccaaacttatttaatttcaaaaataaaatgagtttaattcatagttttgatgtaaaaaaatcgctaaatacagaaaaatagaggataatttatttaattatcatattaatctttccttttaaaatagtcaaacacaagttccattaatttatt
taaaaatgcataccataacaaattttagagcaaaaagcaaaaagcaaatgaaaattcctttcttagggtttgaagttgaaactagagagacatgtctcacgtggtgtccacatgtcAAGCGGTTAaaaaagttcattgtttgcttcctctataattatttttctcatatcacaaaagtaaccacaaaattattaaaatcttaaataatacataaatcaaaataaaatcatacgtagagcatctgattatagttttcatttctttgtagtaacatgtccgagatcttgattgtgttttcggtaccattctttgtctccacccaaagctatatcatatctctcactcccacaattattactttttgttattattaaataataaatatcctttctccaaaataataaaaataatatctagagtataaaataaaataaaaaaacttagcctcgttcttctccctctgtctctctctctctctcggttctcttcttcactgagct
caaaaatttcatataaaaattagtcttaaaatatatacttaagatctatgattattaatttataatattattgagactataattttacagacggatttcaaaaaaactattattttattatcttatcgattttggttaatttttatataagcccgacttgggaccggcaaaatttattaatttatcgtgtttattaatttatcaagtattaatttatagagtttttaTAACTTTCTgctatttatatatttctcaaggctggcactgaattaatcgtgataggaaaaaactcaaaatgagtctaaagtttttacgtagtgtaaacaacaaattggagaatttttactgctcatagctagggaataaaaatctgtaactaaaaattaaacttaagcatttcccatctctattcccgtagtttgtttttttggatcggtgaatcggaaactcgatcccgtctccgatttgtatgtgatcggacgatcagatttggtgagatc
gtcctcatgaagaagaacaatttttttaataaattgttaccttaccacatataaATTCTGTTAggaatggttgtgatttaatcaatgaagatattgcctcaaacctgaatagaggagtgaaagtggatttcaattggttggttatcaaacccatcagcatgatacctgttagtttctcggccataccactcaatcattgccataaatatcattgaagtctactagtctgtttgagacattcaactcacacaagtggtgggttattttctctgacaaacacggccaaacaataaaattgctgaaaacaagaagttgcctaaaaaaccaaaggacttgtgagaaaaatggcaaatgcgggctaggatgggctgtggattagaggcccaatatgcctaatgggatacaacacgacgtcgtttagaccagccatagttctcttgtccgccaagacgggagagactaaggaaaagcataagaagagaagaaccaaagaagaagca
agaaactttttggttgtggttctaaatatatatcatcaacaaaaccaaaaagaggagaaacctgaggctttttttatctttcagaagagaaacaccatttttactttagcaacaaccaatttgcagtcatcaagcattaaaccaaacacataacgaGAGCCGTTAaattatgataagagattcgtcttcccatagaaccaaagcttgcgtatcgatgatgtcgtttacatttagtgctcacacttttaatttcatctttgtttgaacctcaaggctaaagcaatgccttgagcagaggagagacaccagcaacagcattatagttgcatgtgttatgaatttatgatgcagcaagttcattagactataaagcagaacataagtcagtttttctttgttttgcttttatgcaatgccacttcccaagtttttatgtaatgatacatttttgttgtttaacagtggaataagtcatatcttcttttctactattctaaaaa
ggttaaactatccttctctaattattgcaacttatgtgtctatatatggattaatgtcataagtactagatggaatcaaagataacactaaatagcgttagtcatagaatcatactcacaagaatgagtcctctaagttcaatggaccactccgaagtccatcatgagaacaagaccaatcaataaaaatgtccttttgttatctaaattagcaAAGGAGTTAaattttgttcaccattctaacttataatttcagttttcttttgtgagtgaagttattgaaaaagaaaaataagaaagtattggtcaaagattttgacaacaacaagttattttcttgaggaaccaccaacttagatattttagtcatgttctctgttataagtcctactgctactacataatgtttccaccacacataaaaaacaaactcaataattcacacttatctgatccacattcattgtatataatcttatggcatttctggtcatttagtc
tAATGAGTTAcgccaaaaccagcgtgacttatatgtaaagggctttagccattttctaggaatcaatcaatcaaacacatattatcttcttcaatctccttatttctatcgatcatcatcatcttccgtcaactccaaatcttagatcttcgaggtgatccttcaccttctggactttgatttacccttatctcgtactcttggtgagtactgattcgggatttatcataccctatttgtactgtttcagaacaaccaaccacatcgccaactgcgagccaccgtgaaaccctaactcagatccactttgcagtctatttgtactgccacgcgcctagctctttgttttgatattttccctagaatttcgcacatttctaacttcccatacgccatacaacgaaattctccaagtgaatattgaatcttgtatatttataatctttcgttcctgaaagagactcatatcttttttttttggtcaggtttcctccaaagtt
ttttcaatgtctaatatgaatatcttgtttcaacaaaaaaaaatattttttttgttgtattagtttattatatggagacacttatgaaaaacttgttgatatatcttttttaaagcaaaaaaataaaaaataaaaaAGTTAGTTAcaaaagaattttttaaatatctgatgtgaaaaaagagaaaattgtttcttttcaaactgcgtttgaagaattgaacagtttctcgacattctatcaaaaccgccttaattttcgatgaacttttaatacgaggctttgttttgtttattgcagcagtactgttggggccggtttattaatgggccgtctcaatactacaaattgtcttgtagggactaatttttgaaataataaattacagggtgaataccatgaatagataatgaaatgaaggttcattatgtaaattaatattttacttctgatttcgtttcaacgcatcaacaagatttttgtgaaacaaaaacccattttt
agaaaagtacatgataagaagtttcggatcttaacatttccctagcttggcgactgagatgggtttgtatcaatcttTAACTAACTtttcttttctgctcgagctacaaaagttacagacacaatctaagtgaatgagctatattgaattttcgacacgagctagataaatccacactattctcacaatttcggttttaaacgtatggattatcaacccaagcctagaaatttggtccgttgtggtttcaatttattgtatgctacaagtaacccaaagtatcaagataaattaagattagttacaaaatagacatctgagtcacgattgtaatcatttctttatttattaattaagtaacgagtagtccaaacactcacagtcaccgacctcttacgttatcaattcaaaagtgaaaatggacatatagctactcctaattcctctatatagttttctcctttgaaaaagaaagaaagagtatagattctcttttgtat
tcttgactttttgagcacatcattttatcgttggttaaataaataaaaacaatttcatcagttttcgaaaaacgtccacttgccatttaactctgcctttacggtttccgccaatttaaaatAGTTAGTTAtttcaaacttttctctctcaccatcaaattctctaatttattctctttttataatgttcctctcttttcttctggataattacttttcattatagtccctatactactataattatccacaactgtctcatacttttataaccgttttatcattttcaccgggtaaacttagaaacaaaattgagtttccgacatcgcatgataattttaaatgtaaggtacttgcatggaactttaaaaaataagagggtgaaaaacataaattaaagtataatataggggtgtatattttgggttaaacatattacacaacacactcttccgctacacactgtttacactgttccttacttttttttctttttcttt
ggaaatttggtttaggtaactatgcacatcttgaaaacgaagtgttttctttcatcatttattattattcaccaaacccaaatcactacttcttttaggtagctttaatgcaatcttgaaaaaccaaatgtttctaccaaaactacatctgaccccactctggtgatggtgcttattcccaccgtttattgtgaaaaattgatccagtgaaatagctctaaattttatcttcttcatcttttttttacatcatcatactaatcagtttatttgccctttttgaacttgatttttttttccccaataaaaacgcagagtagtttttgagtgggtaaaaagaattgtactttcagtcagaacactagttaaataatttcttcgatagttccaataaaaactctccacgttcatatctgtcagaaatcagaatcatatgcgtactttgtctctctctttctctctatagaattctcaatttgcctgtatcttttttactctct
attcaaatttaaaagtagttaggtttgtcacaaatgcaaattacaaattatatcgacgtaacgcttactcattaaataatctaaattacttggttaaaagactaattaaatattcttaacaagtaggcttttgttttcattataaaacaaattaaaaagctatactaatataaaaatggagattggtatttccaaagcagcaaagacagaaaaactgcaggttattatctctccatcttcatcttgcagagtggttctttctgggttttctgacttgcttttcatttttttattgatacaaatgttaaaccaattattttaaatagtctttgagattaatgaagagagatttgtgaacacaattaataaagagttatactatagtagtagtcttttttactgtatagtattttctccccgcatctgtcttgtctcactgtctttttctcgcaagtctctctattaaaaacctctttccctctactctgtcctttctctct
ctaggagaaaaaatgtataggAGTTAGTTAggaagataaccaaagattgtaatttcatttttcttatatgtacttttagtaggtcaatgtaaaactctagaaattattgaaaatgtttatgtaaattattacacaatatcgattttaatatgtaaatctagtgagtgataaattattaatcttttcacaataaaactaaaaattctttgaaaagaggggatggagtaaacagattcgaatcataaacattaaaatgttatcttcttggcctctcaaaaaaggagaaattgaaaatatctgtgagatttccgtggaattagtggaagcagttttgaagtaaagcagtttgtttgacgtgttcatcgctacgaaagcgtctccacgtgtcacgtgatacactgcaagcagtacacgtgtcaaacaccacttcttttacttcttgaccaaactttcacaccacttcccttctgtccacaaaacctctctttcttgtttctgtt
gattagtccgtttcatctacaagatggacaacaaaccgctacaaatcaattatatttgtatgtaaaaacaatccattgttagtttacaatgattttttaggtaaatgaaaaacgttttaatccgtatacggatttgttcgcttcaaccattatattcatttgcatgaagactgaaccgcactgtgtgatataattttaatagtaaaacaaatatttattactattagaatctcatcgcactttatcataagaacatttaacataaatattttataaatatgattatattcaatcacatgattaaaaaaaaccagtttttagtaaaatcttttcatcatttgccgataacgtttaacaaactatcatgtactatttttttttttttttttttttttgctgaattagattttaacaagacatgctattgaaaagaccctttttatataaaactctctgcaactttctgatcttttaactaaattctgcaaattcttctgtag
aaaagattttactaaaaactggttttttttaatcatgtgattgaatataatcatatttataaaatAGTTAGTTAaaatgttcttatgataaagtgcgatgagattctaatagtaataaatatttgttttactattaaaattatatcacacagtgcggttcagtcttcatgcaaatgaatataatggttgaagcgaacaaatccgtatacggattaaaacgtttttcatttacctaaaaaatcattgtaaactaacaatggattgtttttacatacaaatataattgatttgtagcggtttgttgtccatcttgtagatgaaacggactaatcgcaaacggatttgtccacctcgactgcgataaccattcaaacaagattgaaaagaaagagagacaaaggtttaaatgaaattaagaatgtacaataatgttggcttatggtcgttggacactactttcgagcccattacatttaatatcctttaaaataaaaaataaa
aaaaacgtaaacccgagattttcccgccaaaaacgtaaatccgttattttttcgccTAACTAACTaacccatcattttccggccaaaaacgtaaaaacctataattttcccgccaaaaacgtaaatccgtgattttcggtaccaaaaacgtaaacctgtaaaaagtggaatccgtaaatatcttaagtttgatgataatgaattaataatgataattatttattatttttttataataataattaattaaattattacttaaatgggttaacccatttaacgactcaacccatcaaattaaatgagttatgggttgactcaacccatttagcaaaatgagttgggtcaacccataactcatttaattctaaactcatttgattatgagttgagttgagttgggttacccattttgacacccctaactgcagtatatgattacgatgccacgtaatattgacgtcgttaattatctattcttctctcacaaatcaatcatc
agatttatccggacaaaacacaatgatagaagcagcataaatcatatcaggatatgccttttattgtttatctttaataccttagaaatggtatcttatcataataacttaaaggatcattattatggtagtggtaaaacatcattattattcataagtaaagatttaaagaatgttcaattttttgagatttgtttttgaatttttgaattttggaaatgcagtaatatactatatagtcccaaaagtccgtatgtatcttcagttcaattgatggatcatatagaactatttagaatgatgatggtggcaagacaatgacctaattaaggacccttcctaaaaatttcaaactctatagcaactttttccccaccaatatatatataaatacaaaaatcaagtatttaacatctaaaataaaaaaaataaaaaaaataatctacactctctaccctctcatttcacgtatatataatccatcttttaggacagaaccc
ttgtcttcatatcgtctattaagagtcgaatttaagaaatgaaaaataaacgattcaagcttaagttagttttaggaaaaagacatactgtttgctccatatagtttgtacatgtattaaatatagaataacaaaatattttaatgtttgctccattgacattacatgtattaaacagtttaatagaaaaacgaacatttttgtttgttcaatcattgggaaatcatagaattgttcaaaatatgaaacaaaagtgagaaatatcaattaatataatagttctgtttaacaagaaaattgaatttagaccaagtccacaatattcatcttgagtaagaacacgaccaaaagtcaaactcgtttcgaaatacataaatatgtaccccgctatacaaaaaagaaaaagacatttacatccacttatcccaatagacaaatgaccaaactacccaacatctacccctatatatacctcaccacctttgccctctcaaccacaa
aagagtaaggattacatgaagtcaggaacaattcaatataatttaacaaaacgtagttgaacatttcggcaacccgccgaatttagcctaactaattTAACTAACTcaaaattgctaaattattctcttattacataaatgttttgcaaaaatatattcgtttcaggcagacaagtaacagcacatagagaaccaaaatatattcaactacaactagatttcgaagaatctgttgcaaacgtttttattataccatccaaaaacttcccatgcccaaatccatagagcaatcacatgaccgcacagtttcccatattatcttctctatctgtctcttctcttcacgatcgtgtgaatgaattttcgattattcttttccttttgtggtcaagaatactaaattcgaaaagaataacgtgtttacgcagacaataataaaattagtgtaacgtattattaatacaaatacaatgatgcaagtttctcgttaagcagagctc
ctatcgttgtctctatcatgaatattgctctcgtaagttacatttcatcgattcataatagacattacatattttgtttaatattagcttaatagtatttacatttgttttttaccaaaAGTTTGTTAcaattgtcaatggtagtaaatataccaatataattaaaatcttatataagaagatatgtatttgttgaccaaaaaatgatgctatttctttaccaaaagtttttatagcaagttattaataaattactttgaaatcaattaccaaaatttgttcaacacaatcttgaatgcatttatcttttagactaaagttttactcttttcacttcaaatttacctttcatgtaagaggattggagagtttgacctccatagatacaaagattcacttatattgcaaatatacaatttccttgaaagttgaacgcgtcgtgagagtgttcaaaaaataaaccattataaaaactaaaaagctttgtcatctaatgaatc
caagaaagcccagaccataatgaccacatggagaccgaaaggttgacccaattaCAACCTATTttatatctttaggagtcaaagtcaaagcgcgtttacaaacaccgacactttctttgtcaactagcggttaccgcggttgttcactaggcacggaacactcgatttcttcccaagaagtcgcaaccaacacttactatgtatggtacatcacaacatagacaataaaaactcttggaatgttccgcgaaacaggtgattattgactaccatgagtggggaaatgtggggtaagttaacaagtacactgcttcacatgggaaaaagaaaaatgagatacacataattcacaaaatataatttttatcttagacaatttttttaaaataatattaaaatcagtgtagaagtggtccccaccactattttgtttttccttaaaattaattattatttttgctggactaaataaaattggtttttttttttctctctctgtc
ggagaattattaagagtttaagaccttgttataaaatagctatatgtggttttttattttcctactacagtacttaagtacttgtttcattattaatgtcaagaaaacttgattcgtataaatcgtgttcttggggtttaagttacaaatctatctgccttatatattgactacaactcaagtatagagcttaacttaggagtaaatacttaactaataatccataactaataattcttaatatatatatagagagatcaatattcaggctgctaaaatataattggaaattctaggttactcatgaattttgtgtaagtggagtataacttgtgaatatattaatgtaatttccactaaacggcaagtagttttatttgtgtgaaatggaacggcaagtagtttcgttcgtgttgaaaccgtaatattctattgggctttttcacacggaagcccatctacatattttttctcgtggtccgttgttgcatcgcaagagc
gaaagtacttttgtaCAACCATGAaatatgaacagtaaactctgtcagatctaataaattctctttaatcaatcataacgttttgaccatttactaaaattctgactaccattaatctacgcaaactttttactatttcaaatatatttatttccttcaaaatcagtggtctcagaaatactaaacaaacatttttactaaatcaaaactataggagtaagtaatattgatacatattttaccctttttcttgatattgtttttacgctaaatcaaaactatatgaataagtaatattgattaccttttccttaattttttttatgctaataaaaatcagactttttttggttaatgatagaaataaatcctttggttaaacaacaaattctaatatcgttttgattgccccgcgtctcaagatcaacgacgacgactcagtttcttccttcacaagcgagatagatagagcaaagagcgtgttgtgttgtttcttctct
aaagccatattgctttcctctttagccaaattgcgtgttaatatccttcccgttgcatttgattctatatcttgtttctgtttgatttttatgcatctgtcacctccatgatagtttctcttggttaatggctgaaacaagtttagttttggatagagaatcaaagagtctcttcttgttcgtttgtatctttcctcttgcggtatatgttgaagaactttagggaaacaaagtgaatgaaagctaagagttttttttatgaccaaaggcaaaacaaaaagtgaagaatattcctttggaaagttttgaaagggaaatacatataggatattaactaggcgaatggaattttttcactcatacagagtcattttctgtatatataacttagtgattgtgagttctcatattgcttctatgtaacactccttgtaaagctaaatagcccttttgtgctaagtctctgatatctattgttatcttctcaatactgcacttgt
gatattataatataccacacagtctacacacaatgaaaacgaagttaaaatctctctctacaatatatcataattttgtccataacactattatatgatatcaacatctaaaagttatataaatcaggattataatatcaaaaaaattatattattaaagtttggtttaaatttttttattaacttacatgatcaatgggatccaaaatcagtttacctctcacattgttttggtgctgaaaagaaatatatagatgggtttttaaaagaaacttaggcccatttaggttgcaaacaaaataactcaggcccatttagatttacaaaaggctcaaccactaaatttttatacctcacaagcatagtggtctctctccgtcattcgctctttactcggtcaacgaaccgtttgaagacgaacacgtgtcacgttttagtaggacttacgagaagcgcaacgagtgctatataaatgccgttaagcgtcgtaacggttttct
tgcggtgggccaggaaaaaacacatgagcatcggatctgtggaaaacaactgtcttatcgggtcaaacctttgagtcaattacacgttactgtgcatgtcataaaccatTAACTTTTGggaaaacaaaataacaaaccatgcatcttacttacccagtaacacaatgcatccataatgtacatagtatttgtgaattttttgaggaaagtattagtgaatattattactatgaaataccatgtaattacttctgaattatcttacttaagaaaattcaagtttagtcaatcaacattaaaactatagagaacccccaacgtgtaataatgcattgggagttgggactttcataaaatctcgaataaattaattcaaattgtctaattcgtccaaaattatcctgcatgggttttagctaagccagcctagctacatgtactgatttatacagagataaatatagacatgatatatatcaataaattaggaacaaatcaga
tttgacccaaaaaaaactatctatctaatatgttgtagtcggttaagttacgtaaccacttacgataaacttttgacgtataaaatttgaaattgataaatacatgtattatcgtcgatatcacacgggtacggacctgtgacgcacaaagaaagatgatgatatatggggaaggcaacatagcataataataattactaaaaatgctatttatttccttacattttttcaacacgtaacggatgctcctaatgctaattagtagtggttacgaaagattaagtacctatcttgccaaaaaaatatccctttcgccttgtatgtagaaaaaagaaaagaaaaacaaagtcctcatttagcttaaaggtaaaggaaacaaataaaataaaaagggtaaggcaatacgtggctcaaaaatatctaaaaagttggtctctatataatgtgagagatatatcacaagaagaagatagagtaaagaagataaaaaacacaatttg
ttatgtatttactctttcataatgtactctagattttaattttataaaaatactatagaaagaaagtaaatcattttcttataattaaacaagaagttatcatacataaatgtaattagatttttatatcctagaacaacaaaatgttgatataaatatacaccatagattgtacataaactttaatattattcatgcacttattaactattttctatggtttcaaacaaaactagtctatttcaacaatctcttatcctagcatgcaagattttttttaaaaaaatcaaaaataaatatgtataaatttaaaattaactttaaatctaagtgatcattttatttcagtatatttatttatatattttcagttatgagaaatctgtctcccaaattacagttattttatttagctttccctgagaaatggttaatgagcaaataaataatgtatagatacatataaagacataataagtatatgtaaaggaggcatcacc
atcacgtgttagcttggccataaaacagactgtgatcaaagctaaATTCCGTTAccaaatacacctttcaatagctgaattggtgctttgggagaatccaagcaacgggaataaaacctttcaacagctgaattggtgctagtactacatttctctaagaataactttagagcaaaaaacgcatactaataaaaaatcaaagggaagaaaatttgaggaaaaggtgatggtttaaggtaacagatttctagctatacttagattttagagttaattgaagaatacaaaggttttaaagacaacatacgttagtgttaattgacgtgttgacctattttctcgcaaaacttcacaattaccatgtttaaagatgatgactaattacaacttgaaagtttaatcgccatttacgttccaccgatctccgtaaactcttttcttcatttggtcacttttatctaatcagaattccatttttttctcaatcaaaggggaaaaaa
tttctacacttaatactctcatcaaccgtcttTAACTTATActcacacaaatcatagcctccttaatattatttcgtaatgctgtttcaatatgtgtaaaaagagtatatatacaggttactagtttactactgtattaattgagaaagtcaacttatactacacataatataatgagacaatggctgggatgtgaaaaaggaattactaatatgaatcatatgattaaaaagctatgttaggttttttctcttacgttttcctcaaacacacgcaacactcttgacttttgtttcttgcgtccttttgacagcaaaagattacaaagtaggaccaatcattttcttttgttctggagtttggctgcttccttcacgagactacattgttctcatacacacacactcactctctcatctctaatctctaacttcacttcctctctcatcttatcccatagataaaaccatccaaacttgtgtgcaacaaagtatgtgaaa
caaaaaaaaaaaaaaaactatgatagataagaagaatatggttggtagtaagaaaatgtattttccctagatcaaattccaaaacttgatacaaaaactctaaattaaccactggatggcttcgattctgtcattaacgtgcgagaatctcggtgtaatcgagatcattataaacttaatgatattttatcattctaagagctagtcttggaaggtgtgaagactttattaatcaagtatatataaattatcaaaaaacacaacccaaaaaacagtaagaacaatacacatctgtaacagcttgtcagtaaattagtagtaataattaaaatctgataaatactatatgctaaaacgttttgtgtatcttatttttgtgagtacactaatacaataatgcttttttttttccttttcatgaataaaaaaaaacgtattgggacaataatggcggcctgatcaacgctaagttaactgcaaccacgagaaaaaaagaatcc
ggtggataagtattgttctactatttttagtatacattattcacatttaaagtaatgtgacaacaatatattacaaaatctaagcattaacttctgtatgaaatttcctaaaatttatgaaatttgcattttcatttacattatttaaacttttaggatagtaatatagaaaaaaagttcaaaacaaacttaaggacatttcgaagcagagtagagaagccaaaaagttcaccgaagacgtcccacaccgtcacggtcacagtcacgtgtaatacacgtggagagttttaattggtgacagcatctgaagagtcgtatatgtcgcattctcattagcctgtcacgtttctcagacgaacactcagggaaacatataaatctgaatccaaatagtaattggaattacaatagaaacccttaatttagtgaaaatatcgtaattatcctatcgaaaagtgagaaagagtaagcagagaaataagcgattgatctctccttct
taagattagctcgaagtttcaagagctaaaggctcatatcgcctttatattcaaagaaaaaattatcagtagcaagtgcattcttcatttcgtcattggagaaacctacttcttcctccttatccggaataaacTTACATTTCgccatctctctcctcacctccgtcgttccaccgtccggtgagtgtcacttttcccatcaattgagctcacaatgttggcgcctatgtaattgtgtgtgtcgattgattgttttgttagaattggaattaacaagtattactagtagctgagaaaaagtatgttaccttgttttcgtgttcccggagatttgtggctattggtgtagttgtggttttgagtatttggggattgagctctgattttgaaattcatctgttttttgttttttgttgccagttttaattggttagtacttttggtgaatctttcgttttatgtgaactgttggattgattttcagtgtttgagaagtgaaa
gctactTAACTTTCTggtggacatttcttgagggtttaacatttcttgagggatcatacgttaccaatatacggaatgatatgacgcataagaattactatagctgacgtgcgcgcgcgattcatgttggcagagagcgcatcacgtgatgagcatgtgagatggtgagactcatgagctgagtttgggccgagactgctcaaataaacaggcccagaagcattttttttgaaccgactaataaaccctacctatatgtgtgacagcttaaacattggcatttcagttaaagttagcaaaaattaaatcttgcatttttagcatatgtaaccatttgtttgtttgtggcaaattaaaataccgttagttagtttgctttcatttgagaaaatataagaaagttttaacagtttctgtttcaagtaagctatgatatacttaacatatatttatgagaaagggaaaaacacgaacgagcgagaacacacacaaaaaaaaag
tcaatagtgtgtgagttggcattgacatggtaaatgcaaaatcaaaatacagcataacctatgcaattacatgatgggccttataaaaactacatactaaacaaacccaaaaatagaatactagccttattaatctaaaactcaaataagcccaaaattatttggaatgggctcacttccatatttggataaatttaaaatttcgggtatgagcaaattaacgcgagtttaaccactaagccatactcgcggcgcgtggagttccgtacgaaatatcgtaccgccgtctctgtgcgcgctatgattacggttataacagaacgatacatacatctatatatacacactccaagacaaaataagacctctctgctttctctcgtcttctccatttactcttttttctctgcagagtttttcggaaaaagaaattgttctttctcattgattctacatttctacagaacgagagagagataaggatttgtgagagaacaaca
tttaatgagattgccaaacgtttttttgcatccacgtaaactcctctgaacgtaaacttttccagagtgtatttatgtggacgtcagaaaaacgtattttgcatccacgtaacgaaaatagttcatataaactaaaagtggctatgtcttacagatatgtacacgacgcatgaaattcgtaatgtttcgtagagaaaggggacaagaaaatataattaatcaattattattcaaaacaatttataatcgattttttttttttcttataattaattattactcgaatcaattatattttatcaaaagaataaaattaatttgttcatgacatctgatgggtccattttcactgctaggccctttgtggtggcgtccgatctgaatcgaatccacttggcttaatttatttgaccatttttcgaagtataaatttgaatattcaaactcgatggcttacgttatcccttatataaacacattatcaacctccaaatattttc
aaacatttagtttcctcctaccttacctacctacgtttacgtgatcatcaacaattctatttttactaattAATTAGTTTatatatcttctaaagtatacataaacaaacaaactgtacgaagaaattgaaatataaatatcaaggaaattggtagcagttgttgagttatttcaatgatgctgtgaagtggaaacatttattacgtaacgcatatccgttttgtatataaactcttatttttcggctgtatatataatctttttagagattttccgtgagaaatagattaaatattgttgccataataacctgtaatctcaggagaatcctaacggaaaagagaatattagacgatagtattatatggagtattaattacttattaacaattctaggagataatatcagcacacaacaataaaagaaattactaatttactggaatcatgtattcaccgtaattatttaaggagaggaaaaaaaaaatacaagctcttt
atattctgctagataatcacttcactaatcagtatttatttcccaaattTAACTGAATtgtatccaacggatatgattcaagtaactaaaggaaataatttcttcagttttgacttttgatttcttaccgtcacgttgccttccataagtcaaatcgggccttttctagcgattctaatacatagcccaacacaaccattggcccttatgttgtttcgcctacaatgaccattttataattaaagtttttacttcatttaggtactatatttcattcaatgttcacaacaagaacacataaatgataaaaacaaaaaaaaagaaattaggacgaaaaaagaaaaaattaacttggaaacaaaattatatgctgatgcaaacgtgttggtgtgcatgaatgtaagaaaatccatataaggaaataacataaaatatatttgaatgcgaaaatttcaaacgccacggctttttttttgttaatccttccgacgtagagaaca
tgtgaaattgtattcattatccatattgtttgggacgagttttcagaatctaccaaactagtcaattggaaagaatgttttttttttgAAACACAGAttttgtagatttcagtaaacttgaaaagtggtttggcatgaccgaacatacttttttcacatcatttttaatgcttgaatgttatcgcgtggaatatcttgcatgatggagtcaatgaacacatataatggatatgagaaccatgttcctagcatttgagttaaagttcaatatatatcttctaaagagttgggtttaggagaagcaaagacgacttttttaagtggatgtaatgagagtataacctcgtatgttttagttctcatagatatgtaactatctcaaaccaaacaagagtagaggagagtgtgcgaagtagagaaaggatgtcgacgtgcaaagagggaggaccccacaaaaacacaaagaaaatccacgtaagcaaaaataatagcaataagag
actaaaaagtttacaaaaatgtatatatagattaatttggtcaatgcctttacaaaggaacttacgaattatttgaaagaaaaattttattctatagacttggatacaacttttttctttaatccgaatggggcccaaattttgttggtcccgcccttgatgtatttaaactaatctacgcataatatggatttaaatcatttcaatcagagttttttttatgagatacccactaatgaaataatagtaaaaacatatagaaaaagtaggaaaaaaagagaaaaaaagagagagacgtttcttgcaagagagactgaacttgtattgacagttgtcattcaactaatggtatatttacttaaaactattaaaataaaaatatttttttcttttcttttgagatagtctccatcgtttttgccgatggagatgataaacaaagtatggattcattataaaagactactttgtttcatttacctctgcatttttgagcaaca
ggttcggtttggtacaattttgatttctgctagggttttatcctttttagcaaaatttactttaatttccgtagtaaaaaagaagaagttttagttggtttatttcttatttttgcttcgattacggcatttaattttagcaatatttcattaacaaaaaaaaacaattctaattggtttatttctacttctttttctgtcttggtttgatctctattactatattgattatgaaaaaaatatgaaaccaaaaccatttattatgtcttcaattccatttttaacccaattatttcactacaattgtaataaccggttattgcacccctaattataactatttaagcaatcgcatataccaaaccagcgagttaaaccaaattgtttcccaaattatgctaaacgacagcgttttcacaaattaccaaaaaaacctatttttctgtatctatctgaattcagagtcctgaccattttatctcactctcacaaagtcttca
tcttcagtggctaatcaaattgtggataaaacaaatgagtggttgatataaaaagatgtacattaaagacttaattgagttaccttaacctattgttttccattttgttattctataaatatgtgttatctttctttcatttaacttcataatctcgataacttaacctagtttgtttgtcatcgccgcccatcataaaaacgaaaatcaggtaagagatatagtattttctctctcgctaccattagttagaccatcacaacaaactcaatttaacctcttctcgataagcattttacaaaacaagcgatcattttttttgtccgcatgggaaaagtatcgtatattatatcgttgatatatttatatgtagattcgattaatttaatttaatttttatcttataaatgtggtttttaagaaaaacaaatctaatttgtaatttgagtatcgcatttcatttcattggttatgtgtcttttttttttttgcatgcagaa
agaaatcgaagaTAAATCTAAcatctcattctcatcctttgtgatgttcttggagtgcacaagcatttattgggccaaaactcctacgcacatgataacatgtcttagtagatttcttattgataatacatgataacatatcttattgttaataatattaatttaattcactgacctgttaaaatttagacagaatggcaataacttatatagtgataattattatttttttattttattttttagactaacattatataagtgtaaacatgatacatcatatctaaacttcaactctcaccatttgcttttttataacaaaatagtaattaaattaataatcttggatctataccgaccacttactcttctataaggagttgacttttctgtctatcaaaaggcctcaaagcaatccccaaaagaccacatttttgtctccatcattaacttataattacaaaatcacaaccaaaccaacatcataaaatcataatcag
