# Supplementary material for: De-Novo Discovery of Differentially Abundant Transcription Factor Binding Sites Including Their Positional Preference
Source: PLoS Comput Biol. 2011 Feb 10;7(2):e1001070. doi: 10.1371/journal.pcbi.1001070 (PMC3037384; doi:10.1371/journal.pcbi.1001070)
Supplement: Dataset S1 — Benchmark data sets. (0.42 MB ZIP) [file pcbi.1001070.s001.zip › benchmark/MA0054.sites_petunia.txt_e.txt_unif.txt]

aaagaagttgcacgagtcggtccacagaatgacagaacaaaagcattttagaagtttagaaccaaccaatcactatagttttccacttgtccgtatctcattggttcatcgaatattaacttacatggaaacagtaaaaagcgtggaaTAACCGTTTaaactgaaatctaaaaatgaaaagatttcgatttcgatataaatacttaatctttataaaataatatcgaaatcttttcatttttagttttcagttttacacttttacttgataaatttaatacatctgttaattttttttcttctaaaattaacatatgatatctattcgggagataaccctaagaaaactgataaaataaataagttactttttacaaagtcgaataaattatttacccttctgctttaatggcaattatcttaatattgcaaaaaaaaaaagagagaaatattactacaaaacagaagcaagcaagtggaaaacagaccagaagagagag
aaaaacaaataataatgaaagttttattaagcgaaaatttgtaaatgtgctctaaactctaaagtaggttgatttttttaaatactattgggataataaaagacaacaatatgtattatgcatgtttgaatccagatgacattaatagaaatcactagactacatgttttagtccaccagtaaatatagaaaatttagtattttgactcacaaaatgtatttactaaaactgcacctcaaacttgtatattcttaaattatcaaatgaaaaccttgaatattgtaaaatatgaaattaatgttgacaaagaagaaactttaTAACCGTTTccatatatgtctacacctaatccctaaataaaatgcaaatatatacacactcgcaacaacacatatggaagtttgtgcatcacaccttgtttcttctcataatcatatataccaaaaatctctctaagaaaaaaaaaaaaaaatcttcaagaaaagatttttgtattctt
gtaatccatcaattaatggagattatacgtttcatatcatccatcaattactgtacatcttgcttagtgtaatacaatatatccaataatttataacatttttggatctaatccatgttcacacaagtcatttttcataaccaggataattttgaaaatgattgtaaattAAACGGTTAttaggaatgaaatttctataatcgaaaacatacactctaaacctaaactaaaaccttaaacctaaatcagaaatcatagaaactaaaccaatactgtaaacattaaactaatatcttgacttaaataaatcttttacttcaaaacctaaatataaggatctattcttaattagttaaacaaaaaaagaaacaaaaacgcaagtgtacgttatatagtatatttgaataatgaaatgttaaaataattagattctttttctagttgatgtagatccccaaccccacgccaataaatatccatccctccagtccaaacagttc
gtaaagtaaacaaatcatgatcattagaagaagatgcacacaaatgtgttcggaattttctcagaaactaagcaaactgttctttgctctttcataagttttggtttttgtcccacatcgacaagtagaagagaacgtctcccaagtctgataatatataaaggaagctgggtctcactttcaaatcatacctttctcggccttttggctaagatcaagtgtagtatctgttcttatcagtttaatatctgatatgtgggccatcggcccacacgatattaactctatttttaaagggagaaagcccactaagatagcttgctatctgggctttcgcgagtcgcccatgcgttgcactactgcacgggTAACCGTTTtcccatcaacaaatagttaaaatcattcataattagtgaatatattaatctgaaaaaatatgattggagagcataccaaatgaaagctaaaccgaaatttgattaatcgagcatccatccaaa
attgaataccaaccatgaatgttaacacatctttAAACGGTTActcaaacaaaaatccaacaatctatatcctcattgtataaataacatgaggtccatattaaaatacgattaaaaatattataaaaaccatgtgaagattcaacaagaaaaagaggtaggaaaaaaaagcagctcaataattggtagagagtgcaaagaggaaccagacaccaactgaataaaattgaaaaacaatgtctctccttactttaaataaatcatccctaaaattaattattcccaccatatttcttctgctccataccacacttcaccataaaatctctatataaattttctcagcagcagtaactaccttggccccaaaacctatctgtctctgaatcttggcaaagtaatagcaaccataacaataacgacaaaaatatacgtgaattatttttctctttctccttcgtctctccttcataaacccattattaattttttttataata
ttaatttccaaaaattgatatgtaaaagaaagacaaatataacttggtgccatagtctttattttttcagctaataaatacataatgctattaccactttttacaagtacctaaaacaaaaacaaatctagaggatatgggaaagaagctcctttgaataaatatttcaataaaaataatactactagatctacaaaaacataggaaaaataattgcatttgtcatctttagttttttatttcaccaaattgtcttaaattaattaattccgtaataaataccttgtattagaattgcagttgactaaaccctttattgattcatatataagtataaaccaaacaataaatgagcataaaatttctaacgttccaaacaaaaataaaccccaaaactttcaaaaggttacaaacaaccccctaagtaaagaaaatgacgatcaatttagtccctcttctcctctccctaatcaccatcttcaccatcttcaatccatccg
gttcctcgttcgagaagtcatcggaggtccttcgaagtttctgatcatcggtatagtcttcttcatcattttcttcttcttattgtttgattagatttatccttaacgagcacaaaattcataatgcgtatatatatatacctaagatctcttattgttgatttgctagaaaaatctaaaccatagagaagaaatttctgatttcgtttagtgttaAAACGGTTAttaggattttagtgcgcattcttgtgaagttgatcttggttgtatcaaatttgttgaatgtttgcgttgtttctcagattgtttcgggtcgtgttcttactttctatggatacatggattaaaaatctatggtgcattgtttcgattcctttttaatcagtagattctcttactgtttgagattggttgatttaattgtggttctggtttcccatatgcagagattcttttcttcctttgagctagacgaaatcaggtaattgaggtttgttaaa
aagttcacagaaaatgctacaaaaaaacataacgtggagaaaaccatgaacaagaataatgatggatataatatggaaaagacaaagtatgatggataagtctttatctattggaaatcatatattatatttatgtgaaaatatatgacatgtagttaactaaaaaatatcacaatatagtttaaaattatgttaaatcttacttaataatatagtatatattaagttattgaaatctgactatatgaaaatcaaagtaaatttctttctgaatttatttaaatacaattaattactaaagatgttctcatataataaaagagataagacatgctatgtcatatgttggagaagtttatccaagtttattagttatgatttaaatacatattatTAACCGTTTttgtatataatattttccatttttttgtaactttagttttcccacctcttattatatattgtattatgttgctagctagttaaatcaaaagaccaaa
gtgttctacgcctatcaaggtcttttcctcatcaaggtttactacgaggttttgtgcttctcttctctgcaatgagtcttaaatttctttacaaattctttaaagtttgatgtgttactagtttctcttcttgtcagggtcttttaaaagtatatgcaaacatcattgtattatattagaatatatatatatatatatatagtattcagattcattatttcaactgattagatctatggaacaaattgagagagaagaagacaagattctgaatttgaacagcagctaaaaagcaagaacaaatttgactttttaattccctctcagaaaagaaatgacgaacccaaaagttctttctaacttaagaaaaacttgagcaaaacttaagcaaaacttaagaaaaatttaagaaaaaaacattccattttcttatcaaattagttctaatattatcgtagctagtgctcaaatatcacctaggttcataacAAACGGTTAac
atttgccgatcgacttggtccttttatatttttagttaagtgatagttggtctgcgatcctttggataccatgcaattgcggtatgggatataaaagtcctctaacatagtgtaaattaacaatcttgtaatcataaagtttctcaaaaactagtctacatgtttaactatttttttttaattaaaaattgtgacatatatagtgacaattgcgcgtaatgaagggctaccaaataaaataaaaaaacttctaacaaTAACCGTTTtaaattctgagattgagtttactgtctacttgtaaaacgtacaaaaatgacttttcaataaggtcggaaatatgaaatgaattacttaagagaatatgccaatctcttaactaatcacgtagatgaataactaattaaaaatggtattacaagggaaatggcatttttatctgtctataaattttgaaaccgaaacgtcttaatcatgcaatcgcagaaaagaagagaagaaag
ccattgcgacataacaaatgttacacTAACCGTTTacctataaagtagtgtacctataatatattaacagtgatcaatttcagtgtataaaaaaagtcttcttaaatcatcttttaattccaacaatatgacattcacaaacttatctatgatttttttaaaaaaaaattcacacgtgtgctcaatttatgtttcttttagttcttccacgtgatttgatgcaagaaaaatgattagactgtatgttaaaaagcatactagagaaattaattataaaacatcaatcagttgaagtaattatcaaaaccgcatgcttttttagctaaatctgtgattgtactgacgcagatgcataaattcaaacgcaaacgctgatctctacattagccaaacaagaatagcgtccaaatttacgactggtttcacgtgcaccaaaccgtagggtataatatctctctctcactctccaacatccccactcttcccaagaaacttctata
tggatatacttaattccaatgactgaggaaataaccaaatcaacataaacaaaacaaataattagactacaattttttttgtctctttctttcttttgaAAACGGTTAgtccctttatatacgcattaatcactttcttaaatttatagattatattgtaatggatagatacggtttaacttctacatatgaacacaatataccatattactacctcaacttcaatttgaattatacatagtttgacaacccatcatgtgtatgtatcttatcttgcataatcaaataagaaattatatttattttcttacaaaagaaggaaatggcgggacctctataattttctagaggtttggtttgttcgtattgtattaatccaataaacaagtagaataaccaataatattggaccaaaacaagtgctttaacatatgcttttgcctcctcttggtctctactccaccactataaataaaactctctaactcttccaatctccc
ccaattgtcaaatatattaattacatggatatatccgaaaaaaaactttataataaatagccacaagttatggccgtgtaacaaaaagtaaaagaatttattgccacatacattgttggaccatatatgaagacggatcatcaccactaaaattcatgtttgtaacattAAACCGTTAtggatcgaaatcattatgctctccattattagaaccaaacaaaaccaaaccaaaattgtatcagcaaaactaatctgaagcctagcttagcttaagaaaaaaaaagaattaaaaccatatagtatgcattaactatcatcataactagtttagttttaggcttttagcaaataggccttttaaagcccattataaatatgaagagaggattccatcgggggcctgctgagaaacggcaatcaacttccttctaaataacaaaaacggcgtgaattgcaaacttctgcaaagagtcaacactgattagcggcttttccccatt
tgtatcaattattaaaactggatgaattttttgttagatattagaaactttgaagttaaaattattagaagctttgaagtgaaaattagtgtacgttttagcagatttttggatacatctatattattattttcggttttatgtcttttctattttttttaatatatacttattattgaaaaatatgaatttcatttgaagataaataaaaaaagtcaaatttacaataatcctacacagagcaaaataattggaaaatgatatatttacagtaaattaccgacttaatgtattcaacagtcagttacaaattatgaaaaatggacaattaacatatttttaTAACGGTTTagaaaatggacaatagacattaggcagacagaaatagaaagaatctaaaatctatagataataatgattctaaatgcagaatcatagtttcatcgttctctctcacaacaaaaaaaaaaactctaaacccctaaaccaaatcaacgaag
tgctttgcaaatcattatgcccaattgcttgagatttaggaaaaactttttcttagttaaataatttgggacaaaggacaatgtacctTAACGGTTTttcaagagaaatcgaccaacacatacgtaccaaaattaatatgacggaatatataaaacatgatgagtgttagttttctttgacacgatggaataaataatggattgttaaagtagctggattcaaatgtatgttaaaagtggaaacagaagttaaagtttgagaataactgagaaaatcaagatcttaagttttcaactttcatctttcaaaccaaatccatgttttaccacaaaattaccgttttcacataacgataaagctgcatcaaaatctattctcttcttttcatcatttaatttaatatacaaaattcctcccaaaacccttccatgatttcatcactacctagtatttatatcaccttatgtgtaaacccacatgctccaaaactttctcaaca
cagttacatgttgtattatatttcgcctaaatatgaatcaagcctttatctaagattcctaaaacttccatagataccagctttgtgtcgtcattttcctttgattagattaggttaagtttcgtctgtggacttaatatatcaaagagaattatgagtgtatttcctggatttggtggctggatcaatcagaatattcaacaacgtcctgaggtcagtttcattccatcaatattcaaagaacctgaatcttataaattatttttgttgttgtaggctgaatctgggagatctgagaatgttaaatctagtccagtgtcagagaaagacactaatctaaaaccttggtatgatgaacctggtaaggtaagagcaaatatatcagcaaaaaatataaaaaatactatatcggttaaatatagaaattagattatgtttcttgttgtagactacagctatggaacctggggatgtaaagtctaagccactgcatgaagttc
gagtgatactattttttaaactctactcttcaattgatagttatttttgcttgatttttttttagcaaaacaatgatttaataaaataaaaaaattgtgatatgcctaatattggtaagaaagaaaaaatatcgtacttttcaatgtccttaaaaatacaaatttttatgatttgactacttccaaatttctttaaatgagttcaaattcaaatatttaaaatttcgtaagaaacaatatacatatagaacaagaaacatcttttatggacggccaaatcatgttgttttttgctctacaaatgaaaatcatatactattactaattaaattatatgttgtcttatagcttcggaatctttctaaacatgattcaccccttttcattacaggaccccactaTAACGGTTTtttcttctaaagtgggatccatctgatcgaaccatctcatctcactctcagtttatgaaatcgtgatcttttggaagaagaaatcaacgc
tgtattggtttacagttatagctttctttttaggttaattgtttagtatcatatagctttatagacataggtctggataaaatgaaataagtgagctgttataatttgaatgaaagtcatcattaacaaagctaagctcatagccaaataaaatttgtcaaagtgcgaagatgTAACGGTTAcaaaagtggctgacttaataaaatctaaaacaacaatctccacactaaccgcattgagatcataaaacaagtttatttaaatcctcacacttaaagaggatgaagaaacctcctcttcctctttaaccatttatctaatctttggattaattcttcaagaagagatacttacttatataaatctcctcgaaatctgcaaacccccaaaacacagcttgtctttgttttaattaaaagaagcttttgtctcattttcccttccccaccaaacacacttttgtcttctctttaataaacctcattcacttcatcttcttc
ctgcacatggctccctcgcttagccgctttgcctttaaaaagtacttaatacttaagtttttgcctttaaagagtgtatactatttccaattgttttgtgttcttttccctgtttttctccattattttccatcggttagtgcttcaaaatcaaattactttactttaaaaacatctttatcttattttatcttataatatgttaaataacattttacatttgcaaacgtgtgcatgcatcttttgttgtctttgtggaaagctagactcttatctaaatcctaaaaaagaatgcatcagatgtacgtaaacttaggtgacaaattagtaagaataacaattaacaaagctagtttttcacataaagcctacaatattacgtgcgtcgaccgaccacagtcacacattgactagacgacaggaatgcttttcaccttctctgtttcagagacccacattgctttgagtactcaaaatctaacatttacaagtcatcacac
gaaacacgaatggtaaaacaaggtttttgctttagatctttggataactgggtggtattttcactacatataagacaataattcaatgcttacaatgatttattgtctaattatcttataacttagtcaaaagtttctcgctcatctacaaggaaattaaacaaatgtaattcaaaatttcaaacgattaataccatatttactcttaatgacagatttactccaattcaaaaaataataagggaaccacttaaatgcatgcttaagaaaacataaacatgtaaagaaaatgattagatcatgaaataaaaaggaaagaaagaataaaaaaaaaagaaaacagagaagaagaccgagtgttgacaaaatatcatgtcactgttattagaagcctattaaattttttatttttattaaatagaaaaacaccaaatccgagaaaaattaatataaaaaaaaacaatataaaaggtcttattcttttatttacttcattcgtt
gacgaataatgaacgcaaaaaatgtagtaaaaaacacacatttaattcagcaacttaaataaaatctgcaaaaaaaagtaaattaaatgaaatatacagatttcgaattatttcgattgtaaaagaaatagagtaaataaatgaaagagaatatttgaacaaactagttagagtttatctacttttattgttgaagaaaatattgcaataatgttctctttaagaccaaaaatatgaatactttcaacattattttccctttaattttttcccaaagtagacactaacgaacaatcatcaaagtatttttcacatatattactataatgttagaacattacattttttatttcgtcaagtagtgtatttatttattgcaatatctaaaagacattaacaaaagcaagattatgaaaatagtaacattatttaatttatttacacaaagtccctcttctttgtaagcatttaaaaacccaaatagcccaaaccgtctctac
aaccaaaaaaaaaaaaaaaaaaaaatcaacattcaattttttattttaaaacatgtttgcatatgttcatggtatgacattgggtattaatctatcacagagagctaaagcccatataaataataacagaaggcccatatctattaataaccaactcttaaccggtccattctaactgtttttctcaaatacaaaacacgtggataacacgaggaattaaaaAGACGGTTAaacaccacaccatgtcgcgtacgaagctgccacatcactgttctattaacacgtggcttaatatgatgcaatatagacccaccgatagctggcgctttctagtttaccaaggtgcgacgtaccagataacaccacctctccacttttgaaaattaaaacgctctcttttggtaattatttagggaaacttcgataattaatcgaataatgaaggactaatttgcagttttaaggaaataagtaagcacacacgttagagaagaaagacc
ggagtattaaatggcatttttcccgtttttgcgataatcgaaatgacgtcgtattggaaactaacagagattagttaacggctgttatcggtctgttaatgtcagataacgtcgtgtagattttggcctgatcaacgattaagtttgtgtaaaatggccagtcaacgatttttgtatgtattaatttaccatatataaagttcacgtattaaatgaccatttttttaaagttcacgtaTAACGGTCTatttttcccgttatagattgaggtataaagggacgaaaagtaaaaatttgtgtttatgagagttatgttcagtgttgatatgatcagtgaactagaagatattacgtcaccaagtgataaatagtgtttttcttttgtatgtaactaaaactaggcttgataatagaagaaaagcatattgggccgttaaaaagtccaagttaatacggttttgggccttactaaaacacgggggctttaacggagttttgtt
atatgatgtgtccggataaaaattgaaacttgtggacttaaacttaagccacccatacctttttaacgttttgccacttgattaatcttcaagattagagctttgaataaaaAAACCGTTAtctcacgattgccttacattctaagaaaacgttaatacttttttttttttttctcgtaaatcattttaaaattgagagaagagaaaatgaaagaaagagaagtttgttgaatcagtagttgcagagacatggttagttccgctgactctgtcaagtcatctctttctctcccgtttactttacgctcacatctctttttctccacaaggacaaaaaacagagtcattcattttttctctcaaactctgtttaagaaaaatcgaaaaaaatcattactttccgatttgctttctcactttctcatgcaacaaacgtaaaacccacaaaagaaattcgaagcacaagttttgaaactctgtttttttattgatcagaaaca
aaacagcgaaaaaaatagacagacaaaaaaaaagatcatctctgcatacatccggttcaccgtataacataagtttgaatttatcaccaattacgcattcgagctctttttgatagtcaattatgcacgggtaactaaaaaaccaaaaaaaagagcacactggggcatcctttggccaaactacaccactttgctccaattaaccaaggattttttttctagtttgatcccataatgtagagttgagaattgtggtctcaaatcatctatgccttgcctctataaaaagtaaaaaaactgatctggtctttcgaatcattagagaggggataagctcatatttgtgccaaagattaatttataaaacacatagtaaatcatataagttttaggaataattgattaaaaactgtaaaaacattattataacctgaaaatggaactcaaagacaaataaagttaactaatgagctttgctttttccatcacaaagctaacca
accctgttatcagagtttattgtgttttaacagactcgttaattgaaaacgataacgttttctctaataataaaacattatctttttgtcataacgaatcaattaagtccctagtttcaaatcatatggggatttagggttagggattttgctcggtttaggggtcttagattgatttggggatttattttagtcattacaacacaacgacgtggctctgttgttggaaactataatacttcgaattaataagatttattaatttagttaacagtatttctaatatggccacaacaaaaataaagtatttatttagacagtaaacataaatttaatatttattcgttttgtcgagaattggagatttaaatcaacgttttcaatatgtcgaggatttaAAACCGTTAtttccagaattaaaccctataattggagattaatggtccaaattgattataaaataaagaaagaaaaaaaaaaactaaaccttagcaaaattg
tttgctctctaatatggctaacatcattaaccaaaatatgagtaaggatttttaacgctataatgaaatatatttcgagtacataatatttgaaccttgtagctatTAACGGTTTaaaaatcttatctatatagactttgaacttcatatctaataatttggcttcaaatttgaatataattttaaattttaatccataagtttataagctgaagttgatatcactacttgcattaattttgtatatatatttctaaaaattgattgaaaagataaattttaacgtacgttgttgattaacttttcaagaggttaaaaaattcacattaatttcagaagttaattttataatatttattttatttacgttggatattcactcacctataaatagtttacatagtttcatgtctagaataccaaattaaaaaaaaacatacttcattatattcttttcatacactaagaataagtcggtaaattccaaggatacgaaaatt
ttccaaatttcttgtaaataattttgaaaagtttttacattcacttgtaatacccagtaactttttcttttgagtataatttaacatcatattcaaaaaaaaaaaataacttcaatttttaccaatttaacatcattttatctttttttttttttttttcttttttaaagatttttctgaacatgaggttttaaggataaattacggccataacataaaacaatcccaaatttttggttggacaaattagtttttttttctagtatttgttttgtagatgagtttgtatgctatattgctataaaagataaaagtgaaatctctaaaaaaaaaagaagaagagattggctacttagttaataatagatatacacactaacataaggattaagagtttatttacagaacaatagtcagtgaattaaaagaagttaggaaagttagggtccaaaagagaaataaagcaaatatatacagaggaagctgcaagaagaaaaagg
acgaagaagcgaacgatgaaagtaatgataacaacggccaaaaaaattgataattatgatgacaagaaggaatatgaaaagtaataaacaatgaagcgtgaagagaaatacgaagacataggtgttgacagccaattgaataagaaaacataaaattgatgtatgattctttttgattatattttattgtttaacactattgattttttataatttttaagatggtgtatttagattaagaattttacaaattataatcaatcgtatgtatatttttacaaaaatatatcaaaactatctatgtgtagcgtgaatttaaaacctaatctaagtactatatattattaaacttaaagaacagattaaaaacgaagttcaaatcagagatctaccaactaaacaaaaaaagtaaataaaacgtgtttctctgtgaagtcattgctctagtataaatttggtggagaaacctggagtttagttccataccattggcggtgaac
acattacgttttatgtgtttgtcttctgaaaataatcatcaaaatatttcaggacttgtttacgttttcaggagaaaaaaaataactgtacccttttcaatatagaaataacatttgtagaaatcgtggattttccttTAACGGTTTtccaaaacacgaccaccgttgtctcctcgactcggtaacacccgatcgccgacttgaaaattagaagaaaaatgaaaagaataataaaaaaaaaaaaggaatgattattgaagctgtcatatatgtcgaccctatcacagtcaatccaatagcctatattcgccaactgatatatccaacggctcacaaattttcacaaacttttcaaaaaagtataaataaaagaggctgtctgacagccatgtcacgttatactttttccgtatgatcgaaatgattcgtctttgtcgaatttaattatttccaaaattgatgactctaaagaaaaaaaaatagtttttcagataaacccg
taatctaatgatggttgactacataaaacagaggtgtgattgagacatggaccaattctaattactctattgttacttgataggcttcgatttatttattttagtatttttccaccccttaaatttatgattggaatagttgtggaaactcataatcTAACGGTTTataaaaatgtaaaatactcttttgagtttgaacgagtaaatttatatacaatataaaataaaatgataatataataacaattcgaagatgaagacatctatcattttcaaaagaaaaattcgaagaattaataattttgtttgattataatttaataaaacccattaattgaggaaaataatcgtcattaaagtctaatttgaaaaccaaaaagcatcggttaagaaaaatataaagggtaaaatcggaaatttgaccatgtgatgtgctgaaaattccactgttggtggccaaaaaagacattcaaaattgtcggatcattctctctaattaa
cacattgatataggagacttctcaaacatgatcgttgacttttgacgttggTAACGGTTTggacgccaaagacacaaacaaagagacaaatcaaccaacgaattgccatacaaaagtcaaagtcaacaaattcatgagaacatttgtggattaatagtaataatacaccgaaattacattatgtggattgataatacaccgttgttttgagtttacttatagtcaacggtgttttttgttctaaagaacataacaataataactcttgtcattgttgacgaaaaacaaatactacttcttatatcattttcactcaacttgctctatcgaatcattttgcatcgtgaaaacatattctcaatcaattaatttattcaatttcaattatgttataagcagttgacttggacttttgagtagtatagctcatatagtcatattctcatatgcataacttgctatcttaaaaaaaagctctcctgtggacagtaaggagaaca
tcattcaagaatcaatttataaaaccttatataactttataaatattttctataaaatgtatttaaagaaattataaatccttttgtggtgtttttgaaaaaaaaaattagtgatagttatgaaatgtatcataaaaattgtagttttcaaattcttcctcaagaatttgattatacgggttgttgctgaacatagagatgaacaaaaagaagatatgtgttgaaaacattggaatgttgccaaagtcgtcatcctaactaaaccaatataccgaatgatttattgtttttgttttattatcgaattaaatacaaaaagattactgtaactgttgaacaacctctagtctttctaatatattctgattaattcaacgttataggtgaggaaggtaagatgttggtaaaagtcatgcatggaaacaacttcacaagacaaaactttgatataaaataaagtacatataatacatgttggtgcattagtattactaaataca
gttaaatgattctatcggatatcaaaacttatctcttagttaggaaccgcacttgattctcatagataagttatgtttgattccgttaaaatgctcaacccgtcctaatcctaaactgagtatgaaccgatggtatttccaataaattgaaatattctatatcattatttcctaacatcgagtatttcattcgttatttagagaatgattttcaaAAACGGTTAacaaataaaagtaaaaaagaatacttaaatatacgtagaaagaaaagtatattatccatgataaaacaacaagacaagatgttccgctctacgtagaaaaaacaaccgttagggagcaaacttggtgtgaaaagcatgaaacccatgacaattaaccatcctccttgaaaggctatgctttatgatctcacgaagcttaccaaaaactattgggcatcgaaatacccatgagagtagtgattatagagaaacgaatatgacaagctcgaagagcaa
tttgactccactaaatcgcgttatcccgcgtagtaaagattgactatggatcgaattttctcgattcaaagatgtcaaaaaaacataaacaaatatatactaacatttttatcaaatattagaaaattcagtcctatgaactcattatgtttctttattttttttaaattatttgcaaacaacacattacaatgcaacaataaaacatactttcagatttcaatccaaaatgttaagtaacatatacaaaaaccaaaacatatattgcttgtacacgtaccactaccttctcaagttttgcaatctctataataataacataaacatacattatcgttagacacttgagagatgtgagggagagtgcagttttgtaatgggccgatttacgacaaaataagcgaaatataAAACGGTTAgtatataaatattactgtttagcggtaaaccctgtctgtgaacgctaacgttaaccaagtaggcttagattagtctaacct
tcgagaggagagttcttggcgccatcaagattcaaaaggttagtcattttattttcttcccttaattcttagcatgtgtctttgtttacggtgaattgagtgataatggggacgtgaggcatctcatagttcacaagttccgccttagcttaaccaagcctgactactcttaactaaagttcttcaactataccatatttccttgaacacatccaagtctagtaagtttctgttaaattcctaacactatagatttatagttcttcgatgccatttgtaactacatagcagtaggcagtagcttctttttgagttattgcaatttcttaatcatttttatattggctagttacattgttttagaaatcgaagtttgtttacctaccttgtttacgatttggtcattgctcaagatttacgttttgatgctatgtacaatcagcactgtgtacaatacgttctaattgttaatattttgtgttgttTAACCGTTTgttcag
cgtcaaattcgttgtggtgtattgtaattgtcatagcgatcatgattacagctcaaaatcggcacaattgtatcttccagctggtacagtatgcaatttctgcagtttatgttacaatttcatcagattcaactaatcgcaatgccacttgttttgtttttgtacaAAACGGTTAggtgacaagaggagataaatttgctggaagctctttggcatgtaaatctatgatcggtgctaataaaatgaggcaaaattgatcatatccctgtccattttggttttataaagaacttttcacggatcttttgttttattcttcctgattgtgtaaatgcagtgggagtcatctccatgaagttaataattccagaagtcactttcctcaaacaaattggttgaaagttgccaaggcgtttgagtgtataccatccttaaataagtttatgggctccaatttcctttactctctagaaagtcaaaagctgggaagagatagagaa
ttcttaactactactgatgaatattttttccaatttttgtttctctcattttttgtcaacgaatctttttcggattaaatttgttacgattctacctcagataaatccattgatttcggaatcaaagaatcttttttttttataaaatctcatattttcttaggttttgggAAACGGTTAacatcgtttgctgccaactttgaataagtttccctaaggttagcatttttttcctactcgtagaattttatttatttttctttgatcagtgaccctagaccaactcatgaatatcaggagttttttttttgggtgaaatactcgaaaattgtgaagaacgtgattcaaaaagttagagtttattcatatgtaagaaaccctaagaggttgaattgttagtcgtttcaataatagacgaagtttctttgctagtaactaaattttatatatttacagttgttttaaagattttgaagatttaggggatttgtgatcgcctg
ctttctttagatatcatcatattcttcaatagatttataagttttaggagaatgtcgacattatcctagttcgaaaattggttgtggagaatagtctaattggtctttggtccgaatacgatacgtggtgtcaaaacatattccctctcataatataacaaaagaaaagaagcaatctcattattctgccagtgattaataaatgaagtgatatgttatcaactagacaccttttgttataaatttgaccaaaacaaaaaaaatgaaagaaaaatatatgaagacattagaaagtaaaactaactaataaaataattagaatgcgaagggaggcacagaccaaaacaaacatgaacgcacgtccattacttacttgttcatactcttctttcatagtgtttctcacgttgaaaccaattttttcgTAACCGTTTtcagggaaatttttttaagccattgtattcattatatatatgagatcttatgcattagtaagactt
ttggttatccagtagaatggtgagatcgtagatggaaagttgtccgaccattcaacatcgtcaaaaggctaatgtatcaagttgatgtaaaataattgaaaaacttttatagagactaaaaagaagaggtagagagtccaagttcgacatggacactaccatattgatcgtattaaaaaatgttgttacaaccaaaatatatattagatatgaaacatcattagagattaataaatcaaacagcccactagttggatattaaaaaaattaaacgaatgttattgtatgaattttcgtaagtcatttgcatataacgacaagcaaatccttaagctatgattaaatttttatgttagagtgtgatttgtaaacatttttaatttaacaaaaacattagaatcatatttgaaacaaaaacggcaacgtttgttaacatggagttctTAACCGTTTgacaccgttttgaaaaacatagagatcatcgttttcgtttgtccctt
aattttcattctaagaaatgtatcaattataattatttcttaacattatttatattagtttaatgttgttactgaattattaaataagaaacccgtttggtaacacatcctaatctagtataattgaaagtgtAGGCGGTTAtctttgactgaacaaattattgacttttccaatctcctatattctcttttgtcatctttagaataacgaagacaaacagatttaggagataagagatagtatggtaaagctttattggcaaatccctctcattcccactgaagacttaactccacaatttactaaaaccaaaatctaaagaaaataattgagaaacaccatttttagggtcaactaatatagacgtgataaaaaaaaagactccaaatctctctgtatctgtcactatcattccttgacttagggtgctcctttccgatatctctctctttttgctacatctcaccacaagacacattgttcatagatcaaaccgatc
attaagtgggtagatcaaagatctattcaatcaaattgtaatctaataattatttgtacaaactaaaaaccatatggtaagagaaaattcctttatgtccaatcaactaattgaatggttcaaaatacttcaaatcccgtgacatagttgaaaacttaaacaatgatgggattatgtatatgcttatctatacttaaaactatataatatacgatcaatgccttacgaggtatgtagaccttcctagcttttatattattcttgtgtttattatgtggtacacgtacacatatgtatataccaaattttaagaattattaaagatgtattaaagaaccataaaactcggaaacttaaccattaaccctattgtaaactatgtggatgcatgccataagcactccataacaaagtgagtggaccaacctagactccataattattttaaatctcatcttaattatataaatatatgcacatgcaaactcaagcttgatctc
gtccaatctaagttcactcaccttttgtgtctcttgTAACCGCCTttctttttggtccatttcagctatcttcttccttttccacacaaaacattacaaaatacttactatttctagttctccgatttacaatacccaaattacccttacccttgcccctcatatagttcgtataacaactttcactctaagatgaaacattttgagtgttgagaaaggtatatgaagctcggtagccggaggaagcacggtggatatacactggcgagaatcaggacggtcccacacgagacaagatttacctctcccaaaagcacaagtggaaggagcataggataaaaattagtacatgaaattaggtttcaagaaggatatttgagaatgtgctttgtgaggcatcgtcagtaggagtaagcaatccagtcaaatatattcttctttttttctctgcctttgcttttgtccactataaaacaaatctcatcctcctctcttgccct
gctattgctttatttttaaatctacacggttttaatagatccatttaagtatagaccattgtcatttgtctaagattattgcatttgtaacgctcaacgcataacaatgctttgactacccgttattgtcccacacacggccattactaaaccccaaaatacaaattggcaaaacattattgtttgattatacgaatctgatttgacttaaacgacactagtcaaaccccttattttctttccaaatccaccaatcacacatatacacacacctctttaattaaaatctattcgtttttttttattccatcaacttaccactggccattatatttctcccttaaattttgttccttcgtatttgacctgcttgaaagattttttttttaataatcttttgtcgtgtttcatacttttaaatattttacatatttcgatatttctcttatgcttaattccttattccatattccacattccacgcttatcacaaaatcttt
tcttgactgcataaatcttttgattttgaaaaatcatcaactgaaaatgcataatgaagaagaaactagtagcaagcaaacataaaagaagctctctctctgcattggggacataccactaaacataaaaatttccgatttggatcgaatcccaaaagcccacttaactaaattggtcagaaagagagtgcactcttaactaaattggtccgtccatctttaattatactttagcccgaaaccttttaagcaaaaccgtttcttagcccaaaatccactcctttgctttaattagtgttttaacggacttggcccggccctaaatcttcagcccattttaacatcctttgaaataacccaaaattctaaaattccgatttggatcgaaccaaaccgaacaacccaaatgcactattaacgaaattggtcagtccatcttttgtctaaaactgctgcctttccaaactaattgatctcagtctcactaatcggagaaagct
tatatgtgaaaagttgtatttggtgtgattatgaaggaagatactagtgataatttgtatttcaagtttcaaatccatgatctttaataaacataaatttggtgacagaaaaccaaaaaaaatgaatcattctctggatatgttgatgacctgacacagaggtcacatgcatctaggagaagtaaaaaacagatccactctctcacatgctttTAACCGTTCtagagcctctgtatctccacacacaccccttctccaatgtctctctcttttactctatttttcttttattacctatttaatatgataatctaaataagtggtttttttgctcacattttatttaggaaaaaaaaaaagaatcctgccattttccaataaggaaccccagtccccatatgtggctgaatttccggtttgttctctgagcagttatagcagtgagagagagagagagagagtacaaaacagaggaacatttagtctcttcttggatctgt
aaattcaaagtgatacgcaattacctttagtatacaatatatatatatgtgttgtacaccgtttggttcaggtgaattactgaatcacctggctattttataacaaggagggaaattaaatactaccatttttcgggtaTAACGGCCAtaaaacattttatgaaaatttatattagccaaacaatctaagagatttcatttaaattaattacaagtgttcattgttgatggataaattgcatattgaggatgaataccaaaaaggtaggtagatgccaactagaccaatcttgtgcacggcgtcgtttcatgagtatattaaatgggccttaaaagtattaccctttttatgacgacccatttaatttaggaagcccaaagatgaataaacctattattattgtttatgtgtttatacttttgaacccataatttatttctgttatgtcatctcaaccctaactttatataatcagtattaaatccaggcatcttcaacg
taatctaaatatatatacatatatatatatatatatatatatatatattattgcatggttataatatataacctaatgattgtgtattaatctcggggttgtgtatccatccgaaaaattcaaattttcataaaatgtgtgtttgttaaagagaaaattttttttagcacctttacatttctcaaggaggaaaaacactatccatccaacatttcttcttttgctttatttctttttccgttgactgtattgagtacaaattcgtcttcatcttctaaacctctccactactttttacttaactttttttttcttccaagtttattgtttattctcagttacattcactttTAACAGATTatccaccaacataaataggcagtgatataagttaatatcatagaaaacaatcagaaaataattcagaagagaaaacacaacaaaaaaaagaaagaaaaagaaagaaagaagaagagatgagtgagcttctctactctctc
ttgaaaagcacaaagtaagaaatctagtttaattagaataacattataaataatgtaataataatgtcatataaactatgtttatcaaaataaagagaaaatagaagtaaattataggacaatatgccatatgtggtaaaaaatataaaataattattataatgtttaatatcttaaaattatttgattttgattttttaaatttaaatgataaaaaagaaaacaaagataacatgtaggaaaatatgttttagatattttcttaatagaattatataactatatctaatgaaaatggataatgatgatgtatttggatttgtcaaaaaaagatacaaaaaagcatgtcatatgtcaacttgtcaaagattgtgtttaggagaaacattgaatcccatgtatatatatagtgccatccacttcttcttcctacaccaccacttagtaatttccaacgatctctatctacaaacattcataaactcttactctctccaaaa
agaaagtttttaattaccaaacttcgaatgtatcgtgcaccaaccacaaaggactagaggaccaggtcagcattaactcataggttatgcaaaaatttctataatttgtcaattcccaactttcattttccttcgtacattatcagatgaacactaaaacatattgatttgcttttattgagtctactaccattatggtctcacgatgaaatcacgactattaattggttctgcttttattttgactaagaataattaaattgtaccaaacgataaatgaaataattacaatttttagcaacaaaaaagaaaaagaaaaaaacaaatgttgagaccatatacatttttggagtttggacactgagattttcagattcttgtctgtggttaaacctcggaaccagagagagatggtatggtctttatcactctcttttattaataaactcatatctctctcatctaaaatctcatAGGCAGTTAttcttcttcttcttctt
ttcaattatgtttctaacaatttcaccctttgatgagggtattcaatttgctgtttcagtagtttcttttttttttcactgtcaatttcagtaatttatttaaaaataattattgctattcacattgtatttctcaattaatactatacatgtttctattggatccttggtccatgtatacgccaactccgtatttgagtttgtagcttctgaatgttgtaccaaaaaagaagaaaaaaaaacgaccaagagcttttgtatatatatttgatattttaatttgttatatatagtaaaataaatgcctcggtaatttccatcaagagcttttgtatattggatgctacgTAACTGCCTtatagtaaaataaaaacatatcatttacaaaaaaaaaaaagaggaaaactaaaacgcaaaaaccctagtgtatttgatacaaaaccctagtatatataaagaacagaaaacccctcgcatgattggtaaagtagtctgaagac
tatgtattttatttataaatgtattgttttgttaattaagattatgtgtaatattttaatgtatgttttagtgttattaTGGCAGTTAtatagttttaaaataattatgaacaatataaagactataatgcaaaacacatattttagaaacttcatatttaaagtatactcttggagaagaaactactcatactttatatttgaagtttacatactctatatataaaatatcttttggatatgctctaaattatattggattatcttttagagaacctaaaactttatatttgagggatagagtatctcttggagatgctcgtggtagttcaatattgtaccttaactgtaacgtaaatgttgttatctttacttagacgtctttgatatgtaaaaattctatctctgtatcctgtttgtactggcctctccaaggttcaccattattggatgatgcactgggttgatatatataacataactttttggcaaaaaaaaga
tcaacaaaaaaaaaaaaaaactattaatgaaaaagtgcaaatgttaaagcgcttgacacaaaaaatttgtgtccaacaacatcatatcacttatgtaaacaacatcatatcacttatgtaaacaacatttattaggaattgctcatttcagctataattaatttcggatgataaaaaaaaaaaaaattgcacaagttttagactgttttgttaacaaactatacaagctggagcgatatcactcttcacttacttttactttttttttttttttttgggtcaacagactgctttgttaattttgaaaaaaatctaagctattttcctaattttgttataagactttcaaATTCGGTTAatataaaatatttaacttaattatggtgatttttttcttaataaggttgaaatcctacttggagagaaaaatctcttttaagttatatataaacacttcccacgtctaattattcttccatgtccaagacaatggctttttc
gtttttatgtttgaaaatcagtgtctttgggtgaaatctactgatttaaaaaattgctgcggtaaatttatcatgatagtcaaacaatttaacctaccacgacaaattacattttcacgaaagaacatgtaatcagttggagatgtgacatagaaagagtctatctaagccatgcgtcgtatattttacgagttaaacgagcatcaacttgaacctatcgttgttaaattggactttgttaatctccatactccaattttgAAAAAGTTAtaggaaccctttatattaaaaaaaagagaccttttgcatttcttacagaagtcgtggatgaagcaaacatgtcttgtttatagtatttgaccattacttacacggtaaactaatgacgtggcaaacaaacaacgtcgttaaaaaaaaaggcgcattataaccgaaataactaaactacgccaagaggtaaaattaaacacaaggatctgacgtgggtgatgataacaacc
cataaaacaaagcctaaataattaagttgacgaacgagcccaataacatcccaatacgaAAAAAGTTAatcgtctcatggaaccaaccattcgtgaatttgtcatttgaatattaatgtggtttttgttcaggatttttttcgggtgagaaaaacaagtatatagctccacataaaaacatatatatatatatatatatgataaatccttaaatatatttgtctatataacttattaaaacttcttatttcgtgtgccacggtgatcacccggagaagtgtgtccgatgtatggaaagacatttgtacatgtacatgtacatgtcatcatcattcattgttcttgtgaacggaagttacgacagagtatatgcaatggagttatctgcgaaacatcgccacgagtagattcgtcttttgtccttgtctacaaatttaggcgtcagtacaaaatttaggtttttaaggtctcattaatataacgtttggtctataccgaat
tagttaatttagaccaacattttcattttcattagtttcatcaaagataatataaagctcttttcaaatctggtttatcaaaagaaatatcttaaaactcaaagtcttccaaaattagttatatgtattaataattttaataattttaattttagttattaaattttcaaagttgaaaaaaatttgtcgtatgtctatttgggaaacatgagtttctatctttaaaacgtaagtttccatcgtgtttccaaacataaatttttaaaaaacgcgtttccgttacgtttttcatgtttccggagagtttctgttttcgtaacgtttcggaaatgggaaatagacctcggggcgagtttccatgcaacctagatttcttctaaccaatagaaatgctcttaaaagcctttttttaaaaaaaatcaacagaaatgctcttaaaTAACGACTTcaaatattcatgccaaattttgatgtaaaaatttgttattttcgctttagtt
gctatggatttactagaattatctcatctgtaccatgttagttgttgctgatttacaggaagcttcaccattgttgcaacagagtacataataacaatcacagcagcaacagatggtcccattgcaacaacaacaattgttcagttattttttctctaatttagtaggtaatttttagtgtatcccaaatattcatatccatatccattattcttgttAGACGGTTAtatccgaaatggaccgacctaaacctaaacatcgataaaaagaagagtcaaattgtttggtcgaaatgaatctggttcattcagctttcgaatggataaaagcaaaacgacacgtagttcaaacgtatttttctaaatttcattttttgtttgaaaagcaagttactgagggaaaacggagccacgtcgaacaatatcttgacacctcacaataaacgacacgacgtgtacactttcgtcaccatgtagatttctctttttgttttccccctc
ggtcatcttgttttatttagctgtggttatgaaaagtttattattattccataacattacaatccaaaacacttgaagattggtgaaaaaaaaaaaacttgaagacaaaaatatggtttaaaaaaaggtaaaactaagtagataaattaaggttagtcaagtcaatcttaagacttggcattctccaacacatatttttcttgtaatatatatatatatatatatatatgcataattattaacttagagctagatgaaattatatatttcttgaaTAAGAGTTAtgaaagaaaattgacttttatctaacttccaaatttcaattcattttataaacttcatacaagccaaacttatttaatttcaaaaataaaatgagtttaattcatagttttgatgtaaaaaaatcgctaaatacagaaaaatagaggataatttatttaattatcatattaatctttccttttaaaatagtcaaacacaagttccattaatttatt
taaaaatgcataccataacaaattttagagcaaaaagcaaaaagcaaatgaaaattcctttcttagggtttgaagttgaaactagagagacatgtctcacgtggtgtccacatgtcttttatcttaaaaagttcattgtttgcttcctctataattatttttctcatatcacaaaagtaaccacaAAGCGGTTAaaatcttaaataatacataaatcaaaataaaatcatacgtagagcatctgattatagttttcatttctttgtagtaacatgtccgagatcttgattgtgttttcggtaccattctttgtctccacccaaagctatatcatatctctcactcccacaattattactttttgttattattaaataataaatatcctttctccaaaataataaaaataatatctagagtataaaataaaataaaaaaacttagcctcgttcttctccctctgtctctctctctctctcggttctcttcttcactgagct
caaaaatttcatataaaaattagtcttaaaatatatacttaagatTAACTTTCTttaatttataatattattgagactataattttacagacggatttcaaaaaaactattattttattatcttatcgattttggttaatttttatataagcccgacttgggaccggcaaaatttattaatttatcgtgtttattaatttatcaagtattaatttatagagtttttattgtattgggctatttatatatttctcaaggctggcactgaattaatcgtgataggaaaaaactcaaaatgagtctaaagtttttacgtagtgtaaacaacaaattggagaatttttactgctcatagctagggaataaaaatctgtaactaaaaattaaacttaagcatttcccatctctattcccgtagtttgtttttttggatcggtgaatcggaaactcgatcccgtctccgatttgtatgtgatcggacgatcagatttggtgagatc
gtcctcatgaagaagaacaatttttttaataaattgttaccttaccacatataagcttaatctggaatggttgtgatttaatcaatgaagatattgcctcaaacctgaatagATTCTGTTAagtggatttcaattggttggttatcaaacccatcagcatgatacctgttagtttctcggccataccactcaatcattgccataaatatcattgaagtctactagtctgtttgagacattcaactcacacaagtggtgggttattttctctgacaaacacggccaaacaataaaattgctgaaaacaagaagttgcctaaaaaaccaaaggacttgtgagaaaaatggcaaatgcgggctaggatgggctgtggattagaggcccaatatgcctaatgggatacaacacgacgtcgtttagaccagccatagttctcttgtccgccaagacgggagagactaaggaaaagcataagaagagaagaaccaaagaagaagca
agaaactttttggttgtggttctaaatatatatcatcaacaaaaccaaaaagaggagaaacctgaggctttttttatctttcagaagagaaacaccatttttactttagcaacaaccaatttgcagtcatcaagcattaaaccaaacacataacgacccaacataaattatgataagagattcgtcttcccatagaaccaaagcttgcgtatcgatgatgtcgtttacatttagtgctcacacttttaatttcatctttgtttgaacctcaaggctaaagcaatgccttgagcagaggagagacaccagcaacagcattatagttgcatgtgttatgaatttatgatgcagcaagttcattagactataaagcagaacatGAGCCGTTAtttctttgttttgcttttatgcaatgccacttcccaagtttttatgtaatgatacatttttgttgtttaacagtggaataagtcatatcttcttttctactattctaaaaa
ggttaaactatccttctctaattattgcaAAGGAGTTAtctatatatggattaatgtcataagtactagatggaatcaaagataacactaaatagcgttagtcatagaatcatactcacaagaatgagtcctctaagttcaatggaccactccgaagtccatcatgagaacaagaccaatcaataaaaatgtccttttgttatctaaattagcaagtgtaccaaattttgttcaccattctaacttataatttcagttttcttttgtgagtgaagttattgaaaaagaaaaataagaaagtattggtcaaagattttgacaacaacaagttattttcttgaggaaccaccaacttagatattttagtcatgttctctgttataagtcctactgctactacataatgtttccaccacacataaaaaacaaactcaataattcacacttatctgatccacattcattgtatataatcttatggcatttctggtcatttagtc
tttagaaccccgccaaaaccagcgtgacttatatgtaaagggctttagccattttctaggaatcaatcaatcaaacacatattatcttcttcaatctccttatttctatcgatcatcatcatcttccgtcaactccaaatcttagatcttcgaggtgatccttcaccttctggactttgatttacccttatctcgtactcttggtgagtactgattcgggatttatcataccctatttgtactgtttcagaacaaccaaccacatcgccaactgcgagccaccgtgaaaccctaactcagatccactttgcagtctatttgtactgccacgcgcctagctctttgttttgatattttccctagaatttcgcacatttctaacttcccatacgccatacaacgaaattctccaagtgaatattgaatcttgtatatttataatctttcgttAATGAGTTAgactcatatcttttttttttggtcaggtttcctccaaagtt
ttttcaatgtctaatatgaatatcttgtttcaacaaaaaaaaatattttttttgttgtattagtttattatatggagacacttatgaaaaacttgttgatatatcttttttaaagcaaaaaaataaaaaataaaaacgtggataacaaaagaattttttaaatatctgatgtgaaaaaagagaaaattgtttcttttcaaactgcgtttgaagaattgaacagtttAGTTAGTTActatcaaaaccgccttaattttcgatgaacttttaatacgaggctttgttttgtttattgcagcagtactgttggggccggtttattaatgggccgtctcaatactacaaattgtcttgtagggactaatttttgaaataataaattacagggtgaataccatgaatagataatgaaatgaaggttcattatgtaaattaatattttacttctgatttcgtttcaacgcatcaacaagatttttgtgaaacaaaaacccattttt
agaaaagtacatgataagaagtttcggatcttaacatttccctagcttggcgactgagatgggtttgtatcaatcttaggatcctatttcttttctgctcgagctacaaaagttacagacacaatctaagtgaatgagctatattgaattttcgacacgagctagataaatccacactattctcacaatttcggttttaaacgtatggattatcaaTAACTAACTagaaatttggtccgttgtggtttcaatttattgtatgctacaagtaacccaaagtatcaagataaattaagattagttacaaaatagacatctgagtcacgattgtaatcatttctttatttattaattaagtaacgagtagtccaaacactcacagtcaccgacctcttacgttatcaattcaaaagtgaaaatggacatatagctactcctaattcctctatatagttttctcctttgaaaaagaaagaaagagtatagattctcttttgtat
tcttgactttttgagcacatcattttatcgttggttaaataaataaaaacaatttcatcagttttcgaaaaacgtccacttgccatttaactctgcctAGTTAGTTAccgccaatttaaaattctctaaattttcaaacttttctctctcaccatcaaattctctaatttattctctttttataatgttcctctcttttcttctggataattacttttcattatagtccctatactactataattatccacaactgtctcatacttttataaccgttttatcattttcaccgggtaaacttagaaacaaaattgagtttccgacatcgcatgataattttaaatgtaaggtacttgcatggaactttaaaaaataagagggtgaaaaacataaattaaagtataatataggggtgtatattttgggttaaacatattacacaacacactcttccgctacacactgtttacactgttccttacttttttttctttttcttt
ggaaatttggtttaggtaactatgcacatcttgaaaacgaagtgttttctttcatcatttattattattcaccaaacccaaatcactacttcttttaggtagctttaatgcaatcttgaaaaaccaaatgtttctaccaaaactacatctgaccccactctggtgatggtgcttattcccaccgtttattgtgaaaaattgatccagtgaaatagctctaaattttatcttcttcatcttttttttacatcatcatactaatcagtttatttgccctttttgaacttgatttttttttccccaataaaaacgcagagtagtttttgagtgggtaaaaagaattgtactttcagtcagaacactagttaaataatttcttcgatagttccaataaaaactctccacgttcatatctgtcagaaatcagaatcatatgcgtactttgtctctctctttctctctatagaattctcaatttgcctgtatcttttttactctct
attcaaatttaaaagtagttaggtttgtcacaaatgcaaattacaaattatatcgacgtaacgcttactcattaaataatctaaattacttggttaaaagactaattaaatattcttaacaagtaggcttttgttttcattataaaacaaattaaaaagctatactaatataaaaatggagattggtatttccaaagcagcaaagacagaaaaactgcaggttattatctctccatcttcatcttgcagagtggttctttctgggttttctgacttgcttttcatttttttattgatacaaatgttaaaccaattattttaaatagtctttgagattaatgaagagagatttgtgaacacaattaataaagagttatactatagtagtagtcttttttactgtatagtattttctccccgcatctgtcttgtctcactgtctttttctcgcaagtctctctattaaaaacctctttccctctactctgtcctttctctct
ctaggagaaaaaatgtataggtttcactttggaagataaccaaagattgtaatttcatttttcttatatgtacttttagtaggtcaatgtaaaactctagaaattattgaaaatgtttatgtaaattattacacaatatcgattttaatatgtaaatctagtgagtgataaattattaatcttttcacaataaaactaaaaattctttgaaaagaggggatggagtaaacagattcgaatcataaacattaaaatgttatcttcttggcctctcaaaaaaggagaaattgaaaatatctgtgagatttccgtggaattagtggaagcagttttgaagtaaagcagtttgtttgacgtgttcatcgctacgaaagcgtctccacgtgtcacgtgatacactgcaagcagtacacgtgtcaaacaccacttcAGTTAGTTAttgaccaaactttcacaccacttcccttctgtccacaaaacctctctttcttgtttctgtt
gattagtccgtttcatctacaagatggacaacaaaccgctacaaatcaattatatttgtatgtaaaaacaatccattgttagtttacaatgattttttaggtaaatgaaaaacgttttaatccgtatacggatttgttcgcttcaaccattatattcatttgcatgaagactgaaccgcactgtgtgatataattttaatagtaaaacaaatatttattactattagaatctcatcgcactttatcataagaacatttaacataaatattttataaatatgattatattcaatcacatgattaaaaaaaaccagtttttagtaaaatcttttcatcatttgccgataacgtttaacaaactatcatgtactatttttttttttttttttttttttgctgaattagattttaacaagacatgctattgaaaagaccctttttatataaaactctctgcaactttctgatcttttaactaaattctgcaaattcttctgtag
aaaagattttactaaaaactggttttttttaatcatgtgattgaatataatcatatttataaaatatttatgttaaatgttcttatgataaagtgcgatgagattctaatagtaataaatatttgttttactattaaaattatatcacacagtgcggttcagtcttcatgcaaatgaatataatggttgaagcgaacaaatccgtatacggattaaaacgtttttcatttacctaaaaaatcattgtaaactaacaatggattgtttttacatacaaatataattgatttgtagcggtttgttgtccatcttgtagatgaaacggactaatcgcaaacggatttgtccacctcgactgcgataaccattcaaacaagattgaaaagaaagagagacaaaggtttaaatgaaattaagaatgtacaataatgttggcttatggtcgttggacactactttcgagcccattacatttaatatcctttaaaatAGTTAGTTAa
aaaaacgtaaacccgagattttcccgccaaaaacgtaaatccgttattttttcgcccaaaacgtaaacccatcattttccggccaaaaacgtaaaaacctataattttcccgccaaaaacgtaaatccgtgattttcggtaccaaaaacgtaaacctgtaaaaagtggaatccgtaaatatcttaagtttgatgataatgaattaataatgataattatttattatttttttataataataattaattaaattattacttaaatgggttaacccatttaacgactcaacccatcaaattaaatgagttatgggttgactcaacccatttagcTAACTAACTtgggtcaacccataactcatttaattctaaactcatttgattatgagttgagttgagttgggttacccattttgacacccctaactgcagtatatgattacgatgccacgtaatattgacgtcgttaattatctattcttctctcacaaatcaatcatc
agatttatccggacaaaacacaatgatagaagcagcataaatcatatcaggatatgccttttattgtttatctttaataccttagaaatggtatcttatcataataacttaaaggatcattattatggtagtggtaaaacatcattattattcataagtaaagatttaaagaatgttcaattttttgagatttgtttttgaatttttgaattttggaaatgcagtaatatactatatagtcccaaaagtccgtatgtatcttcagttcaattgatggatcatatagaactatttagaatgatgatggtggcaagacaatgacctaattaaggacccttcctaaaaatttcaaactctatagcaactttttccccaccaatatatatataaatacaaaaatcaagtatttaacatctaaaataaaaaaaataaaaaaaataatctacactctctaccctctcatttcacgtatatataatccatcttttaggacagaaccc
ttgtcttcatatcgtctattaagagtcgaatttaagaaatgaaaaataaacgattcaagcttaagttagttttaggaaaaagacatactgtttgctccatatagtttgtacatgtattaaatatagaataacaaaatattttaatgtttgctccattgacattacatgtattaaacagtttaatagaaaaacgaacatttttgtttgttcaatcattgggaaatcatagaattgttcaaaatatgaaacaaaagtgagaaatatcaattaatataatagttctgtttaacaagaaaattgaatttagaccaagtccacaatattcatcttgagtaagaacacgaccaaaagtcaaactcgtttcgaaatacataaatatgtaccccgctatacaaaaaagaaaaagacatttacatccacttatcccaatagacaaatgaccaaactacccaacatctacccctatatatacctcaccacctttgccctctcaaccacaa
aagagtaaggattacatgaagtcaggaacaattcaatataatttaacaaaacgtagttgaacatttcggcaacccgccgaatttagcctaactaattttatttgtacaaaattgctaaattattctcttattacataaatgttttgcaaaaatatattcgtttcaggcagacaagtaacagcacatagagaaccaaaatatattcaactacaactagatttcgaagaatctgttgcaaacgtttttattataccatccaaaaacttcccatgcccaaatccaTAACTAACTcacatgaccgcacagtttcccatattatcttctctatctgtctcttctcttcacgatcgtgtgaatgaattttcgattattcttttccttttgtggtcaagaatactaaattcgaaaagaataacgtgtttacgcagacaataataaaattagtgtaacgtattattaatacaaatacaatgatgcaagtttctcgttaagcagagctc
ctatcgttgtctctatcatgaatattgctctcgtaagttacatttcatcgattcataatagacattacatattttgtttaatattagcttaatagtatttacatttgttttttaccaaaaagtttagtcaattgtcaatggtagtaaatataccaatataattaaaatcttatataagaagatatgtatttgttgaccaaaaaatgatgctatttctttaccaaaagtttttatagcaagttattaataaattactttgaaatcaattaccaaaatttgttcaacacaatcttgaatgcatttatcttttagactaaagttttactcttttAGTTTGTTAtttacctttcatgtaagaggattggagagtttgacctccatagatacaaagattcacttatattgcaaatatacaatttccttgaaagttgaacgcgtcgtgagagtgttcaaaaaataaaccattataaaaactaaaaagctttgtcatctaatgaatc
caagaaagcccagaccataatgaccacatggagaccgaaaggttgacCAACCTATTaaacttgttatatctttaggagtcaaagtcaaagcgcgtttacaaacaccgacactttctttgtcaactagcggttaccgcggttgttcactaggcacggaacactcgatttcttcccaagaagtcgcaaccaacacttactatgtatggtacatcacaacatagacaataaaaactcttggaatgttccgcgaaacaggtgattattgactaccatgagtggggaaatgtggggtaagttaacaagtacactgcttcacatgggaaaaagaaaaatgagatacacataattcacaaaatataatttttatcttagacaatttttttaaaataatattaaaatcagtgtagaagtggtccccaccactattttgtttttccttaaaattaattattatttttgctggactaaataaaattggtttttttttttctctctctgtc
ggagaattattaagagtttaagaccttgttataaaatagctatatgtggttttttattttcctactacagtacttaagtacttgtttcattattaatgtcaagaaaacttgattcgtataaatcgtgttcttggggtttaagttacaaatctatctgccttatatattgactacaactcaagtatagagcttaacttaggagtaaatacttaactaataatccataactaataattcttaatatatatatagagagatcaatattcaggctgctaaaatataattggaaattctaggttactcatgaattttgtgtaagtggagtataacttgtgaatatattaatgtaatttccactaaacggcaagtagttttatttgtgtgaaatggaacggcaagtagtttcgttcgtgttgaaaccgtaatattctattgggctttttcacacggaagcccatctacatattttttctcgtggtccgttgttgcatcgcaagagc
gaaagtacttttgtaacctaataaaatatgaacagtaaactctgtcagatctaataaattctctttaatcaatcataacgttttgaccatttactaaaattctgactaccattaatctacgcaaactttttactatttcaaatatatttatttccttcaaaatcagtggtctcagaaatactaaacaaacatttttactaaatcaaaactataggagtaagtaatattgatacatattttaccctttttcttgatattgtttttacgctaaatcaaaactatatgaataagtaatattgattaccttttccCAACCATGAtttatgctaataaaaatcagactttttttggttaatgatagaaataaatcctttggttaaacaacaaattctaatatcgttttgattgccccgcgtctcaagatcaacgacgacgactcagtttcttccttcacaagcgagatagatagagcaaagagcgtgttgtgttgtttcttctct
aaagccatattgctttcctctttagccaaattgcgtgttaatatccttcccgttgcatttgattctatatcttgtttctgtttgatttttatgcatctgtcacctccatgatagtttctcttggttaatggctgaaacaagtttagttttggatagagaatcaaagagtctcttcttgttcgtttgtatctttcctcttgcggtatatgttgaagaactttagggaaacaaagtgaatgaaagctaagagttttttttatgaccaaaggcaaaacaaaaagtgaagaatattcctttggaaagttttgaaagggaaatacatataggatattaactaggcgaatggaattttttcactcatacagagtcattttctgtatatataacttagtgattgtgagttctcatattgcttctatgtaacactccttgtaaagctaaatagcccttttgtgctaagtctctgatatctattgttatcttctcaatactgcacttgt
gatattataatataccacacagtctacacacaatgaaaacgaagttaaaatctctctctacaatatatcataattttgtccataacactattatatgatatcaacatctaaaagttatataaatcaggattataatatcaaaaaaattatattattaaagtttggtttaaatttttttattaacttacatgatcaatgggatccaaaatcagtttacctctcacattgttttggtgctgaaaagaaatatatagatgggtttttaaaagaaacttaggcccatttaggttgcaaacaaaataactcaggcccatttagatttacaaaaggctcaaccactaaatttttatacctcacaagcatagtggtctctctccgtcattcgctctttactcggtcaacgaaccgtttgaagacgaacacgtgtcacgttttagtaggacttacgagaagcgcaacgagtgctatataaatgccgttaagcgtcgtaacggttttct
tgcggtgggccaggaaaaaacacatgagcatcggatctgtggaaaacaactgtcttatcgggtcaaacctttgagtcaattacacgttactgtgcatgtcataaaccatcaccaaaaaggaaaacaaaataacaaaccatgcatcttacttacccagtaacacaatgcatccataatgtacatagtatttgtgaattttttgaggaaagtattagtgaatattattactatgaaataccatgtaattacttctgaattatcttacttaagaaaattcaagtttagtcaatcaacattaaaactatagagaaTAACTTTTGtgtaataatgcattgggagttgggactttcataaaatctcgaataaattaattcaaattgtctaattcgtccaaaattatcctgcatgggttttagctaagccagcctagctacatgtactgatttatacagagataaatatagacatgatatatatcaataaattaggaacaaatcaga
tttgacccaaaaaaaactatctatctaatatgttgtagtcggttaagttacgtaaccacttacgataaacttttgacgtataaaatttgaaattgataaatacatgtattatcgtcgatatcacacgggtacggacctgtgacgcacaaagaaagatgatgatatatggggaaggcaacatagcataataataattactaaaaatgctatttatttccttacattttttcaacacgtaacggatgctcctaatgctaattagtagtggttacgaaagattaagtacctatcttgccaaaaaaatatccctttcgccttgtatgtagaaaaaagaaaagaaaaacaaagtcctcatttagcttaaaggtaaaggaaacaaataaaataaaaagggtaaggcaatacgtggctcaaaaatatctaaaaagttggtctctatataatgtgagagatatatcacaagaagaagatagagtaaagaagataaaaaacacaatttg
ttatgtatttactctttcataatgtactctagattttaattttataaaaatactatagaaagaaagtaaatcattttcttataattaaacaagaagttatcatacataaatgtaattagatttttatatcctagaacaacaaaatgttgatataaatatacaccatagattgtacataaactttaatattattcatgcacttattaactattttctatggtttcaaacaaaactagtctatttcaacaatctcttatcctagcatgcaagattttttttaaaaaaatcaaaaataaatatgtataaatttaaaattaactttaaatctaagtgatcattttatttcagtatatttatttatatattttcagttatgagaaatctgtctcccaaattacagttattttatttagctttccctgagaaatggttaatgagcaaataaataatgtatagatacatataaagacataataagtatatgtaaaggaggcatcacc
atcacgtgttagcttggccataaaacagactgtgatcaaagctaatagcgccggccaaatacacctttcaatagctgaattggtgctttgggagaatccaagcaacgggaataaaacctttcaacagctgaattggtgctagtactacatttctctaagaataactttagagcaaaaaacgcatactaataaaaaatcaaagggaagATTCCGTTAggaaaaggtgatggtttaaggtaacagatttctagctatacttagattttagagttaattgaagaatacaaaggttttaaagacaacatacgttagtgttaattgacgtgttgacctattttctcgcaaaacttcacaattaccatgtttaaagatgatgactaattacaacttgaaagtttaatcgccatttacgttccaccgatctccgtaaactcttttcttcatttggtcacttttatctaatcagaattccatttttttctcaatcaaaggggaaaaaa
tttctacacttaatactctcatcaaccgtcttcttccactactcacacaaatcatagcctccttaatattatttcgtaatgctgtttcaatatgtgtaaaaagagtatatatacaggttactagtttactactgtattaattgagaaagtcaacttatactacacataatataatgagacaatggctgggatgtgaaaaaggaattactaatatgaatcatatgattaaaaagctatgttaggttttttctcttacgttttcctcaaacacacgcaacactcttgacttttgtttcttgcgtccttttgacagcaaaagattacaaagtaggaccaatcattttcttttgttctggagtttggctgcttccttcacgTAACTTATAtgttctcatacacacacactcactctctcatctctaatctctaacttcacttcctctctcatcttatcccatagataaaaccatccaaacttgtgtgcaacaaagtatgtgaaa
caaaaaaaaaaaaaaaactatgatagataagaagaatatggttggtagtaagaaaatgtattttccctagatcaaattccaaaacttgatacaaaaactctaaattaaccactggatggcttcgattctgtcattaacgtgcgagaatctcggtgtaatcgagatcattataaacttaatgatattttatcattctaagagctagtcttggaaggtgtgaagactttattaatcaagtatatataaattatcaaaaaacacaacccaaaaaacagtaagaacaatacacatctgtaacagcttgtcagtaaattagtagtaataattaaaatctgataaatactatatgctaaaacgttttgtgtatcttatttttgtgagtacactaatacaataatgcttttttttttccttttcatgaataaaaaaaaacgtattgggacaataatggcggcctgatcaacgctaagttaactgcaaccacgagaaaaaaagaatcc
ggtggataagtattgttctactatttttagtatacattattcacatttaaagtaatgtgacaacaatatattacaaaatctaagcattaacttctgtatgaaatttcctaaaatttatgaaatttgcattttcatttacattatttaaacttttaggatagtaatatagaaaaaaagttcaaaacaaacttaaggacatttcgaagcagagtagagaagccaaaaagttcaccgaagacgtcccacaccgtcacggtcacagtcacgtgtaatacacgtggagagttttaattggtgacagcatctgaagagtcgtatatgtcgcattctcattagcctgtcacgtttctcagacgaacactcagggaaacatataaatctgaatccaaatagtaattggaattacaatagaaacccttaatttagtgaaaatatcgtaattatcctatcgaaaagtgagaaagagtaagcagagaaataagcgattgatctctccttct
taagattagctcgaagtttcTTACATTTCaggctcatatcgcctttatattcaaagaaaaaattatcagtagcaagtgcattcttcatttcgtcattggagaaacctacttcttcctccttatccggaataaacctcttcggcgccatctctctcctcacctccgtcgttccaccgtccggtgagtgtcacttttcccatcaattgagctcacaatgttggcgcctatgtaattgtgtgtgtcgattgattgttttgttagaattggaattaacaagtattactagtagctgagaaaaagtatgttaccttgttttcgtgttcccggagatttgtggctattggtgtagttgtggttttgagtatttggggattgagctctgattttgaaattcatctgttttttgttttttgttgccagttttaattggttagtacttttggtgaatctttcgttttatgtgaactgttggattgattttcagtgtttgagaagtgaaa
gctactactactcacggtggacatttcttgagggtttaacatttcttgagggatcatacgttaccaatatacggaatgatatgacgcataagaattactatagctgacgtgcgcgcgcgattcatgttggcagagagcgcatcacgtgatgagcatgtgagatggtgagactcatgagctgagtttgggccgagactgctcaaataaacaggcccagaagcattttttttgaaccgactaataaaccctacctatatgtgtgacagcttaaacattggcatttcagttaaagttagcaaaaattaaatcttgcatttttagcatatgtaaccatttgtttgtttgtggcaaattaaaataccgttTAACTTTCTgctttcatttgagaaaatataagaaagttttaacagtttctgtttcaagtaagctatgatatacttaacatatatttatgagaaagggaaaaacacgaacgagcgagaacacacacaaaaaaaaag
tcaatagtgtgtgagttggcattgacatggtaaatgcaaaatcaaaatacagcataacctatgcaattacatgatgggccttataaaaactacatactaaacaaacccaaaaatagaatactagccttattaatctaaaactcaaataagcccaaaattatttggaatgggctcacttccatatttggataaatttaaaatttcgggtatgagcaaattaacgcgagtttaaccactaagccatactcgcggcgcgtggagttccgtacgaaatatcgtaccgccgtctctgtgcgcgctatgattacggttataacagaacgatacatacatctatatatacacactccaagacaaaataagacctctctgctttctctcgtcttctccatttactcttttttctctgcagagtttttcggaaaaagaaattgttctttctcattgattctacatttctacagaacgagagagagataaggatttgtgagagaacaaca
tttaatgagattgccaaacgtttttttgcatccacgtaaactcctctgaacgtaaacttttccagagtgtatttatgtggacgtcagaaaaacgtattttgcatccacgtaacgaaaatagttcatataaactaaaagtggctatgtcttacagatatgtacacgacgcatgaaattcgtaatgtttcgtagagaaaggggacaagaaaatataattaatcaattattattcaaaacaatttataatcgattttttttttttcttataattaattattactcgaatcaattatattttatcaaaagaataaaattaatttgttcatgacatctgatgggtccattttcactgctaggccctttgtggtggcgtccgatctgaatcgaatccacttggcttaatttatttgaccatttttcgaagtataaatttgaatattcaaactcgatggcttacgttatcccttatataaacacattatcaacctccaaatattttc
aaacatttagtttcctAATTAGTTTcctacctacgtttacgtgatcatcaacaattctatttttactaatttactcattaatatatcttctaaagtatacataaacaaacaaactgtacgaagaaattgaaatataaatatcaaggaaattggtagcagttgttgagttatttcaatgatgctgtgaagtggaaacatttattacgtaacgcatatccgttttgtatataaactcttatttttcggctgtatatataatctttttagagattttccgtgagaaatagattaaatattgttgccataataacctgtaatctcaggagaatcctaacggaaaagagaatattagacgatagtattatatggagtattaattacttattaacaattctaggagataatatcagcacacaacaataaaagaaattactaatttactggaatcatgtattcaccgtaattatttaaggagaggaaaaaaaaaatacaagctcttt
atattctgctagataatcacttcactaatcagtatttatttcccaaatttattggtaatgtatccaacggatatTAACTGAATaactaaaggaaataatttcttcagttttgacttttgatttcttaccgtcacgttgccttccataagtcaaatcgggccttttctagcgattctaatacatagcccaacacaaccattggcccttatgttgtttcgcctacaatgaccattttataattaaagtttttacttcatttaggtactatatttcattcaatgttcacaacaagaacacataaatgataaaaacaaaaaaaaagaaattaggacgaaaaaagaaaaaattaacttggaaacaaaattatatgctgatgcaaacgtgttggtgtgcatgaatgtaagaaaatccatataaggaaataacataaaatatatttgaatgcgaaaatttcaaacgccacggctttttttttgttaatccttccgacgtagagaaca
tgtgaaattgtattcattatccatattgtttgggacgagttttcagaatctaccaaactagtcaattggaaagaatgttttttttttgcgaatcagtttttgtagatttcagtaaacttgaaaagtggtttggcatgaccgaacatacttttttcacatcatttttaatgcttgaatgttatcgcgtggaatatcttgcatgatggagtcaatgaacacatataatggatatgagaaccatgttcctagcatttgagttaaagttcaatatatatcttctaaagagttgggtttaggagaagcaaagacgacttttttaagtggatgtaatgagagtataacctcgtatgttttagttctcatagatatgtaactatctcaaaccaaacaagagtagaggagagtgtgcgaagtagagaaaggatgtcgacgtgcaaagagggaggaccccacaaaaacacaaagaaaatccacgtaagcaaaaataatAAACACAGAag
actaaaaagtttacaaaaatgtatatatagattaatttggtcaatgcctttacaaaggaacttacgaattatttgaaagaaaaattttattctatagacttggatacaacttttttctttaatccgaatggggcccaaattttgttggtcccgcccttgatgtatttaaactaatctacgcataatatggatttaaatcatttcaatcagagttttttttatgagatacccactaatgaaataatagtaaaaacatatagaaaaagtaggaaaaaaagagaaaaaaagagagagacgtttcttgcaagagagactgaacttgtattgacagttgtcattcaactaatggtatatttacttaaaactattaaaataaaaatatttttttcttttcttttgagatagtctccatcgtttttgccgatggagatgataaacaaagtatggattcattataaaagactactttgtttcatttacctctgcatttttgagcaaca
ggttcggtttggtacaattttgatttctgctagggttttatcctttttagcaaaatttactttaatttccgtagtaaaaaagaagaagttttagttggtttatttcttatttttgcttcgattacggcatttaattttagcaatatttcattaacaaaaaaaaacaattctaattggtttatttctacttctttttctgtcttggtttgatctctattactatattgattatgaaaaaaatatgaaaccaaaaccatttattatgtcttcaattccatttttaacccaattatttcactacaattgtaataaccggttattgcacccctaattataactatttaagcaatcgcatataccaaaccagcgagttaaaccaaattgtttcccaaattatgctaaacgacagcgttttcacaaattaccaaaaaaacctatttttctgtatctatctgaattcagagtcctgaccattttatctcactctcacaaagtcttca
tcttcagtggctaatcaaattgtggataaaacaaatgagtggttgatataaaaagatgtacattaaagacttaattgagttaccttaacctattgttttccattttgttattctataaatatgtgttatctttctttcatttaacttcataatctcgataacttaacctagtttgtttgtcatcgccgcccatcataaaaacgaaaatcaggtaagagatatagtattttctctctcgctaccattagttagaccatcacaacaaactcaatttaacctcttctcgataagcattttacaaaacaagcgatcattttttttgtccgcatgggaaaagtatcgtatattatatcgttgatatatttatatgtagattcgattaatttaatttaatttttatcttataaatgtggtttttaagaaaaacaaatctaatttgtaatttgagtatcgcatttcatttcattggttatgtgtcttttttttttttgcatgcagaa
agaaatcgaagagcaagaatgcatctcattctcatcctttgtgatgttcttggagtgcacaagcatttattgggccaaaactcctacTAAATCTAAaacatgtcttagtagatttcttattgataatacatgataacatatcttattgttaataatattaatttaattcactgacctgttaaaatttagacagaatggcaataacttatatagtgataattattatttttttattttattttttagactaacattatataagtgtaaacatgatacatcatatctaaacttcaactctcaccatttgcttttttataacaaaatagtaattaaattaataatcttggatctataccgaccacttactcttctataaggagttgacttttctgtctatcaaaaggcctcaaagcaatccccaaaagaccacatttttgtctccatcattaacttataattacaaaatcacaaccaaaccaacatcataaaatcataatcag
