# Supplementary material for: De-Novo Discovery of Differentially Abundant Transcription Factor Binding Sites Including Their Positional Preference
Source: PLoS Comput Biol. 2011 Feb 10;7(2):e1001070. doi: 10.1371/journal.pcbi.1001070 (PMC3037384; doi:10.1371/journal.pcbi.1001070)
Supplement: Dataset S1 — Benchmark data sets. (0.42 MB ZIP) [file pcbi.1001070.s001.zip › benchmark/MA0077.sites_hs.txt_e.txt_bgonly.txt]

cttcacagtgaaagcaacttatttccaaagcaggcattttgccttccattgctcctcccaggtccaaatccagtaagagactgaaaatcagatgattcacttattctgcaccatcgccatggcttcgcaaaaccagaaatgcctattgttatttcaatgttcacttcaaccatgaggaagcccaataggactaatctggctaaagatagggcccaggccaagaggcctggctcgttctagtcctaggagcatggtacttcctcctaatttaatccattgccattcaagaagacctttgcccacagcaaccacaccacaaagggtggacagtgagtcaggcccaggtgacatcactgtcagagcttaagtgacaaaaaatgttaagccagagatacttatcacaaaagctggaatgaagttagagcagtcttttaaaaaatccaattttcttaaggcagggctcattttctatataaataccagctaacaagagactcttc
ctactggtgcactggtatagctggcaaaggaacccatgaggcacatggctcctaaaggtccagccacccagcaaagccccctccccgcatccacacaggggacaagggtcaaaaggtggggacatgccttcactttcctcacctgacaggccctggtctgctggggtcagcgctgcagccagaacccgcattcacccgcgacgcagcctgtgcaggggaccaggggttttaggcaggatcagcagggaatctgcataccagctccacagtgcactcaggtggcagatggggaaactgaggcccaaggaggggcggggagcccttggacggggcggggcactccgcccggggcaggcaggggcctttatctgctgtcctgcccctcctcctcccccagcggcatcctctctctagcttctggcgctgcccactgtaacccgactccggcatttgcgtttggggcgccctccctgcgccgggggcgggagcccagcgagcgc
agaggcagggggtgtgcaaggagtgtaggttggagggagatgaccaaggggcttctgtgaatgtggccagaaccagcaggaaggcagaatccttcccgcccttcctttatgatttgcagacctggacccagcccagcctccagaagagacttaaagagatttaagcagctggctagcaggactttgtttttcacagaatagactcactttttcatagaacagggctggggtaaggccaggaaaattcaacaggcactaaaaatattgtcaagctgctgacagcacagccagaggccccaggcctgggtggcatccagacagccctgtcctttctagacagccccctcctccaggctcagggacctgtctggctgtgagctcccaggaggtcccaggggtgtgacctccctccctccctccctccctcttcccttcaccccaggccagcccagggccagctataaagctggcccagcctggctctcagcacacccagctgc
ctcttgaacccagaaggcggaggttgcagtgagcgattctcaggcttgagccaccttttctaatctaccttcccggcccccgcgtcgctactctgccctaaggcccactctgatacacccagaaacgctgtttttcactagagcaggatgtagtttctatcgggcttcgtttcgcaagcctcggcttctaggcaaccggaagcaagtagagggccgacctcggagagagggttcgcaggctgacggtctccctgcccaccacccttttcggaaatcagcccgtggagtcggcccccgggccgaagccggcttaccttgcccccgttagtgaacctgtggatgtacgcagtagccagtcctggaatcaacaagcacacgcccatgacggagagtccggggagaatctcgaaccacatctctgccccgttacctaggccaaaaccctacttctgggtccttgaaaggtgacctggcttcgcctctcttcccagcaagccccg
aaaacctgccaggctttcattgagtttagtgattaaagaagtaaagttctgagaagcaattagttgatgggacaccagtcataaaatcaatccaaacttttgttgacatgtgtttctttctccatataccaggttcccgcttcgtattagtaagattgaaattgaaataagtctattgctggtggatgaatttgtcactttccttgaaactggtgaacccaaaaagttagacagtgataggaaaatactgccattgtctgttaagaagtctatgacatttcaaggcaagaatgaatatatggaagaagaaacttgtttcttctttacttacaaaaaggaaagcctggaagtgaatgatatgggtataattaaaaaaaaaaaaaaaaacaaaaaacctttacgtaacgtttttgctgggagagaagactacgaagcacattttccaggaagtgtgggctgcaacgattgtgcgctcttaactaatcctgagtaaggtggcc
cgggtagagatgaggactggaaccctggaatggaggcgggggtgcctgtgaactaatggctaggaaaggcactgaggtttttgcattaacctgggttttgcatttccctcccgcatgggaaaaaaaaaatcgagtttttcctaagaaccgttttatggagccggtcgaggggataggataatcgactgcacgaatctcgcagattccgcttgaggagattctctctaggtcactagtgccctggagacgaaccctgggattaggaaggcactggataacactgcaccccaagatgcctcggttcttccccgtctcctcattggttggaactcgcccccaaatttacagcccctttttctaacccacccccagctgcgtggccctcctttgtaggggtgtgaggattgagaagccaaacagagcccacctcgggctgaaaagagctgaaccccctactctgcgccgtaccacggtctaggccttccagtgccagagcacct
ctcgggttggggaggagggtgggagtccggccgcaggacggcgcctggccggggagagggtatctgcagggacagtgagcgaagccaccgtggccgccgcgcacccgccgggaagcgcttcggcgctgcgaacccggctttctccggcggcggaataaatgagagaggtggaaaactaccccgggctctccggccctccccgcgccctccgccggcgcgttctctctctcctgccccaggagccgatggagactgataacggccctgcgccaggccgtccccgggcggtcctcgcgcccccgcccggggctcgccctctcaatggggacagaaccgcccgccgcaggcagcgtagccgccagcaaaccgcgaggcggccggggcggggcgaggggcgaggcgaagggcggggccacttctcactgtcgcgcaggccccgcccccgcggcggtgccttttttataaggccgagcgcgcggcctggcgcagcatacgccgag
ccactgcactccagtctgggcgacagaatgagactccctctcaaaagaagaagaagaagaagaagaagaatccattccattgctccggcctccagcctgggctgtcatcctacactagtcccaccccttacacagcttccaaatctgcccctatttttcacaccgctacgcacatcctataacaagccaatatatgtttgtcgaatggatacatgcgtgaacgaattgggtagggagtaaagtgaactaaatgatgccacatgtgttaataatcactgaaacatgttttccattgcttctgtttttcaaagcggttttcacagcttgagttctctccattcagcgtcacgaaagcccattcgaaatggatatcagctgacgttggcctgcacgcgtttgccttcctcccctcactccgcttgtgcgcctctctttcggctggctttcctctctccttccatctcccctctttcgcttcccttccctctgcgcccgcgcgc
gggggatctctcagcgcagctctggggcccagatttctgcgcccgtcgtgcggtggccagagagggacagcgcagcgcggagacgcggagacgcagagactccgcagggggagagcccgcggtgcgtgaaacaaacctgttctctcctcagacctcaaagacagcggctccaccgcggtacgcggccaccggctttggagcctggaccccaacttgcctcctctcgcggagagacagtcgccgacgctcgcttagccgccgagacctcgccgccaactctctcacctctcgagacgcccaggccgctcaggctcgaatcttgcggagcagggggcgggacaatagcggccgcggcgccccactcggcagaactccgccaccaggcgcgatgccggaactacatgtcccatgacgctctgggaggccgcagctttccaccggaaagagggtggctgaggtgggggaggagcccaaaaggcattgtgggagtacagctcttt
ggaaataattatttccctccacccccccaacaatccttattacttatatttaccgaaactggagacctccattagggcggaaagagtgggggattgggacctcttcttacgactgctttggacaataggtagcgattctgaccttcgtacagcaattactgtgatgcaataagccgcaactggaagagtagaggctagagggcaggcactttatggcaaactcaggtagaattcttcctcttccgtctctttccttttacgtcatccgggggcagactgggtggccaatccagagccccgagagacgcttggctctttctgtccctcccatcctctgattgtaccttgatttcgtattctgagaggctgctgcttagcggtagccccttggtttccgtggcaacggaaaagcgcgggaattacagataaattaaaactgcgactgcgcggcgtgagctcgctgagacttcctggacgggggacaggctgtggggtttctc
cttacgcctctcaggttccgcccctaccccccgtcaaagaatacccatctgtcagcttcggaaatccactctcccacgccagtaccccagagcatcacttgggccccctgtccctttcccgggactctactacctttacccagagcagagggtgaaggcctcctgagcgcaggggcccagttatctgagaaaccccacagcctgtcccccgtccaggaagtctcagcgagctcacgccgcgcagtcgcagttttaatttatctgtaattcccgcgcttttccgttgccacggaaaccaaggggctaccgctaagcagcagcctctcagaatacgaaatcaaggtacaatcagaggatgggagggacagaaagagccaagcgtctctcggggctctggattggccacccagtctgcccccggatgacgtaaaaggaaagagacggaagaggaagaattctacctgagtttgccataaagtgcctgccctctagcctctact
tcctaacgctcccctccccatccccatgccacctccacgagcagcggcgtccagcctcctcccgcccgaacgtgctcgaggggcgggcagtcgacctttattgtctggggagcacctggcaggtggcgggcccgtgccctaacgtgtgcgtggtgcccagcttcacaaagcgagcgggcagcacctccttggtccgggaacggcctcagcctggccgtccacatcccaggggtggaaaggtggagagagaaaggggctccggagtcaagagcggggagagagggcgcgcgcgccctcctcctcccggcgggcacggccccccggcattaacacgtcgaaagagcaggggccagacgccgccgggaagaagcgagacccgggcgggcgcgagggaggggaggcgaggaggggcgtggccggcgcgcagagggagggcgctgggaggaggggctgctgctcgccgctcgcggctctgggggctcggctttgccgcgctcgct
tgccccgtgggaggggttttagtgctgcatctagtaagaagctgtaagatgctcagaaacatgttttgaagctactttgcacagaaagaagactcttcattcagatttgtattacagatcaataaaagtagctaagtcgtatctgaagatgtttttgtttacactttgtatgtgacagaaaacctccagttgtctgtgtcaaggacaattacttaattttattacaatgtatactgatttggttagtggaagcttctagcgcctactgtggtggtggtgggagctatctgattcccattcccaggcctggccatcgacgcgaaggcctccagctgatcggaagtcggcgttggccggcgcggagcccggcgcggaggcttctttcagccgcccgggcaagacacccctccctcggtcccgcagcggtcactccgcctctggcgcgcatgcgccgaccccagcgggcgtcctcccgggctccctctccctccctccctcat
ctccagcctgggacaagagcgaaactccgtctcaaaaaaaaaaaaaaaaaaaaaaaaaaacagaaaatgagaaactttccccaaacagtattacacggtgacttgggcaaaactgactctccaccaagagacacttgactgtagttttcctggcagggagagcatctttgaggtctctagtggcccaatctgttgccctcagattacctggtgtcatgtagggtggaggacagctgttgtttgccatgcgttcctgacagaaataacccttccagtcattcaccatgagcctgactggtagagactttagcaatggggaaataccgtagactgttccatcaggacaatgctgggcctgcagtccccagggggcacccacttacttagccaaaccccagacgtttcatttaaaagcagaagtgaaaggaagaccaggttcctgaaagggttattctgacttaatctggctataaaaatgctattggctgttatttggcatg
gccaagaggctctgctctgggcccctccagatgcctgacctgggtctgtggctgccctgtccttcttcagtgctcctcttcccgctgggtgaggaatagttcaggacagaggagctaagttcaggttcattcataggacaggtgcctatttcgctcacggcccaggaatagagacttgccgggctcggcccttcggggagttggcagacggcagaggggaggctggctggcccaggggatgaccaccggtggggtaagcacagacagaggggagcacaggcttcccccagaagactgagaggccccccagaggcatccacagaggaccccagctgtgctgcccaagctgggcgaccgccaaaccttagcggcccagctgacaaaagcctgccctcccccagggtccccggagagctggtgcctcccctgggtcccaatttgcatggcaggaaggggcctggtgaggaagaggcggggaggggacaggctgcagccggtgc
caagaactggaaaaaatttagcatgccaaagagcctccactgaggtggcaatttgtttgcgagaacctaagataaaatttaaacaaccaaccaggggcgctgtgaggcaaaccgctgccactacactggctttccgggaagcaagctcaagtcgcggagagggaagggaggtcgtgcgctcggggcggggcgcgctcccaagtcgagcgcagcggccggggcaggttgtaccgagcgtggttctggggacaccgtgcggcctcgattggaggtggctgtgatgaagcgcggttaccgcacaatggaaacgtgggcacctccgctcccatgaaagcctgctggtagagctccgaggccggccggtgcgcctggacgggagtccgggtcaaagcggcctggtgtgcggcgcgccccgccccccgcaggccccgccctgccaggtcgcgctgccctccttctacccagtccttaaaacccggaggagcgggatggcgcgcttt
caaatgcatatgaattttataagaatcttgaggcagttaaaattatcagcatcccctgttgactcattaggagactgaatgttagagagattttcagtatcttggtttgtaggactttacctggtgctttttagattctgtgttcactgtgacagtatctcaaaatatgtacagaatactgatatatgtcctaaatatgtggatttatttctataaggatactgaacaacaatcgtaatggtccagtttggtgagtatgtagatatgcacgcgaccacctcagtctcagttcacacattcccactgcttataggagcaccaggggcaaacagtgtccagatgtgagtcctcaatgagctataaccacagccataaatatctctcaaagatgaggaacattctcatgatgttgacactgcaattttttgacaatttcccaacactcttaagaaacattccccaatctcacacgaaaagtgggggttttaattttcttgttc
agccgctgtgtcctgaaggaggcgtgttccgggactgagggggcaaggacacgtaatggcggggggcggggagtggggagccaccggcgggaagacggggagggagggcgcgtctggggcgtgtgcgcccaaggccagaggcacccgaggtgggctggcccagggtggaaagcctgggccgagcccctggagcgggcggaacggcgagccagattcaggaagttgtgcctgtgacatcaggggcaggacagagttggagcgaaacctcaactatgccaggcgtcggcccgtaggaaggcagggaacacagagggcgctgccctcggcggcagcggcaggtacgcgcgggggtggagcggggcggggcggggcggggcgggcggctcccacgaccttggccggcgccggggccctacacgccagacctggctcggggtgggagtgcagaggcaaccaaaaaggaacccacacctccctccagggcccggggcgctgtcaga
gcttccacaagatcagaggattatggggttaatcttggtggtgtgcatgggtgtggacgcgctgtcctgccaactgtctcaacttcccccactcccttacctctctctgtgtttctggtctccatccctcatgacttcttctcttcctttcattgcctccctctgattcttctcaccacagtgcttgctgctttctttaccttgacccttggagggagcaggggcccggacacttggatttcttggcccttgttgttgagagcactgaacctctgcatcccacagagactgaggctgagaaatacagtcaggtacatgagtttctaaacaggcccagcccactgtcctaatgccattaaagcagacagtatattggtgtattcttggggccatcaaaaatcagaagaagctcagacttcctatttcctgctacccagctggttttagttcctttacccctcctcctgttccttggtgtatgttttgctgcaatcattaga
tctatgaagtcttcctttcctccctgcttccctccttcaaagcatctttctctaggcgttccggcaggcagcccaggaggccagattctccagggcgcccggggccgcgcggcacggggcccctgccggtgcctccttccccggccgccgcgtttccgcaggcgcctctggtccccggcacggcgcaggccgagatccgggcctgggcgcgccgaggggccgcggggctcgcaccgggccgtcccgcgctccacctgcccggcagcccgccggcagcttgcaacccgggagccccggctccctgcgccccctacgcccccaacgccgcgccggcgcctcggcccgcggccgggggttatgaatgggcgcagcggaagcaccgccccccccggacgtgacgctcggccaatggcagcgcgggctgcgtggatggatgaggtcagcgctgtcgtgtcgggaatggaatgtgtaagtgtaacattcagaaccgggtaacattc
ccggggacaccagagactgagcccttcgcgctggagaccccggcgcgggtggggcgggagggctccggggccaagagacaggtcacaatggggacaggggacgaaaggcgccgggggtccgggtcccgagcagtccccgccgccgccagactccgcagccgggagggggatggggtgcgcgtagaggctccgcggcccgggttggacggaggagcccaggagccaccgcagccgccgcacgcccagagctccgagcttcgctgccagcccaggacaccggggccctgccgtgggccgaggggagccgggcggcgggagaggagccccggagccccggagccccggagccccgccgggcgccagccgagagggcgttttccccgcccccggagactcgcccgcccggcccgccccgccccgagcgcggggagttcacctccgcccgtcaccacctccccttgtcgcctaggtccacccgagccccctcccccgggccgccc
gaaagctcaaacccgagccctggcctcctcagccggctatttcctttggcgccgcccgcctagcggcggggtgcagcggcggcacaggtgccggtgtcgggctggaggcgcggcgcaggctgggcccgcgggtagacggcgaaaggcgccgcgcgctccattcacaaagtccgggcgctgcccgccgctggcggcgggtcggaggccgcctccctcttcctctcggcctcggttttatgaatgggcctgatggcgagcacccggcgccctgtttactccgctctttgtgacgtcgagttcccgtgaccgggagccagcggccgcgctccattcaagctccggggagggggtgggaggaggggcccggagggggcggggagtcagcgcggggggcgggggacagcgcggggggcgggggacggcgcggggcccggaatggaacggggcggggcctggcggggtagtacctagcgccccctcccccgggagcgcggaggagc
cacatccttgatgagaatgccttgaatccgagctaggccacctcaaagaagcctgcaaaataagtagagattgagtgcctgctgttcaaacacaactcaagcgcagtcctcctcctctttcccactggattgcccccaagtccctcctatgggggactccttctgaagtctctgctgtaagtcaaatccttcgccctttatacttggtcaggaagttgcaagcttccacaggtgatatactagggaatttaggaataaacaaatggaaataaattcaagaaaaggaaaataataaaaatgatcatccatagagtggagaattcagataatggaccctcaaccccagcttcacacctgggacccccacttggtcatatggaccctggcagtctctaatcacaagtctgtgatcccttgacttaaactgttcttccccaaatgtagacatgggtggggctcagaagggaggtgtcatctgatgtggtttccttatttccgtt
ccggggcccagctcgtctgggtgctcccttcagtacctccttccgagagttcccagcgcccaggcccaccctgatcccggggctcgaaaaactttgcctccagctcgctccacccgcattcccttcccagttccgccccgcagccgctcactcacctccagacccagagccggcgggagccgcatctctatggtcggccgcggctggaacggcccccggggcccgctttgtgcgaccgcctccggctcagccgcctctaggatattggggatgtggaagccactctctcttcctcttgccggctgccggggtactctatgttttgtctctgtggtttttcccgccctccacccccactccagccctgaagccggagaagcaccatcgagagctctggggtagagtggcgtgggcttctctgtgggtgtggcgggaagtagatgaaaggacccggggcggggccgaacgcagcttccccaaggtgcaggcgcggtgaaacc
ttgctcactcagaagccaagggaggggctgggcgccgggcctcacacctgtaatcccagcactttgggaggtcgaggcaggtggatcatttgaggtcaggagttcaagtccagcctggccaacatggtgaaaccctgtctctgctaaatatacaaaaattagccaggcatggtggcacatgtctgtagtcccagttacttgggaagctgaggcaggagaatcacttgaacttgggaggcggaggttgcagtgagtcgaattcataccactgcactccagcctgaatgacagagtgaggctcaaaaaaaaaaaaaagccaagggtggggcacatcagctctcattgtcaggctgtggagggctctgggctcccagggacctggcagcacctgcctccccaccccctcacctctctggggccctatcttcccttatatggtgaaggcagttcctagaggagggggggtggggacaaaggtcgctcttctgcagccagcttgc
agccgttgggggaggctcccgccgggggaacccggcgaggacaagagcagggcggccgccttccactcgggctgtccggcggcggctgcctccgcccgtgtgtccgtcaagggtgccgcgggatgtgtgtcagtttacgcctctgagatcacacagctgcctgggggccgtgtgatgcccaaggcaagtcttggttttaattattattattatcattattgttacgcttggctttcgggaaatactcgtgatatttgtaggataaaggaaatgacactttgaggaactggagagaacatatatgcgttttgtttttaagaggaaaaccgtgttctcttcccggcttgttccctctttgctgatttcaggagctactctcctcctggtgaggtggaaattccagcaagaatagaggtgaagacaagccaccaggactcaggagggaaacgctgaccattagaaacctctgcataagacgttgtaaggaggaaaataaaaga
ggttggctcaggaaggctctgggctcatctcacagccgccccagcgagggtcggggaggcaggtgctggctccggtggggtctgcggcagagcaggactggagcccagggcgcagctgcacagctcaacgccggttcgcgccctggtttacagcgttgggctgggtcaccccttctttcctagcttgctgctgtgtgttccctcggtgtaggaatcaggggagtgtcttctggaggccactaaagcaggaatagcattttcatgttagcgtgcacgggcggtctccgcagcccctcctcgtgccggagcctgtcctggggcctgcggggcggctccgggcctcgggccggcgcaggcgggcggcagggggcgctgtgcggctcggcgcgggggcggggccggggccgagcctcccgcgtgcccggcctctgtgcgcgctcgcgccccgcccgcgcagccgcttctccccgcgcgggctctcggcaggcgggaggcggcag
aggtgatccgcccgcctcggcctcccaaagtgctgggattacaggcgtgagccaccacgcccggccacttgtctcttttttatgcaagtgttttttggaatttgggggttcaggtgagcaggtgctctgctgctggtaactactcgcagttaaagatcttttgactctttccccgacacgctatttgtcagtgtcgttttccaccacagagccaggtatttgccccgccggccacggtgaggcgcgcgaggcgtgtgctgccagcttctctcttccttccccggtccgccttcgcgcccttaaggagacagtccctgggagtttctgcctttggtctccagttattgttctcttctcgcgagaactgctcctcccatcctcttctctcacgaagccccgcccgcggagaggttccatattgggtaaaatctcggctctcggagagtcccgggagctgttctcgcgagagtactgcgggaggctcccgtttgctggctctt
gcatccctctcctgcttacaaaacccgagcaggaggactggcggctgggcaacgcccgggaccggtcaaaaaggagaggccggggagcgcccgccacgcaacgcggtcacaggtacagagaggtttttccagacccccaccaaagcccgccagtactttcagcgtctttaagacccccccgcaaataaacttcctacagcccagcttctcctacaagctagcaacagaaaggcacccaccccccgactcccagaagcattctgacgcggctgcttgtctgcgccgccttttcaagggcccgcggggcgtgctatacgtcacttccggggcggggcgagcaaggcggaggcggggccggggccggcgggggaggggagcgccaggtccgcgcaggctcgccgggaccgcagccgccgagccgagcgcttgactatatatggtcaaagctgggggcgagccgcgcgcgggaccgcgcttccgggttcggggcgtccgcaacc
agtcccggcggtccggatatgcggggaggtggcggcaggaacgcctgggccaggcgctggtacgttatcctgttacagaccttggcctagtccgcaggttgcccctggagaggcgacggggacaccagaccctcgattggctccgctcctccgcgacaggctgaggggaacaagctctctttcgcctggggacgatccagtgtttggtgggtcgaccttagtcagggcctagctgtcgcaaagaaggtcaaattcaccttgggaaagtacgcaccgggacggcagctagcaccataacaggcggccccagcggagtctcccagggtcaggccaggacagccaacctgccggccggagagccggaggcggggccgcccccttcccggcaggctgccgacttccggacctgcgtagacgcctctctgcgcctccaggcgcgcccctcccccggcaggccgtttcccggcatgcgccgcggaggaagagacggagtcgacaat
tctccgaggctcagttttctcatctgtaaaatggggacaatatcagcgccttcttcagagtcgctgggaggattaaatgagatgatgtatgcagagccgttaagacgctgtttggcacaaagttcagggcagctggtttagtttcctcgacttcactacctgaccctctgctaactccccgggtgttttccggacggccacaactatcctagccttcttccctatgggctgcaaaggtggcctcgggttccggtgggagccccaactctggaccgcgattcgcgagcctccccggcgccgggccgcgccatcccgggagctgtccgcagatggcagcaccggccccgggtcgcggcgttcccggcgctcggcaggccgcaggatggcctggtcccgggccgggagcccagcaggccgggagcggctgaggccacaccccgcgggccgggccgcttccctccggtgaatcatcgctcgcagcggcggcgcccgcagtggcc
attaatcaggacaagaaatagggatctctttcgcaagaagcgagactgcactccttcctttccttgtatacggaaaggggacaaaatccacagtgaaaggcctagaagcggcgcactccgcccacgggcggcccacgtgtccacctattccgcaccgcgccctgtcccatccctatggagcggggtctgccaacgctcgcgagagccctctcggcttccacgtttgccacgttccaaaggaccgagacaaactggaaagccgaaagaggctcgcgctcacaggcagctgcgtagcgcccgaacagccctaagtgagcaggggcggggagcgcggcagggtaccgccgcctcgtaagggcccttgcgattgggtcccaggcgccgtcactcagccttccgggggcggggcgaggccgggaaggggcgtggccgtcgggcggcgagccgcgcgctctcgccccgggagggagtcacaggttcgtacacgcgaggccgggcgc
agacacatgctgacttccgccttcccccacatggacacggtcatagacacagacacagacacaggggactttggagagcttaagttcagaggtgcccttagatcatcccagtccttctggccccaacacaacacgtagcatgtacttggtccacccttcttcacctcttcaacttacggacctgcagagaggcagcagggccctgtgtgggtatgtgcgggtgtgcagatgagtgtgtgtgtatgtgtgtatgtgtgtgttaagcagtggcctttgtccccctctctccctcccccttcccaacaggtgattgggaggaatggagatccctcctccactacccattcctgagcctgaacaatgccctccccaggccccaaaatagcccctaagcctagccatatccttttatggccctgtccctattgtgcactgcaggggtggggctggggtcatgaggtatccgggcaggataaaggcctgggtgaggcggctcacct
gcctgccaaagtgctaggattacaagaatgagtcactacgaatgagtcactgcgccaggcccctagcctcacttactttgggcctcagtttccaccgcctgaaaaaagagcagttcgattgcacccacttccccgggccccgcccaaaccatgggcagccccgcccaaaccatgggcagccccgcccaaaccatgggcagccccgcccaaaccatgggcagccccgcccaaaccatgggcagccccgcccaaaccatgggcagccccgcccaaaccatgggcagccccgcccaaaccatgggcagccccgcccaaaccatgggcagccccgcccaaaccatgggcagccccgcccaaaccatgggcagccccgcccaagggcggagactgggcggagcgtcgcgctctcctccacctccttccgactctcggaggccccccacccagtgcccgcggcgcatgtgccaggcacaccccacccccaaccggccctggattcc
cccacactcactgtctcaagtctgcttctgatgaacccaactgtgtcagcatttctgctatcacagatttatttcataaatagataaaccctgcatgatagttggtactggcacaagaatacttgtttttaaaatttcttgtactccaaaaatacaatttgatcacagcacaacaaatgcatggtaaagaagctggtttctagagttttaaatgtattttgcagccttcactatatggtctacttttattcttactgtctcctagtcttcaaccttaagtttaaaaaattatatttttactgtacaaaaaaaaaaccaaaaaattgcttccaatataatttctgtcttccctggaatacagaattgagtcattgcaattaacagggtgggaggaaatcagtctcttctggtggaaacaagttcctattggtcacctccctcagctctttaatgggaaggccattttttggtttcagttacggtaaatctctctggatttc
ataatctttcaaattccgctataaactatacaggagaaagagaaaaataagataaagctcctggaatgtgcactggtattgacatttcgttcaaataatgggctgaaggtgaactatctttactattgctcatgtgaatgatcaattattatcaatccaaactatcaacagtgctgcttattattgatttatactgcatggtttaattttgtctccatccttccagacattaaaacatagccaatatttagcagttcccgccattcaccatgagcacctccacagcccccaactcctctctcccagttctgcccaggatatttatggtgagtagcgagttatctcctctttggcagtcatccctgctttcctgtgtggaggaattgcccacattcgcatttgcaaacagaggctcactcaagtgtcactaaaggaaaggaggtggagcctgaagagctttaaaaagcaaagctgagtcattccacttttcaaaaagagaa
atgacagtgtaacaggggactgaaaatcctgatttctcaatccttattctatatctcttggtatttagtgtaaaaattttaaaatctttacctagcaatcttgaggaagaaacttgataactgataatacatgagattgttacctaagtgaaatataatcctatatattcaacaaactttagagaaataagataaattttaaagtaaatgacttctgtagttttatagatcctccaaaccaatctagtctcagatctcaccttcatcatttctctcatttccttttggcctaattaatcaaaatccttcctagaatgttcatttctggccagtatgtcttcctgaatatgaataagaaataaaataccatttgatgtttgaaattatgggggtaatctcaatgacggaaatagatgaccaggaaaagggaaacgaatgcctgattcattatattcatgaagatatcaaaggtttataaagccaatatctgggaaagagaa
ggttccccgggagcccccaccccgtcgcggaccccagcgaccaccaagtccgcacgcggcctgccgcaggcctgagcagaaggccccgcgcacacccaccgcgccgcggccgcgcgggaggcctgtgccgcccgcgccacccactggccgggccccgcgggcgcagcggagcgggcgggtggccggcccggacgcgccctccccggccgcggccccgcgcgccatgtgcccccggcgggacgcgccactcccgggcctgccgcggcgcctttaacccgggccagggagcggggcggagggggcggtcgggtggctcagaggaggcctctttctttcttctttttttgaatgaaccgtgtgacgttacgcacaggaaaccggtcgggctgtgcagagaatgaagtaagaggacaggcaccacagccccgctcccgcccccttcctcccgcgcccgcccctccgcgccgcctgcccgcccgcccgccgcgctcccgcccgcc
tggtcaataaatgacgacattccggacggctgtgcttggtgcccacggggacccgcgagggggcccagggaggaggcgggaaaggggcaggttcaccggcccgctgggtctccagcacattccagaagtctaagccagtccatctatccttccaaacgcccccacctcgcttccctccctggagcccgcatcccacggtgcaatttcagtgactttatgcggagaaacttgatcctatctcactctccccaaacttcctaactgccttgggtttgtcacctggccgtgtggggagccaccgagcgccccctgtggcccccacccgagctcggcggggggagcggcgcgcgggtgctgggggaccgacccctcccgcgaaggcgtcggcgcggggctggcgtagggcctgcgtcagctgcagcccgccggcgattggggcgcgcgcgcctccttcggtttggggctaattataaagtggctccagcagccgttaagccccg
gaggcaagtgctcacagcaaacttactctatgtaagccaaggccagatgtggggagaaggggctgagaaatgttagaaacgtgaacgcagtccaggcgggagaagagaagggggcctcgaggggtgcccctatgcagcccacacacacgccaggcactaacttggaaaagcaacaagcttggcgggagatcctcccgcggccggagggccctgaaccctaggccaagactcatccacaacctagggggaggcggccaccagcgccccatcgaagctaaagggctgacagaagggctgtagcggcaagtgtgcgccaacacagctgcacacgcccagacacctgaggcgctgagaggaacttccccgcgatccgccccggctgcacagagcctcttctccccgccggggccccgcccagcctcacttcttttaaaagcagcagccagcagcgcgccggtggcgtgcggctcgaaaggccgggaggacgtcatcgacgcgct
actggcgttcagactatctgaatcaatccggtaactacgcccactgaacacctactacatgccaggtattgaactaagccgcccttcatatgccatctcatgtaattatctcaacaaccctaccaagttagcagcaaggtttccagttctgccttcgaagggaacctcctctcaccggagatccctatgacagaccctgcgaaatattttgctgcatcagaatgctacaggccgtcaactccctaacatgcgcaaaagcgggcagccgattatccagggtagtggattatccaggagagtggattatccagagtagcaggtctggcgcgatgcccgcccggctcagcccatctccctagcaacgaaacccttccgcgccgcgaggttgctgagccccgccccctccattggcgcgccctcgccatcccccgccctggcacgcgctctgcgcatgcgtacgctcgctggccccgccccctagcgccgcggtcggagccatt
gttaataagcacctaggtggctgagtgtctctgtcttctggcttgttcacaggacttcgagtaagaaggtgatttacagccagcctagtgcccgaagtgaagtgagtatgcctcccctgggcaggggtgggccacctggggctggagtgaggagatttctagcccatgtttatgtgttttggggattatcagctaaagaagactattgagagttgactggatgttttatttctgcagggagaattcaaacagacctcgtcattcctggtgtgagcctggtcggctcaccgcctatcatctgcatttgccttactcaggtgctaccggactctggcccctgatgtctgtagtttcacaggatgccttatttgtcttctacaccccacagggccccctacttcttcggatgtgtttttaataatgtcagctatgtgccccatcctccttcatgccctccctccctttcctaccactgctgagtggcctggaacttgtttaaa
agcatccagctccacgattctatcagctaaattttttttttgtactttaagaaatagggatagtcatagtgtttactgtacgcagttgttctgaggagaaattaggaaaaggtatgcagttacacaatgccacgtacaactctaaattccaattaataaatgtaggacaaacgagggaagtagaaaaatgcacaagaaatgttaactattagctttactgcagtttcttcttggtagttatcatttcatgcctgcctacatacatacaaggggaccagtgatagtttttatgtgctcagcaagattttttttttctttctttctcttcctagtgaggaaaaagaaagttagtggcagttggcatgctgccagctgagtttttttgctgctttgagtttcaggtttctttctttctcttcctagtgaggaaaaagaaagttagtggcagttggcatgctgccagctgagtttttttgctgctttgagtctcagttttcttt
gattctcctgcctcagcttccccagcaactgagattacaggcacgcgccattacactcggctaatttttgtatttttagtagagacggggttttgccatgttggccaggctggtctggaactcctgacctccagtgatccgcctgcctcggcctcccagtgttgggattactggcgtgagccccgcgcccgcccctggctggcttctttgccgcaagctgtttcatcagcaaagtctttgtgacctgtatctagtctgctcatttttaaatgcgtgttctgcactccccagtggatggccgtgtatcaggagccggcccttttctggaaacaggccagcattcagtctccacagaggcaccataaacacgctggtggggccctgtactgtggtcaaagtcaaggcctccgggcaggactcgcggcccctccggctggcgggtggggttgacccgcacgtcccgccccgcctctcccttcgcgctccggacgggcgacggt
gccagagtcctgggtgttctgggaaaaacccctaaacctagtaactcctctccctactaggcctctttgttgctgaatctctggaatttaggggccagcagctttctgactcaggtcagccaggggttcatgttccctcacttgccctccccctgcctggcccatctctggcctggcccctgggaggaatttcctgggccagagggcagccgaaagcacagatgcccaccccagcaacgttcccgccacctgcccaggccagtgccccgtgcccaaccccagagggtgcgggatgacagactctgacaatcattaaaccagccgggcctgatttcccagcactgcctgctaagatccgggccaagtggcactgaatatgcaaatcacctggggccaggagcccagtctaaaggccaggaaatcccctccatccaatgagacaccagctcaggttactgcaggggacacactataaagccctgagctcagggaggagctcc
ggagctgaagctagggagcaggtcagggtgtgagatggaggtgcttgaatgctgtaagaggatttagagagagagagaagagtccagggctggttgggggtgggggcgggggagagggcgaggaaagagagagaatttggtcttttttttttttaacatttccaatgtgggaaaaaaggcaaattaataaagagcagtcagagaagttggagaagattagtctcaaaacagaaaagaagatggtactgggcaactgtaccaaaaagaacagaagagtttaggcagctgatggttgagaatggacccccgaagctgtccaatgcacagacttgtcttttgaaaaaaaagcgatagaatgttaaaccacccatctcatcatatatctaggactttagcacaaggattgttgccataagaatgaagcttttagagtgatttcttagggaatggacacaccaattaactgtctcctggccccacctttgatgttttcttcacag
gggcccgcgaagggggtggcacgccccacctaaacgtgactggaaaaaactccagatctcagcccaaatgccagtttggctttcggaggaaactgaggcaggggtgaggagaaggcgcaacagtgacccccgcagtctcccctcggcgtccctccgcccgcgcaccccattcccgtgcatctctcacctggcctgcgggcccgggtgcgggcagacaacagcgggccgcacagactgaagcaggcggccaccagcagcagccgccgcggccccattgtcccgggctctgcgcggcgctgctccgggaggctgccccgcctcgggctgctccgcttcaccctctctcctgacttctgcgggtcggggagccggtcttcgcggcaggcagagcgcagggtgcccacgggtaagatcagggtccaagcgaccctcggcgagcgctgtgtctggggcggttagcgggggcggggcgggactggggcgcgcggtcgcgcgggcgc
acatgcagcgtctgagctaccacggctgacatgatctcccgccaaacagttctgctgaagaccaaggcagcgcttcagagtggagagcaccgccccgctccgaccccgcccccggcccggactcgccctccccgccctttgctcctccccttgtctctcccctttctcctccccttgtccctcccctttcccctccccttgtccctccccttgtccctcccctttcccctcccccggggtcctcctccgcgccaccccacccccgcggctcctttttctgccttttcctttgtaccctcactgctaccagctccttctggcgacccccaggtaccccctcccacctttcgtttctctctgggtcagcagaccacgcatgtatccagaggcgctacctgtagggatcctaagcaacccggacactttcaaacgccgtagcggttcctatagcaacgacaaaccggaagtatggtttgccgccggaagcggaagtcccaatc
tgtcctgacttagaggaagggatatttacttagcaagcctgtacgtgccaagctgttctaaacgctgaggatgaacaaaccagagttcctgccttcacggtgttcacactagcgggcagaagacagacagcacgtgtggcggtgcagagggcttggctgcaagagccgataaggaggaccctggcgactgcctagtccaaaagtcctagctagagcaagatcaacttgtactgcccttagtacagccacgtgagtggggtgaccattgaccttaaccaaaaagatgtcaaggctttcctcctcctcactcccgcgtccccagtgccaggcagagtctctcagctagaccctagcagtctcagcacacaccgcacggggcgacagcttccgggggcggagcctggtctcgctccacgtctaccgcgcctgctccccggacgaaatccgcggaccgggctttaggttcgccggaatcccacgctcccgacttctgcttccgg
tggtgacaaggtcgttgtggctccaggtccttgggggtcctgacacagagcctcttctgcagcacccctgaggacagggtggctccgctgggcacccagcctagtgggcagacgagaacctaggggctgcctgggcctactgtggcctgggaggtcagcgggtgaccctagctaccctgtggctgggccagtctgcctgccacccaggccaaaccaatctgcacctttcctgagagctccaccctgggctggggatggctgggcctggggctggcatgggctgtggctgcagaccactgccagcttgggcctcgaggccaggagctcaccctccagctggggacctggccactggggcagccctgttcctgaagctctgagctcaccccttccccatgaccacatcagcccccctccacccagagatgtcacagcccccagctagccccgcctccagagtgggggccaaggctgggcaggcgggtggacggccggacact
accccaggcttcgagaaaagactccaccaagttccatgagcacctgtaggagagccggcctctgggtagatttcacccaaagaagctaaaacgctcacgtggtgcttatgggatcacagacgtgtttgtccctgatgctgcaggagaactggccactcacaggtggacctgatggccagagctactagcggggaccaggggtaacatgggtccccctccccgagccatgaagagctgcctgcggccatcttggccctcgcaccccgtctctgtcaccccaggcccctgtaacttgcttaacgcttcctgaggggtggtttgggtttttttttttttcttcctctcctcttgtagcaacagattaaaaaacaacaccctgacccaagccgagacaggttccaaacctcaacctgcagccggaagggggaagtgaaactcggctgggggtgggggctcagaagccgccccagaaagcactgaaagccacagcacgtacaccc
taaaacaacaacaaaacaacaaaacaaaacagaaacaaaaacaacttgggaaacggccctcctttcacgttttttctatcccatcgacaaaggcgcgctgtccttagctgcgatgattttgtctcgcctccaaaaagacgcccacgcactatgttgagcacccaagtgaggctacggttcctgcggtcacagagggcagggaggctcaagcacctccaaaaccccgagccctggacagctccccaggcccttcccgcggcgcgaggacaagaggtctccggggccctcgggggagcggcgcctcctcctggttccagcagctctgcggccgctccccacccaggcccgcgagaccagcgggacagtccgcgccgcgggagaccaactgggacgagccgcgacccacgcaggcgcgctgaggccggggcaggggcgggcccggctggcgcggccggcctgcggttggggccctggcgggggtgggacgggccaagccgggc
tacaaaaagctgtggtgcgaaaatgacggacgctatgaatggaaaaaaaatctaaaatcaatccggtcctaagcaaacacgcttcacctacactcataactattgcagacctccgaggcctgggatccccaagaatatactgagtttgacaaacttttcaacttcaactttaaattaaaaagacagtaaaagaaccaaatccatagtacacagcaatcggctaaagttcctggggccctgcaacccagagttgaataattttgtattaaattcccaatatcaagctaaatctattttaaccacaggaaaagcagcaacttgtctggctattttaaaaatctgaacagcacttaggaagaagcaccttagcgcagggaacagctcagtgccccgtgacacaactctcccgcgggcccagggacgcctcgtctcgcgagagttgagggacgcctgagcgaacccccgagagagcgggcgtgggccaggcggcggggcactgg
caaacaaagctggtcttcggtgccctttaatctcccctcccagccttccaccttccacactttaagagtcgtccctgccgaccccccgaccccgtttttctgaacctcccttcctccccttgcatagtccaaagcctctctctaaagcagccccccgaaaacatctgtcaagttccaaacttatctgaatcggaagctaccaatagccaacctacatctaaggggaactgtaagatttcagaagaacaagaagcataggtcgcttaggcgtgggccacccaagaagagagacttaacactaggtaagcccgcgctggctgcgaaggcgggagcggcaccaggaccatccagggcgcaggcgcagggacctcacggccacgccactactcagcccgagctggccaatggggagcggcggccggaagaacgcgcggcttcgctaggttccgcggcttcctctgaccaagcttgacgtcaccaaagcgcgccggaaatgcgag
tttatttctgatataagaagcagaattcctttcacatgacctatgtctatttaatacgtcattttgaaacttaccaataaaatttcccaagcgccagaaaactgttagtggctttttccatttctctctatttttttttgtgctactaattttgcttctttccctcagaaggctgccggaatagtaaacattcactgacatgtcataattactggaaaatgggcactggaaaatcacattgtaattaattcaaagcatgttttccaaatgtactactttaaattggagcttatatcataatccaaggaaacctttgtgtgtgtactgttcccacattgctcagcctgggatatccaggagtaattcaccttgcgcctgcctccagaccatcttccatggaagggggtgaccccttgcctcttggcaaccactatttctaagctgccaacattactcttgcattatcaacattctaacttcatgggaagggctgtggtgag
cagctagggggttgaaccttgctccatctcgtcctttagtctctgtgtgcgtctttccccctacaagcctactgaccccctccaagaggtcccgtgtcttccccgtacttgccccacaggctagatcagaccctgtctgacccctgggttattgtaaaacttaagatctgtcccctaggtctcggagtcggttgaactagggtccaaaggttaaaaaacactgacacaaaatgccaggccacgaactgaagcactgaggcccggctgcagacctctcccgagaggggaataatccgtgccggccggttccgccatggagccaggtgcaggtcacctcgacggtcaccgcgcggggagcccaagccttcgtcaggctctgtgcgacggaagcgcagtgatgttttccagtaaagaacgcggacgttgcaccgtgatcaattttgtccctttggaggcgccgttacggtccacgccccgctcgcgtcaagtgactgaggcct
tcttgttgcccaggctggagttcagtggcaagatctcgggccgcctcccaggttcaagcaattcagatagttgccgaccgggcgcggtggctcactcctgtaatcccaacactttgggaggccgaggtgggtggatcacctgaggttgggagtttgagaccagcctgaccaacatggagaaaccccatctctactaaaaatacaaaattagtcaggtgtggtggcacatgcctttaatcccagctactcgggaggatgaggcaggagaatcgcttgaacccgggaggcggaggttgcagtgagccgagatcgcgccactgcactccagcctgggcaacagagggagactccgcctcaaaaaaaaaagttgtcgtttgatggctggggggcgggggtgaggggcggggcttagtggttctcgcccacgacggcgaggcccaatcagacccgcggagctggtggagttccgccctcgcggaggaggtggtgttccgccctcc
ctccaggttggcgcaaacaaagccctgattgactgcccggaggggcgggcctcgctgcatggccgcctcctcccctcccaggccgccagggatttgccgggaagagcgggggcagggggagactcccgggggtgcgcaggaccgcggggggccgagtcctcgggctcgagaagattgtgtccacccgctgtccgaggcccaggctgtcccctcaggtcgtcctcctcaagtccaaggagggacatgggagctcctgagggcagggtggggttcctcgcgggccagctgtcgtcctagggtccccggtgccacctcagttgcgggctgcttgtgaggaaggagggtatgggagcaaaaaataggaggggtcttcccgaggctcggggttgatcagtgtcggttctagagcctgcggggaaaagagggcaggagaacaggatagtttgtgcttccttttttccattttaacttttcctctaacgggcatccgggcaagaaca
gctgtcacaggggctcgggcgtcttaggcacccatgtgggtggcgcactagaaggggcactgctctgtccgagtgctgcccttggggcgaggcgggcatgtggctctacaaggtggagtccaggcggccaaagtttggaaaggtagggaaggacccccccgccctccgcctgctccgccctgcccttgttctcgagaatggggagctggttcggacctagtccggggtccactgccacgccctcttccacggcgagaccacccccctagtcccaggcccacacctggggatgctccccaggcgccctgcaacccccggcattgtcctcctgccctccgggacaggactacacttcccgaggtgcttcggggtcccggggggcggcgctccacgcgggttgtggggggcgggggcggcacgtgccgccgctctcggccaatgcggagccccgcgcggaggtcacgtgcctctgtttggcgcttttgtgcgcgcccgggtct
ctctagagcttttaaagttaggatagatttcaagaaagattaaatctggaactatatgaatagcataaaaattaaaaatattaagagaattgatactttgtaataaagtataattatacttttataagcgtaatgaacataagtgtttgttgctttatgcatttgtttctacacatgaagtctttattttctgaaggaatcccaatggccctggctataacactacaatcattttcttattttacaattaattaaaggttaaaacatttcacattgagcttgctactttgtttgtttaaagaaaagtaaatttcctcttatcttacattttgaagttgctcactataaacttatataaattaggcataatgacaattaagtaagaacttcaagccctattcatcccatggccgtcatactgtgacgtctttcagagcactttgtgattgctcagtcctaagtataagccctataaaatgatgggctttgaaatgctggtc
actccaggaaagcatactggacctagtgtcatggaaagtggatcatttttgcggaggctctctgaacctcgcagtatccaaggtttccaggctagctggactgtgtcttgccataacccttatgtgtttatgaaaagaaaaaagaattctggcttcaaattcaaattacctttccacttaggggaaatggttggcagaggagaaaataaacgattgcgacatgttacgaagaatgaggactagcaaagaggaaggagcttaggtaaacagtgctgctttatttctgctgttaatcattcattgggcccgtcaaaagtttctgcccatctatttccatcaaccgtccttgaccagccaaccacatggctgaaattcagggactctttggtggagcaattaccagtcaacttcagggtattatgataaactctgatctggggaggaaccaggactacatagatcaaggcagttttcttctttgagaaactatcccagatatc
gtgcagcacaccaacatggcacatgtatacatatgtaacgaacctgcacgttgtgtacatgtactctagaacttaaagtgtaatacaaaaaaaaaaaagtttaaatatgattggactctaccccagagcccagttttccagaaattagaaacagatatgcctaagacccagagggttatttattactcaaatctaaaacgttgactcaaaacctcccctaatgcccacctttggcaaacgatgcttaaacctttgcacgtggcttcaaaaattacctggctgggaacgcgtagctctggcggggcactctgcctccaagccaaaagggggcagtggactcacagagccgctgctcggccctccgatccctccaccccaccctgggaacgtcacgacctcctctcgccgcttctccccgttgctaatgcgcaggcgctggcgggatagcgcgccgccgagccgagaaagaggtcacgaactctgaccccccagaaataccc
ttatttcagacacattgtgtgttacctttgggtagagaagtgaatgagagtgaggatgagagatgaaaagaggcagaagaaaaagagaggccttataggaagtgatgaaagtgtgccataaactgagagtatgactaaaacctttcatcttcctcttctgccgcttctaagttattggttctgctgttccttgacctgtttcaagctctcaccttctatatcacacatgggaagtctggcatcagacttccagagagcaagaactaggtgaaatacaagggcacagctctcctagcctgtggcatgggtatcatcagataatataattatccacaccatttttaacaaaaagatttgcgtaagagattcacagaggcaacctgaggccctgcaactacatttcccagagatccctgaggtgatcctaactagactctggtgtcagggtgatacggaattccagtgagatcacttcccttgcagactttggaagggagagc
agagaaagaaaaagaaagaaagaaaaatgaaatgactcctcagcaacagggtgccccaacactcatgtttcttgtcatttggcctcttttgtttgggtgtcctattgtgggacaaggaatgcagggagctgacaccatgctgttgtttctttttctgtctatgtaagtaataaactgtctgaatctaatcagtgcttgttgtcctcttaccagccaaatctgtaagcctgctcaacacattctcacagggcaactctaaagaggaccaggtaacacctgcacgtgcagtggattacattataggagagaaaccctggacttagggaatctgaacctttcataatgggcagtaatcattcctgcccttcactccagagggaggctatttttattatagtggacagtaagcatgcttgcccttttctttggagggagacactacctctgtctttcaaggatgcactgtatacaaatatcctggaaaagatagtccggaacaa
cagtcaacaacgcttcctggccagaagctggccaggcttgagaggattctagaagcagctggttcttccgttccacgggcgttcacgcaccacattgtcttctcttccccagccctccgccagggtctgggtttactgctgactcttgtatttcggtgtagagtgtaacagacagtgtcacatccgagaagacctaaagtgtgccttttcccggaagggaatactaaagggtccctcctgcggggttacactacctaatccacaaaaccgctgactttcccaggtggctttttccgcccacctcgctccagtcgccgtttggtttgtttgggttttgttaaagggtgaagcgctaagccccgcctaccgtcgtaagtggcctgtcactccgtcccgctgtgcggtcgtgattggtcgacaggaccgggttgtccggccccacccccgcttccctttgccgcgctccgggtctcgggttttaacccaaggtggagagctgg
acctaaatcgaggatgcctgtggcctccgcagccctgggagctgccggcacccaccccggggacacactgggactgctcagcagggttccatccaggctaacagacctactcacctcccctatgcacagccccattacttcctccttctctgtgctcagagcgtggttgagacaaacgaggaaagcgtcagactcgagatgaaccgcctgcaccgcctgcaccacctgcaccgccatcttggcccgacccttctcacgtccgcctcgggcccacttggtcctgaccaaccgggtgctgcggcgcagcctccccagcgcccagcgctgtgcgctccgcccaggcctggccttcggcgcgcgggttcctagggggcggggcttagggagcgggcggggctgtgggggcggggctgtgggggcgaggagggggcagcgggcgcgcggctggcgcgcgggggcgggccttggggcacgggggcggggcccgcccagcagcacct
gaagaatttaccaaaagaaggaggaagcaagcaagtttaaactgcagcaatagttgtccattccaacctctcaaaattcccttggagacaaaatctctagaggcaaagaagaactttatattgagtcaacttgttaaaacatctgcttttagataagttttcttagtataaagtgacagaaacaaataagttaaactctaagatacattccactatattagcctaaaacacttctgcaaaaatgaaactaggaggatatttttagaaacaactgctgaaagagatgcggtggggagatatgcagaggagaacagggtttctgagtcaagacacacatgacagaacagccaatctcagggcaagttaagggaatagtggaatgaaggttcatttttcattctcacaaactaatgaaaccctgcttatcttaaaccaacctgctcactggagcagggaggacaggaccagcataaaaggcagggcagagtcgactgttgctt
ccaagaaaggctgtggcttcttccacataaagcctggatgaataacaggataacacgttgttacattgtcacaactcctgatccaggaattgatggctaagatattcgtaattcttatccttttcagttgtaacttattcctatttgtcagcattcaggttattagcggctgctggcgaagtccttgagaaataaactgcacactggatggtgggggtagtgtaggaaaatggaggggaaggaagtaaagtttcaaattaagcctgaacagcaaagttcccctgagaaggccacctggattctatcagaaactcgaatgtccatcttgcaaaacttccttgcccaaaccccacccctggagtcacaacccacccttgaccaatagattcatttcactgagggaggcaaagggctggtcaatagattcatttcactgggagaggcaaagggctgggggccagagaggagaagtaaaaagccacacatgaagcagcaatgca
gtgcagcctggcacaggctccttgaccttggctctctccccacgtgctaggagcccggttgggggctcgggacccgcgtgtaggacccgtccagagaggtcagtggtccagactcctacactcctaacacatgcaccctcgcatgcacgttcccgagcccgcgcggggtccgccccgggacaagcccataagtcgcgaaccttccagctccgtctgcccagacaggtggcccggagcggggacccctcccctcggctgccccgcgcgcctggcccagcgagggcggctccggggcggggcggggccggcggcgggaggcccctccccgggggcgggccgggggccgggcgggggggggactggcggggctgggggcggggcggggcgggcggcgcgggggtgtccctccctccctcgctctccccggtaaagtctcgcggtgctgccgggctcagccccgtctcctcctcttgctccctcggccgggcggcggtgactgt
tgtgatgatttgctgggtgttgctgtgtccaacccgcggactctgcggccgggctaaataagctcaatatgtggctcctttgggtgttcccgagcgtgacgcaataacaaaacaatggcgtcatcgtgaggtcactgcagaacagggggaagggggtggggaagggccctccttctacgggcggagccctttttgcccagctctcagagcggccccctacccgcccctcccgccgtctccccttcacctaagttcctccagagccgtctccctgggaattagccctctcctaactccgaccacagaaagctcagctttcaacctaagcttttggagtttaggctgtagtccctaagagagtctctagaaaccctgcccctagttttaagtttcgcccaatgaaaaaacaaaaggagagggacagaaggcgggtcggtgacgtaatgcgggttgattggcatgcaggccttggacgtccaggattagccacgcatttcgcc
tgcttcctttgggacccacggcgtccggcagccaggcgcagagtccgaggagggggcagcgcagagcggacccgacgcggcgccgccgggcaccttccccgcaggcggtgggtgagccctgggagctgagtctgcggcccggctctgcgcagctcacctgccctcccgctcccgcacacgcgtgagatcccagtacagtgtcggagcgcaccagcgcgaggtggccgagaccgcggaggaggacaggcctccgccctgcggcgccggcacggcagaggacattgtggcactggcacggcagagaacactgtggcaccggcggggccggcagttccagggtgggcactcccagccacctggggagtgggcgagggtccgaggcccactctcccctcacgctctcatccccgtgcccccaggtcgggaggacggcggcgcgcaactttgaatcatccgtgtgaagagggctgcggcttccccggtcccaaatgaaggggcgg
tctcggcctcccaaagtgctaggattacagcgtgagccagcgcgcccagcccgatctgaccttttttaaatgaagacgtattcaggaaggaaatatctacaagtaagacaaaattaagtaagaacccaatgtacgaacattcacttctctaacaaaggaaagacacaaaacaagaaactaataaggcggagaaaggaattgagattgggggaaacagcatctccttcctccctgcacactcggcaggttccctggaaagttctagaagggattcagaagtggctggtgacatcactgtggctccgtggcgcccactacagcagccaaacgacacgctagctttcccgcctcatagaggctcgtgaatgggggtggggccctgcgaggggcggggtcacgtcacttcctgtgcgggacgcgctgcagctggagaggaaaggcagagcgaggaggggcgaggccaagaaagcgcgcgtttctgggaggggaggagcctggct
aggggcgacacctgtagagggtctggcgactgggagggagggagaggggatccagctccggcactctgccaccagccgggagctcacaggcccgtgagctccgcctgcggccttccaaacagccaagagcggagaagcggcttcggtcctacctggggaccacgaagcggcctgacctgcagggctcggcctgtgtccacaggctacccacccccacgggctcaggagttcttagatggcgccggtccatcaaaaagcgaggtccgggacagggaataacaacccacctgacagaagggaaaatcgccgccttgcatctcacttccgggttcgtctcctagcctgctcaggattggctcctgcgtgagggcggggcctcgccgctactttccccgccccctcactgcgtgcggtagccaatgagagccgaactggacttgaagcatctacgttatccatgaagtgtcgcgagagaaacggacgccgttctctcccgcgga
gtaggtcctcaggaaaggttggatcccatgtcccatcagagctaaaagccccaggaggagagggtggctggtttgtccccacaaacccctgggattcccggctccccagccccttgcccctctctccagccagactctattgaactccccctcttctcaaactcggggccagagaacagtgaagtaggagcagccgtaagtccgggcagggtcctgtccataaaaggcttttcccgggccggctccccgccggcagcgtgccccgccccggcccgctccatctccaaagcatgcagagaatgtctcggcagccccggtagactgctccaacttggtgtctttccccaaatatggagcctgtgtggagtcactgggggagccgggggtggggagcggagccggcttcctctagcagggagggggccgaggagcgagccagtgggggaggctgacatcaccacggcggcagccctttaaacccctcacccagccagcgcccc
aggcgtgggactgatggtagccctgcctccaggaagcaggcaggcggggacctctgggcgctcggaggggcagctccgagggcacagggtacagggagaatcagccagatccctccctgccccgggcagccgcggcgggtgtggccagcgcggaggcaggacgccgccgagcctccaactttacctttccaactccgacagcccgtcgcctttctgaccgcgtccctacggtttcccggcatccgcctccctctccccaccacacctgaggaaaacttttccctcgcccctcaattcaaattcagcagtgcccacggttgccgcaaaccgcccggtccctagcaacaaggttccggccgtagagcgagagcctctaggtgtaaggaaggtgatgtcgtaaagccgggagtgtcgtaaaccaggtgcggtggggaggggggaggggtggaggcggaggggtgggggggaagggggagggagggggaggaggtgactcgagc
taggaggctgaggcaggatagttgcttgaacccaggaggcggaggttgcagtgagcagcaatgccttgcactccagcctgggcaacaagagtgaaactccatctcaaataaataaataaataaataaataaataaataaataaataaataaagttccttttgaaaaaaggaggatagaaaaaactataagctgggcatgatagatttaagttctcagacctaatcccagctctttgggaggctgaggcaagaggactgcttgagcccaggagttcaaggccagcctgggcaataaaaggagaccccgtctctacaaaaaagaaggaaacaaaggaaaacgtattgaagtgtcaggcaaattagatagactaggatatacaggtagggtgtcagactttagaatcttaggcatttttcttttcctgtaacaatttatagtgacagtgaatggtattgttttatttagttttcatacagtctcggggttttaaaactttgaa
tatactgaatctgtgtttgcctttaacgtgtgtttaacttcgagaaaaaagccaaggctgggcggtcgcagtcacgctgcatccggcgacagggggcggtgtgtcctgcgaaaagtcaaaacgccggaagctgcccttagtgtttttcagcctcttggtcttagggaaagtgaggccgtgttttacatccaacatattattattctgataatatgtgacttggcgccacgcgcactctgcacttaaacacgcacttaagggataaacacatacgactgaaaaagagtttcgcccttgataggcagtgtatggggtgcgcagctgcaatctgcaaacccttgcagggcgcggggtttcgtacacccgctcaaggacgcaaagaacctccattctctgccatacaaagcactcctggcccagagagcaggaaagagcatcagctaggcccagctaggcggcgccctcggccggactctgaaggtcagggccgctgggcgtcc
ggatgggtgccctgagtgcttggccccatttcctggggcttactggcctcgtgggtgggagttttataggctactgctccttggggaggcctcagtgattgaggatactcctgtatgagcctcggccctgaccccaggatgggggactggaggatcctaacaggattgggggttggttgggtgtaaccaaggtatctgccaaagggagagtaccaaggaaagcggaggcacctcctccctggctgtccttcaccccctctcccctccttgttctctgggagtggctggcgagcagcggcctccccgcagggccaggcaggtgggccagagcttttggtttgctgaggtttgtcagattttccagctcagggcccagccagctggcaggaagcaggacagaggtcacttgaattcagaccacatgtccctgttaaatacattagcttttaaatcaatctttgttcaaagtccagtgagttgcaagcctaatgctcacctgc
aatcaaacatggttgaatagtttgtttactataactcttacagagttataagatctgtgaagacagggacagggacaatacccatctctgtctggttcataggtggtatgtaatagatatttttaaaaataagtgagttaatgaatgagggtgagaatgaaggcacagaggtattagggggaggcgggccccagagaatggtgccaaggtccagtggggtgactgggatcagctcaggcctgacgctggccactcccacctagctcctttctttctaatctgttctcattctccttgggaaggattgaggtctctggaaaacagccaaacaactgttatgggaacagcaagcccaaataaagccaagcatcagggggatctgagagctgaaagcaacttctgttccccctccctcagctgaaggggtggggaagggctcccaaagccataactccttttaagggatttagaaggcataaaaaggcccctggctgagaact
gatcatttaggaacacttgtcaaaatgtttttgccccttgagattctattttgggaggtaagcagtgggggtccaggactctgcattttgacagtcccctgatgtttgcatgtagaagtgcagggattattacactgacaaatctttaccatccctaagggggactttccttcccaggggctatctctggaagcccctcaaggataggggccgcatgctgtttctctaggtcagcaactaaacccagaaaacgtttattgagtgaatgatgaaacgacaggtgaatagatgaacgcaaggtgtcgagttaactattcttctacacaagtcctagcagctcccattgcttccagccgcagaaatggcccctggaaggcaagtcttccagcgagtggagtcactcttaactacatttcccaggattccaagggagccgcgcgctctgcgctcatcttcctaccagaaatcggcaagtcactgaccctcgtcccgcccccgcc
ctttcatatccctctccatccaacccttcagcctgcctcagttgggatttgtaggagtcctgaagctatggaccagatcagaggtgccttcccttccagaatctattttccaaacttcatcgattgcctatatttatatgcatgcatgcacacacacgcacacacacacacacactctcactcactcccgagtcagaaaaaggactcagcacccagacatactgcaggctcttgaagaagacagtattttcctgtgagctagaggatcttcctgttattctccatgcagttcaaattctgtcaattattatccagttagtcatcgctccagaggtggactgtcattaaaaaaaaatagaaggtgtgtgtttgtgggtgagtatgtgcatgtgttgtgtatgcagggggtggggaggggcgagagcggtcaaataggaagtgccttggtatttatgttgaagtgcacactggtttaaattacccactgggaatatgattat
ataatttccgctgctggggcagccagagcctggcgtgcccgtccctaagctggcctgcaccttgccaccggaagatgtagtgtagagtagctgcttgaccccagagtagcattcagagggcacataaagaagctccgttaattcaaacatgtagttattatagagatccagagggccagaggctatcatttttttaaagttacctctttctatgatgatcagttattcatttttctaaatatttgtctgcatgttatatgtgctttcagtaagtttttgggtgaatttcttaacttcataaagtatataaaacaacttagcaggatatgagttatgacatttaggggtgttgtcctattgcttcagaacagtggggttatcgtgtaacacaccatgtcacatgatttgactaaatacaggaaaaaaaaaaaccctgaacttggtttcattggctcaaatatagttcaagacaacagagacaaagctaagatgaggaagtt
tccgaatggccatcctgtcgtagggcggccagctaggctgtggggagaccctggagagatttatgcaaaggaggacctggacaaatatccccattcagcttctcaagagtggagaatggaagggagggagacagagccctgtgtctctgtcctgttgctgtgcacaggagaaatgtgactgagggaccgaggtggggacatactcaggcaaggtgggaaatccaaaggtcacagcctccaccagtcctttgcacacaactctctccctgtgctcccgctgctgctgatcctgaaagttgaacacggggctggggttgcacacggtatccagggaaggtaacgatgataacagtcctgagtcaggccaggtcactgctcatggcccaggcatggaccacgggcagtgcagactcagcaggggtgagtgcaagggccagggcggggcctctgcaccccaccacctcccccgactataaagggagcagccagctcctgggctc
cctccctgcctcgtgatacactggcctgtagtgaaccttcaataaattgtcatggtagctgttattgccgttacgtaggatttgcggaaggcaggaggtgtcgcaatggaattgcggtggccagggcagggtttggtggtgatgataatggtagggatattgggtgacctgaaggacaggtgggcttcgggggcgctatagataaagcatgggctacagcgatgagttaggaagaggccctagcatgataagggcagacttggggtgtgaccgcaatgaaggtgagtgctaaggagcagatggcacgagaggaaagtggagtggaggcggtgtcctcggggatgggggcggagtggctgtggtgacctggcttgggcggcgtctctgaggagctggctggctttgggtttcccctgggaggagctgttttgcggcgggcggagctgcaggctgggcagggcttagcctgtgcgcttctgctggcctccttttcgccctcc
ttgctctgttacccaggctggagtgcagtggtgcgatctcggctcactgcaacctccgcctcccgggttcaagagattctcctgcctcagcctcccgagtagctgggactacaggcacccgccatcatgctcggctaatttttgtatttttgtagagtcggggtttcaccaatttggccaggctggtcttgaactcctgacctcaggtgatccgcccgcctcggcctcccaaagtgctggggctacaggcgtgagccaccacgtacggccagcaccggggcatttttcttactttagccatcccgtgtttgaggttgctgtctgggctctgctcctacccgagggcacccctggaggaaattctcgaggtgacctggacagggcgggctgggcgaggacgctcccggggcctggaggcggagtcgggggcgggcgcgcgcagtcatctgactcggtgactcacccgcggccgcgcttcctctgatccgggccgggcggga
ctacttttcaaagtggacctaggctcctggctcgagcctgaggggatacaagggatcacgaggagcgccatcaccgtgcaaggtcgacagcttccgctcaaagccctgtggcccacgcttccggcctcgaccgactacgtcatcaccaaaccccgtgatacctcactccaccttcaggtcctccgtcccaacggttccgtgtcctggaactttccacgttcctgcgcacgcgctctgcggcccttaacgtcccgacttcgccctcctctggccacgcccctgcccgttaagggccctgccacccccgtgacgtacctatcttccctcgggcaacctcgcaacagatctctgattggctgacccaggaagcggactttgcgaggcggcggcgacgataggctggcagccggccgacttccgcagaaggtgattggtcggcgctgctgtccaatcggcggcgggctgtcggattcaaatccggatcgttgggactgcggtcg
ttgtatgcaattagctcattgtgtggataaaaaggtaaaaccattctgaaacaggaaaccaatacacttcctgttttatcaacaaatctaaacatttattcttttcatctgtttactcttgctcttgtccaccacaatatgctattcacatgttcagtgtagttttatgacaaagaaaattttctgagttacttttgtatccccacccccttaaagaaaggaggaaaaactgtttcatacagaaggcgttaattgcatgaattagagctatcacctaagtgtgggctaatgtaacaaagagggatttcacctacatccattcagtcagtctttgggggtttaaagaaattccaaagagtcatcagaagaggaaaaatgaaggtaatgttttttcagacaggtaaagtctttgaaaatatgtgtaatatgtaaaacattttgacacccccataatatttttccagaattaacagtataaattgcatctcttgttcaagagt
accacgccgggctaatttgtagagtatttttagtagagacgaggtttcaccatgttagccaggatggtctctgacctcgtgatccgcccgccttggcctcccaaagtgctggctgggattacaggcgtgagccactgctcccggctaaaatatttaacaattatttaatagcatgagatacacaaggcgtccttcccagggtgtgttagcgtctctcctacggcgcccgcctagcccggtggtcccaaccccctgcgggagctgcacacgccccggaaacctgggacagaaactgagtccctctccttcctggtggtggtgacagcacctgctcagatctggtcggacgccgccggccggagcacccagcccggcggagaaggagctcgcccggcgctggggactgggacctggagccccttcccctaccgcacgtacgccccgccccgcgcacgcccgcccgcccgcccgcgcctggcgcagcttcactccggatggtt
ccaaaattaccttattaattagcttacatatttattatctatctgtcccaccagaatgcaggtttccggaaggcagggatttaaaaaaatctgttttgttctatgtgattttcccataccaagcaccgtgcccggcacaagctgggatcccagtacacatctcgggacggaagaaccgtgtttccctagaacccagtcagagggcagcttagcaatgtgtcacaggtggggcgcccgcgttccgggcggacgcactggctccccggccggcgtgggtgtggggcgagtgggtgtgtgcggggtgtgcgcggtagagcgcgccagcgagcccggagcgcggagctgggaggagcagcgagcgccgcgcagaacccgcagcgccggcctggcagggcagctcggaggtgggtgggccgcgccgccagcccgcttgcagggtccccattggccgcctgccggccgccctccgcccaaaaggcggcaaggagccgagaggctgc
ttctttttttttaagttttctgtaaagacggggtcttgctaccttgtccaggatggtctcaaactcctgggctcaagcgatcttcctgctttggcctcccaaagtgctgggaatacaggcatgagccaccgcgacaggccatgttgctgaatttggaaagtggagcaaagaatcatgcaaaaaattaagaaaaccaaaacgcaaccaaggcgaattcaattgcatttttttttcccagcgacactttctgagacacgaacctctctcttcggcgaacctattccagggcgcccttcattttcatttcttgaaacaacagccttgcaggccgagccgctgttcccgagaactcggcagccacagggagcaggttgcatggacccaggagcgcgagaggccctgctctgccagcttcggccaatcagaggccagggagcggtgggcgtgacgtggggcggtgcgcggggctgggcggcggctgaggcgcgtgctctcgcgtg
gaactgcctttccttggatccagttcaaggggatggaggagcagtgagagtcagccgcccttccactccaatttcccagcacctcccttatctctgcctcacaagtcacccagcccccctctcttccttccttgtgcttgaagaatctctccttgctggaaagccccctgttttctcaatctccctttccacttcggtaaaatctctacttgctggaaagccccctgttttctcaatctccctttccacttcggtaaaatgcccactttctggtccccacctttttcctgagtgtagtcccaaccagccaaatccaacctcaaaacaggaagacccaaggccagtgacccccataggcctgaggcttgtgcaggcagtgggcgtggggtaaggcttcctgatgccccctgtccctgcccagaacctgatggccctcattagtccttggctcttatcttggaagcacaggcgctgacagccgtcccagcccttctgtctgc
ctgcctgttattctgcctctatgcagagaaggagccccagatcagcttttccatgacaggacagtttccaagatgccacctgtacttggaagaagccaggttaaaatacttttcaagtaaaactttcttgatattactctatctttccccaggaggactgcattacaacaaattcggacacctgtggcctctcccttctatgcaaagcaaaaagccagcagcagccccaagctgataagattaatctaaagagcaaattatggtgtaatttcctatgctgaaactttgtagttaattttttaaaaaggtttcattttcctattggtctgatttcacaggaacattttacctgtttgtgaggcattttttctcctggaagagaggtgctgattggccccaagtgactgacaatctggtgtaacgaaaatttccaatgtaaactcattttccctcggtttcagcaattttaaatctatatatagagatatctttgtcagcat
ctggcaagcttgaggagccaggctgccagtcgggagattcggcccagtgttcccactggagagggcggcaagtgcccgggcgatcccctcacctgcgttcgggagatatacccccgcccccgccccgccaggagggtgaaaagatggccccaggagccagccggctgggacaaggcggagtgagaggacaggctggggccaggggcgctgggctgtcccgggcagccctcctccgggcaagccggagcaggggtggattgggagcgctcggggcgggcccgcggtggccccggggcggtggcgcccggccggagagggtggggcggagcagccgccctgtacttccccttcgccgctagctctacaacagcctgatttccccgaaatgacggcacgcagccggccaatgggcgcccgcgcggctgtccgggggcggggccggccagggctggggaatcccgctaagtgtttggattgctcggtggcgccgctgccctggc
gaattttgtatccaagcaagtgttacttaagtaatttaagagactggttcatcgaaaaaataaaactccccaaattcccatagctggtagactgtggtcacagccacagtgcactaagactatctgctcagcacttctggtgacccaaaagggtctgaggacaggagctcagagttgggtcagctgtccaggtactcagggttgtcacaggcaaaactgctggaactcagggcagcattgcaaatgccacgccgctctcagggccccttgcctgccgctggaattaaacccacccagatcttggaaactctgccctggacccttctcaataagtccatgagaaatcaaactctttcctttatgcgacactggattttccacaaagtaaaatcaagatgagtaaagatgtggtttctagatagtgcctgaaaaagcagagaccatggtgtcaggcgtcaccacttgggcctataaaagctgccacaagacgccaaggccac
atttttgtccctttctccacccacttaggaaaaacagagaaagggacgcaccgcgcagcccctaggcactgtggtttagggctagtgccctcggcacccgctgccaggagccgggcgctgccaagggctgcggaggggccacgttctcccggggactggggcatctcctgcgtgctggcgacaggctgcgggggcggagtggtgccagggcgggcgctcgcccgtcggatatgcccacccgtcccgtccagggcaggaaagcctgccagggcgccatccccatccccaccgcctccaggctgccggggctgggccgctgtacgggagccaaggtgcggtgccccgcgtgtggacgagccgaggtgcagcccgcggggccgcagggccggggtggggcggggcgcggcgggagcagatccggtgtttgcggaatcaggaggggcgggccggggcgggccctcggcgctgcaggagctgcccagaaacttttccctgctctc
agagtgactagaggattcccgcctgcaagcacatctggaaggggtgtctggatcctgggggcagcgactgtgttctagggcgagagccaccctcgccaggggtgtaggcaggcgagaggagggcctggagctgtgggtcggccacactgcgccctcatttgtgtgcagccccggaggaccagagtggggaagcaccccaccctctcccagggcccaactgagcactgcagcgggaggtacggggttgtcaaatgacagttttgccattccagattgccaaaagagccagtggccagtctagggcaccgcgccgtctggcatctccctggaggccctgggcctggcccgaggctcagcccggatctgcagttgccaggtcagtgcggggcccggagtggattcgcggggcggggcggggcactgcccgcgcccggagctcagcagcagctgcccaggggcgggggcggcaagacgcggaagtgcccggcaggttggcggac
ataacacatagaagaagttgcaggtatggtctttgtccttcaggttttatctttctgcattggtggatacgcggaagaactctagggaattcccttggaggacaattgagtccatgctgaactgagccttaagtatggcttcagatgaaacatggttcttatctcatctccttgatgaatgagatgtctaccgtgctgaaaacttgagcttaaaattcgtgaggcattttgcaggagacaagatgccgccttggcatcaccatcagctctgcatctagttaattacagactgaccttctagattccaaatgaatgtgtgtagcatcccttgatttttgagagccacctatgttggtgtgaattaccagcattctcaggaggaagattaaagtggtcgttttttaaaaaagggtatgcatttagcctttggggattaaagttactgtcatctgtgtcatcttcctttattaagcattattttttacttttttatagcatgt
caggttgtaactgagtgagctctggagtttggaaagaagatcttagaaatgggccagagagctccttctgagatccaagcacggggaattgcacctgctgtgcatggtaagagagtgtgcttggtagctcacaaaggcaaggtgagaatagaaactttcatgcctttttgatgggggttatgaaatcctaccaagaaacaccaggtatcagatgtggggtcctgttttcccaaagccacaaatgcttgaaggaagatcttgtgtgataaaataattaccacatgaaccaatcttgcatgcacagcaattttgagagcccatcctgggagctaggtgtgtagtgtttatcgtattgttgaggctcgtaaaaatcttgtatggctgcaggcaagccaaacccttgacaggcactgcatctccgctgactctagaagaccaagcccaatttcttccctgtatataaggggaagtctctatgcttggggtagaggagtgtttag
gagttcttggagtattaaaattttgcttggctgaagcataggttacagtcggaggagatggactaggaaggatcgttatgggcagagaggaagccctgaactcatgggggaagctatgatttgggttaaagacagagctgggtcatgtcaagatggatcctgaagcagtaaaaaaaaatccaagaaagtaaacaggttgcagggtttaggatgaagtccgggaggaaagggcagagtggtccttaggaggccgttaggacaggtaaggtaatgggtctcaaagggagtggccgaaatgcaatggaaaaagagagattgtaaagctagaaggcttaggaattgcctcttgattaggtgtggaaggcaagggaaaatcagccctcgaagaagacagtgagattttaatctgggtggctggagagacagtgatgctgggcacagacacggggaagttgagaggaacaccatgtttgagaatggtgactcatatttgaacaagc
caggtcctccagcaaccaagttcaggacttttgcactcacttccagcctggaacactcttctgcctagattttttgcctgccctttccatttagaactcagttcaaatgtcacctcctcagtgagccctctcttacatctaaagtagcacccaccgtcccctagtcactctccatcacgtcaccctgttttattttccttacaagataatctgaaattatcttagttgatttgtcatctgtcttcccaagttgttcctggagttcaccaaaaactggaataaatggaatgcacgcatgcattagtacgtcaatggagggggattctgtcctactttcttcgtttcaggagcactctctaccccacctgacgtctaaaggacccagaaggaaaatgggtaggcaaatgtgcgcgcctccaaggcctagcggcagccgtgttaccatggcagcgtgacgccgagggggccggaaggcgacgcactactacttccgcttcctc
aaactaagagatggggtgtaactgattatctaatttgttaatttagtcaataatatgccagcattgtgcaggggaattacagggaataggaaaaagttaaatttgtgtaaatcatcagattgagtcattttcctactttaaaacttccattttcttccgatattaaaataaaaaccagacaacaagcacctggggggggggaaatcccctcttaaaattacaatttctatttttaattttgtcttcagttataaaatttattttaaagttatacaaaaatgaagtggttggattgtggaattacgtcttttaaaatgttatttgtccaatgaacaaaaaccactcgcaccgcaactccttttactatcaaattctgcaccgttgcaaaacttccttcactcaacgcttctttacaaacatcgcgatagcgagcgtctcttgggcgcaccccgccgcatgttcaaccccacccacttcctgtctgacgatctccttacgtc
gtccagtcaatggacaactctgagggagaagggccagtagagggtggggccctggccctgagcatcctgcagggctcagcgcgggcctgacgacaccctcccttgaccctcgcggggtctcctttggtagcttctgcccagcgggggtcaagtacgtggggtgctcttgaaactgtcatggggggcaggtctgggtcagatctccccaatgcctccacatccccacgtggccctcccgactggtcccattggtgtggagcatggcccggtccgggtctgggccgagggcggagggccagcacggcccagggacggcgagcagcgggtcggtgggacgcgcagcagctgcagaacaggcatctcaacttcctctcggctcctctcctctcgcgccgccctcggggcccgccctcctctgcctggtggcgccgggaggctgtttttccactcactggcgcgcagactccatcccactgttttcttctctcttttctggagtt
ctaggactccaagaagcatgaaagagcttctttagtgaagctatgtcctcagtactgccaaaattcagacaatctccatggcctgacaatttaccttctatttgggtaatttattgtcccttacgcaaactctccagctgtcatggcacagacatatgatctgtatttagctctcactttaggtgtttccattgattctattctcactaatgtgcttcaggtatatccctgtctagaactcagattggggttaaagagtctgtccgtcattgaccaacagtcttaaatacttgatttgttgtcgttgttgtcctgtttgtttaagaactttacttctttatccaatgaacggagtatcttgtgtcctggaccctttgcaagaacccttcccctagcaacagatgcgtcatctcaaaatatttttctgattggccaaagagtaattgatttgcattttaatggtcagactctattacaccccacattctcttttcttttat
gtaatctttttccaaactggcccatgaggtcagagacagtatctccattgtaacgtggccgggcggtgtcaacacaaacgcccccaccctcccctggacgcgcgtaacccgctccccgcaccagccccctgcccacaactgcgcaggcccagcaagcccccacaattaaaagcccagcgccgacccttcctgtcaattaggcgctgaagcgcaggcggtcagcatcgccatggagaccaacacccttcccaccgccactcccccttcctctcagggtccctgtcccctccagtgaatcccagaagactctggagagttctgagcagggggcggcactctggcctctgattggtccaaggaaggctggggggcaggacgggaggcgaaacccctggaatattcccgacctggcagcctcatcgagctcggtgattggctcagaagggaaaaggcgggtctccgtgacgacttataaaagcccaggggcaagcggtccggat
cgatgcgctcaaagatgtcattgacgaaggagttcatgatgcccatggccttcgatgagatgccggtgtcggggtggacttgcttcagcaccttgtacacgtagatagagtaactctctttgcggctgcgcttgcgcttcttgccgtcctttttctgggccttggttacggctttcttggagccctttttgggggcaggagcagatttagccgggtcgggcatggcggaggagagtgaaagagcactcaaataacaagaatgaggacaagctgggttatgccctatttatttacaagtctatatgcagatgagattgagaaattcttctgtctgattggaagttactcagatgacgttaatatcaatatagtccaatcaaaacacgtatattcagaaagctcatttgcattaagaggaagctgcaagcttagccaatggcccagcttctttttcgcgcccagcagctgctataaaatgcgcgtccctgtaggttcctttc
tccctcattcctgtggggcatggcgggagcaggcctgtgtgtctcctcaaggagctgtccctggggctacactggagggaccatttcccagaacctcacacctccgggaggctgccagggcttaggcaaaggcagcatgtgactaagagctttccctcctccctctgcacagctcccctggagaaggagctacctccccacctgggggaactgaccgtggctgaggagacctccagctctctgcgcctgtcctggacggtagcccagggcccctttgactccttcgtggtccagtacagggacacggacgggcagcccagggcagtgcctgtggccgcagaccagcgcacagtcaccgtagaggacctggagcctggcaagaaatacaagtttctgctctacgggctccttgggggaaagcgcctgggcccggtctctgccctgggaatgacaggtgaggctgctgtgcctggctatagcaagccagcttgtgtgggttt
gtctcgatctcttgacctcgtgatctgcctgcctcagcctcccaaggtgctgggattataggcgtgagccaccgcgcctggcccagaactgatgattaacccagctgagcctctgttcatctgaatgggtattgtcaacagcactcacttacaagagttgctgagaagatccaatgagacaaatagttgctaaagtgccaggcatgcagcagtgcttaagaaacttctcaccctgggttttttattggtattgattgatgtagaggtgggggagaagatcaaagacaaggattgagaatcagggatgggaaaagcagtgggccactgacagccgccctgcctgcctgggaggtggggtggggaaagtgggcgggacatgctcctgggcctggcccacccagatcaccctacaggctgtcggcctgtgcgtctgcatccggtggccacagagcaacttcctctagagggagctgattggagccgggtgccgctggcacctc
caaaatggccagtgggcagggaatcctggagcacttgttccgggatggtgtggtggaagaggggatgagggaaagaaatggggggcctgggtcagatttttattgtggggtgggatgagtaggacaacatatttcagtaataaaatacagaataaaaatcaagtgtttttacgcaatgggggtttaaagtgtgggcgacatggaatgaggggtgggtcagtgatcttgagctcagggcagaagccaggaattaagaagggaaatgtttgtggtggggctgctatgtttcgtgccggtccgccggtccgccgttgcgctgttctgaggtctacgaagcgtttgcagccccgtcgccagggccggccagatctgggtgggcctgggcagcgctcgctgggcggtgccgatttctggcaaggggggcgcagtctggatgtaatgggcgcggcttagcagggcggaatgggcgtggcccgaagaagccccgccccgtcccgctt
