# Supplementary material for: De-Novo Discovery of Differentially Abundant Transcription Factor Binding Sites Including Their Positional Preference
Source: PLoS Comput Biol. 2011 Feb 10;7(2):e1001070. doi: 10.1371/journal.pcbi.1001070 (PMC3037384; doi:10.1371/journal.pcbi.1001070)
Supplement: Dataset S1 — Benchmark data sets. (0.42 MB ZIP) [file pcbi.1001070.s001.zip › benchmark/MA0077.sites_hs.txt_e.txt_gauss.txt]

cgtataatacagcagttgagtaggaaggtagttaagacccaggtgtttgatgggtgtgaaatagtagctcactgttgttttaatttgcatttcctaattgtagggaattgagcacttttctacatgtttattggctatttaggtttccattctacaaagtacctgtttatgtcctttacctattttcctattggattgttgtatattgatttgtaggaattatttatatagtcctgatactctttatatattttataagcatttttccaagtctgattttcaaacatagtcttcataGAACAATGGcttattcttaatgaaattaataattcatattacttaatgtttataatattaaattaattttataattcacttttgatgttctgaatttttaagttaatcttttttcctttctttctctatagggtatgaacgtgatttctgatgaaactggattggaataattttcatgatctttgtatatttatatatatata
aaccaaaagccacattttctaatctccagttaggcgtccaagaggaaaagtggcgcttgctggctgagggagcagcgtgtctgcaattacagccacgtcttgcctcctggtcttttcctcagtgtgggattgtctttttgttttttgcctggtctgagccggccccacagaaagaacagaccagacgagcttactgaggtaaaacgcaggggcggcggtgaggtctagggggtctactcagaacgaggcagagacaccagcgaaaagcgccgtatggcgaagctaactcaggcctgacaaaacacccaccctactctaccgcctctccggccaaggctgacgctacgggccagagggcggagccgtcacatcttcccgcgagaccagccacgcgacttcccagaaggccgcaggcaacatcttaatagcagccaggaagccggaccggagcggaagggtgggcggggcttgcccgcatatttagcggcacccgaggccac
cgcggtttcccaaaggtccttccaaaggtgacggccccggcacgagttcacaaaccacagctccgccccatcccctgcccggccccgcccttcccaggagctctgctccgccccgcccccgactccgctcggcccctcctcgcgccacgcccccgcccctcccgcgcgcgcagctccgccccgcCCATTGTTCcccgccccaacctcgtgctaagctcccttccgttccagccgccttcagccccgccgcgctcagttccgcccctttctcttccaactccgcctacgccccagagagggaaggccttgacacctacgctagagagacaggctccaatgaaaagagcgagggggcggagccgggaggaatcggtccaattctcggccgggaagtctctggccgggacggggcagggcgaacctgccagtgactggactcagcttctttgcgtaaccaatactggaaggcatttaaaggcacctctgccgccacagacctt
tggagttggattataactgcctgagcccgcccctcccgtccatctcgcgctttaaattcctccgcgacgtgagcctcggttaatcgtctttgaaaactctggcccctcctcccgtcagcacccccagactactggcgcccagctcagagttgcccagattgggagatctgcaaggtttcccgaaggaatgaatgaacgaatgactgaatggacgaatttgagtcctccgtgtgccatctctggtagctgccgcccacgttgggcctcggtttccccaactgcgcgcctacaccgtgacgccgacctcgctatcaggggtgccgtgaatgaggcgagcactacaaggcggggctccggccctaccaggcggggcgggcagtaccacggcgttcctcgggggcgggggagatgaggcggagccggggctcccccgctgcggcgccattggccgcgcccgccgccacccggcagtagttgcggaggtcagccccgcctacttc
actggtctactcagagactggatggaagctgggaagagaaagctgcttcccgcttcggggtgagggatggaggaagggagaacaagcagtagagaagaaaaagtttcagatcccacagccccggggggtcactcctgctggacctactccgaccccctagggccgggagtgaaggcgggacttgtgcggttaccagcggaaatgcctcggggtcagaagtcgcaggagagatagacagctgctgaaccaatgggaccagcggatggggcggatgttatctaccattggtgaacgttagaaacgaatagcagccaaGAACAATGGtggggggggcggagcagtgacgtttattgcggagggggccgcttcgaatcggcggcggccagcttggtggcctgggccaatgaacggcctccaacgagcagggccttcaccaatcggcggcctccacgacggggctgggggagggtatataagccgagtaggcgacggtgaggtcg
aagagccccccacgcacccacagtggcccacaaccatgcttcccgggggctttgaagggtagaggagctgacatcctccttgcccagaccctggaaaggattaggaagcggacctgggcacgaatagagaaagaagcccagcaaattcctcttgcaccagctctgggaggaagctcagctgcagttctacgtagaagaaaagaggcggcaaagtaggcgcgcgggctccagtgacaaaggtctcccaggcagccgcggcccctgccccaccgctgagtggcgtgcgtgcaggcccaccctctccgcctttcccgacaccccaaagtagcgctgcgagcagctgcgtctccctcccggggctcgcgcgcccagaaccctccggtctcaaggaagcaggtgacagccgccgcccacccccttcccctccccgccgctgctctctggctcgccaccgcccaactccccctgcccccaccctggattttttttccccttctctc
aggctggtctcaaactcctgaccttaagtgattcgcccactgtggcctcccaaagtgctgggattacaggcgtgagctaccgcccccagcccctcccaGAACAATGGtgtccagccccctagccctactttctttctgggatccaggagtccagatccccagccccctctccagattacattcatccaggcacaggaaaggacagggtcaggaaaggaggactctgggcggcagcctccacattccccttccacgcttggcccccagaatggaggagggtgtctgtattactgggcgaggtgtcctcccttcctggggactgtggggggtggtcaaaagacctctatgccccacctccttcctccctctgccctgctgtgcctggggcagggggagaacagcccacctcgtgactgggggctggcccagcccgccctatccctgggggagggggcgggacagggggagccctataattggacaagtctgggatccttgag
acagggaagtaacaagtgcctttttttttttttttaatagttaagggacctgagactgggggtggggggcaatgtcatctgccccaggccacacaagtgtaagatcagGAACAATGGtctgccaaggtttcagttcaatgtccgtgcccctcttttgctctcttcccaaggtacagaggcggaacggcgcggtgccctcgggtcccaagagagaagggcgccaagctcagagccagttctgtggaagggtaggggaaggcctgaccccgggggcaatgtggtggcgggacagtcgtatacaccttcaggagaaccacctcaggctgacaggcagtgcggagggccccaagagcgccttagggttgcctgctccagagagcgggactcctgcgctgcagccgggatactgggcgccgccgtgcgcccaccccctgccagtggttcgctccgaacacccctcgtcgggcggcgggtactgcggcccgccccacttccggttg
gtggtaagataggaatgggttgccatttgcagtatttgttgggtgtgtgcaactctgcatactgctaaggcaagtccagcctccgtctcacaccaacaggcagatttccccaccacggcccttaccatcttgtgctctaaccccagattttcagtctactcttgctaaccatcaattcttcaagggcaagaGAACAATGGctcatatccctggatctggcttgctaaataattattcatgattttatctgagtagaaaaagagccaagaactgagaaaaggagacattcttggttctcagtcactgaggagcttctgcagtaccagcctttctgctagctgcagccacagcttcaacagctccacctccttgttctttattcttgctttcaccttgttactcagcagcaggggtgtaaatgtgacagtgccatgtcaacttaaaccaaaccagataattttaataaaccaccttctataatgacacccatcaaaaccaga
agtggatacacccggggagcttttaaaattaagagacactcccaagcacaactctacagcatcagaatttgttttcttgacgatcacagacgatcaaggcagaattcttccatcagtggtgggcgtggggcgggactccactcggtctttctgtcctctaagtcttctaatttttttcccagtaatccgccctcccgttctccttctttggcccatccctcttctagtctttcccCCATTGTTCgcaccaatctttctgcgtcccgtcccctcccattcccctaccccaccccaccccaccccaccccacgtttcccgcgtcccgcgcctctccggctttccgccccctcgcgtggcctcccgtggtggcggcacctccaccccctgcctctctcctgcccgccccgccccctcttccgctctacgtccctcctcacccatgcgcactctcttcaacccgctgcttccggcggcctaggcttacgtttactttgcgccgg
ctggaagagccgatgaatactggggacgaggtgcaattagggaatcggtactatgaaattgcttgcgtctcagcagcaactccctatctctccgcgaacttaaaccaattcctaacctttctcaacctctgtgaacagctttttgcatggaaccaagacttcaaagaacttgcgcatcacaatctttttacgtgaaaatgtaaatacaagttagcatttgtgaagcgttatgtgccaaatgctttaatttttaaggctcacaacagccttatgaggtaggaactatcataagcagatccacactgctgatggaaaaattaagtttaagggaacgtaaggcgacggctctgaggcggaatcgccacttggagtcgggactcaactgctgagagcgcaagctccgtaactacgtaaccgtctcgggcatgcgcagaaaaacactgaagcaccttccctaggagctgtaagtaggtgggtgtggtgggagcctctgcaatccc
aagagaggagttctttgcacaggttgttaacacacaaagatcattccaaggaaccaacatctctctcaGAACAATGGgactttcaagagaacaaaacaccccccacaaaaacaaacaaaaacaaaaataagccttttagtgcctttataggatacactaaaatctcttctgggaagcactgaatttaaacttaaactacattacggcaggattttaatgccatttcccataaatgatggctgctacaaaagcatctgaaaaatgtggaaaaacctacgtgggaagtttttttttttgtttttttttttcccaaatccagattctccatgtgcaaagggctgctgggttgctgtaattaagtatctgttcaagttcatatgatataaataaaccctcagttttcaaagtggctataaatttgaatgctaaattttattcaaaattgaagtcagtttgcacttcagggagtaattttttaaatgaaatacaggagtgcaaga
agtgactgcctggccactccatgccctccaagagctccttctgcaggagcgtacagaacccagggccctggcacccgtgcagaccctggcccaccccacctgggcgctcagtgcccaagagatgtccacacctaggatgtcccgcggtgggtggggggcccgagagacgggcaggccgggggcaggcctggccatgcggggccgaaccgggcactgcccagcgtggggcgcgggggccacggcgcgcgcccccagcccccgggcccagcaccccaaggcggccaacgccaaaactctccctcctcctcttcctcaatctcgctctcgctctttttttttttcgcaaaaggaggggagagggggtaaaaaaatgctgcactgtgGAACAATGGcggtgagtgagcggcgcggggccaatcagcgtgcgccgttccgaaagttgccttttatggctcgagcggccgcggcggcgccctataaaacccagcggcgcgacgcgc
tgctggtggcagccctggaagatgagaagccgctgttgctcccctgccgccctggcccagctgtcaggacccctcagcagagggcagggcgccaagccttcccactgcatgtggcttattgtccccaaggctggcagggctgcggaggaccgaatccacagaccatccagggagcacccacaccccagaaagggggaggggtgggctggcgtcacttagtcttcccctgccccctacccttcagcgcctgcccctccccagctccctatttggccatccccctgactgccccctccccttccttacatggtctgggggctccctggctgatcctctcccctgcccttGAACAATGGaatggcctcggcagtcctagcgggtgcgaaggggaccaaataaggcaaggtggcagaccgggccccccacccctgcccccggctgctccaactgaccctgtccatcagcgttctataaagcggccctcctggagccagccaccc
gcttcagctcccgctggcaaaaagagaaagtcgagcccgccttcctgcccaacaaaaaacaacaacatgacaacaagaaccccggagggagtggaatgagtgacgtcacagccgcgctctgaggctgacaaaggagggggcgcgcccctcccgctctgcgcccgcgcggccccggagagggggcgcctgaagcgccgggtagggaagtcagccgacttgaaacttttcctcttaaagaaaaaaaaaaaaaagttgtgcgcggctcacagtggggttttttttttccgccttcttttctcgtctcccctcccccttcttccttttgaaagtttcttctcctccccctgccccccctccccgcctgaccgcatggctgattcaactccagtgtcaatcaacttctttttcctcctcttcctcatttaaataagtttaaagctcctcctccccccggcccaccaaatctgaactttataaattgggctttgcgcgccccagcc
gtgtttgccaagactaaatcactactgcatagttagtatataattggtgctaaatgtttttttctcacttttttttttggtgctaaatgttttaagGAACAATGGtaacatttagggatgtaatgagatgtaatggtgggatctccgtgaaacgacaaattcattttggagaaagctttttaaaaaacgcaaaccacaaacctctgccatttgtcagcttgaagtctacggaactgcaagcaaaataaagattggtgaaactttgcttctgactgacccctacagtcccaaatattttcttggcctttacaaagcccgcaggcatcgtcacatgcagtcctgaaaagccttttctctatacttcacacagcccagaccagcccacgtggattcctcgcccggctgcttccgcttccattttgtcccctcctatttctcattcggcgcctcagaatgacgtctgaaatgagcgccgacgctgcccaaacaggagcctgcgc
gctgaggcacgagaatcgcttgagcccgtgaagtcgaggctgcagtgagcccagatcgagccactgcattccagcctgggcgaaagagaaagaccgtgtctcaaaacaaacaaacaaaagctactcttagcacgtgttagagtatctcgcgggcggaagtgggaaacgagtgctgcacacaCCATTGTTCtctttatatgttaacagacactgatacccagctaaagcggctgaacacatttactctctggcagtgtttaaaagtatctgtttttctcatattgttttattttaattttttctggatcaagcaacctgatctttttcctcataacttgccgaccgacccgtgacagcaaaaccggcagaagctcggcgacctcccaccccgagtctgcaggtagtgcccccggactacattttccagaaggcactgcgggcacgcttcctgcctggtcggcctgaagggaagggccaatccctgagtatctcgggaagga
cgcgctctccgttacttctcggttactttgcccagcacaaaggacgacgcgaataccaacagactggacgagtcggtgactacagtttgcattaagaggcggcgccttttgggtttcggagggttccactggaacccacgagggtcaggaacaccgacgcgcggattccgcccaccagacagcctggggaagcgagcctGAACAATGGgcgcagctagagagaagaacctcggcagacatgccgcccagaggcagctaaggggcccgtgggcagggcctgcgctccggctgcgatgcaggccggctagaggccggcgccgaggacccggcgcgcggcggccccgccccctcggctcccctcgccccgccccctaggcccgccccttcccgggccgcgcacccgcgcgccccgcccgcgggcggaagctggagcgaggctgaacgcctgacgtcaaggcgacatcgccaaacctcgcccagattcaggcgtgtaaaccagc
aagcccgggagtttgaagctgcagtgagctgtgatcacgccactgcactccagcctgtgtgtcagagcaagaccctatcaaaaaaaaaaattcgtagaagtctaagccctttttttctagtaacccaaaccgcgtgagttcctaagttctttttgttatttctcttctcttgaaacttaaactcttgcctgagctctgaagataaaggaggaaaaggggtggcattaccgatagcgactaagcgacaggtagctgagaaactgagctctgactggaaaaaagggggaaacccgcacccccaagaggccctaacgcgcagagcagcaagaccctccggggcgccAAACAATGGcgcagcgcggcgggtaaactacaactcccagcgtgccgcgcgcccggcgttgcgccgcgcccgctgattggcagccgcggatatttgaaaggagggtctggcgcggaaaacgaaggttacattttggatcctcgcggagtactggtca
agagctggcaagatcggtatgatagggggagcaatgccagagcgctagggatcccaactgaggggctgctctctccgatgtagaaaggagtctataagacgggtcatagggggttcctgtggaatcagcctgaggcctgaggtgggacctccataggacaccgccagcagggaggcgcggggcccaggcgggccaggAAACAATGGggagcgcgccggatggcagcagcgggctcctttaagaggccggcggctccatcgcagcatcccccgctcagggcgtgtccgtcccggggggccaggggcgggggccctggaaggagcgggagttcaagccgagcagggacggggctaggggtcggggggtgggggcagaaagctgaagctgacacccgtgcatccggacaccgcacgagcatcgcctgtgacagcgccccgggtccggtggagggcagcggggggaggagggaaggaggaggagaaggaggaggaggcgggagc
cttcttcaaactcttgtgaacaggcggtgtctctgcgggttggaagggtaagagtccctgagatttaagggaaaggattcacttctctggggaaatcaggcagtggggaaagaagtcctcactcccaccctcctggtgctgctcacagagaggaggcaagacccccatacatgagagccctcctccttcccccaatcctgggggaaaaaagagcagcagctagaaaaaaatacaattaccccttcccagccaccaccctcgcccatcccaccgcccaccccaccccaaccctctctctcctcctttgctcgtgctgtggtatggagagaaggggagtgacgagagaaaaacgaatacaaatctgcaattgattttcataatgtAAACAATGGgtttgcaaaccaatcgcctgaacgtccccgatcttacctaagagagaacccctcctacgtctgcgaagtgctccgaactgatatatgacaatatctactttggatcac
ccacagctttgactcattacgtggcgtttccttggagacaagaaagcttttcgccatgttttataggggcaaaaccacttccggcctcagtgtggaggtgtaaatcttgtgggagccacgaaatgggtcattttaaagatgtggtcacggtgttcttacaagaaatcttattttcctttggtccttgtgaagatgctgtgatcacaaaggcagcccctggagcttctccgggcagaagaggaggtgggctggactgtcaaagaaagtggctggcttccgtgggcaatccgaggttcctagtggccctctgcagaaagctgaactcccagttcccccaggcctccgtcccgcggcggactcctaggcttcctccctccctgtcgccgccagcctctcgctctccccgtcttccgcccgcactctctgggcagggctgcggccaggacccgcccccgcgtcccgcccgaccctccgccaggggtcacttcccctgtccaggt
atatggttctcaatgatagtcaagattcggatgttaaagcccgccctcttttgcctggttggctggagcaacgaagtgatatttatatgaaccaatgggaaattcttagggaacgaggtagtagctcaatccccaacaccattggtccacattgtctactggcacgtctgcctgccaataagatggtggaacttcgccaatgggcagagccaacgtgcctttttcggaaacacccccttcctctcttgacaacttgctttctgccgctattggctgttgcacaacagtgacggttcttttgtccaataagtcagcaagacggtccccagggggaaggtttactcaaccataggcccgtgcctagtttttattggctagtgtatccgagtggcggtgcagcaGAACAATAGcgtgcggcgcgagtgctttgggcgcagcccccggggccggggcgggaggtcgctcgggtcgggtgtcgcctgagaaccggatgaggcggc
tactcccccgacttccactcccgtgcgggtgggggtctcgcccccttagtaacctctccgaaattgacagaagagaaacgctggggaggggcggtgttccgaagatgggatttcagggagaaaatctgagaccacttgcttaacttgagggtcctcctcgacccccaaaattgagcggagtacgagatggagaagtcgatggggaaagaaatcgcgccccttccgagaccctcctcagaattcccacagtgggagcgaactCTATTGTTCgggaggtccccttccccttcaccaacttgcccctcaggtgggggtgattcccagggtgcacccctgggctacaacattggggagaggagcgagatcctaagcttggagggtgcagagttgcccttttaagcgccctccaccccctcgcctggaggcgcacgcggcccctttaaggcgcggggcattgtgggtgcggggagtggaattttggaacgaaatgtaacgaagag
tcccgaagtggtgggactgcctggggtggtgtgggtgttgagccttcttactctagggacctggcacctggccccaggggcacagggatggtgcatctgcctagggatgcctcctcatgccagggggtgggggttagtaccatcggccctcaggatttgttgcatgaatgagtgaatgggtgaataaatgaaggggatctgatctatgaataagggtatatagactttggttgatgtaggacgccaaatgctggaatttcagagtcatcacacccaggggccctgcctctgagctcctctttgcatccaatctgctgaagaacatggctctagggaaacccagttgtagacctgagggccccggctcttcaatgagccatctccgtcccggggccttatatcagcaagtgacgcacacaggcaaatgccagggtgtggtttcctgtttaaatgtagcctcccccgctgcagaactgcagagcctgctgaattctggctga
aaggggctgtgactggctgctttctcaaccaatcagcaccgaactcatttgcatgggctgagaacaaatgttcgcgaactctagaaatgaatgacttaagtaagttccttagaatattatttttcctactgaaagttaccacatgcgtcgttgtttatacagtaataggaacaagaaaaaagtcacctaagctcaccctGAACAATAGtggagttcctttatatcccatcttctctccaaacacatacgcagcagtgttacagctcttttagaatttgtctagtaggctttctggctttttaccggaaagcccctcttatgatgtttgttgccaatgatagattgttttcactgtgcaaaaattatgggtagttttggtggtcttgatgcagttgtaagcttggggtatgaaggtttgggccacgcctgggcgcttccggctgcgccggatgctgtttcctttccgctcccaggggcgttgggaacggttgtaggacgtg
ttactacttctccacttcctgtcccaaactaccttgactgtctccagactggccccttccagcaccacaataaactacggcctccgatcttgtttcctgcccctagtcggggccgcttgggtggcagagcatcccagtcctgtgcctgctccccaccgcttcgttcacgaggcttgaatccatcactGAACAATAGcatcttgcaacaataccggaagttgcgctaacgctcttaaataagaacagcgcggcttctaatcacaaatttccttccggctgccattttgaaagtgggccaggaaatggagatgacttgctgtcttgcgctgccctccctgggagggcagccttccagaaaggggcgggacttccgtatgcgcgattcctgtgcgcgaagttcgggtccgtagtgggctaagggggagggtttcaaagggagcgcacttccgctgccctttctttcgccagccttacgggcccgaaccctcgtgtgaagggtg
ggtttgcaaggagacagacgagggcgaaattaagccaggcggcttccctttaaatcctcgcaaagcagaagggcccctcactctggcagcaggccttggccaaggggcctttagccctgacgacccggggaagagtctcccaaagcagaacgcccggtccggcgcccagaccaaacgcgggggaaccggaagggcgaggcctccacgtaagtccgcggtaaaagtggcagggagtggctgcctgcaaagaccccaagacggcttgaagaaggagtgggtggcgggtgggggttagggcgactaggcggggaaacagggagagggtcgggctccgcggggcagctggggccggggctcgccgacctgggcgggggcggggggcggggggggtgcggcccgggcggggccggtggggcgggaggcgtggccggcggggggagtgggggcggcttttcccggcacatgcgcaccgcagcgggtcgcgcgccctaaggagtggc
acaaaacccggcccgcctccctcccctccccaaggcgaccaccagtgtcctgggggtccacagggcctctccagctctgatccgagttcccggctgcagctggtttgggtctgtgggggcctcgcgcagggaagcggaggccccttctctaggctcctacatcctcctggcctgccccagcagagctagcggccctccgagacagctgggcctcgcagctcccagccgaggcctgtcgctgggagaaagaagaatgaatgaagggcggaaggggcggggaggggcggggcgcgccgcgccagctcgcggcgcccccaggccgggccgcagcggggcgtggcctctagaggcgtggccttgggcgtgggggcggggttttctggtgggggcggggccgcgcagggccgttcccgccgccggccgcccgcgccccgcccccgtgccgcagctcacaggccccgcctcggtccgcccctccgctcgctccccaagccgccgcg
tttgactagaagttgattcgggtgtttccggaaggggccgagtcaatccgccgagttggggcacggaaaacaaaaagggaaggctactaagatttttctggcgggggttatcattggcgtaactgcagggaccacctcccgggttgagggggctggatctccaggctgcggattaagcccctcccgtcggcgttaatttcaaactgcgcgaccgtttctcacctgccttgcgccaaggcagggggcgggaccctattccaagaggtagtaactagcaggactctagccttccgcaattcattgagcgcatttacggaagtaacgtcgggtactgtctctggccgcaagggtgggaggagtacgcatttggcgtaaggtggggcgtagagccttcccgccattggcggcggatagggcgtttacgcgacggcctgacgtagcggaagacgcgttagtgggggggaaggttctagaaaagcggcggcagcggctctagcggc
ggacttcgccctcctcttagattgtcagtctagtctagagctccttaaatccctcctgcccgagctccactctaccttacacagacaagagtgggactatcagccccagtctacagaggaggaaactgaggctcggcaaggctaaatcacttgcccaaagtccccaggcctgtctgaccccagagcccaggctcttgaccgactggatcttcggacttgacctttcggccagaacccacccctctgcgagaagcaaagcacacagtagtagcttcatgagttagtccagcaacagagggagggcatgggatccaaggtgtcgtctccacttcatgaatgagataaagtgcaggctgagggtctccttcgccccgccccagttccggtgccgatctccccttcacttccattggggcggttccccgggcctccaaacgcgaagccacgcccccacgcgcgtccgcctccgcgcggttctttctgacctcggcggcccccgt
gtttcaccatgttggccaggctgttctggaactcctgacctcaagtgatccacctgcctcggcctcccaaagtgctgggattacaggagagcgccacggcgcccagcttacaccagactactttttaaaatgtttttgtaaagtcagggtttcgccatgttgcccaggctgattttgaactcctgggctcaagcaatccttttgccttttgactcccaaagtcctgggattacaggtgtgaacccctgcagctggcctcaatgttaagatcttaaggggcacagCAACAATGGtgtcttgtctatctccctggcacctctcacagagtacagcttattaacagatgttccagaaactgttactgaacattcggcttgatgctgtgggcttgtctgcatcttgcaactgtcacctggctgagaaatttcttctataaataagcagtttctgtttcagatgtgatatgccctgatatttacaccctgtctcttaccccatcc
cgcccgcatcagcccctacccactcccggctcggggactttctcggaatcgcgcttcttcttccagcagcctcgaggccggccccgtccaggtctctttagctccgccccctggtgaggggcgtggcctcctcagggccggggcgtggcccaaccgggaactggggcgtcgaactccccttcccagtctggagccacccattccaggcggggcgggaggctgatcacgtgaccagcgagcggtctcaccctcctcatatgccagtaccacctcctccagtcccagaggggggatgtcttactccGAACAATGCagcaaaccctttgagtacggtttgcgtccacaaagcgtagggtgagaaccttgggagcgactgggcccgtctttgctccctcggtggggttttgtctcctggcttcccccaagtgcgaggcagttggtctcgcccagccgggtcctgggcgcggcggcggcagccgcgtcactggcgggcgggatcc
ggaggacagctgatatgtcacaggaccggggcactgggggactctgaaggccagatgaggaaggggcagatgtcttaggggtgaatcttccacctgggcatggcggggcttaggaaggggtccccaggatccagggaggggtaaaagcaggagaggggagggggcacccatgtctctgccctcccccactatcggcccccttcccccacccctgatgggaactaggaggccaaagtccgccccaaggtcaaaaaattgattgttttgcagggaggaggcagGAACAATGCtgtggagagattggcaggggagagcacagccccttgtgctctggcctggacccgggggccacgtctggaaggctggactgaggccaggactgtgcccccacccttgggggtggtgaggagcagccttggttcaggctgcctgccaggactgataaggggccctcctagggctcccacaaacggtttatcggtttatcgctgggggacagc
tcccaactactcgggaggctgcggccagaggtttgcttgaacccaggaggcagaggttgcagtgagccaagattgtgctactgcactccagcctgggtgacagaatgagactctgtctcaaaaaaataaacaaaatacataagtaattaaaaaaataaaataataataataatacttcttaacaagggcatgtctgtctttgtttatcactatataccagggcctaggccaaaatccggcatggaaGAACAATGCatattaacagtaatattttgttaattgaataactagatgattgctcccacggaggagtcatcttgtatcgccccagctgtgacataggcagcccctacactcgggggctgcccgcctctcaaatgcccatatatggacatgatgcagccacctggccatggtttgtgaggtcccagcccctttgccctcacaatgaccaacggccccctggcatctataacaggccgcagagctggcccctgact
agagagagagagagagagagagaatgagtgaatgtatgggaaataaatgaatcaatgcttggcacataggagctattagggaactgtttgctgctgttgccatcttaacagtaagctgtgtgcacagagatccaagcacggaagtcccttccacatggtggctgtggcacagcagtgagttggcaaggaagcttccaaatgacaatgtgcgtacccaccggcttggggagatgagggcttggattaggcaataaaacacctgccatctgtatggttcacctactgcaagagacagaggacatgctttacaggcaaggcaagggggtctctcgcccttccagccctgcagcttgggtgccagggccctgctagttgtgacccctggccctgtgctgccctcacagaggaggctgggcagggtggggactgggcggggccgcagagtcatagtgggcgccccctttatatacaagctcccggggagccttgcagaccagacc
aggaggtcgggcaggcgggatttggggtttcgcgtgttccggaccggacacttcgccatcttaacgagctaccgcccgggttaaggggcacccagggcaggtgcccggccgggggtggggtgtccgagccgccggtgcctggacgtggacccctgcaggaagggtccgcgcgggaagcgagctctccacgagtccatgacagcaggcccgcgggggcagggagcctgcgccaggcagtctttctagatcctggcccagcctggccgctttcgcgcccgtgctccttttcggggatcctagagcgacgcgcagagcggaccaaggCCATTGTGCgcgcgttctcgccgcctggcagctcgctggccacgcccctccgcttccaccctgccaccggcccccgccgccgcaaatgtcgcgagaccttcgtccatcctcccggcgtggtcccgctgcccacggcgtccagagcgcgcacgcaagccccgggagcgcgggacaga
tcagtccttggaggaatgcctgtttctctaacaataaaaaattaaagaagcgctcataaatgccaagtcctctcgcactatgcggagtacagaggacaacgaccacagccatccctgaaccccgcccacggcacagcgccggagccggggtctggggcgccgcttcctggggggtcccgactctcagccgcccccgcttcacccgggccgccaaggggctgggggaggcggcgctcggggtaaccgggggaCTATTGTTTcgctgggggcacttggggaactcatgggggctcaaaggaactaggagatcgggacctcgaaggggacttggggggttcggggctttcgggggcggtcgggggttcgcggacccgggaagctctgaggacccagaggccgggcgcgctccgcccgcggcgccgccccctccgtaactttcccagtctccgagggaagaggcggggtgtggggtgcggttaaaaggcgccacggcgggagac
gaaccaaaattaagtaccaatcatatgtcaggattcacctaggaaaactgtgagctgttgactggactgcttctctgaataagctggtattcccttttgtctctaattttaaaagctcccaggcagcaacctgaaatccacaatctctttggaataggatgggaaatattctgaaggcacagttaaacacgtataagtctcaagccttaaaaagagtcaaaataccaaaggcaagaaattgtggagctttgcccacagtgctgtgataacctgcaattgtctaacatattcagcatgtgcctatcagagttctagaacagagagacatcttgggattaatctgatttgggaaaagcctttaactgtagctaggagtcacctcagtgttcttcatgtaatcaagccttggagattttctgttgtggtttgctcttctgatgtacggttcccagaagtaggaaatggaaagatgaccttttacagacaactgtgaaaagaga
cttacgcaggaccccgatgataggtcgttgacggctgcagcaaaagccaaggccacctgccgctgctgcccatccccgccaatctgagaccccctagactggaccgcagaaaagcgtttctatgggaacccccccaccgagaatcacgtgacgcaatcggacgaccaatcgcttcttacctctgcccgcggtccagcttttggccctccctctcgcccccgcctccttcgcccagccccgccccttgcctgcggagagcccgcgcctgcgcgctgtgtcctgcgcgctccttccctcgcgcgcgctctccgtggaagagcaggggcagAAACAATAGcgccaagggagcgcgaacctgaggaggaagaaacggggctagcgcgcaggcccagaacggtccgagccgcggcagtcggcgacgcctcagagcggaagagggaagtgaatcaggcgccgggtagtgggttgctgggctgggcttgctgaggtagaggcagcgc
gaaagagtctaaagcagggatgatagtctgaccacactacttgtttcatatttgtttatggctgctttcacactacagtggcagagttgagtggttgtgatagagaccctttggcctacaaaactgaaattatttataatctagcccttgctgaagccgctctctaccctaatattgactgtttaacctgtatatgatagtgtgtactgtcgctgaagtgtgctgttggaccttacgctggtttgcaatgaggcagtcatatttaccttataaaaataAAACAATAGgtttgagtatttaaacactgatcatttgtattcttatagcaagactttgtcactcttggggttactccagaatcttaactttctcctgtaggtcagccttataatcagttggctatcttagcttcttccaaaggagaccatctgaccacaattttctactactgcagaagcattgctgtgaagttccctttcccagctgcctccactaatctg
tcaacatgctaagccgctcaaacaaaactgcccaacagcccgctggccgcctatttgcagcactgggccctgagccgcacattcccatttcgttgataaagaaactgaccagatagtttaagtggcctgctgcggaagacagggctggtgctgcaccggtcgctgcttccccagtccttttttggcctcctttctgacgcgacgcagaccccagttctggagagtctgtcactcgctccccgtggtgggagatcagaggcctggtgtccttgggagcggcgagcggtgctcggcgcaggatagaaagggagtgcgcgcAAACAATAGccagatccctgggaacccgcgccaccctcccgcccctgcccatccccggccgcgctgtcagtctccattagcgctaacaggctccagacggagcgggccgggcgctgggttaatgcaatcggcgcgttacctggggcgcaggctacattaccagcccggcccccgccaggcac
ggggggcctcgtggcccggccggcgccccgtccccttctgcatgtctgaggccaccggcaaccgccgccccactccagatttgcccccgccttgttttgaaagccccttatttataacttttatactttgtgcaggtcgcggcgcttcctgcctcatcctcggctgcatggggcgggggcgctgtttttaacgtgcccgtttgtactgatgtatgaacttgtcaataaacacaattgtttgttaaccctgggatgccggccagtggggcaggccgaagcgggcgctgccagtcgctccaccgcttcggtggcagaacccggtgtgtgtccaggggcaggacggggcggggtgctgggggtgtggcctgcggcgggtgcctctggaagggcggggcgagggtctgggggtgtggcctgcggcggggactctggggagggcggggcgagtgcttggggtgtggcctgcggcggggcgtcggggaaaggcggggtctcggccg
ttagcttgttatatgactgacttttctccagcagcttttgctgtttggatgtaagcaatgagaaagttcagctggagcatggtttagtccaagcaaggctgagattctttcaagcaaaaaaggagacattgagatcagagagttgaaaatgtttgtaaaagagtgatgaaaaggactgatcagggaatttaagtcaggtgagttgcaaaattattacaAAACAATAGaagcagaagagttgagtttttttaagtgttggggttaatagcgtggaggtcttaattaggtaagtgagagtaccataaattagctgggaaaaaaaggctagtgattgacaattgggaagcttgaaactgagatttcaactgatgacaaggttcagaatctgactgataccgaagtggttaagacgcaagagaggaacaaattgttggagatgaagaggtcagaggtctaagaggccaagtgttggtgttgcatgggtcacctacaagcatgct
gggtagctgcacagcccaggccgcgggaggttggctgctctcacctaacaggcctatgtggccctgacccctacctaggaagctggggacaatggccaaggcgcctcccctctctgtgcctgtctgtccaggtgcagcatagacacagcacccctggggccaagagcacccagccagggctgcccccatgggtgggcagggcagtaaatgaatgagggacaggttgggaggtggccagccccctccagcccatggagggcacggggcaggagagctgggctgagccaAAACAATAGcagggagcctggtctctgccttcctatcctggaggaaggtgaggctgaacctccttccctccctccctccctccccgcccccactgcacgcagggctggctgggctccagctggcctccgcatcaatatttcatcggcgtcaataggaggcatcggggacagccgctgcggcagcactcgagccagctcaagcccgcagctcgc
agcctggcttcccatacggcagtggctgggggagagtgatggagagaaaggctaagctaaggtcaaagaaagtggaggaaggctggcttgtcccgctggacttgacggcggagctgctgcaatctcgcgggctgggcccttAAACAATAGggacccgagtgcctgcggggaggcgggtgtggctcccccgggaggtgacagctggcggggcccgtaaggagctggtctgctccggctcccctctcgtagccggcgccctgggaccagcgcgtgagcacgtctcggaggagtccgatgcgctgggcagggccgggtggtcacccccgcccagcttccaggggtgactgtgcctctgacgtcagacggtttttgggtcattccctggcacggggactttattttcataacagcatgaagtgccgtggaactggaataggcgtgtcctctccctcgaccctccccctccttgtccctctgctcacccctcgctcgttccctcc
atttccaatctttgccaataagccacatatttgcccaagttagggtgcatccttcccatgaactttgactgtgacctttgactatggggtgacatcttatagctgtggtgttttgccaaccagcagctcttggtacacaaaatgtgctgctagcaggtgccccggccaaccttgtccttgacccacctgcctgttaagaaaagggtgttgtgttttgcaacagcagtaaaatgggtcaaggtttagtcagttggaagttgtgtcaaaactcactatggttggttgagggctcgaagtctcccagcattcattaacaactatctgttcaatgattatctccctggggcgtgttgcagtgagttggcccaaagcataactgaccctggccgtgatccagagacctgccccctgacgtcagtggcgagcctccctgggtgcagctgaggggcagggctattcttttccacagtatttaaagctgggaggttctgccaccaagc
aaagcccagtatgaaatgCTATTGTTTggggcagctcggatcttcccacgcccgcgcggcgcacaatctttggatcagcgccacgtggagaccttacccgcccgtacgatcaatcccttctgtggaacccagctcaaggaccctccagcccagacactagaaagcgaagagcagttggccgccagactgtccgtgccagagctctgcgaacttactccgttgaaagagcaacggggctgcgccacctcccggagagaacccccagccctccacggcagggcgagatggcgccaccgcgtgatactgcgcacgcccacagctcccgtcccgccctcgcgcctgcgggtacggacagcgcatgagcttatgttgagggcggagcccagaccagcccttcgtcctatcctgcccttccagcacctctcagccgtaacttaaactacacttcccagaagcctcctcagccagggacttccgttgtcgtcagcggaagcggtgac
ggcggatcatgaggtgaggagatcgagaccatcctggctaacacggtgaaaccccgtctctactgaaaatacaaaaaattagccgggcgtggtggcaggcgcctgtggtcccagctactccggaggcggaggcaggagactggtgtgaacccgggaggcagCTATTGTTTtgagccgagatcgtgccactgcactccagcctaggcgacacagtgagactccgtctcaaaaaaaaaaaaaaaaaaaagaataagcaaatcatgcaaatcatcctgttctaaactctgaaccgctgcttccaagaccgtccctgcccttgccctggccgcctctctccttgttaactgggctccattcattctttccatttctctaacacgtgccaggtggtctcatctcctggcctttgcccttgctgttccctgtcatcattcaggtctcacttgtcatttcctgaccatggtacttataaaagcagtgccgtctgccccatccatgtc
caccaaaatcaggtagtgctttccagatatcacatttacattttttcaaatacatatatttatttatttttcccttagtcaaacacattacagcatctattttatatcaggaacagataaaatatgtccatataaacagaagacattggcttttaattatttgtattcaatttttaagaaatgatcatctagggaaaatgttttaaaatcttttaaaatatctttttgttatactttaaaactgccttcagctgcctattggtaaataaggtctggatatcagtacatgacaacatatactaatgaattgaactgtgaattaggaatgaaaattgcctagaaatttttttatgagttattaggattaaagtaagaatCTATTGTTGtgggctgtgtaggcactaagattccgtggttgttggaggggttaaatttggatctactagtgcatatattttaccgaggattcataaaaacacgacagtggagcctgggtcaat
tgcttgaatttacacaaacattccaaggcaagtaggaatccgaatgagtagtttcacataaggctactcatttatttttgcagtccacatttaaaacaactacaagattaatttcattccatttttctggacttacacatcccaaaagcaagaaaaaaatgtcattttggaagtataataaatgctacttgtaaacaaggctagaaagggtggagaatgaaatgagatggggggtggggaaacaaaccctttagttacaatatcttagggaaatgaatctacaataagacaaatttcaaatcaagttgctccactatactgcataagcagtttagaatcttaGAACAATGAaaaaagaataaagcaaatgggaggaaaaaaaaggccgataaagtttctggctacaatacaagagacatatcattaccatatgatctaatgtgggtgtcagccggattgtgttcattgagggaaaccttattttttaactgtgctatgga
gtttagtttgcccccattgctggtaaactctgtgaggatggatattttggtctgttttgtttacagtcctgtcccagtgcctagtcagtatctagcacagtgggccttcagttgagactttttttgaaaaacggaacatctgcctatcgcaaggactactattattctgaaaatcaccttcttcattagaaagtaatatttatcattttattatagGAACAATGActtacttcttgtgacttcattctgcgtagagcacactcccatccttgaattaaatgacaaagcattttatattaactgacaatgactgatgccatgggcaaatcctatttctgtaaataactgaattttcttctggactgcgcatgaggggagaaagatgtctgcagtttcggtttcctggaaaatgaaacctatctcatttgttgcctgtgtcaaggggcagtgcttcagtcggggtggagctgcttaaaaggcctgggatcacaccctttggg
ctgggctcgcggggtcctgcgtcctccgcgggagtgttggcggcgggggtcgctctgcgcggggacactgggcagagggggcgtgcggcctctctaggaagctttctcggagccccagacactggcgaggcgccgcgccccctcttctggattccggcgcgccccctgaacccgggagctacgagcggagtcgcttctccctgcagccgtcctgggtctggcgcggacATACAATGGggccgaccccgagccgctgcagccggcgcccctgcggcttccaacccgcgctgctccgcccgcagcggaggccccgcacttcgcgcgctaggggtttgggttccggacgcccagcccggagccgagccgccagccgcccgcatcccgggccactagggcccgctgtcgcccctgcagccacgctcacgcggcggcgctgcgcaggcgcagaagcccggaaccttcccgcccagcttctgggcccggccggactgagttcgctg
ggagcagaagcgcgccagggacgttactgtaagctgcgtgcgcagaaaccaacgcgctgggtggcgggcgacgcgagccgccgcggacaccggcccggacagctggaccgtggcgcactaggcgcttcctaaatgattgcccggagtgactcgccgagaccccgtgtgtacacaagtgggacgaggggcgggcgcacagcggccaggaagtcggggcccagcgcacccctcagcggaccatcccgctccgtggggccggacaggaccccgggaccacgcgggagcgatgcaaggtccgttcccgctgcgcgcacttgcggcccgcagccccggccctgggagctgccacggctcccagggtgttctgcgccggtgcggccgcggcgactacgactcccagggtgctttgcgccggcgcgcccgcggcgactacgactcccagggtgccctgcgccccgtcagcctctccaggccccgcctcaggtcggccgcggactaca
tccgcaaatcactgcgtggagacgatgatcctgccagctcccttttggaaatcgtgaggatcagatcttggaccatgtataatatgatgcttctaatccaaaagaggaaaggcattgggagtcagctcctaagtaagctccagaattcctgctggtacttttccttccaggaagcaacttccttgatattttttttttacaggcataGTACAATAGactatattttgcagcattgtacactttttttccttttctagaaattctaaacctctgacattggtggagacattgagtacattttttcccatatccctacttttcagaaggattttctctgctcgttcacttaacattgctgatgcgtcagtcttttcttcctcatctctttcaggggctggagaggcagagggagacagaggagctggtactgcagagcggtcgtctgattggctggacggtcgtagctgggctataaaagagacccctacaggcttagcagg
ctttcgcccgccggagctcgaagcctcttgggcttgagcgggggctactgcgtctcgccggctgagaacaagtccctaagttggtgtggagggcgccgctaccttccttctcctcttcctcggaggcgaccgcagcagaaagacgccccgggaacccggctttgccagtgctgtgaaccagggtgtccaggcgctcaccggactcccgctgggCCATTGATAgccgaacgcccggcgcggagctggcccagcagcgaagggcccggagggagctgcctttccccgcccgcgcctctctcggccggggaccgcggggatccccggccacacgcgagcgcgctcccacactcacacacacactcgccctcaaacacaccagcccggagctgggttgcggagagggtgctccggcgcgctcagaggaccgggcagttgccgtccggagtggggcaggaagcggagctagggatcttggaggggagctcctagggcttggccgg
ctctattttatgcattaaagccttttaaatatttatcagtaacaatcaatctaagttgtataaatccgtactttattcaactctcagttttacttcaaagaatatgatcttcaactacagtatttaagaacgaaccatgtttgagtatgctgtagctttggggagaaagtgtgctaccttactatttacctttttttactctgtttttttcttcctggctatgatgcttactttttaccctttttctttaggtaaatgggccaccaAAACAATGCattgtcaattgtaaaaacttaactttatataacttgagaggtgctggaaagttgcacattgcttaagatcatttgaagtgtttctcacctgaaaaatgattgcttttggaattttatttcctttatttgttattgtagcacacaataattattatgctcacaagaactgtactcatatttatatgactttaactgtaggaccgtgtgtatgtacaacaaaataat
acgcgagccgggactcagtaaccccgggaaggaggtcaccacggggcagccccgcccccgcctgccgagtcctggtaggctgtagcgctggggaggcatctgcacgcccagcgttccagtgggtgcaaaaatgacgaagaggagtccccgcgccccaggatggagcttcccgtaccctctcttcgggGAACAAAGGgacttctccctcaagccccctcctcggctgggttctgcactgcccttgggacgccttggaattgggacttccaggtgttcccagccctcacccctctatgtacaggcaccgagatgtgtcccatagtgggttcttgcccacccgaccccccacccccgccgccctccgccacctttctctccaatcccagagagaccagcccggttcaggctgcttctccctccatctcagctcgctccagggaaggaggcgtggccacacgtacaagcccgcctataaaggtgcagtacttcaccctcaccct
cgtccgcggcggagcgtttgctcctgggacaggcggtgggaccggggcgtcgccggagacgcccccagcgaagttgggctctccaggtgtgggggtcccggggggtagcgacgtcgcggacccggcctgtgggatgggcggcccggagaagactgcgctcggccgtgttcatacttgtccgtgggcctgaggtccccggaggatgacctagcactgaaaagccccggccggcctccccagggtccccgaggacgaagttgaccctgaccgggccgtctcccagttctgaggcccgggtcccactggaactcgcgtctgagccgccgtcccggacccccggtgcccgccggtccgcagaccctgcaccgggcttggactcgcagccgggactgacgtgtagaacaatcgtttctgttggaagaagggtttttcccttccttttggggtttttgttgccttttttttttcttttttctttgtaaaattttggagaagggaag
gagttcccactgcgtgtcggccactggagatttcaaaggtttcttgtttaactcaagctaccaagtaggtgacgtggatagtcttgggacagaggagttgggggagttgaaattaggccctagtttctacataagtgacacggaaaccctctgcacgagttaagcgaagctacatctcaagtttattaatgcctcgggttcttgctgctggctctgggaagagtctgagcacgcacagcagactgatccccgacaaggtgacagggactaacctaacgccctcctcgttggtcctagtaaccacacagagcagaaacgcgggcgaaggcaggagttggagggggcgcccacgcggaggctgccggGTATTGTTCtgtgcaaaggcggcggggccatggagactgaactggagaagagcgggttctcggagttaaaagcgagagtgagtgggaccggaggggcggggcatcatatgggcggggctgaggcgaggccccggc
tcccggggagggggcgccgccactgccatcccgcagcctgcgctccccacaccccgccgcaggcgcagcggactggtggagtgatgtcgggagatcgatcgagaagaatctggaagaatccggttagacagggaagcgggcggggatgggagggagggaggaagggccaagggaggccgccggggagatcccgagtccgagggtcccaggagaagggggagggggcaggcagccagaaggaggcaagaaccaaaaaaaaaaaaagaaaaaaaaattccgaagcgcccgcagcactgagcccgaaccggctcagtcccgccgtctctagaaagttctgcaTCACAATGGctctgtctgcgctcccgctcctcccagcccctccctcgcggcggggcgggaccaatcgctccccgagccgctcctgacccacctaccccagctctcgcgccgcgtgcagaggtgctcaagcctcctcgcggtccgcagtcagtgccgccgcg
tttcagctgagatcattcgccagtaggcaactgtggtattaccaataagtttgtatcaccaataaaatattataatgcacctggctaaaaaccctggcgtgataacaccaaattcatgttattagaaggaattaaattttaaaaagcacaccgttccaggcacacagaaggagcccccgaacgtttgttttataaacgcaggttggttgctgaggctttgttttggagcctacgtttaggagaggaaatgattcaaaactgccccccaaaacctatatcctccaggagcactgaggttggggcgacctgctgccaactggtctggttttcccttttaacacacgcttcttgcccactatccggtccctgcggtcagtgggtgcagcaggggtcgcagtccaaacaaccaatcgcgacgcggctgcggggcgggggccacagcgctccgcctcccccctccaatccgccctcccaatcctcctaggccgctctctctcgca
aactacacttcaaaatgattcctctttttgtcctttaaaatttttattgaccaagacagatttcaaaatgttttctctaataccccaaagtgaaactttgattgaggttttcaggaaattccagggatcaagtatgtcacccggactttgTCATTGTTTtttcccaaagccttgaaatttccctacagtctaattgctgtttattgccacagaccttcatcctttttcttttgtaacattttccatcttaagaagggtcgtcccattcggccgaggagcgtgttgtctgagtagctgaatggaattactaccagtggaaactatgctgcaagagaggttgataaagcagctgtgaagcaaacctcagctgttttttccattctccccaagcaaagttaattagcatagggaaaatgactaaggtgttgacgtcacctctttccagtagaaacttacactttgtccctgtctgcctgcaagcatgcaggacttgactcagg
gaggaggggctggggacccagacttctgggtttgacgaacgggctggggccttgagtcctgggtctaggggaggaagtaggtggggtatctttcttgtcttctgggggattggagttagagtgcctgaaagctgcaaaagctagcagctgagcctccgggtccctgcaggatttttcaagctcagagggcagtctctacatccctgcaagggctgaggctggtgtactggactgcgtctcttccagagacacagactgcctgggcgaaccggtgctggatttggcactttccgaaccctgcgaccctcccaagttcctatggggcagctttgggggtgcgtttagcgccgccacggcaaagcaggaggtgggcgatagggggcgccggggatccaggccccgccctcgggggcggagcctctcctcccggactcctccccctctcgctctcctccctcttcccggctccagctccgccgccagctccagcctttgctccc
cctacaatttcattattaaaacaattccactgtaaaagaattagcttaggcctagacggaatgggcttcatgagctccttcccttccccctgcaaggtcacggtggccaccccgtgagccactgttgtcacggccaagcctttttccggccatctctcactatgaatcacttctgcagtgagtacagtatTAACAATCGcgggagggcctctcagatatgagtaggacctggattaaggtcaggttggaggagactcccatgggaaagagggactttctgaatctcagatccctcagccaagatgacctcaccacatgtcgtctctgtctatcagcaaatccttccatgtagcttgaccatgtctaggaaacacctttgataaaaatcagtggagattattgtctcagaggatccccgggcctccttaggcaaatgttatctaacgctctttaagcaaacagagcctgccctataaaatccggggctcgggcggcctctc
tccgggagagggagaagcaggggtggctcggcgggggctcggcgggggctcggcgggggctcggcgggggctcggcgggggctcggcgggggctcggcgggggcagcgcccgctgcagggaggagcgcgggggcccgggagcctgggcagcaccgcgagacgccacctccgcaaaacgcaaacgccaatcgccgggcgcctgcggtcccagctaccagggaggctgaggcggcaggatcgcgtgagctcggaggtccaccgcgctccagtctgggcgacagtgagaccccgtccccaaaacgaaggcgggcagagtctcctcagccgcgctcgggcgggcggcgccgcgacgccaggccggtcccgcgctctcgccccacgctccggagccgcccagccgcggtctctcagctccggccgcgctccagccccaacggccccgcgcccgtccgccgcaggtggtcgtgagggaggtgccacagctccggctgcccacgaca
gagtgcctactgcgagggcggatgcatgcttcgggacttctaatttcatccttcacgtctttagccgccgcctatggcaaggaaaggcctgccctcgcccctgcctccctcctcccttccccaccgcggctccgtcacgatcggcgcgggcgaccgggcctgggggagcccctccagccggctcctgccctcaggccccgggcgcttccctcgccccgactcccgggcccgaggtcccgggggcggccattcgcctcccaagcactcggcgctcagcccaacggggccgcctttgcagtcgcgtgggcagaacggggtcctcagggccgcggcgattctctagggcgggcggcgccacgacccgccgggagcgcggctcccaggagcccccgcgcgaccgggcctcggtggttgccgttgcaggtcacatggtcgccgtcTAACAATGAgtggccccgtcgcgcgtcacgtggccgccggcgcgggtcacgagaacaaac
gcacaaggagccctcagtcgccaggggcatcctccccctccccgcggcggtgccgtttatctggccaggggaggtccacccgggaggaggtgactttgcagcctccagccgctatcgcttcctgccttcatcttgggaacaggccgtgctgtgcgccagcccggggagcccaccgtctggggaggggggcgattaaaaggtcccaacctcctccccaggagaccaCTATTGTATgacggggccccgggtactaggctgggtgggggttgggcgcctgggccggtcgcagttgtctgggggccctggggctctctgcgtcgagagcgctcgaagacccgggattcctggcccgatcgcgggcggggggagaccccagctccaccccagctcccgccggctcggggaaggggcggcccctttaagagcgcgcggccccgcccgccccctccgggcaggatccgaattccagggaggcggggcggagacggcggcgaggagga
ctgggcaagatggtgagactccgtctttatgaaatattttaagaaaatcacgtacacctgtggtccccgctacaagggaggctgaggcggaaggattgcttgagcccaagaggttgaggctacagtaagccgtgatccagccactgcactccatccccggcaacacaacgagaccatgcgtcaggaaaaaaaaaaaaaaaccaagaaaataaaaaagaaaccacctaaaggcgtcctccgcgcgcccgcccctccgccatctttgcgtccgccccgAAACAAAGGgccacttccttcccagccagaagtttcgcgccaaattgttccgcacacaaaatggagcccggaaggaggcgaggtcatgcactttgcagccaatcatcttcggcagacagtccgggcggcggggctggagggctcagaacggtccaatcgctggccgcgaggctccggcgaaccaatgggagcgcagcggctgcggcgtccgaacaccgcctctt
ggttaagtcagtggccctctgcagacgcgcacgcagcaggagccacgccctggtccctgcccgggagtggcctggtctcccccagctctgattccctgaaggaccctgcacctcctcagccatcttctctgggcaccccctgagcccagcctgctggccacaggccccttcccgccaacttgtgggcctagctcatcatcaaactattttccactggcttcccccaatctctgccacagcacaattttggtggggaggtggagagggatgaaggagaataggaggtggagcttggactctggccgggggcggcggggtgagggggggcagcagctcgccactctgattggtcacctctgctccaaaactggcttcaaaattccacggactccgcccccagtggcccccagccctatcctgacttgcaattggctgaactttcagggggcggggctcacccggtccggtccagttaaaagggtgggagcgtccgggggccc
ccaaccccaggcccgtggctttgagcagcaggtcacttaacatctaacgtctttatgctgtttcctcatctgtgcgagagcagctatgtctacctggcaaggctgtagtgagagatcatatcagcataggaatggggctcagccccatgcacagaggacagttcttgtttcattcttttTCATTGTGCttctcttcctttcctggcagaatatggaggaaggaagcatcgctgccatctacagtggtcacggaaggcttcatggaagaggcgagccctgcctgggcctcaattttgggtgctggagggaagcaggggccaagagttattaatagtcttggcctgatgggcccagggaggctgaatgtgatacagacacccagcaccacggttggggagtacctgacaccggaaggggagggggccggggctacggggagtgccacctcccaaaatagccagagcagaagcctatataggtggccatcccacctccaggct
gacctcaaatgatccgcccgcctcagcctctcgaagtgctgggattacatgcctgagccactgtgtctggtccatactagcctctttgagtgctgaaaggttatctctgtaacttatttagtgagaaccctccatttgcccagggcattactgcctataatgtatgttcacatgtgctatctcctttggtcaataccacacactacaggtgaggaaactgagtctctgctgggacactgggtcaggaagcaggcagttaaggtcacctgtgcacagtggcagcacagggggacagccttctaggtagccagcctggcctgagggttctgtcacttttacctcccactcagtgttgtttctctttctttcccctccttttaagatccctccaggcccaggatctggggacaacgctggtggggagtgatctgggtgtctgtgcaggaaaccgctgcactgggtgagatgggcatgggagactgtgcctggctgaccagaga
cccaactccccccccccaccgaactgcccaactccccctccccaactgcccaactcccccacccccacaatcccctcccgccacaactgagggaggcggtgctgaaaaacagctgactccagcaatgctgctcacgtgaccactgcagctgcagctcccgttccactccttgtcctgggctaggtgggcactaccaggggctcctttggtaaggagtaccgggtaggcacccggtcctgccaatTAACAATAAgaacagctggggggacagcagacaggcacggtcggacagacttgacagatcaggcatcaggccctctgcgctggtcccgggctctttaagcaggaacgtgaatggcctcaagatgtctcacatggtcccactagccctcctcctccctttgttccctacctccaggagggctgctctgcccttccttcctctgttctttggccttatgttccccgccaccacagaccttcccccgccccacccctct
caagcccagagacgaacgacccccagtttgggcgttccggctaccgccggcgcgaccgcagttccaccatactcacccgtggacgccattttctctccttcctcctcgttctctCAATTGTGAtctccctctcgctttccctctaggcgccgcactgcgcaggcgcaaatctcgcaaccccgggcgcgaccatcgggccaggccacgggggtggggtcaggagggatgaaccaccgcttactcgttcttcgcgtccgcaactcttgtcccagtcctctctaaagagcgcccgacgtgacactcgggccaaaatagcatctaaggggccagagcgggggtgagcgggtctcagcgtgaaaccggagaggctctcagcacgagactaggctgtttggaatggttccgtccgctggctctagggacggtcgctgaagagtcggccctgcagggagacggagatcggcgggagggctgggggaagggacccggactagaacaac
gcgaagcaggtgaacgtcctcccgcggaacctgagctgccaagggctggggaggggaacagaagctggcgtcggctgcctccagaacctgtcaggagtcttttatgtggactatggaggtgaggtgtcggtcaaggaggtgggccctgactcggagcagtgagagagagcagaaaaccagtcaccgcaaaacggcttccaaagaaccaactggaaaactcaccggaaagcgtaggctgcccagacgccccgagggaccaaagctgaagggaggagccctcgtaagcagacaagagtgcgcgcgtcgagcttgcgcagccgcagtagaagccgcacgctcttcggcaggctgcgcaaccgcagtggaggcctcgtgtgcccggggtggggcacgaaactgggcggagctaggccccctcgcgcgctgacgcgactggtcgcggcggaagggtgtaagcacgcaggcgcgatggtggctcgggggggcagggaggcggggcc
gcacaaggctccccatcatcctattctatattacaaaagtcttcttgaggtaacacttgtaaaactctcgctaatgcatctggcatgtattatggactcataagtagcccttctgagtgatctagtgatgtgcagaaaatggcattcatgctgtgtgcaccagggggcactgtgaggtttagtctgaggcccctaatgagtccaagcccctagtaatgctcaagggcgaagagcctgactgttgcttcctatgaggccccttctagtgggtaaatctgaaaatgcacttggcccttcttctgatcttgagaaattactcagagaaggccCAATTGAACagggctcagacaagaaccaggacaaatgttttagggaatggagaacagatttgcatccactgctcaccagagccacctaacgacgacacaagaataaaggaagtagatttgcatgaagagacttcccttcctatgataagagaggcctggaggttcctcctt
tcctctgaatatctggggtggagacagaattgatataagaagccctcccaccctcgcccccaccccacccctggttgggaagggggaggcaggtagaagaggtattttgttgcctgagtgtcgcctgaaagtcccccattcaagcatctctcactgaggctatgcattgccagtcctcttggcggaagctccccttctggctttggggggtgtgggcaaagcatttcaggggttaatgtgacacccacagacctcagagagaatctgctttggactgaAGACAATGAcccacaagactcaacggagtccctctggcagctctgctctcccacctaggggctccctaacgctcaggccgcccctttgctcccggcctgccccggcccccgccattcccccgaccagcccctcctcccgcgggccgccagggattggcgggcggggggcgggccgggggcggggccgggcgcccttcatcccgcgtcgctgttgtcgctgtt
ctttctccagcctcggtctggccgcacttctgcctcctggaactctctccatgggtagcctcttctagtccacccgtcttcagcccctcatctcattcgtcagcactccactcccctgctgggctccagacatggacttctgtccctcaaggcacagctggactcatccctttccccaaacctgcccttcctccggcttcatttccatcaatacctccatcatcaacccttccgcgagacactcctggcccctcctctccctcatgcctcacaaccgaccagccggaggtctaggtcgatgacagctcctaaaaagctcctgaatgaataatgaatgaatgaacgcgagcaggctaggcgtggggccaggcggggtcgcgcccagaccgctcgcgaccatagagtccgccggaggccggaggtagaggggctggatgcgtggcggggagcgccgggctctcccggaagtctccctggacggaagtggaaacggaaacctt
agtcccagccacttgggagtgtgaggtgggaggattgctttagcatgggaggcggaagctgcagtgagccatgatcacaccatattatttttccccctgctagccacattgaaaaagtaaaaagaaacaacaggtgaacttaattcaaatatttctaccaccatagctacaaataaaaaaaactaattcaacaaatgtacttatttaatccaatatatcccaacaattattgcagcacataatcaatataaacattatatatatgaactatttgacactatttgacatttcttcttGATCTATTGgtgtatctgacatttagcgcacatttgatttgcactcacccactttgaggagctcaattgccgcttaagtccgtggctagtggctgccctaaagttcagcaccgccacggagctttgggtccacccggactgtaaaaaggaagcacttccgttagcatgacccggcctgaagtagcggcggaacggaagtcgctt
gcccctcaccccaaggctgggcaggcccccggagtccccctcggcccagacagaagctccctcaggagcgggggaggggaagggggcgcgcggtccggccccaggtgtggccgcggataatgagaccctggggatgggggcgcacctgcgccacggcgccccgcagagggtttcccaggagaccccctcgggctcccgccgcgccgtgggggtggggcagccctgctggccagagccCCATTCATAccgggcgggcggcggggatcgtgaccgcggctgcgtgcgtccgcgtccgggcgcttctgtgcggggtcctggcacgccggcgggggcgacccgggtgccggcccgtgcgggcgacacgcgcgtctctgcggggctgcgcggggtccggagcggctgggggctctctgccgggcgcggctgggcgcggggggcgctcccggccgggatgagctcaccgcagtcgcgccggggctgagcgccgagcggggcggcgg
gcttgaacccgggagacagaggttgcagtgagccgagatcgctccactgcactccagcctgggcgacagagcctctcaaaaaaaaaaaaaaaggtaaagaaagccatccaaaagtgagaaggaataacaaagttggtgtaactggctattttggaaaactgtcatacggataacgggctgtctaaccctataattacgagaaaggcccgagttttaagaaatgaattcgaaaatgaagaggaaggaactcttcctataagtgggagcttatatataagacgcttccttttaaaccgattgtacagtgtggtaggactagggtaggaaactggacggcatggagacttctgtgttaaaacacaagagaacccttaacgttaaaacctcaagcttccggagcatgtcggcgggagggacttaacagcggaacccaacattccccggtgaagttttccagccggagtcagggtcagaggcagcctttcctactgcgcaggctc
agacctgagcctatggggagtgggtgtcatgggcagagaagggggatctctgtccagcctgtaactagcttacttgctaaaaggacgagccgggacttggggagaggaaagggagaattcagtctcacggggccagaccgaattcttctccagagggcagttgctgcttttggctgattgggtttaccccgctgcctgcctccccatcacgtactccccccgcaacctcgctctctctctccttctcaCTACCATAGtcagctccggacctcgcctaccggtcagcccctctattcccagacagctaccgctactcccctggcgggtagggcggggtgtcggggatgtaaggtccgaggaagagggtgggggattcccctggtgggggtggacagacacgtcagcccccgcagcagcgtggaccgggggcgggagcgggggcgggtggaggcttaaataggcggctctggagccagagcccagtgcgggctgagaaggcg
gagacagggtcttactctgttgcccaggctggagcgcagtggtacgatttcggctaagtgcaacctcagcctcctgggttgaagcgattttcctgcttcagcctctcgaatagctgggactacaggcgtgcgccaccacgctcagctaatttttgtattttcagtagagtccgggtttcaccatgttggccaggctggtctccaactcttgacctcaagtgatccatccacctctgcctctcaaagtgctgggattacaggccggagccaccgcgcccggtccgacttttaggtttgtgaatgttttagatcagagtcctggggaagcttggtgcatgggcttgcatttgtgcgtccgtggctgTCTTTGTTTgagcctctcaggacgtgactggcctcagtttccagagtttctgggaggctgtgttttttgtcccggctccagaggtgtccggctctgggtgtgtactgggggatggggatggggtgcgtgggcgttc
cttcaccacggagccgcaagtaacgacacccaggctggacgctcccacagcgctccacaaaccccccaacaacagcagaggtactacagccatcctaactgtatcgcggagccccaaatcttcgaagaaaactcggcccctccccggaaccggaagctaatggcgaaaccacggagagaaggaagtgaagaagcccgagtctgatctttatggtttatttgactagagcggcctgagaaaccggctgagcctggttacttacgatactctcgctctgttccaggggctcagtgacagctgccttcctgagccgcttcggttacctttcgcacccacgagacgaaagcttccgagagcgggagagagaacaagaaatggcccgcccactcccggtgacagggagccggaaatgacgtagcacgttgacgcagcagcggcggcggtggcggcggaggggccgtgcggtgggtccgtactatcttttcccagtctcggttcga
gccctaggagcccggttccccacctgactcctgcgagaaacacgctctccagtcggaactttacctgtctgaagcccgccgctcctccagtgcgctaagcccccaccgaggaaaatggagtcgtcgaaccgagactgggaaaagatagtacggacccaccgcacggcccctccgccgccaccgccgccgctgctgcgtcaacgtgctacgtcatttccggctccctgtcaccgggagtgggcgggccatttcttgttctctctcccgctctcggaagctttcgtctcgtgggtgcgaaaggtaaccgaagcggctcaggaaggcagctgtcactgagcccctggaacagagcgagagtatcgtaagtaaccaggctcagccggtttctcaggccgctctagtcaaataaaccataaagatcagactcgggcttcttcacttccttctctccgtggtttcgccattagcttccggttccggggaggggccgagttttcttc
cctcttggggaaggccctgggccatactcaccctccaggatggcggggatgcagccgagctgcacgggcgtgggctgcttcaaacccagctgccgacattgttccacgagccacgatgacagcccgagctccgcgaagcctgccatccttgtggccgcttgtaggggccccttgtaggggcccgtgtgatccgcgcttccggcgcgcgccgacgacgtcacgagaaaaatcttcctgtttCAATTGACAgcctcctgcgtggtcccaccctctccagctccctcagcctattcccagcctcgaccgcatccttatcatgtttccccggatcccattggcttgcagaaacacactacaattcccgagatgctctccgtgacgcacttacgccttccgcccccttgcatattattgtggagcttcccattggcttacttcgccgccgctcggaaaaagtaaactacatttcctagcgtgcccgtgtcttgcttccggctgac
ctgctaaatgtttcagaattctcataatataaaacacaacatacacacacacgcgccccccagtttttttcatcgtaagccccgagggagccagacccagagggtccaccgacgtcccggatTAACAAAGAgacatctgcgcgccaggcgggcctcctgcgggagccggggcccattttctttcgaagctaacgaagctgctgcgcaggcctgttaattccctcagcagccagtgcgaggttaaacacgcgacctcgcaaccatggcttttgagaggaagctgaattcctggggtgcgccgtgcacagttcttcatttcctacgttggccctgcccagccgcctggacctggaggaaaacagagaacctggcccactcttcaatacttcgaccccagtggccgcgcctcgggcgctcgggggcgggctctgcacagcgacgtcacggcgcaccgtgcgctgggtcaaagttcagccccgcccccgcttccccctcgctgt
ttaaataagaaagaaaatgtgttaataaaacatcaagccaagagaatctagtggccacagacccacgaaggaacactgagttgtgcaagctacctaggtagaagggtggctaatcctttcagtttgaacaaatttaccttctctgagaccggactcagcgctcgccaagtcctctgctaacgcaggccccacaactaggagctaggggagcctatcccagcctttaactgcccgccgagagacctaccacaagccggtggttcagcgacccagcgcatccttttcctggccacgccctctttgtctacacccttcccatcccggccacgcccccacgccgccgcggcccccccactcccagcctagccacgcccctcccccgtcgcgccggcgcaccgtccgtccgaatggcctcgtgggcggagcttgcgtagcctcccggaccccggcgcacaccgccccccgccccccgcccctggccaccaagcgcctccgtggac
taggcagctgtggtggtatgtgcttgtggtcccagctactcaggaggctgagatgagaggatcacttgagcacaggagattcagtctgcagtgaggtgcaatcacaattgctccactgcactccagcctaggtgacagagcgagaccttccctcaccaaaaaaaaaaaaaaaaaaaaaaaaagtgagggagagagagagaacatgaattcacagataaaactataatgtaaattaggcacaacaaaaaggtatccaCGATTGACAagaccatagtaaaactgcagaacatcaaaggaaagatattaaaaagcaaccaatcaccacagtgaagctcagcagtcaacaagctctactcaggtagacagtctaatcaggtgcttagtacctaaacattaaggcctctaagtatatgaaaggacaaaacaaatctccaggaaagatgcatctataggaaacagaagaaaagcaaacagcataagaaaacgctaaaaaaaattac
aatttccaaagttctgggggtttataaacagcatatggtatgtcacatgactactgtgggattggaaaaagatcatgtaaatagagcactttgcacagaccctggcatgcagcaagtgctcaataaatgataggtgttgtttactaattggactgaatggtgaaaggcctgtgtgccccagggggagctggtgatcaggctTTTCAATACccagtatggccgtggctctcatcatagtgtgacatgctttgaatacccttagcggctccaaaagtcctcagcttgaagtgcatttttctgccagcaggcagcacacaaatgttcccgctgggcggagctgggagagaggggaaaatgaaactctgcagagtgcaggagctgggagagaggggaaaatgaaactgcagagtgcagaaatagaaactccgacagggattggctgcctagggtgagacgtgggaggatccacaagtgatgataaaaagccagccttcagccgg
agcaatttctgttcttccctggctccagcattaccaaagcacacagtaagaggactgacatcggcctccgacccagtgaggattactttcggggtggagggggaactgctaaacctcgaatctccgggactggccctggcgcgtttccagtcccagcagaaagggcaatccccatccagaccacactcctagtcctccttattcccacacagcccgtatcttgaccacccccagctccgccctctctcctcccacctccttttcccgctcccccgccccatttccttcttctccgcccacctcctcctgggtccctcccccggccatccgccctgccccggcccctgcaaccctgcctttcgctcttcttcctcctcccttccgtctgcgcccctcccgtggggccgtggcaaccccgtgcctcgcttgcccaatgagaacacggtttggggcggggcgcggccaggaccggagcggaagtggcgatcggagcggaagtg
ggagagggagaaaggaacacagagaccatggggaaagagaaacagtagacttaggcacagagaggcacagataaacaatgagataccaagagaccgacagagacacattgtcagagacaagcagaaggagtgtgctagtaagtgtgcacgtacgatggaaaatgaatgaagaatgaggacattccaccactctccaagttatcaagatgaagacccaagatggtggcattcactctgaaggtagcctggaaagtgggagAATCCATCGgcccactccctgtggttgactagagcccccagcccagtgcagcctaggggtgtaaggatcaagatccattcaataagagacccttcctcccaagctgtgagctgtgggtgccagttagtcccatttgtgaccttgggaacttagtgttcccagcaagaaagggggtggctggcttgtctccagttcttatatccaaggtgcagcagctgagcattccaaattcgggaaccac
ctccccgccatgctcgccggcgctcaagcctagtaccatggcaagcaaagatgcggagttaataaaacagaattatacggtttatcattctcaacactaaacctgcgcacccttttccgttaagtagttcctaaTACCTATTGacagccttccgcccggccccgccctcgcctggctccactctgctcctgcgctttgggaatcgaagctggggcgttctccaacccccccgcgctggaagccttcactattctcctccctgtgggtggagcgaagtttgggcacttgggtcctaccgttgttattagtctttactcgtaattgatactaaagaacaaaattaaatgggtttatttttggtgaaaagttaattctccttatgtttggatttgcccctcatgcaccaaatggtacagccccacatcagtcaggctgcctacccctgacgcctgcgacggagaggcgccttccgtgctgtcgtcatcacgtcggccggagct
aaaatgtttctccaaagcagctttttgcctaaggagacaaccccacccccaattccaataatgattaaacaccctagaaattgtccttataagccagcaagataactttagatttgaataattatcagttagacttcgggctgttgatcttggatttcagtggaagatcatactcttcatttagtaaatttacatacaaggtttggagtaccatgagcctcctactggaaaagtaaaaagagaggcataattcacagttcttacactgctggaaaggactccctcatttaagagatgaggaaacgggccaggtgcagtggctcatgcctgcTCCCAATGTactttgggaggtagaggcaggcagataggccaggtgtttgagatcagcctgagcaacatggtgaaatcccgtctctactaaaaatacaaaaactgcggcgcagcgccactcaggcgttgggtaacgctagacagatggactgtcacgtgacatgaagtgg
atttctgttggctcacactgatcccattagtaatttgaagccatctgacgctagtggtatattttatttatttatttattttttagagacgggtcccgctatgctgcccaggctggtctcgaaatcctgggctcagcgatctgctcgcctcggcctcccaaagtgctagggttacaggcgtgacccaccgcgccgtgaagtattagttAGACATTGTttgttttagtggtcgctaacagggtacatgctactgtgtatactgattccctcacttttccttgttcacaagttgttccttgttctagagttcaaaaactatcagtgagtggggacaacacgccgacggcttcctttcatccgccacagcgggctctggttccctccctggcgcctgcgcccacgatggtcgcgcgcgcgacacgcccgccctttccgcctgctcgccccgtgcatgacccgccccgcggcggagacgcgctcgctgcgtcatcagtgttttc
cgttagccaagatggtctcgatctcctgacctcgtgatctgcccgcctcagcctcccaaagtgctgggattacaggcgtgagccacctcgcccggcctgtctggcgtagttctaaccaggaacagagccagcggccagggccgcaccaggcctggccagggagcgccgcgcctgcgcactgcagactctgaagccgccgagccctccgccgaggtgggtggggaaactgcccgggcatccgggtccctcaccccgcccccgctgcatgaatgagaggcgcggcgcccgcccctcccccggcgggcccgcccctcgcgaggggccgccgggcgcagtcagccgccgccacctccgccgcgctctgtccggacggacgctcgccgcccgcagcctgccgcccgccgcagggcgctgacggtcccgcacgtctgccgctgccaccggcgcgcccgagtaagtgagcgagcgagggcgggagcgccgcggccgccgcccccggg
actgggccggctccaggatacgcgcagatctgtccggccggattctccctccctccctcccgtagagaagcaccacggggctaagagtctccgggatcttagctcctcaggcgactcctgccaagtccgcagttctcttcagccgcagctttcctgtcgtccccgcgcggtgctgaaccccatctgtctcaacggctcgggaaactcagtttccccaccgcagcttccagaaggtgtctgtagcgcacagcgccgcaaaaatgcctcaagcgaaaatcaggtcttcccctaaattcttttttggcgcttcaCCACCTTAGcttccgctcaaagaagcggcaagacgagaggggcggggcggagtgcagccaatcaaggagtttggccagacggaagccgagaggcttccggaagcggtcttgaggtctgggccggaaagcggaagcggcgtgcaacacgtgggggcggtgccggtcggagggctcctagtgcgccaggtt
cgcgcttcctacagtcctacgaaggggagtaaagcagaagactagcgcactctccctcaattgtcaccctccagctttttcccccgtgcccaaggctttcggtcacctcttcataaataataaaaaccagagtccagaacctgaataggcaaccgctgatcggtccagctcgcttccccgccagtgaaaagcaatcttatttcagcAGCCAATTCctatgtcttgcagtccgatttcggctgacacacccgtgccgctgtccccgcgccgggccctcgagtcctgtcacctcgggcagcctgcgcctggctctggggcctgggcctctcccctcctcctgcccgcggaccttgccgccccgcctccagcccgtgccacggcggccgccattggcgcgggcccatcccagaacggcgcccattggcccggtgcgaagccattcacccagcgcattccgccgcccgcaggcttgcggggaaacttccttattattgtgacgc
agagcctttctgcggccactgattcaacaaacggcatcacacgcccctcagcctctcatctcttcgaggccatctccacccccacccccacccccaccccaaggccattccaaggtcccattcaagaccactgcgcaggggtggcgccagaatgatcaaagtcatcatggggcactcatctttgtgtgggtcaagcactttgtggtgtcgtgtccctgttcccaaaccagggaccaggagtaggatgggggaggggcagggcgccgctCGATAGAAAagaggacgcggagtgggtgagggggccttgcgcacagggcaagaggtggccaggcagggcgggggaccggggagagcggaggatttcagatgagggacaggggaaggtggagaggggagggcaggccccgccagggggaggagccgcctcccgcgtccagctgtcggggctccctcccgtcgcggctccgctataaaacccaggccggcaggatcgctgcacc
gagcgagctcagaaaaccgagatgcatctgagacattgggcttcagagccccgcggggtagccagggaccccggtagcccctgaaacttgccctgggctctctgacgcctgcggccccgagcaatgggacaccttttctgcagtgatcacaacttattcggcggggaccgggaaacaggaatagcaaggcgacagcagacccgcacagaggcaggagaacgagattccgagactggattgcgatgcgccagcctggcacactctccgagatttaactgaaggcagcgccgtcaaccgcttCGTCAATATccctaaccccctcaggccggcccagagccataaagctctgttctctttacccaagatgctcgcccaatccaacggtccgaggccagcgctctgatctccacagaagatttttttccttgcagggagctggccgtttaaacagaaaaacaggggtttaaaaaaaaaaaaaaaaaaaaggaaatatacccacc
cccgccagggaggagacacgcccccacctgggcaggaaccaagcagagccgcgctccacccaggccggaaccaatgggagatgcgccacgacccaggccgagaaacgtgccgcttacccttcccccacgacctgcgccgcgtcgcgcgcggccgaatctcccgccaaagctgcccccgcccgccaaggcgcgacctatcagcgtcgcagaggcccgcggcggcccggccgcctcaatcccgcgggtgggggcaaccttttcctcaggcctctcctcagcccacggcgtccatctggctcccgagccgagggccgggcagtcgggcttcgcggctgcccgcggtcccgaggcctcgccctagccccagtcggctcgcgaggcgcgcgcagctgagtggacccctgcggcgtggcccgatggtctcgcccgacccggcgcgcgcgggaggccgaggggcggggcccggcgcccacataaaggcggttgggggcggggcgcgc
ttcatactgctttagacccctcactgcttcctaacataactttcactggcaagagacggagtcctgggtttcagttccagttgcctgcggtgggctgtgtgagtttgccaaagtcccctgccctctctgggtctcggttccctcgcctgtccacgtgaggttggaggagctgaacgccgacgtcatttttagctaagagggagcagggtccccgagtcgccggcccagggtctgcgcatccgaggccgcgcgccctttcccctcccccacggctcctccgggccccgcactctgcgccccggctgccgcccagcgccctacaccgccctcagggggccctcgcgCTAGACTTCcggccgggatgccagtgccccgcgccacgcgcgcctgctcccgcgccgcctgccctgcagcctgcccgcggcgcctttatacccagcgggctcggcgctcactaatgtttaactcggggccgaaacttgccagcggcgagtgactcc
aaagttattgtttccaggtttggaggtgggctggcggagggaggagaagacgcactaggttgcctttcagaaaaggggtccaggccttatcctgcctcccaggtggactcggcccgggatcccgagccccgccccctccaggccccgccccgccccgccctcgctggccgagactctgtgctactctcgcgcgctttgaaagtgcgcgagctccgaccgagacctgggccggcggttggtcggccgAGTCCATCGgctacgttacgtggggggaggtcagctcctatacagccacacttttttcaatcttcagcttttcaggcctaggtcctggttttattttagctttcagagcttctctgtaggcttgaatttccaggaggcagcccgagtccctggggagagggtcatcgtggctctcgtcggtgccttccacctctggacaggcaaccggtgggagaggacgccggtgggcggggggaggaggcggccctagcgcc
gaaagacctaattaagaggacaaaagacaagctacaggctggagacaatatatttaatccacgtatctatgaaaggattcatatctagaatatataaacaaccttaagaatctgacagtaaaaaaaaaaaatcagactaactggaccactcatacattgctgatggaaatgtaaagtggtacagccattttggtaaacatcattgctctctgacaaagatacggtgggtcccactgatgaactgtgctgccacagtaaatgtagccactatgcctatctccattctgaagatgtgtcacttcctgtttcagactcaaatcagccacagtggcaGTATTATTCgaaatcagaggtgaaatttaataatgaccactgcccattctcttcacttgtcccaagaggccattggaaatagtccaaagacccattgagggagatggacattatttcccagaagtaaatacagctcagcttgtactttggtacaactaatcgacctt
tccacctgtggcctgactgatatgcagtacaatattatcactaaattgctacagacagtgtgcttttcattgttgtcacagaaatgtatttggttagttatatttgttcatatctcatctgactttccagtcttccctcactttgtacagtcatatttgccgagtcaagtaaaagttataacatttaggacacaatgcccgacttactataattaccattattatcttaggatcattacaaaacagaattaccacttagctctcaggccctacctccttcagcctcagaaacgttaacgctaccttgcattgctgcttttagcaccgcccctaataagccccgcccctggggcttccgcggcggaagcctagcgtccgccccacccaccccgagcccgaggcggggctgtggatgtagccgctgattggctgactggggcgcagcttgacggcgtcgggctggagagccgcagtcccggctgcagcacctgggagaaggc
taagagcagtaacagttcctagaaactctctaaaatgcttagaaaaagatttattttaaattacctccccaataaaatgattggctggcttatcttcaccatcatgatagcatctgtaattaactgaaaaaaaataattatgccattaaaagaaaatcatccatgatcttgttctaacacctgccactctagtactatatctgtcacatggtactatgataaagttatctagaaataaaaaagCACTAGGTGgataattcaccaaattgtggagcttcagtattttaaatgtatattaaaattaaattattttaaagatcaaagaaaactttcgtcatactccgtatttgataaggaacaaataggaagtgtgatgactcaggtttgccctgaggggatgggccatcagttgcaaatcgtggaatttcctctgacataatgaaaagatgagggtgcataagttctctagtagggtgatgatataaaaagccaccggagca
ggaacaagctgtgaagctaaggtataggactcagcttgtagattctcctagaggaaacttttttttttttttttttgagaacagattatccagtaagcaggaggtaagagagatgggaAATTAGTCGgaatggattaatgacaatttcagagggaggagtaacccactgatttctctgtcttacaggtagaggggaagagattgaactttgctgacctttgatgtgaggcgctcagccagggccaaggggagagcctggcaagatttgcagcctgaagccatgggccagggggccatggtgacctgagacaagtggactctgtatagttgccccctgcttccccttctacctcccctaccctatgctaaggggactcgtctccacctcgtaaaggaaactccccaagggaatccctgtcccctattttcctatccttctacccttccaagacagtcctagcctatagaactcctacctcccatcccctgaggtggtcccc
cccgcaaaagctggactgaaagaaggactttgtgacttgggatgtgacgggcacggagatggagtggggggtggtggcagcgcaaggtgtgcaggtgacagcaggtgtgtgcctccgacgtgggcgggggagacactcggagggtgcaggagggcgcagcgacggaaggcccggctccagggcttccttctcgtatgggcagcgcagaggaggcggccctcactcagtgtcctgatctcaggcgggggcactgtttgcatggggaggggcttcctgggcttcccatctctggcgggaagcgctcccCTTCTCTACctctacctaggggacacccccaaggcaggagcccgggccgacggagaggacttaacgacactatcggaccctctgggaaaagaggggagacgtcgtgacccaggccccgccccaccttgccgcctcgtgcccggcgctaagacccagcgggcgcgccgcccgcccggggcccggccctgtcccct
