# Supplementary material for: De-Novo Discovery of Differentially Abundant Transcription Factor Binding Sites Including Their Positional Preference
Source: PLoS Comput Biol. 2011 Feb 10;7(2):e1001070. doi: 10.1371/journal.pcbi.1001070 (PMC3037384; doi:10.1371/journal.pcbi.1001070)
Supplement: Dataset S1 — Benchmark data sets. (0.42 MB ZIP) [file pcbi.1001070.s001.zip › benchmark/MA0077.sites_hs.txt_e.txt_unif.txt]

cgtataatacagcagttgagtaggaaggtagttaagacccaggtgtttgatgggtgtgaaatagtagctcactgttgttttaatttgcatttcctaattgtagggaattgagcacttttctacatgtttattggctatttaggtttccattctacaaagtacctgtttatgtcctttacctattttcctattggattgttgtatattgatttgtaggaattatttatatagtcctgatactctttatatattttataagcatttttccaagtctgattttcaaacatagtcttcatagtgaaatttcttattcttaatgaaattaataattcatattacttaatgtttataatattaaattaattttataattcacttttgatgttctgaatttttaagttaatGAACAATGGtttctttctctatagggtatgaacgtgatttctgatgaaactggattggaataattttcatgatctttgtatatttatatatatata
aaccaaaagccacattttctaatctccagttaggcgtccaagaggaaaagtggcgcttgctggctgagggagcagcgtgtctgcaattacagccacgtcttgcctcctggtcttttcctcagtgtgggattgtctttttgttttttgcctggtctgagccggccccacagaaagaacagaccagacgagcttactgaggtaaaacgcaggggcggcggtgaggtctagggggtctactcagaacgaggcagagacaccagcgaaaagcgccgtatggcgaagctaactcaggcctgacaaaacacccaccctactctaccgcctctccggccaaggctgacgctacgggccagagggcggagccgtcacatcttcccgcgagaccagccacgcgacttcccagaaggccgcaggcaacatcttaatagcagccaggaagccggaccggagcggaagggtgggcggggcttgcccgcatatttagcggcacccgaggccac
cgcggtttcccaaaggtccttccaaaggtgacggccccggcacgagttcacaaaccacagctccgccccatcccctgcccggccccgcccttcccaggagctctgctccgccccgcccccgactccgctcggcccctcctcgcgccacgcccccgcccctcccgcgcgcgcagctccgccccgccctcgtgatcccgccccaacctcgtgctaagctcccttccgttccagccgccttcagcccCCATTGTTCcagttccgcccctttctcttccaactccgcctacgccccagagagggaaggccttgacacctacgctagagagacaggctccaatgaaaagagcgagggggcggagccgggaggaatcggtccaattctcggccgggaagtctctggccgggacggggcagggcgaacctgccagtgactggactcagcttctttgcgtaaccaatactggaaggcatttaaaggcacctctgccgccacagacctt
tggagttggattataactgcctgagcccgcccctcccgtccatctcgcgctttaaattcctccgcgacgtgagcctcggttaatcgtctttgaaaactctggcccctcctcccgtcagcacccccagactactggcgcccagctcagagttgcccagattgggagatctgcaaggtttcccgaaggaatgaatgaacgaatgactgaatggacgaatttgagtcctccgtgtgccatctctggtagctgccgcccacgttgggcctcggtttccccaactgcgcgcctacaccgtgacgccgacctcgctatcaggggtgccgtgaatgaggcgagcactacaaggcggggctccggccctaccaggcggggcgggcagtaccacggcgttcctcgggggcgggggagatgaggcggagccggggctcccccgctgcggcgccattggccgcgcccgccgccacccggcagtagttgcggaggtcagccccgcctacttc
actggtctactcagagactggatggaagctgggaagagaaagctgcttcccgcttcggggtgagggatggaggaagggagaacaagcagtagagaagaaaaagtttcagatcccacagccccggggggtcactcctgctggacctactccgaccccctagggccgggagtgaaggcgggacttgtgcggttaccagcggaaatgcctcggggtcagaagtcgcaggagagatagacagctgctgaaccaatgggaccagcggatggggcggatgttatctaccattggtgaacgttagaaacgaatagcagccaatgaatcaGAACAATGGggcggagcagtgacgtttattgcggagggggccgcttcgaatcggcggcggccagcttggtggcctgggccaatgaacggcctccaacgagcagggccttcaccaatcggcggcctccacgacggggctgggggagggtatataagccgagtaggcgacggtgaggtcg
aagagccccccacgcacccacagtggcccacaaccatgcttcccgggggctttgaagggtagaggagctgacatcctccttgcccagaccctggaaaggattaggaagcggacctgggcacgaatagagaaagaagcccagcaaattcctcttgcaccagctctgggaggaagctcagctgcagttctacgtagaagaaaagaggcggcaaagtaggcgcgcgggctccagtgacaaaggtctcccaggcagccgcggcccctgccccaccgctgagtggcgtgcgtgcaggcccaccctctccgcctttcccgacaccccaaagtagcgctgcgagcagctgcgtctccctcccggggctcgcgcgcccagaaccctccggtctcaaggaagcaggtgacagccgccgcccacccccttcccctccccgccgctgctctctggctcgccaccgcccaactccccctgcccccaccctggattttttttccccttctctc
aggctggtctcaaactcctgaccttaagtgattcgcccactgtggcctcccaaagtgctgggattacaggcgtgagctaccgcccccagcccctcccatcccacttctgtccagccccctagccctactttctttctgggatccaggagtccagatccccagccccctctccagattacattcatccaggcacaggaaaggacagggtcaggaaaggaggactctgggcggcagcctccacattccccttccacgcttggcccccagaatggaggagggtgtctgtattactgggcgaggtgtcctcccttcctggggactgtggggggtggtcaaaagacctctatgccccacctccttcctccctctgccctgctgtgcctggggcagggggagaacagcccacctcgtgacGAACAATGGgcccagcccgccctatccctgggggagggggcgggacagggggagccctataattggacaagtctgggatccttgag
acagggaagtaacaagtgcctttttttttttttttaatagttaagggacctgagactgggggtggggggcaatgtcatctgccccaggccacacaagtgtaagatcagGAACAATGGtctgccaaggtttcagttcaatgtccgtgcccctcttttgctctcttcccaaggtacagaggcggaacggcgcggtgccctcgggtcccaagagagaagggcgccaagctcagagccagttctgtggaagggtaggggaaggcctgaccccgggggcaatgtggtggcgggacagtcgtatacaccttcaggagaaccacctcaggctgacaggcagtgcggagggccccaagagcgccttagggttgcctgctccagagagcgggactcctgcgctgcagccgggatactgggcgccgccgtgcgcccaccccctgccagtggttcgctccgaacacccctcgtcgggcggcgggtactgcggcccgccccacttccggttg
gtggtaagataggaatgggttgccatttgcagtatttgttgggtgtgtgcaactctgcatactgctaaggcaagtccagcctccgtctcacaccaacaggcagatttccccaccacggcccttaccatcttgtgctctaaccccagattttcagtctactcttgctaaccatcaattcttcaagggcaagagccatgtctctcatatccctggatctggcttgctaaataattattcatgattttatctgagtagaaaaagagccaagaactgagaaaaggagacattcttggttctcagtcactgaggagcttctgcagtaccagcctttctgctagctgcagccacagcttcaacagctccacctccttgttctttattcttgctttcaccttgttactcagcagcaggggtgtaaatgtgacagtgccatGAACAATGGaaccaaaccagataattttaataaaccaccttctataatgacacccatcaaaaccaga
agtggatacacccggggagcttttaaaattaagagacactcccaagcacaactctacagcatcagaatttgttttcttgacgatcacagacgatcaaggcagaattcttccatcagtggtgggcgtggggcgggactccactcggtctttctgtcctctaagtcttctaatttttttcccagtaatccgccctcccgttctccttctttggcccatccctcttctagtctttccctgctcccctgcaccaatctttctgcgtcccgtcccctcccattcccctaccccaccccaccccaccccaccccacgtttcccgcgtcccgcgcctctccggctttccgccccctcgcgtggcctcccgtggtggcggcacctccaccccctgcctctctcctgcccgccccgccccctcttccgctctacgtccctcctcacccatgcgcactctcttcaacccgctgcttccggcggcctaggcttacCCATTGTTCgcgccgg
ctggaagagccgatgaatactggggacgaggtgcaattagggaatcggtactatgaaattgcttgcgtctcagcagcaactccctatctctccgcgaacttaaaccaattcctaacctttctcaacctctgtgaacagctttttgcatggaaccaagacttcaaagaacttgcgcatcacaatctttttacgtgaaaatgtaaatacaagttagcatttgtgaagcgttatgtgccaaatgctttaatttttaaggctcacaacagccttatgaggtaggaactatcataagcagatccacactgctgatggaaaaattaagtttaagggaacgtaaggcgacggctctgaggcggaatcgccacttggagtcgggactcaactgctgagagcgcaagctccgtaactacgtaaccgtctcgggcatgcgcagaaaaacactgaagcaccttccctaggagctgtaagtaggtgggtgtggtgggagcctctgcaatccc
aagagaggagttctttgcacaggttgttaacacacaaagatcattccaaggaaccaacatctctctcattagaaccagacGAACAATGGaacaaaacaccccccacaaaaacaaacaaaaacaaaaataagccttttagtgcctttataggatacactaaaatctcttctgggaagcactgaatttaaacttaaactacattacggcaggattttaatgccatttcccataaatgatggctgctacaaaagcatctgaaaaatgtggaaaaacctacgtgggaagtttttttttttgtttttttttttcccaaatccagattctccatgtgcaaagggctgctgggttgctgtaattaagtatctgttcaagttcatatgatataaataaaccctcagttttcaaagtggctataaatttgaatgctaaattttattcaaaattgaagtcagtttgcacttcagggagtaattttttaaatgaaatacaggagtgcaaga
agtgactgcctggccactccatgccctccaagagctccttctgcaggagcgtacagaacccagggccctggcacccgtgcagaccctggcccaccccacctgggcgctcagtgcccaagagatgtccacacctaggatgtcccgcggtgggtggggggcccgagagacgggcaggccgggggcaggcctggccatgcggggccgaaccgggcactgcccagcgtggggcgcgggggccacggcgcgcgcccccagcccccgggcccagcaccccaaggcggccaacgccaaaactctccctcctcctcttcctcaatctcgctctcgctctttttttttttGAACAATGGaggggagagggggtaaaaaaatgctgcactgtgcggcgaagccggtgagtgagcggcgcggggccaatcagcgtgcgccgttccgaaagttgccttttatggctcgagcggccgcggcggcgccctataaaacccagcggcgcgacgcgc
tgctggtggcagccctggaagatgagaagccgctgttgctcccctgccgccctggcccagctgtcaggacccctcagcagagggcagggcgccaagccttcccactgcatgtggcttattgtccccaaggctggcagggctgcggaggaccgaatccacagaccatccagggagcacccacaccccagaaagggggaggggtgggctggcgtcacttagtcttcccctgccccctacccttcagcgcctgccGAACAATGGctccctatttggccatccccctgactgccccctccccttccttacatggtctgggggctccctggctgatcctctcccctgcccttggctccatgaatggcctcggcagtcctagcgggtgcgaaggggaccaaataaggcaaggtggcagaccgggccccccacccctgcccccggctgctccaactgaccctgtccatcagcgttctataaagcggccctcctggagccagccaccc
gcttcagctcccgctggcaaaaagagaaagtcgagcccgccttcctgcccaacaaaaaacaacaacatgacaacaagaaccccggagggagtggaatgagtgacgtcacagccgcgctctgaggctgacaaaggagggggcgcgcccctcccgctctgcgcccgcgcggccccggagagggggcgcctgaagcgccgggtagggaagtcagccgacttgaaacttttcctcttaaagaaaaaaaaaaaaaagttgtgcgcggctcacagtggggttttttttttccgccttcttttctcgtctcccctcccccttcttccttttgaaagtttcttctcctccccctgccccccctccccgcctgaccgcatggctgattcaactccagtgtcaatcaacttctttttcctcctcttcctcatttaaataagtttaaagctcctcctccccccggcccaccaaatctgaactttataaattgggctttgcgcgccccagcc
gtgtttgccaagactaaatcactactgcatagttagtatataattggtgctaaatgtttttttctcacttttttttttggtgctaaatgttttaaggtgagaaagtaacGAACAATGGtgtaatgagatgtaatggtgggatctccgtgaaacgacaaattcattttggagaaagctttttaaaaaacgcaaaccacaaacctctgccatttgtcagcttgaagtctacggaactgcaagcaaaataaagattggtgaaactttgcttctgactgacccctacagtcccaaatattttcttggcctttacaaagcccgcaggcatcgtcacatgcagtcctgaaaagccttttctctatacttcacacagcccagaccagcccacgtggattcctcgcccggctgcttccgcttccattttgtcccctcctatttctcattcggcgcctcagaatgacgtctgaaatgagcgccgacgctgcccaaacaggagcctgcgc
gctgaggcacgagaatcgcttgagcccgtgaagtcgaggctgcagtgagcccagatcgagccactgcattccagcctgggcgaaagagaaagaccgtgtctcaaaacaaacaaacaaaagctactcttagcacgtgttagagtatctcgcgggcggaagtgggaaacgagtgctgcacacagagtaggcatctttatatgttaacagacactgatacccagctaaagcggctgaacacatttactctctggcagtgtttaaaagtatctgtttttctcatattgttttattttaattttttctggatcaagcaacctgatctttttcctcataacttCCATTGTTCcccgtgacagcaaaaccggcagaagctcggcgacctcccaccccgagtctgcaggtagtgcccccggactacattttccagaaggcactgcgggcacgcttcctgcctggtcggcctgaagggaagggccaatccctgagtatctcgggaagga
cgcgctctcGAACAATGGtcggttactttgcccagcacaaaggacgacgcgaataccaacagactggacgagtcggtgactacagtttgcattaagaggcggcgccttttgggtttcggagggttccactggaacccacgagggtcaggaacaccgacgcgcggattccgcccaccagacagcctggggaagcgagcctgaaggcgcggcgcagctagagagaagaacctcggcagacatgccgcccagaggcagctaaggggcccgtgggcagggcctgcgctccggctgcgatgcaggccggctagaggccggcgccgaggacccggcgcgcggcggccccgccccctcggctcccctcgccccgccccctaggcccgccccttcccgggccgcgcacccgcgcgccccgcccgcgggcggaagctggagcgaggctgaacgcctgacgtcaaggcgacatcgccaaacctcgcccagattcaggcgtgtaaaccagc
aagcccgggagtttgaagctgcagtgagctgtgatcacgccactgcactccagcctgtgtgtcagagcaagaccctatcaaaaaaaaaaattcgtagaagtctaagccctttttttctagtaacccaaaccgcgtgagttcctaagttctttttgttatttctcttctcttgaaacttaaAAACAATGGtgagctctgaagataaaggaggaaaaggggtggcattaccgatagcgactaagcgacaggtagctgagaaactgagctctgactggaaaaaagggggaaacccgcacccccaagaggccctaacgcgcagagcagcaagaccctccggggcgccgcgggagcgcgcagcgcggcgggtaaactacaactcccagcgtgccgcgcgcccggcgttgcgccgcgcccgctgattggcagccgcggatatttgaaaggagggtctggcgcggaaaacgaaggttacattttggatcctcgcggagtactggtca
agagctggcaagatcggtatgatagggggagcaatgccagagcgctagggatcccaactgaggggctgctctctccgatgtagaaaggagtctataagacgggtcatagggggttcctgtggaatcagcctgaggcctgaggtgggacctccataggacaccgccagcagggaggcgcggggcccaggcgggccaggtacgagcctggagcgcgccggatggcagcagcgggctccAAACAATGGccggcggctccatcgcagcatcccccgctcagggcgtgtccgtcccggggggccaggggcgggggccctggaaggagcgggagttcaagccgagcagggacggggctaggggtcggggggtgggggcagaaagctgaagctgacacccgtgcatccggacaccgcacgagcatcgcctgtgacagcgccccgggtccggtggagggcagcggggggaggagggaaggaggaggagaaggaggaggaggcgggagc
cttcttcaaactcttgtgaacaggcggtgtctctgcgggttggaagggtaagagtccctgagatttaagggaaaggattcacttctctggggaaatcaggcagtggggaaagaagtcctcactcccaccctcctggtgctgctcacagagaggaggcaagacccccatacatgagagccctcctccttcccccaatcctgggggaaaaaagagcagcagctagaaaaaaatacaattaccccttcccagccaccaccctcgcccatcccaccgcccaccccaccccaaccctctctctcctcctttgctcgtgctgtggtatggagagaaggggagtgacgagagaaaaacgaatacaaatctgcaattgattttcataatgtttctgcggtgtttgcaaaccaatcgcctgaacgtccccgatcttacctaagagagaacccctcctacgAAACAATGGtgctccgaactgatatatgacaatatctactttggatcac
ccacagctttgactcattacgtggcgtttccttggagacaagaaagcttttcgccatgttttataggggcaaaaccacttccggcctcagtgtggaggtgtaaatcttgtgggagccacgaaatgggtcattttaaagatgtggtcacggtgttcttacaagaaatcttattttcctttggtccttgtgaagatgctgtgatcacaaaggcagcccctggagcttctccgggcagaagaggaggtgggctggactgtcaaagaaagtggctggcttccgtgggcaatccgaggttcctagtggccctctgcagaaagctgaactcccagttcccccaggcctccgtcccgcggcggactcctaggcttcctccctccctgtcgccgccagcctctcgctctccccgtcttccgcccgcactctctgggcagggctgcggccaggacccgcccccgcgtcccgcccgaccctccgccaggggtcacttcccctgtccaggt
atatggttctcaatgatagtcaagattcggatgttaaagcccgccctcttttgcctggttggctggagcaacgaagtgatatttatatgaaccaatgggaaattcttagggaacgaggtagtagctcaatccccaacaccattggtccacattgtctactggcacgtctgcctgccaataagatggtggaacttcgccaatgggcagagccaacgtgcctttttcggaaaGAACAATAGcctctcttgacaacttgctttctgccgctattggctgttgcacaacagtgacggttcttttgtccaataagtcagcaagacggtccccagggggaaggtttactcaaccataggcccgtgcctagtttttattggctagtgtatccgagtggcggtgcagcaggccagtcgcgtgcggcgcgagtgctttgggcgcagcccccggggccggggcgggaggtcgctcgggtcgggtgtcgcctgagaaccggatgaggcggc
tactcccccgacttccactcccgtgcgggtgggggtctcgccccctCTATTGTTCctccgaaattgacagaagagaaacgctggggaggggcggtgttccgaagatgggatttcagggagaaaatctgagaccacttgcttaacttgagggtcctcctcgacccccaaaattgagcggagtacgagatggagaagtcgatggggaaagaaatcgcgccccttccgagaccctcctcagaattcccacagtgggagcgaactaggaagcaagggaggtccccttccccttcaccaacttgcccctcaggtgggggtgattcccagggtgcacccctgggctacaacattggggagaggagcgagatcctaagcttggagggtgcagagttgcccttttaagcgccctccaccccctcgcctggaggcgcacgcggcccctttaaggcgcggggcattgtgggtgcggggagtggaattttggaacgaaatgtaacgaagag
tcccgaagtggtgggactgcctggggtggtgtgggtgttgagccttcttactctagggacctggcacctggccccaggggcacagggatggtgcatctgcctagggatgcctcctcatgccagggggtgggggttagtaccatcggccctcaggatttgttgcatgaatgagtgaatgggtgaataaatgaaggggatctgatctatgaataagggtatatagactttggttgatgtaggacgccaaatgctggaatttcagagtcatcacacccaggggccctgcctctgagctcctctttgcatccaatctgctgaagaacatggctctagggaaacccagttgtagacctgagggccccggctcttcaatgagccatctccgtcccggggccttatatcagcaagtgacgcacacaggcaaatgccagggtgtggtttcctgtttaaatgtagcctcccccgctgcagaactgcagagcctgctgaattctggctga
aaggggctgtgactggctgctttctcaaccaatcagcaccgaactcatttgcatgggctgagaacaaatgttcgcgaactctagaaatgaatgacttaagtaagttccttagaatattatttttccGAACAATAGttaccacatgcgtcgttgtttatacagtaataggaacaagaaaaaagtcacctaagctcaccctcatcaattgtggagttcctttatatcccatcttctctccaaacacatacgcagcagtgttacagctcttttagaatttgtctagtaggctttctggctttttaccggaaagcccctcttatgatgtttgttgccaatgatagattgttttcactgtgcaaaaattatgggtagttttggtggtcttgatgcagttgtaagcttggggtatgaaggtttgggccacgcctgggcgcttccggctgcgccggatgctgtttcctttccgctcccaggggcgttgggaacggttgtaggacgtg
ttactacttctccacttcctgtcccaaactaccttgactgtctccagactggccccttccagcaccacaataaactacggcctccgatcttgtttcctgcccctagtcggggccgcttgggtggcagagcatcccagtcctgtgcctgctccccaccgcttcgttcacgaggcttgaatccatcactgggcgcggccatcttgcaacaataccggaagttgcgctaacgctcttaaataagaacagcgcggcttctaatcacaaatttccttccggctgccattttgaaagtgggccaggaaatggagatgacttgctgtcttgcgctgccctccctGAACAATAGgccttccagaaaggggcgggacttccgtatgcgcgattcctgtgcgcgaagttcgggtccgtagtgggctaagggggagggtttcaaagggagcgcacttccgctgccctttctttcgccagccttacgggcccgaaccctcgtgtgaagggtg
ggtttgcaaggagacagacgagggcgaaattaagccaggcggcttccctttaaatcctcgcaaagcagaagggcccctcactctggcagcaggccttggccaaggggcctttagccctgacgacccggggaagagtctcccaaagcagaacgcccggtccggcgcccagaccaaacgcgggggaaccggaagggcgaggcctccacgtaagtccgcggtaaaagtggcagggagtggctgcctgcaaagaccccaagacggcttgaagaaggagtgggtggcgggtgggggttagggcgactaggcggggaaacagggagagggtcgggctccgcggggcagctggggccggggctcgccgacctgggcgggggcggggggcggggggggtgcggcccgggcggggccggtggggcgggaggcgtggccggcggggggagtgggggcggcttttcccggcacatgcgcaccgcagcgggtcgcgcgccctaaggagtggc
acaaaacccggcccgcctccctcccctccccaaggcgaccaccagtgtcctgggggtccacagggcctctccagctctgatccgagttcccggctgcagctggtttgggtctgtgggggcctcgcgcagggaagcggaggccccttctctaggctcctacatcctcctggcctgccccagcagagctagcggccctccgagacagctgggcctcgcagctcccagccgaggcctgtcgctgggagaaagaagaatgaatgaagggcggaaggggcggggaggggcggggcgcgccgcgccagctcgcggcgcccccaggccgggccgcagcggggcgtggcctctagaggcgtggccttgggcgtgggggcggggttttctggtgggggcggggccgcgcagggccgttcccgccgccggccgcccgcgccccgcccccgtgccgcagctcacaggccccgcctcggtccgcccctccgctcgctccccaagccgccgcg
tttgactagaagttgattcgggtgtttccggaaggggccgagtcaatccgccgagttggggcacggaaaacaaaaagggaaggctactaagatttttctggcgggggttatcattggcgtaactgcagggaccacctcccgggttgagggggctggatctccaggctgcggattaagcccctcccgtcggcgttaatttcaaactgcgcgaccgtttctcacctgccttgcgccaaggcagggggcgggaccctattccaagaggtagtaactagcaggactctagccttccgcaattcattgagcgcatttacggaagtaacgtcgggtactgtctctggccgcaagggtgggaggagtacgcatttggcgtaaggtggggcgtagagccttcccgccattggcggcggatagggcgtttacgcgacggcctgacgtagcggaagacgcgttagtgggggggaaggttctagaaaagcggcggcagcggctctagcggc
ggacttcgccctcctcttagattgtcagtctagtctagagctccttaaatccctcctgcccgagctccactctaccttacacagacaagagtgggactatcagccccagtctacagaggaggaaactgaggctcggcaaggctaaatcacttgcccaaagtccccaggcctgtctgaccccagagcccaggctcttgaccgactggatcttcggacttgacctttcggccagaacccacccctctgcgagaagcaaagcacacagtagtagcttcatgagttagtccagcaacagagggagggcatgggatccaaggtgtcgtctccacttcatgaatgagataaagtgcaggctgagggtctccttcgccccgccccagttccggtgccgatctccccttcacttccattggggcggttccccgggcctccaaacgcgaagccacgcccccacgcgcgtccgcctccgcgcggttctttctgacctcggcggcccccgt
gtttcaccatgttggccaggctgttctggaactcctgacctcaagtgatccacctgcctcggcctcccaaagtgctgggattacaggagagcgccacggcgcccagcttacaccagactaCAACAATGGatgtttttgtaaagtcagggtttcgccatgttgcccaggctgattttgaactcctgggctcaagcaatccttttgccttttgactcccaaagtcctgggattacaggtgtgaacccctgcagctggcctcaatgttaagatcttaaggggcacagcacagaccttgtcttgtctatctccctggcacctctcacagagtacagcttattaacagatgttccagaaactgttactgaacattcggcttgatgctgtgggcttgtctgcatcttgcaactgtcacctggctgagaaatttcttctataaataagcagtttctgtttcagatgtgatatgccctgatatttacaccctgtctcttaccccatcc
cgcccgcatcagcccctacccactcccggctcggggactttctcggaatcgcgcttcttcttccagcagcGAACAATGCggccccgtccaggtctctttagctccgccccctggtgaggggcgtggcctcctcagggccggggcgtggcccaaccgggaactggggcgtcgaactccccttcccagtctggagccacccattccaggcggggcgggaggctgatcacgtgaccagcgagcggtctcaccctcctcatatgccagtaccacctcctccagtcccagaggggggatgtcttactcctttccgtgaagcaaaccctttgagtacggtttgcgtccacaaagcgtagggtgagaaccttgggagcgactgggcccgtctttgctccctcggtggggttttgtctcctggcttcccccaagtgcgaggcagttggtctcgcccagccgggtcctgggcgcggcggcggcagccgcgtcactggcgggcgggatcc
ggaggacagctgGAACAATGCaggaccggggcactgggggactctgaaggccagatgaggaaggggcagatgtcttaggggtgaatcttccacctgggcatggcggggcttaggaaggggtccccaggatccagggaggggtaaaagcaggagaggggagggggcacccatgtctctgccctcccccactatcggcccccttcccccacccctgatgggaactaggaggccaaagtccgccccaaggtcaaaaaattgattgttttgcagggaggaggcaggcgtggggctgtggagagattggcaggggagagcacagccccttgtgctctggcctggacccgggggccacgtctggaaggctggactgaggccaggactgtgcccccacccttgggggtggtgaggagcagccttggttcaggctgcctgccaggactgataaggggccctcctagggctcccacaaacggtttatcggtttatcgctgggggacagc
tcccaactactcgggaggctgcggccagaggtttgcttgaacccaggaggcagaggttgcagtgagccaagattgtgctactgcactccagcctGAACAATGCaatgagactctgtctcaaaaaaataaacaaaatacataagtaattaaaaaaataaaataataataataatacttcttaacaagggcatgtctgtctttgtttatcactatataccagggcctaggccaaaatccggcatggaacaggccaaaatattaacagtaatattttgttaattgaataactagatgattgctcccacggaggagtcatcttgtatcgccccagctgtgacataggcagcccctacactcgggggctgcccgcctctcaaatgcccatatatggacatgatgcagccacctggccatggtttgtgaggtcccagcccctttgccctcacaatgaccaacggccccctggcatctataacaggccgcagagctggcccctgact
agagagagagagagagagagagaatgagtgaatgtatgggaaataaatgaatcaatgcttggcacataggagctattagggaactgtttgctgctgttgccatcttaacagtaagctgtgtgcacagagatccaagcacggaagtcccttccacatggtggctgtggcacagcagtgagttggcaaggaagcttccaaatgacaatgtgcgtacccaccggcttggggagatgagggcttggattaggcaataaaacacctgccatctgtatggttcacctactgcaagagacagaggacatgctttacaggcaaggcaagggggtctctcgcccttccagccctgcagcttgggtgccagggccctgctagttgtgacccctggccctgtgctgccctcacagaggaggctgggcagggtggggactgggcggggccgcagagtcatagtgggcgccccctttatatacaagctcccggggagccttgcagaccagacc
aggaggtcgggcaggcgggatttggggtttcgcgtgttccggaccggacacttcgccatcttaacgagctaccgcccgggttaaggggcacccagggcaggtgcccggccgggggtggggtgtccgagccgccggtgcctggacgtggacccctgcaggaagggtccgcgcgggaagcgagctctccacgagtccatgacagcaggcccgcgggggcagggagcctgcgccaggcagtctttctagatcctggcccagcctggccgctttcgcgcccgtgctccttttcggggatcctagagcgacgcgcagagcggaccaagggttcccccagcgcgttctcgccgcctggcagctcgctggccacgcccCCATTGTGCcaccctgccaccggcccccgccgccgcaaatgtcgcgagaccttcgtccatcctcccggcgtggtcccgctgcccacggcgtccagagcgcgcacgcaagccccgggagcgcgggacaga
tcagtccttggaggaatgcctgtttctctaacaataaaaaattaaagaagcgctcataaatgccaagtcctctcgcactatgcggagtacagaggacaacgaccacagccatccctgaaccccgcccacggcacagcgccggagccggggtctggggcgccgcttcCTATTGTTTcccgactctcagccgcccccgcttcacccgggccgccaaggggctgggggaggcggcgctcggggtaaccgggggagactcagggcgctgggggcacttggggaactcatgggggctcaaaggaactaggagatcgggacctcgaaggggacttggggggttcggggctttcgggggcggtcgggggttcgcggacccgggaagctctgaggacccagaggccgggcgcgctccgcccgcggcgccgccccctccgtaactttcccagtctccgagggaagaggcggggtgtggggtgcggttaaaaggcgccacggcgggagac
gaaccaaaattaagtaccaatcatatgtcaggattcacctaggaaaactgtgagctgttgactggactgcttctctgaataagctggtattcccttttgtctctaattttaaaagctcccaggcagcaacctgaaatccacaatctctttggaataggatgggaaatattctgaaggcacagttaaacacgtataagtctcaagccttaaaaagagtcaaaataccaaaggcaagaaattgtggagctttgcccacagtgctgtgataacctgcaattgtctaacatattcagcatgtgcctatcagagttctagaacagagagacatcttgggattaatctgatttgggaaaagcctttaactgtagctaggagtcacctcagtgttcttcatgtaatcaagccttggagattttctgttgtggtttgctcttctgatgtacggttcccagaagtaggaaatggaaagatgaccttttacagacaactgtgaaaagaga
cttacgcaggaccccgatgataggtcgttgacggctgcagcaaaagccaaggccacctgccgctgctgcccatccccgccaatctgagaccccctagactggaccgcagaaaagcgtttctatgggaacccccccaccgagaatcacgtgacgcaatcggacgaccaatcgcttcttacctctgcccgcggtccagcttttggccctccctctcgcccccgcctccttcgcccagccccgccccttgcctgcggagagcccgcgcctgcgcgctgtgtcctgcgcgctccttccctcgcgcgcgctctccgtggaagagcaggggcagcgtAAACAATAGcaagggagcgcgaacctgaggaggaagaaacggggctagcgcgcaggcccagaacggtccgagccgcggcagtcggcgacgcctcagagcggaagagggaagtgaatcaggcgccgggtagtgggttgctgggctgggcttgctgaggtagaggcagcgc
gaaagagtctaaagcagggatgatagtctgaccacactacttgtttcatatttgtttatggctgctttcacactacagtggcagagttgagtggttgtgatagagaccctttggcctacaaaactgaaattatttataatAAACAATAGgctgaagccgctctctaccctaatattgactgtttaacctgtatatgatagtgtgtactgtcgctgaagtgtgctgttggaccttacgctggtttgcaatgaggcagtcatatttaccttataaaaatactccccattgtttgagtatttaaacactgatcatttgtattcttatagcaagactttgtcactcttggggttactccagaatcttaactttctcctgtaggtcagccttataatcagttggctatcttagcttcttccaaaggagaccatctgaccacaattttctactactgcagaagcattgctgtgaagttccctttcccagctgcctccactaatctg
tcaacatgctaagccgctcaaacaaaactgcccaacagcccgctggccgcctatttgcagcactgggccctgagccgcacattcccatttcgttgataaagaaactgaccagatagtttaagtggcctgctgcggaagacagggctggtgctgcaccggtcgctgcttccccagtccttttttggcctcctttctgaAAACAATAGgaccccagttctggagagtctgtcactcgctccccgtggtgggagatcagaggcctggtgtccttgggagcggcgagcggtgctcggcgcaggatagaaagggagtgcgcgcccgagtcccccagatccctgggaacccgcgccaccctcccgcccctgcccatccccggccgcgctgtcagtctccattagcgctaacaggctccagacggagcgggccgggcgctgggttaatgcaatcggcgcgttacctggggcgcaggctacattaccagcccggcccccgccaggcac
ggggggcctcgtggcccggccggcgccccgtccccttctgcatgtctgaggccaccggcaaccgccgccccactccagatttgcccccgccttgttttgaaagccccttatttataacttttatactttgtgcaggtcgcggcgcttcctgcctcatcctcggctgcatggggcgggggcgctgtttttaacgtgcccgtttgtactgatgtatgaacttgtcaataaacacaattgtttgttaaccctgggatgccggccagtggggcaggccgaagcgggcgctgccagtcgctccaccgcttcggtggcagaacccggtgtgtgtccaggggcaggacggggcggggtgctgggggtgtggcctgcggcgggtgcctctggaagggcggggcgagggtctgggggtgtggcctgcggcggggactctggggagggcggggcgagtgcttggggtgtggcctgcggcggggcgtcggggaaaggcggggtctcggccg
ttagcttgttatatgactgacttttctccagcagcttttgctgtttggatgtaagcaatgagaaagttcagctggagcatggtttagtccaagcaaggctgagattctttcaagcaaaaaaggagacattgagatcagagagttgaaaatgtttgtaaaagagtgatgaaaaggactgatcagggaatttaagtcaggtgagttgcaaaattatAAACAATAGgcagaagcagaagagttgagtttttttaagtgttggggttaatagcgtggaggtcttaattaggtaagtgagagtaccataaattagctgggaaaaaaaggctagtgattgacaattgggaagcttgaaactgagatttcaactgatgacaaggttcagaatctgactgataccgaagtggttaagacgcaagagaggaacaaattgttggagatgaagaggtcagaggtctaagaggccaagtgttggtgttgcatgggtcacctacaagcatgct
gggtagctgcacagcccaggccgcgggaggttggctgctctcacctaacaggcctatgtggccctgacccctacctaggaagctggggacaatggccaaggcgcctcccctctctgtgcctgtctgtccaggtgcagcatagacacagcacccctggggccaagagcacccagccagggctgcccccatgggtgggcagggcagtaaatgaatgagggacaggttgggaggtggccagccccctccagcccatggagggcacggggcaggagagctgggctgagccagcaggagcccagggagcctggtctctgccttcctatcctggaggaaggtgaggctgaacctccttccctccctccctccctccccgcccccactgcacgcagggctggctgggctccagctggcctccgcatcaatatttcatcggcgtcaataggaggcatcggggacagccgctgcgAAACAATAGgagccagctcaagcccgcagctcgc
agcctggcttcccatacggcagtggctgggggagagtgatggagagaaaggctaagctaaggtcaaagAAACAATAGgaaggctggcttgtcccgctggacttgacggcggagctgctgcaatctcgcgggctgggcccttgccccgggtggacccgagtgcctgcggggaggcgggtgtggctcccccgggaggtgacagctggcggggcccgtaaggagctggtctgctccggctcccctctcgtagccggcgccctgggaccagcgcgtgagcacgtctcggaggagtccgatgcgctgggcagggccgggtggtcacccccgcccagcttccaggggtgactgtgcctctgacgtcagacggtttttgggtcattccctggcacggggactttattttcataacagcatgaagtgccgtggaactggaataggcgtgtcctctccctcgaccctccccctccttgtccctctgctcacccctcgctcgttccctcc
atttccaatctttgccaataagccacatatttgcccaagttagggtgcatccttcccatgaactttgactgtgacctttgactatggggtgacatcttatagctgtggtgttttgccaaccagcagctcttggtacacaaaatgtgctgctagcaggtgccccggccaaccttgtccttgacccacctgcctgttaagaaaagggtgttgtgttttgcaacagcagtaaaatgggtcaaggtttagtcagttggaagttgtgtcaaaactcactatggttggttgagggctcgaagtctcccagcattcattaacaactatctgttcaatgattatctccctggggcgtgttgcagtgagttggcccaaagcataactgaccctggccgtgatccagagacctgccccctgacgtcagtggcgagcctccctgggtgcagctgaggggcagggctattcttttccacagtatttaaagctgggaggttctgccaccaagc
aaagcccagtatgaaatgtcaccttcaggggcagctcggatcttcccacgcccgcgcggcgcacaatctttggatcagcgccacgtggagaccttacccgcccgtacgatcaatcccttctgtggaacccagctcaaggaccctccagcccagacactagaaagcgaagagcagttggccgccagactgtccgtgccagagctctgcgaacttactccgttgaaagagcaacggggctgcgccacctcccggagagaacccccagccctccacggcagggcgagatggcgccaccgcgtgatactgcgcacgcccacagctcccgtcccgccctcgcgcctgcgggtacggacagcgcatgagcttatgttgagggcgCTATTGTTTccagcccttcgtcctatcctgcccttccagcacctctcagccgtaacttaaactacacttcccagaagcctcctcagccagggacttccgttgtcgtcagcggaagcggtgac
ggcggatcatgaggtgaggagatcgagaccatcctggctaacacgCTATTGTTTcgtctctactgaaaatacaaaaaattagccgggcgtggtggcaggcgcctgtggtcccagctactccggaggcggaggcaggagactggtgtgaacccgggaggcagagcttgcagtgagccgagatcgtgccactgcactccagcctaggcgacacagtgagactccgtctcaaaaaaaaaaaaaaaaaaaagaataagcaaatcatgcaaatcatcctgttctaaactctgaaccgctgcttccaagaccgtccctgcccttgccctggccgcctctctccttgttaactgggctccattcattctttccatttctctaacacgtgccaggtggtctcatctcctggcctttgcccttgctgttccctgtcatcattcaggtctcacttgtcatttcctgaccatggtacttataaaagcagtgccgtctgccccatccatgtc
caccaaaatcaggtagtgctttccagatatcacatttacattttttcaaatacatatatttatttatttttcccttagtcaaacacattacagcatctattttatatcaggaacagataaaatatgtccatataaacagaagacattggcttttaattatttgtattcaatttttaagaaatgatcatctagggaaaatgttttaaaatcttttaaaatatctttttgttatactttaaaactgccttcagctgcctattggtaCTATTGTTGtggatatcagtacatgacaacatatactaatgaattgaactgtgaattaggaatgaaaattgcctagaaatttttttatgagttattaggattaaagtaagaatttcctttgctgggctgtgtaggcactaagattccgtggttgttggaggggttaaatttggatctactagtgcatatattttaccgaggattcataaaaacacgacagtggagcctgggtcaat
tgcttgaatttacacaaacattccaaggcaagtaggaatccgaatgagtagtttcacataaggctactcatttatttttgcagtccacatttaaaacaactacaagattaatttcattccatttttctggacttacacatcccaaGAACAATGAaaaaatgtcattttggaagtataataaatgctacttgtaaacaaggctagaaagggtggagaatgaaatgagatggggggtggggaaacaaaccctttagttacaatatcttagggaaatgaatctacaataagacaaatttcaaatcaagttgctccactatactgcataagcagtttagaatcttaagcagatgcaaaaagaataaagcaaatgggaggaaaaaaaaggccgataaagtttctggctacaatacaagagacatatcattaccatatgatctaatgtgggtgtcagccggattgtgttcattgagggaaaccttattttttaactgtgctatgga
gtttagtttgcccccattgctggtaaactctgtgaggatggatattttggtctgttttgtttacagtcctgtcccagtgcctagtcagtatctagcacagtgggccttcagttgagactttttttgaaaaacggaacatctgcctatcgcaaggactactattattctgaaaatcaccttcttcattagaaagtaatatttatcGAACAATGAtagaactttgatcttacttcttgtgacttcattctgcgtagagcacactcccatccttgaattaaatgacaaagcattttatattaactgacaatgactgatgccatgggcaaatcctatttctgtaaataactgaattttcttctggactgcgcatgaggggagaaagatgtctgcagtttcggtttcctggaaaatgaaacctatctcatttgttgcctgtgtcaaggggcagtgcttcagtcggggtggagctgcttaaaaggcctgggatcacaccctttggg
ctgggctcgcggggtcctgcgtcctccgcgggagtgttggcggcgggggtcgctctgcgcggggacactgggcagagggggcgtgcggcctctctaggaagctttctcggagccccagacactggcgaggcgccgcgccccctcttctggattccggcgcgccccctgaacccgggagctacgagcggagtcgcttctccctgcagccgtcctgggtctggcgcggacgcaccccccggccgaccccgagccgctgcagccggcgcccctgcggcttccaacccgcgctgctccgcccgcagcggaggccccgcacttcgcgcgctaggggtttgggttccggacgcccagcccggagccgagccgccagccgcccgcatcccgggccactagggcccgctgtcgcccctgcagccacgctcacgcggcggcgctgcgcaATACAATGGgcccggaaccttcccgcccagcttctgggcccggccggactgagttcgctg
ggagcagaagcgcgccagggacgttactgtaagctgcgtgcgcagaaaccaacgcgctgggtggcgggcgacgcgagccgccgcggacaccggcccggacagctggaccgtggcgcactaggcgcttcctaaatgattgcccggagtgactcgccgagaccccgtgtgtacacaagtgggacgaggggcgggcgcacagcggccaggaagtcggggcccagcgcacccctcagcggaccatcccgctccgtggggccggacaggaccccgggaccacgcgggagcgatgcaaggtccgttcccgctgcgcgcacttgcggcccgcagccccggccctgggagctgccacggctcccagggtgttctgcgccggtgcggccgcggcgactacgactcccagggtgctttgcgccggcgcgcccgcggcgactacgactcccagggtgccctgcgccccgtcagcctctccaggccccgcctcaggtcggccgcggactaca
tccgcaaatcactgcgtggagacgatgatcctgccagctcccttttggaaatcgtgaggatcagatcttggaccatgtataatatgatgcttctaatccaaaagaggaaaggcattgggagtcagctcctaagtaagctccagaattcctgctggtacttttccttccaggaagcaacttccttgatattttttttttacaggcatatgaataaaaactatattttgcagcattgtacactttttttccttttctagaaattctaaacctctgacattggtggagacattgagtacattttttcccatatccctacttttcagaaggattttctctgctcgttcacttaacattgctgatgcgtcagtcttttcttcctcatctctttcaggggctggagaggcagagggagacagaggagctggtactgcagagcggtcgtctgattggctggacggtcgtagctgggctGTACAATAGacccctacaggcttagcagg
ctttcgcccgccggagctcgaagcctcttgggcttgagcgggggctactgcgtctcgccggctgagaacaagtccctaagttggtgtggagggcgccgctaccttccttctcctcttcctcggaggcgaccgcagcagaaagacgccccgggaacccggctttgccagtgctgtgaaccagggtgtccaggcgctcaccggactcccgctgggaagtggggagccgaacgcccggcgcggagctggcccagcagcgaagggcccggagggagctgcctttccccgCCATTGATActctcggccggggaccgcggggatccccggccacacgcgagcgcgctcccacactcacacacacactcgccctcaaacacaccagcccggagctgggttgcggagagggtgctccggcgcgctcagaggaccgggcagttgccgtccggagtggggcaggaagcggagctagggatcttggaggggagctcctagggcttggccgg
ctctattttatAAACAATGCccttttaaatatttatcagtaacaatcaatctaagttgtataaatccgtactttattcaactctcagttttacttcaaagaatatgatcttcaactacagtatttaagaacgaaccatgtttgagtatgctgtagctttggggagaaagtgtgctaccttactatttacctttttttactctgtttttttcttcctggctatgatgcttactttttaccctttttctttaggtaaatgggccaccatttatagccattgtcaattgtaaaaacttaactttatataacttgagaggtgctggaaagttgcacattgcttaagatcatttgaagtgtttctcacctgaaaaatgattgcttttggaattttatttcctttatttgttattgtagcacacaataattattatgctcacaagaactgtactcatatttatatgactttaactgtaggaccgtgtgtatgtacaacaaaataat
acgcgagccgggactcagtaaccccgggaaggaggtcaccacggggcagccccgcccccgcctgccgagtcctggtaggctgtagcgctggggaggcatctgcacgcccagcgttccagtgGAACAAAGGatgacgaagaggagtccccgcgccccaggatggagcttcccgtaccctctcttcgggctgtcctgggacttctccctcaagccccctcctcggctgggttctgcactgcccttgggacgccttggaattgggacttccaggtgttcccagccctcacccctctatgtacaggcaccgagatgtgtcccatagtgggttcttgcccacccgaccccccacccccgccgccctccgccacctttctctccaatcccagagagaccagcccggttcaggctgcttctccctccatctcagctcgctccagggaaggaggcgtggccacacgtacaagcccgcctataaaggtgcagtacttcaccctcaccct
cgtccgcggcggagcgtttgctcctgggacaggcggtgggaccggggcgtcgccggagacgcccccagcgaagttgggctctccaggtgtgggggtcccggggggtagcgacgtcgcggacccggcctgtgggatgggcggcccggagaagactgcgctcggccgtgttcatacttgtccgtgggcctgaggtccccggaggatgacctagcactgaaaagccccggccggcctccccagggtccccgaggacgaagttgaccctgaccgggccgtctcccagttctgaggcccgggtcccactggaactcgcgtctgagccgccgtcccggacccccggtgcccgccggtccgcagaccctgcaccgggcttggactcgcagccgggactgacgtgtagaacaatcgtttctgttggaagaagggtttttcccttccttttggggtttttgttgccttttttttttcttttttctttgtaaaattttggagaagggaag
gagttcccactgcgtgtcggccactggagatttcaaaggtttcttgtttaactcaagctaccaagtaggtgacgtggatagtcttgggacagaggagttgggggagttgaaattaggccctagtttctacataagtgacacggaaaccctctgcacgagttaagcgaagctacatctcaagtttattaatgcctcgggttcttgctgctggctctgggaagagtctgagcacgcacagcagactgatccccgacaaggtgacagggactaaccGTATTGTTCcctcgttggtcctagtaaccacacagagcagaaacgcgggcgaaggcaggagttggagggggcgcccacgcggaggctgccgggaagtgcaatgtgcaaaggcggcggggccatggagactgaactggagaagagcgggttctcggagttaaaagcgagagtgagtgggaccggaggggcggggcatcatatgggcggggctgaggcgaggccccggc
tcccggggagggggcgccgccactgccatcccgcagcctgcgctccccacaccccgccgcaggcgcagcggactggtggagtgatgtcgggagatcgatcgagaagaatctggaagaatccggttagacagggaagcgggcggggatgggagggagggaggaagggccaagggaggccgccggggagatcccgagtccgagggtcccaggagaagggggagggggcaggcagccagaaggaggcaagaaccaaaaaaaaaaaaagaaaaaaaaattccgaagcgcccgcagcactgagcccgaaccggctcagtcccgccgtctctagaaagttctgcaccccgccccctctgtctgcgctcccgctcctcccagcccctccctcgcggcggggcgggaccTCACAATGGccgagccgctcctgacccacctaccccagctctcgcgccgcgtgcagaggtgctcaagcctcctcgcggtccgcagtcagtgccgccgcg
tttcagctgagatcattcgccagtaggcaactgtggtattaccaataagtttgtatcaccaataaaatattataatgcacctggctaaaaaccctggcgtgataacaccaaattcatgttattagaaggaattaaattttaaaaagcacaccgttccaggcacacagaaggagcccccgaacgtttgttttataaacgcaggttggttgctgaggctttgttttggagcctacgtttaggagaggaaatgattcaaaactgccccccaaaacctatatcctccaggagcactgaggttggggcgacctgctgccaactggtctggttttcccttttaacacacgcttcttgcccactatccggtccctgcggtcagtgggtgcagcaggggtcgcagtccaaacaaccaatcgcgacgcggctgcggggcgggggccacagcgctccgcctcccccctccaatccgccctcccaatcctcctaggccgctctctctcgca
aactacacttcaaaatgattcctctttttgtcctttaaaatttttattgaccaagacagatttcaaaatgttttctctaataccccaaagtgaaactttgattgaggttttcaggaaattccagggatcaagtatgtcacccggactttggtttccaggtttcccaaagccttgaaatttccctacagtctaattgctgtttattgccacagaccttcatcctttttcttttgtaacattttccatcttaagaagggtcgtcccattcggccgaggagcgtgttgtctgagtagctgaatggaattactaccagtggaaactatgctgcaagagaggttgataaagcagctgtgaagcaaacctcagctgttttttccattctccccaagcaaagttaattagcatagggaaaatgactaaggtgttgacgtcacctctttccagtTCATTGTTTcactttgtccctgtctgcctgcaagcatgcaggacttgactcagg
gaggaggggctggggacccagacttctgggtttgacgaacgggctggggccttgagtcctgggtctaggggaggaagtaggtggggtatctttcttgtcttctgggggattggagttagagtgcctgaaagctgcaaaagctagcagctgagcctccgggtccctgcaggatttttcaagctcagagggcagtctctacatccctgcaagggctgaggctggtgtactggactgcgtctcttccagagacacagactgcctgggcgaaccggtgctggatttggcactttccgaaccctgcgaccctcccaagttcctatggggcagctttgggggtgcgtttagcgccgccacggcaaagcaggaggtgggcgatagggggcgccggggatccaggccccgccctcgggggcggagcctctcctcccggactcctccccctctcgctctcctccctcttcccggctccagctccgccgccagctccagcctttgctccc
cctacaatttcattattaaaacaattccactgtaaaagaattagcttaggcctagacggaatgggcttcatgagctccttcccttccccctgcaaggtcacggtggccaccccgtgagccactgttgtcacggccaagcctttttccggccatctctcactatgaatcacttctgcagtgagtacagtatttaccctggcgggagggcctctcagatatgagtaggaccTAACAATCGgtcaggttggaggagactcccatgggaaagagggactttctgaatctcagatccctcagccaagatgacctcaccacatgtcgtctctgtctatcagcaaatccttccatgtagcttgaccatgtctaggaaacacctttgataaaaatcagtggagattattgtctcagaggatccccgggcctccttaggcaaatgttatctaacgctctttaagcaaacagagcctgccctataaaatccggggctcgggcggcctctc
tccgggagagggagaagcaggggtggctcggcgggggctcggcgggggctcggcgggggctcggcgggggctcggcgggggctcggcgggggctcggcgggggcagcgcccgctgcagggaggagcgcgggggcccgggagcctgggcagcaccgcgagacgccacctccgcaaaacgcaaacgccaatcgccgggcgcctgcggtcccagctaccagggaggctgaggcggcaggatcgcgtgagctcggaggtccaccgcgctccagtctgggcgacagtgagaccccgtccccaaaacgaaggcgggcagagtctcctcagccgcgctcgggcgggcggcgccgcgacgccaggccggtcccgcgctctcgccccacgctccggagccgcccagccgcggtctctcagctccggccgcgctccagccccaacggccccgcgcccgtccgccgcaggtggtcgtgagggaggtgccacagctccggctgcccacgaca
gagtgcctactgcgagggcggatgcatgcttcgggacttctaatttcatccttcacgtctttagccgccgcctatggcaaggaaaggcctgccctcgcccctgcctccctcctcccttccccaccgcggctccgtcacgatcggcgcgggcgaccgggcctgggggagcccctccagccggctcctgccctcaggccccgggcgcttccctcgccccgactcccgggcccgaggtcccgggggcggccattcgcctcccaagcactcggcgctcagcccaacggggccgcctttgcagtcgcgtgggcagaacggggtcctcagggccgcggcgattctctagggcgggcggcgccacgacccgccgggagcgcggctcccaggagcccccgcgcgaccgggcctcggtggttgccgttgcaggtcacatggtcgccgtcgctcatcacgTAACAATGAcgcgcgtcacgtggccgccggcgcgggtcacgagaacaaac
gcacaaggagccctcagtcgccaggggcatcctccccctccccgcggcggtgccgtttatctggccaggggaggtccacccgggaggaggtgactttgcagcctccagccgctatcgcttcctgccttcatcttgggaacaggccgtgctgtgcgccagcccggggagcccaccgtctggggaggggggcgattaaaaggtcccaacctcctccccaggagaccaaagaggttggacggggccccgggtactaggctgggtgggggttgggcgcctgggccggtcgcagttgtctgggggccctggggctctctgcCTATTGTATgctcgaagacccgggattcctggcccgatcgcgggcggggggagaccccagctccaccccagctcccgccggctcggggaaggggcggcccctttaagagcgcgcggccccgcccgccccctccgggcaggatccgaattccagggaggcggggcggagacggcggcgaggagga
ctgggcaagatggtgagactccgtctttatgaaatattttaagaaaatcacgtacacctgtggtccccgctacaagggaggctgaggcggaaggattgcttgagcccaagaggttgaggctacagtaagccgtgatccagccactgcactccatccccggcaacacaacgagaccatgcgtcaggaaaaaaaaaaaaaaaccaagaaaataaaaaagaaaccacctaaaggcgtcctccgcgcgcccgcccctccgccatctttgcgtccgccccgtcctgcgccgccacttccttcccagccagaagtttcgcgccaaattgttccgcacacaaaatggagcccggaaggaggcgaggtcatgcactttgcagccaatcatcttcggcagacagtccgAAACAAAGGgctggagggctcagaacggtccaatcgctggccgcgaggctccggcgaaccaatgggagcgcagcggctgcggcgtccgaacaccgcctctt
ggttaagtcagtggccctctgcagacgcgcacgcagcaggagccacgccctggtccctgcccgggagtggcctggtctcccccagctctgattccctgaaggaccctgcacctcctcagccatcttctctgggcaccccctgagcccagcctgctggccacaggccccttcccgccaacttgtgggcctagctcatcatcaaactattttccactggcttcccccaatctctgccacagcacaattttggtggggaggtggagagggatgaaggagaataggaggtggagcttggactctggccgggggcggcggggtgagggggggcagcagctcgccactctgattggtcacctctgctccaaaactggcttcaaaattccacggactccgcccccagtggcccccagccctatcctgacttgcaattggctgaactttcagggggcggggctcacccggtccggtccagttaaaagggtgggagcgtccgggggccc
ccaaccccaggcccgtggctttgagcagcaggtcacttaacatctaacgtctttatgctgtttcctcatctgtgcgagagcagctatgtctacctggcaaggctgtagtgagagatcatatcagcataggaatggggctcagccccatgcacagaggacagttcttgtttcattcttttccttgctgtttctcttcctttcctggcagaatatggaggaaggaagcatcgctgccatctacagtggtcacggaaggcttcatggaagaggcgagccctgcctgggcctcaattttgggtgctggagggaagcaggggccaagagttattaatagtcttggcctgatgggcccagggaggctgaatgtgatacagacacccagcaccacggttggggagtacctgaTCATTGTGCgggagggggccggggctacggggagtgccacctcccaaaatagccagagcagaagcctatataggtggccatcccacctccaggct
gacctcaaatgatccgcccgcctcagcctctcgaagtgctgggattacatgcctgagccactgtgtctggtccatactagcctctttgagtgctgaaaggttatctctgtaacttatttagtgagaaccctccatttgcccagggcattactgcctataatgtatgttcacatgtgctatctcctttggtcaataccacacactacaggtgaggaaactgagtctctgctgggacactgggtcaggaagcaggcagttaaggtcacctgtgcacagtggcagcacagggggacagccttctaggtagccagcctggcctgagggttctgtcacttttacctcccactcagtgttgtttctctttctttcccctccttttaagatccctccaggcccaggatctggggacaacgctggtggggagtgatctgggtgtctgtgcaggaaaccgctgcactgggtgagatgggcatgggagactgtgcctggctgaccagaga
cccaactccccccccccaccgaactgcccaactccccctccccaactgcccaacTAACAATAAcccacaatcccctcccgccacaactgagggaggcggtgctgaaaaacagctgactccagcaatgctgctcacgtgaccactgcagctgcagctcccgttccactccttgtcctgggctaggtgggcactaccaggggctcctttggtaaggagtaccgggtaggcacccggtcctgccaatccaccactggaacagctggggggacagcagacaggcacggtcggacagacttgacagatcaggcatcaggccctctgcgctggtcccgggctctttaagcaggaacgtgaatggcctcaagatgtctcacatggtcccactagccctcctcctccctttgttccctacctccaggagggctgctctgcccttccttcctctgttctttggccttatgttccccgccaccacagaccttcccccgccccacccctct
caagcccagagacgaacgacccccagtttgggcgttccggctaccgccggcgcgaccgcagttccaccatactcacccgtggacgccattttctctccttcctcctcgttctctcaacgtccgtctccctctcgctttccctctaggcgccgcactgcgcaggcgcaaatctcgcaaccccgggcgcgaccatcgggccaggccacgggggtggggtcaggagggatgaaccaccgcttactcgttcttcgcgtccgcaactcttgtcccagtcctctctaaagagcgcccgacCAATTGTGAgggccaaaatagcatctaaggggccagagcgggggtgagcgggtctcagcgtgaaaccggagaggctctcagcacgagactaggctgtttggaatggttccgtccgctggctctagggacggtcgctgaagagtcggccctgcagggagacggagatcggcgggagggctgggggaagggacccggactagaacaac
gcgaagcaggtgaacgtcctcccgcggaacctgagctgccaagggctggggaggggaacagaagctggcgtcggctgcctccagaacctgtcaggagtcttttatgtggactatggaggtgaggtgtcggtcaaggaggtgggccctgactcggagcagtgagagagagcagaaaaccagtcaccgcaaaacggcttccaaagaaccaactggaaaactcaccggaaagcgtaggctgcccagacgccccgagggaccaaagctgaagggaggagccctcgtaagcagacaagagtgcgcgcgtcgagcttgcgcagccgcagtagaagccgcacgctcttcggcaggctgcgcaaccgcagtggaggcctcgtgtgcccggggtggggcacgaaactgggcggagctaggccccctcgcgcgctgacgcgactggtcgcggcggaagggtgtaagcacgcaggcgcgatggtggctcgggggggcagggaggcggggcc
gcacaaggctccccatcatcctattctatattacaaaagtcttcttgaggtaacacttgtaaaactctcgctaatgcatctggcatgtattatggactcataagtagcccttctgagtgatctagtgatgtgcagaaaatggcattcatgctgtgtgcaccagggggcactgtgaggtttagtctgaggcccctaatgagtccaagcccctagtaatgctcaagggcgaagagcctgactgttgcttcctatgaggccccttctagtgggtaaatctgaaaatgcacttggcccttcttctgatcttgagaaattactcagaCAATTGAACcaggctcagggctcagacaagaaccaggacaaatgttttagggaatggagaacagatttgcatccactgctcaccagagccacctaacgacgacacaagaataaaggaagtagatttgcatgaagagacttcccttcctatgataagagaggcctggaggttcctcctt
tcctctgaatatctggggtggagacagaattgatataagaagccctcccaccctcgcccccaccccacccctggtAGACAATGAggaggcaggtagaagaggtattttgttgcctgagtgtcgcctgaaagtcccccattcaagcatctctcactgaggctatgcattgccagtcctcttggcggaagctccccttctggctttggggggtgtgggcaaagcatttcaggggttaatgtgacacccacagacctcagagagaatctgctttggactgaagcattccccccacaagactcaacggagtccctctggcagctctgctctcccacctaggggctccctaacgctcaggccgcccctttgctcccggcctgccccggcccccgccattcccccgaccagcccctcctcccgcgggccgccagggattggcgggcggggggcgggccgggggcggggccgggcgcccttcatcccgcgtcgctgttgtcgctgtt
ctttctccagcctcggtctggccgcacttctgcctcctggaactctctccatgggtagcctcttctagtccacccgtcttcagcccctcatctcattcgtcagcactccactcccctgctgggctccagacatggacttctgtccctcaaggcacagctggactcatccctttccccaaacctgcccttcctccggcttcatttccatcaatacctccatcatcaacccttccgcgagacactcctggcccctcctctccctcatgcctcacaaccgaccagccggaggtctaggtcgatgacagctcctaaaaagctcctgaatgaataatgaatgaatgaacgcgagcaggctaggcgtggggccaggcggggtcgcgcccagaccgctcgcgaccatagagtccgccggaggccggaggtagaggggctggatgcgtggcggggagcgccgggctctcccggaagtctccctggacggaagtggaaacggaaacctt
agtcccagccacttgggagtgtgaggtgggaggattgctttagcatgggaggcggaagctgcagtgagccatgatcacaccatattatttttccccctgctagccacattgaaaaagtaaaaagaaacaacaggtgaacttaattcaaatatttctaccaccatagctacaaataaaaaaaactaattcaacaaatgtacttatttaatccaatatatcccaacaattattgcagcacataatcaatataaacattatatatatgaactatttgacactatttgacatttcttcttccacatccagtgtatctgacatttagcgcacatttgatttgcactcacccactttgaggagctcaattgccgcttaagtccgtggctagtggctgccctaaagttcagcaccgccacggagctttgggtccacccggactgtaaaaaggaagcacttccgttagcatgaGATCTATTGaagtagcggcggaacggaagtcgctt
gcccctcaccccaaggctgggcaggcccccggagtccccctcggcccagacagaagctccctcaggagcgggggaggggaagggggcgcgcggtccggccccaggtgtggccgcggataatgagaccctggggatgggggcgcacctgcgccacggcgccccgcagagggtttcccaggagaccccctcgggctcccgccgcgccgtgggggtggggcagccctgctggccagagccgggcacgggccgggcgggcggcggggatcgtgaccgcggctgcgtgcgtccgcgtccgggcgcttctgtgcggggtcctggcacgccggcgggggcgacccgggtgccggcccgtgcgggcgacacgcgcgtctctgcggggctgcgcggggtccggagcggctgggggctctctgccgggcgCCATTCATAgcggggggcgctcccggccgggatgagctcaccgcagtcgcgccggggctgagcgccgagcggggcggcgg
gcttgaacccgggagacagaggttgcagtgagccgagatcgctccactgcactccagcctgggcgacagagcctctcaaaaaaaaaaaaaaaggtaaagaaagccatccaaaagtgagaaggaataacaaagttggtgtaactggctattttggaaaactgtcatacggataacgggctgtctaaccctataattacgagaaaggcccgagttttaagaaatgaattcgaaaatgaagaggaaggaactcttcctataagtgggagcttatatataagacgcttccttttaaaccgattgtacagtgtggtaggactagggtaggaaactggacggcatggagacttctgtgttaaaacacaagagaacccttaacgttaaaacctcaagcttccggagcatgtcggcgggagggacttaacagcggaacccaacattccccggtgaagttttccagccggagtcagggtcagaggcagcctttcctactgcgcaggctc
agacctgagcctatggggagtgggtgtcatgggcagagaagggggatctctgtccagcctgtaactagcttacttgcCTACCATAGgagccgggacttggggagaggaaagggagaattcagtctcacggggccagaccgaattcttctccagagggcagttgctgcttttggctgattgggtttaccccgctgcctgcctccccatcacgtactccccccgcaacctcgctctctctctccttctcacacacaccctcagctccggacctcgcctaccggtcagcccctctattcccagacagctaccgctactcccctggcgggtagggcggggtgtcggggatgtaaggtccgaggaagagggtgggggattcccctggtgggggtggacagacacgtcagcccccgcagcagcgtggaccgggggcgggagcgggggcgggtggaggcttaaataggcggctctggagccagagcccagtgcgggctgagaaggcg
gagacagggtcttactctgttgcccaggctggagcgcagtggtacgatttcggctaagtgcaacctcagcctcctgggttgaagcgattttcctgcttcagcctctcgaatagctgggactacagTCTTTGTTTaccacgctcagctaatttttgtattttcagtagagtccgggtttcaccatgttggccaggctggtctccaactcttgacctcaagtgatccatccacctctgcctctcaaagtgctgggattacaggccggagccaccgcgcccggtccgacttttaggtttgtgaatgttttagatcagagtcctggggaagcttggtgcatgggcttgcatttgtgcgtccgtggctgtgggtccatgagcctctcaggacgtgactggcctcagtttccagagtttctgggaggctgtgttttttgtcccggctccagaggtgtccggctctgggtgtgtactgggggatggggatggggtgcgtgggcgttc
cttcaccacggagccgcaagtaacgacacccaggctggacgctcccacagcgctccacaaaccccccaacaacagcagaggtactacagccatcctaactgtatcgcggagccccaaatcttcgaagaaaactcggcccctccccggaaccggaagctaatggcgaaaccacggagagaaggaagtgaagaagcccgagtctgatctttatggtttatttgactagagcggcctgagaaaccggctgagcctggttacttacgatactctcgctctgttccaggggctcagtgacagctgccttcctgagccgcttcggttacctttcgcacccacgagacgaaagcttccgagagcgggagagagaacaagaaatggcccgcccactcccggtgacagggagccggaaatgacgtagcacgttgacgcagcagcggcggcggtggcggcggaggggccgtgcggtgggtccgtactatcttttcccagtctcggttcga
gccctaggagcccggttccccacctgactcctgcgagaaacacgctctccagtcggaactttacctgtctgaagcccgccgctcctccagtgcgctaagcccccaccgaggaaaatggagtcgtcgaaccgagactgggaaaagatagtacggacccaccgcacggcccctccgccgccaccgccgccgctgctgcgtcaacgtgctacgtcatttccggctccctgtcaccgggagtgggcgggccatttcttgttctctctcccgctctcggaagctttcgtctcgtgggtgcgaaaggtaaccgaagcggctcaggaaggcagctgtcactgagcccctggaacagagcgagagtatcgtaagtaaccaggctcagccggtttctcaggccgctctagtcaaataaaccataaagatcagactcgggcttcttcacttccttctctccgtggtttcgccattagcttccggttccggggaggggccgagttttcttc
cctcttggggaaggccctgggccatactcaccctccaggatggcggggatgcagccgagctgcacgggcgtgggctgcttcaaacccagctgccgacattgttccacgagccacgatgacagcccgagctccgcgaagcctgccatccttgtggccgcttgtaggggccccttgtaggggcccgtgtgatccgcgcttccggcgcgcgccgacgacgtcacgagaaaaatcttcctgtttattggatctgcctcctgcgtggtcccaccctctccagctccctcagcctCAATTGACActcgaccgcatccttatcatgtttccccggatcccattggcttgcagaaacacactacaattcccgagatgctctccgtgacgcacttacgccttccgcccccttgcatattattgtggagcttcccattggcttacttcgccgccgctcggaaaaagtaaactacatttcctagcgtgcccgtgtcttgcttccggctgac
ctgctaaatgtttcagaattctcataatataaaacacaacatacacacacacgcgccccccagtttttttcatcgtaagccccgagggagccagacccagagggtccaccgacgtcccggattctaataacgacatctgcgcgccaggcgggcctcctgcgggagccggggcccattttctttcgaagctaacgaagctgctgcgcaggcctgttaattccctcagcagccagtgcgaggttaaacacgcgacctcgcaaccatggcttttgagaggaagctgaattcctggggtgcgccgtgcacagttcttcatttcctacgttggccctgcccagccgcctggacctggaggaaaacagagaacctggcccactcttcaatacttcgaccccagtggccgcgcctcgggcgctcgggggcgggctctgcacaTAACAAAGAcggcgcaccgtgcgctgggtcaaagttcagccccgcccccgcttccccctcgctgt
ttaaataagaaagaaaatgtgttaataaaacatcaagccaagagaatctagtggccacagacccacgaaggaacactgagttgtgcaagctacctaggtagaagggtggctaatcctttcagtttgaacaaatttaccttctctgagaccggactcagcgctcgccaagtcctctgctaacgcaggccccacaactaggagctaggggagcctatcccagcctttaactgcccgccgagagacctaccacaagccggtggttcagcgacccagcgcatccttttcctggccacgccctctttgtctacacccttcccatcccggccacgcccccacgccgccgcggcccccccactcccagcctagccacgcccctcccccgtcgcgccggcgcaccgtccgtccgaatggcctcgtgggcggagcttgcgtagcctcccggaccccggcgcacaccgccccccgccccccgcccctggccaccaagcgcctccgtggac
taggcagctgtggtggtatgtgcttgtggtcccagctactcaggaggctgagatgagaggatcacttgagcacaggagattcagtctgcaCGATTGACAaatcacaattgctccactgcactccagcctaggtgacagagcgagaccttccctcaccaaaaaaaaaaaaaaaaaaaaaaaaagtgagggagagagagagaacatgaattcacagataaaactataatgtaaattaggcacaacaaaaaggtatccacatctaaacagaccatagtaaaactgcagaacatcaaaggaaagatattaaaaagcaaccaatcaccacagtgaagctcagcagtcaacaagctctactcaggtagacagtctaatcaggtgcttagtacctaaacattaaggcctctaagtatatgaaaggacaaaacaaatctccaggaaagatgcatctataggaaacagaagaaaagcaaacagcataagaaaacgctaaaaaaaattac
aatttccaaagttctgggggtttataaacagcatatggtatgtcacatgactactgtgggattggaaaaagatcatgtaaatagagcactttgcacagaccctggcatgcagcaagTTTCAATACaatgataggtgttgtttactaattggactgaatggtgaaaggcctgtgtgccccagggggagctggtgatcaggcttcactaagcccagtatggccgtggctctcatcatagtgtgacatgctttgaatacccttagcggctccaaaagtcctcagcttgaagtgcatttttctgccagcaggcagcacacaaatgttcccgctgggcggagctgggagagaggggaaaatgaaactctgcagagtgcaggagctgggagagaggggaaaatgaaactgcagagtgcagaaatagaaactccgacagggattggctgcctagggtgagacgtgggaggatccacaagtgatgataaaaagccagccttcagccgg
agcaatttctgttcttccctggctccagcattaccaaagcacacagtaagaggactgacatcggcctccgacccagtgaggattactttcggggtggagggggaactgctaaacctcgaatctccgggactggccctggcgcgtttccagtcccagcagaaagggcaatccccatccagaccacactcctagtcctccttattcccacacagcccgtatcttgaccacccccagctccgccctctctcctcccacctccttttcccgctcccccgccccatttccttcttctccgcccacctcctcctgggtccctcccccggccatccgccctgccccggcccctgcaaccctgcctttcgctcttcttcctcctcccttccgtctgcgcccctcccgtggggccgtggcaaccccgtgcctcgcttgcccaatgagaacacggtttggggcggggcgcggccaggaccggagcggaagtggcgatcggagcggaagtg
ggagagggagaaaggaacacagagaccatggggaaagagaaacagtagacttaggcacagagaggcacagataaaAATCCATCGaccaagagaccgacagagacacattgtcagagacaagcagaaggagtgtgctagtaagtgtgcacgtacgatggaaaatgaatgaagaatgaggacattccaccactctccaagttatcaagatgaagacccaagatggtggcattcactctgaaggtagcctggaaagtgggagacacgctttgcccactccctgtggttgactagagcccccagcccagtgcagcctaggggtgtaaggatcaagatccattcaataagagacccttcctcccaagctgtgagctgtgggtgccagttagtcccatttgtgaccttgggaacttagtgttcccagcaagaaagggggtggctggcttgtctccagttcttatatccaaggtgcagcagctgagcattccaaattcgggaaccac
ctccccgccatgctcgccggcgctcaagcctagtaccatggcaagcaaagatgcggagttaataaaacagaattatacggtttatcattctTACCTATTGacctgcgcacccttttccgttaagtagttcctaatagtccagcacagccttccgcccggccccgccctcgcctggctccactctgctcctgcgctttgggaatcgaagctggggcgttctccaacccccccgcgctggaagccttcactattctcctccctgtgggtggagcgaagtttgggcacttgggtcctaccgttgttattagtctttactcgtaattgatactaaagaacaaaattaaatgggtttatttttggtgaaaagttaattctccttatgtttggatttgcccctcatgcaccaaatggtacagccccacatcagtcaggctgcctacccctgacgcctgcgacggagaggcgccttccgtgctgtcgtcatcacgtcggccggagct
aaaatgtttctccaaagcagctttttgcctaaggagacaaccccacccccaattccaataatgattaaacaccctagaaattgtccttataagccagcaagataactttagatttgaataattatcagttagacttcgggctgttgatcttggatttcagtggaagatcatactcttcatttagtaaatttacatacaaggtttggagtaccatgagcctcctactggaaaagtaaaaagagaggcataattcacagttcttacactgctggaaaggactccctcatttaagagatgaggaaacgggccaggtgcagtggctcatgcctgcaatcgcagcactttgggaggtagaggcaggcagataggccaggtgtttgagatcagcctgagcaacatggtgaaatcccgtctctactaaaaatacaaaaactgcTCCCAATGTccactcaggcgttgggtaacgctagacagatggactgtcacgtgacatgaagtgg
atttctgttggctcacactgatcccattagtaatttgaagccatctgacgctagtggtatattttatttatttatttattttttagagacgggtcccgctatgctgcccaggctggtctcgaaatcctgggctcagcgatctgctcgcctcggcctcccaaagtgctagggttacaggcgtgacccaAGACATTGTgaagtattagttttaaagcaattgttttagtggtcgctaacagggtacatgctactgtgtatactgattccctcacttttccttgttcacaagttgttccttgttctagagttcaaaaactatcagtgagtggggacaacacgccgacggcttcctttcatccgccacagcgggctctggttccctccctggcgcctgcgcccacgatggtcgcgcgcgcgacacgcccgccctttccgcctgctcgccccgtgcatgacccgccccgcggcggagacgcgctcgctgcgtcatcagtgttttc
cgttagccaagatggtctcgatctcctgacctcgtgatctgcccgcctcagcctcccaaagtgctgggattacaggcgtgagccacctcgcccggcctgtctggcgtagttctaaccaggaacagagccagcggccagggccgcaccaggcctggccagggagcgccgcgcctgcgcactgcagactctgaagccgccgagccctccgccgaggtgggtggggaaactgcccgggcatccgggtccctcaccccgcccccgctgcatgaatgagaggcgcggcgcccgcccctcccccggcgggcccgcccctcgcgaggggccgccgggcgcagtcagccgccgccacctccgccgcgctctgtccggacggacgctcgccgcccgcagcctgccgcccgccgcagggcgctgacggtcccgcacgtctgccgctgccaccggcgcgcccgagtaagtgagcgagcgagggcgggagcgccgcggccgccgcccccggg
actgggccggctccaggatacgcgcagatctgtccggccggattctccctccctccctcccgtagagaagcaccacggggctaagagtctccgggatcttagctcctcaggcgactcctgccaagtccgcagttctcttcagccgcagctttcctgtcgtccccgcgcggtgctgaaccccatctgtctcaacggctcgggaaactcagtttccccaccgcagcttccagaaggtgtctgtagcgcacagcgccgcaaaaatgcctcaagcgaaaatcaggtcttcccctaaattcttttttggcgcttcagtgatccaacttccgctcaaagaagcggcaagacgagaggggcggggcggagtgcagccaatcaaggagtttggccagacggaagccgagaggcttccggaagcggtcttgaggtctgggccggaaagcggaaCCACCTTAGaacacgtgggggcggtgccggtcggagggctcctagtgcgccaggtt
cgcgcttcctacagtcctacgaaggggagtaaagcagaagactagcgcactctccctcaattgtcaccctccagctttttcccccgtgcccaaggctttcggtcacctcttcataaataataaaaaccagagtccagaacctgaataggcaaccgctgatcggtccagctcgcttccccgccagtgaaaagcaatAGCCAATTCgcgtcaacgctctatgtcttgcagtccgatttcggctgacacacccgtgccgctgtccccgcgccgggccctcgagtcctgtcacctcgggcagcctgcgcctggctctggggcctgggcctctcccctcctcctgcccgcggaccttgccgccccgcctccagcccgtgccacggcggccgccattggcgcgggcccatcccagaacggcgcccattggcccggtgcgaagccattcacccagcgcattccgccgcccgcaggcttgcggggaaacttccttattattgtgacgc
agagcctttctgcggccactgattcaacaaacCGATAGAAAcgcccctcagcctctcatctcttcgaggccatctccacccccacccccacccccaccccaaggccattccaaggtcccattcaagaccactgcgcaggggtggcgccagaatgatcaaagtcatcatggggcactcatctttgtgtgggtcaagcactttgtggtgtcgtgtccctgttcccaaaccagggaccaggagtaggatgggggaggggcagggcgccgctgctgagtggagaggacgcggagtgggtgagggggccttgcgcacagggcaagaggtggccaggcagggcgggggaccggggagagcggaggatttcagatgagggacaggggaaggtggagaggggagggcaggccccgccagggggaggagccgcctcccgcgtccagctgtcggggctccctcccgtcgcggctccgctataaaacccaggccggcaggatcgctgcacc
gagcgagctcagaaaaccgagatgcatctgagacattgggcttcagagccccgcggggtagccagggaccccggtagcccctgaaacttgccctgggctctctgacgcctgcggccccgagcaatgggacaccttttctgcagtgatcacaacttattcggcggggaccgggaaacaggaatagcaaggcgacagcagacccgcacagaggcaggagaacgagattccgagactggattgcgatgcgccagcctggcacactctccgagatttaactgaaggcagcgccgtcaaccgctttcccctcgcccctaaccccctcaggccggcccagagccataaagctctgttctctttacccaagatgctcgcccaatccaacgCGTCAATATcagcgctctgatctccacagaagatttttttccttgcagggagctggccgtttaaacagaaaaacaggggtttaaaaaaaaaaaaaaaaaaaaggaaatatacccacc
cccgccagggaggagacacgcccccacctgggcaggaaccaagcagagccgcgctccacccaggccggaaccaatgggagatgcgccacgacccaggccgagaaacgtgccgcttacccttcccccacgacctgcgccgcgtcgcgcgcggccgaatctcccgccaaagctgcccccgcccgccaaggcgcgacctatcagcgtcgcagaggcccgcggcggcccggccgcctcaatcccgcgggtgggggcaaccttttcctcaggcctctcctcagcccacggcgtccatctggctcccgagccgagggccgggcagtcgggcttcgcggctgcccgcggtcccgaggcctcgccctagccccagtcggctcgcgaggcgcgcgcagctgagtggacccctgcggcgtggcccgatggtctcgcccgacccggcgcgcgcgggaggccgaggggcggggcccggcgcccacataaaggcggttgggggcggggcgcgc
ttcatactgctttagacccctcactgcttcctaacataactttcactggcaagagacggagtcctgggtttcagttccagttgcctgcggtgggctgtgtgagtttgccaaagtcccctgccctctctgggtctcggttccctcgcctgtccacgtgaggttggaggagctgaacgccgacgtcatttttagctaagagggagcagggtccccgagtcgccggcccagggtctgcgcatccgaggccgcgcgccctttcccctcccccacggctcctccgggccccgcactctgcgccccggctgccgcccagcgccctacaccgccctcagCTAGACTTCgcgggctccccccggccgggatgccagtgccccgcgccacgcgcgcctgctcccgcgccgcctgccctgcagcctgcccgcggcgcctttatacccagcgggctcggcgctcactaatgtttaactcggggccgaaacttgccagcggcgagtgactcc
AGTCCATCGgtttccaggtttggaggtgggctggcggagggaggagaagacgcactaggttgcctttcagaaaaggggtccaggccttatcctgcctcccaggtggactcggcccgggatcccgagccccgccccctccaggccccgccccgccccgccctcgctggccgagactctgtgctactctcgcgcgctttgaaagtgcgcgagctccgaccgagacctgggccggcggttggtcggccgaaaccatctgctacgttacgtggggggaggtcagctcctatacagccacacttttttcaatcttcagcttttcaggcctaggtcctggttttattttagctttcagagcttctctgtaggcttgaatttccaggaggcagcccgagtccctggggagagggtcatcgtggctctcgtcggtgccttccacctctggacaggcaaccggtgggagaggacgccggtgggcggggggaggaggcggccctagcgcc
gaaagacctaattaagaggacaaaagacaagctacaggctggagacaatatatttaatccacgtatctatgaaaggattcatatctagaatatataaacaaccttaagaatctgacagtaaaaaaaaaaaatcagactaactggaccactcatacattgctgatggaaatgtaaagtggtacagccattttggtaaacatcattgctctctgacaaagatacggtgggtcccactgatgaactgtgctgccacagtaaatgtagccactatgcctatctccattctgaagatgtgtcacttcctgtttcagactcaaatcagccacagtggcGTATTATTCcgaaatcagaggtgaaatttaataatgaccactgcccattctcttcacttgtcccaagaggccattggaaatagtccaaagacccattgagggagatggacattatttcccagaagtaaatacagctcagcttgtactttggtacaactaatcgacctt
tccacctgtggcctgactgatatgcagtacaatattatcactaaattgctacagacagtgtgcttttcattgttgtcacagaaatgtatttggttagttatatttgttcatatctcatctgactttccagtcttccctcactttgtacagtcatatttgccgagtcaagtaaaagttataacatttaggacacaatgcccgacttactataattaccattattatcttaggatcattacaaaacagaattaccacttagctctcaggccctacctccttcagcctcagaaacgttaacgctaccttgcattgctgcttttagcaccgcccctaataagccccgcccctggggcttccgcggcggaagcctagcgtccgccccacccaccccgagcccgaggcggggctgtggatgtagccgctgattggctgactggggcgcagcttgacggcgtcgggctggagagccgcagtcccggctgcagcacctgggagaaggc
taagagcagtaacagttcctagaaactctctaaaatgcttagaaaaagatttattttaaattacctccccaataaaatgattggctggcttatcttcaccatcatgatagcatctgtaattaactgaaaaaaaataattatgccattaaaagaaaatcatccatgatcttgttctaacacctgccactctagtactatatctgtcacatggtactatgataaagttatctagaaataaaaaagcatacaattgataattcaccaaattgtggagcttcagtattttaaatgtatattaaaattaaattattttaaagatcaaagaaaactttcgtcatactccgtatttgataaggaacaaataggaagtgtgatgactcaggtttgccctgaggggatgggccatcagttgcaaatcgtggaatttcctctgacataatgaaaagatgaCACTAGGTGagttctctagtagggtgatgatataaaaagccaccggagca
ggaacaagctgtgaagctaaggtataggactcagcttgtagattctcctagaggaaacttttttttttttttttttgagaacagattatccagtaagcaggaggtaagagagatgggatggggaggagaatggattaatgacaatttcagagggaggagtaacccactgatttctctgtcttacaggtagaggggaagagattgaactttgctgacctttgatgtgaggcgctcagccagggccaaggggagagcctggcaagatttgcagcctgaagccatgggccagggggccatggtgacctgagacaagtggacAATTAGTCGttgccccctgcttccccttctacctcccctaccctatgctaaggggactcgtctccacctcgtaaaggaaactccccaagggaatccctgtcccctattttcctatccttctacccttccaagacagtcctagcctatagaactcctacctcccatcccctgaggtggtcccc
cccgcaaaagctggactgaaagaaggactttgtgacttgggatgtgacgggcacggagatggagtggggggtggtggcagcgcaaggtgtgcaggtgacagcaggtgtgtgcctccgacgtgggcgggggagacactcggagggtgcaggagggcgcagcgacggaaggcccggctccagggcttccttctcgtatgggcagcgcagaggaggcggccctcactcagtgtcctgatctcaggcgggggcactgtttgcatggggaggggcttcctgggcttcccatctctggcgggaagcgctccccgacgcattctctacctaggggacacccccaaggcaggagcccgggccgacggagaggacttaacgacactatcggaccctctgggaaaagaggggagacgtcgtgacccaggccccgccccaccttgccgcctcgtgcccggcgctaagacccagcgggcgcgccCTTCTCTACgggcccggccctgtcccct
