# Supplementary material for: De-Novo Discovery of Differentially Abundant Transcription Factor Binding Sites Including Their Positional Preference
Source: PLoS Comput Biol. 2011 Feb 10;7(2):e1001070. doi: 10.1371/journal.pcbi.1001070 (PMC3037384; doi:10.1371/journal.pcbi.1001070)
Supplement: Dataset S1 — Benchmark data sets. (0.42 MB ZIP) [file pcbi.1001070.s001.zip › benchmark/readme.txt]

The directory contains the benchmark data sets used in the Dispom manuscript.

== Data sets ==

Data sets start with suffix "MA".

For each data set, one line in the file corresponds to one sequence. Use ignore=# when starting Dispom.

Data sets with suffix "_gauss.txt" or "_unif.txt" are the target data sets where the binding sites from JASPAR database are implanted using a Gaussian or a uniform distribution, respectively.
Data sets with suffix "_bgonly.txt" are the control data sets.

== Positions ==

Files containing positions have a prefix "pos_". The remaining name refers to the target data set.

Line A in the position file corresponds to line A in the target data set file, and, hence, contains the start position of the binding site in sequence A of the target data set. "NA" indicates that the sequence does not contain a binding site.
