# Supplementary material for: De-Novo Discovery of Differentially Abundant Transcription Factor Binding Sites Including Their Positional Preference
Source: PLoS Comput Biol. 2011 Feb 10;7(2):e1001070. doi: 10.1371/journal.pcbi.1001070 (PMC3037384; doi:10.1371/journal.pcbi.1001070)
Supplement: Dataset S1 — Benchmark data sets. (0.42 MB ZIP) [file pcbi.1001070.s001.zip › benchmark/pos_MA0001.1.sites_at.txt_e.txt_gauss.txt.txt]

417
455
424
451
404
414
459
410
366
457
NA
441
344
386
429
433
400
424
NA
NA
406
368
NA
NA
NA
354
398
404
431
387
NA
368
436
342
394
337
411
377
420
428
361
424
359
NA
NA
408
416
409
394
NA
NA
409
NA
474
NA
437
NA
NA
NA
377
NA
NA
344
394
NA
419
392
NA
367
399
373
NA
NA
398
NA
401
390
485
406
NA
400
304
410
326
451
406
375
NA
452
381
367
417
NA
NA
412
386
439
365
NA
NA
411
416
NA
364
358
NA
371
403
NA
397
412
NA
NA
477
NA
471
NA
378
NA
424
403
431
376
400
407
NA
NA
386
409
380
373
418
356
401
365
449
NA
NA
