# Supplementary material for: De-Novo Discovery of Differentially Abundant Transcription Factor Binding Sites Including Their Positional Preference
Source: PLoS Comput Biol. 2011 Feb 10;7(2):e1001070. doi: 10.1371/journal.pcbi.1001070 (PMC3037384; doi:10.1371/journal.pcbi.1001070)
Supplement: Dataset S1 — Benchmark data sets. (0.42 MB ZIP) [file pcbi.1001070.s001.zip › benchmark/pos_MA0001.1.sites_at.txt_e.txt_unif.txt.txt]

44
35
209
120
100
313
282
156
173
186
NA
450
16
371
319
107
95
21
NA
NA
252
182
NA
NA
NA
193
206
18
242
346
NA
253
351
286
260
181
298
473
211
259
48
70
22
NA
NA
5
309
169
162
NA
NA
67
NA
490
NA
339
NA
NA
NA
272
NA
NA
481
228
NA
135
290
NA
292
2
53
NA
NA
123
NA
360
176
243
149
NA
323
302
379
463
450
285
462
NA
469
347
168
484
NA
NA
59
484
277
333
NA
NA
409
92
NA
146
461
NA
281
41
NA
486
300
NA
NA
154
NA
341
NA
448
NA
272
304
337
289
370
215
NA
NA
245
281
485
162
430
183
230
118
489
NA
NA
