# Supplementary material for: De-Novo Discovery of Differentially Abundant Transcription Factor Binding Sites Including Their Positional Preference
Source: PLoS Comput Biol. 2011 Feb 10;7(2):e1001070. doi: 10.1371/journal.pcbi.1001070 (PMC3037384; doi:10.1371/journal.pcbi.1001070)
Supplement: Dataset S1 — Benchmark data sets. (0.42 MB ZIP) [file pcbi.1001070.s001.zip › benchmark/pos_MA0005.1.sites_at.txt_e.txt_gauss.txt.txt]

376
NA
NA
170
426
258
333
342
407
318
374
373
276
343
308
NA
235
NA
405
302
NA
NA
NA
NA
424
NA
261
NA
NA
NA
NA
NA
328
NA
280
232
314
NA
188
267
309
373
NA
270
410
NA
NA
312
407
259
NA
NA
360
254
343
370
378
351
226
NA
287
296
352
NA
NA
292
304
392
241
332
331
NA
NA
385
NA
328
313
369
385
NA
NA
250
320
348
330
334
NA
284
218
361
372
326
331
NA
NA
378
225
328
379
365
261
359
269
279
299
326
369
235
NA
NA
243
NA
325
285
399
335
451
255
284
360
240
NA
204
274
187
NA
305
NA
