# Supplementary material for: De-Novo Discovery of Differentially Abundant Transcription Factor Binding Sites Including Their Positional Preference
Source: PLoS Comput Biol. 2011 Feb 10;7(2):e1001070. doi: 10.1371/journal.pcbi.1001070 (PMC3037384; doi:10.1371/journal.pcbi.1001070)
Supplement: Dataset S1 — Benchmark data sets. (0.42 MB ZIP) [file pcbi.1001070.s001.zip › benchmark/pos_MA0005.1.sites_at.txt_e.txt_unif.txt.txt]

296
NA
NA
397
16
67
283
220
449
184
356
428
327
394
155
NA
142
NA
280
153
NA
NA
NA
NA
483
NA
427
NA
NA
NA
NA
NA
359
NA
156
410
371
NA
464
429
453
444
NA
454
18
NA
NA
310
423
396
NA
NA
265
464
151
132
133
433
212
NA
106
294
153
NA
NA
183
457
388
246
375
78
NA
NA
263
NA
186
428
297
183
NA
NA
318
431
12
343
126
NA
129
474
432
439
193
240
NA
NA
9
263
365
186
347
33
301
147
402
143
394
191
297
NA
NA
41
NA
40
274
281
256
89
241
383
224
64
NA
406
91
11
NA
443
NA
