# Supplementary material for: De-Novo Discovery of Differentially Abundant Transcription Factor Binding Sites Including Their Positional Preference
Source: PLoS Comput Biol. 2011 Feb 10;7(2):e1001070. doi: 10.1371/journal.pcbi.1001070 (PMC3037384; doi:10.1371/journal.pcbi.1001070)
Supplement: Dataset S1 — Benchmark data sets. (0.42 MB ZIP) [file pcbi.1001070.s001.zip › benchmark/pos_MA0015.sites_dm.txt_e.txt_gauss.txt.txt]

NA
149
NA
NA
183
204
147
151
154
NA
NA
NA
156
173
265
NA
188
197
220
NA
141
177
195
NA
149
214
130
154
160
NA
113
185
172
169
183
145
198
190
202
NA
164
151
205
217
225
195
143
168
184
NA
193
158
238
194
162
208
NA
203
199
NA
125
NA
162
175
NA
NA
189
NA
173
178
154
163
NA
198
NA
126
167
NA
147
141
174
166
191
NA
166
144
220
208
NA
174
166
NA
NA
NA
139
NA
149
158
NA
NA
NA
247
188
138
NA
157
NA
NA
168
161
206
171
NA
209
