# Supplementary material for: De-Novo Discovery of Differentially Abundant Transcription Factor Binding Sites Including Their Positional Preference
Source: PLoS Comput Biol. 2011 Feb 10;7(2):e1001070. doi: 10.1371/journal.pcbi.1001070 (PMC3037384; doi:10.1371/journal.pcbi.1001070)
Supplement: Dataset S1 — Benchmark data sets. (0.42 MB ZIP) [file pcbi.1001070.s001.zip › benchmark/pos_MA0015.sites_dm.txt_e.txt_unif.txt.txt]

NA
303
NA
NA
163
345
164
352
115
NA
NA
NA
129
458
249
NA
471
46
472
NA
175
242
407
NA
145
153
407
302
396
NA
67
219
304
280
325
384
90
127
484
NA
319
173
241
328
17
322
422
95
403
NA
326
147
142
125
161
285
NA
481
76
NA
189
NA
151
71
NA
NA
26
NA
261
300
289
77
NA
86
NA
185
321
NA
389
165
49
282
455
NA
244
134
12
28
NA
390
458
NA
NA
NA
480
NA
192
384
NA
NA
NA
402
45
84
NA
23
NA
NA
218
429
182
420
NA
65
