# Supplementary material for: De-Novo Discovery of Differentially Abundant Transcription Factor Binding Sites Including Their Positional Preference
Source: PLoS Comput Biol. 2011 Feb 10;7(2):e1001070. doi: 10.1371/journal.pcbi.1001070 (PMC3037384; doi:10.1371/journal.pcbi.1001070)
Supplement: Dataset S1 — Benchmark data sets. (0.42 MB ZIP) [file pcbi.1001070.s001.zip › benchmark/pos_MA0048.sites_hs.txt_e.txt_gauss.txt.txt]

445
NA
474
NA
465
479
NA
461
480
436
478
479
484
480
406
457
441
448
NA
NA
479
442
NA
473
464
426
NA
462
490
NA
455
NA
NA
477
480
NA
468
449
NA
442
484
483
420
442
NA
474
NA
477
NA
477
NA
420
465
447
445
NA
463
466
NA
460
439
452
475
483
NA
464
442
483
NA
NA
460
NA
467
464
457
454
NA
