# Supplementary material for: De-Novo Discovery of Differentially Abundant Transcription Factor Binding Sites Including Their Positional Preference
Source: PLoS Comput Biol. 2011 Feb 10;7(2):e1001070. doi: 10.1371/journal.pcbi.1001070 (PMC3037384; doi:10.1371/journal.pcbi.1001070)
Supplement: Dataset S1 — Benchmark data sets. (0.42 MB ZIP) [file pcbi.1001070.s001.zip › benchmark/pos_MA0048.sites_hs.txt_e.txt_unif.txt.txt]

488
NA
110
NA
252
481
NA
252
258
115
227
56
279
290
88
158
95
489
NA
NA
216
302
NA
209
221
448
NA
243
315
NA
211
NA
NA
366
191
NA
301
405
NA
156
340
312
100
266
NA
58
NA
131
NA
189
NA
483
466
145
89
NA
230
13
NA
192
75
466
427
79
NA
8
306
104
NA
NA
56
NA
185
238
302
103
NA
