# Supplementary material for: De-Novo Discovery of Differentially Abundant Transcription Factor Binding Sites Including Their Positional Preference
Source: PLoS Comput Biol. 2011 Feb 10;7(2):e1001070. doi: 10.1371/journal.pcbi.1001070 (PMC3037384; doi:10.1371/journal.pcbi.1001070)
Supplement: Dataset S1 — Benchmark data sets. (0.42 MB ZIP) [file pcbi.1001070.s001.zip › benchmark/pos_MA0052.sites_hs.txt_e.txt_gauss.txt.txt]

215
95
207
128
NA
234
169
145
68
NA
121
251
NA
210
206
167
220
144
115
261
NA
156
169
65
184
69
235
175
NA
111
247
149
184
107
130
74
NA
181
196
138
95
203
176
199
NA
140
NA
93
211
NA
NA
253
212
151
231
186
NA
112
125
172
NA
157
NA
NA
NA
166
NA
NA
NA
92
127
215
NA
149
146
NA
NA
NA
NA
167
NA
158
