# Supplementary material for: De-Novo Discovery of Differentially Abundant Transcription Factor Binding Sites Including Their Positional Preference
Source: PLoS Comput Biol. 2011 Feb 10;7(2):e1001070. doi: 10.1371/journal.pcbi.1001070 (PMC3037384; doi:10.1371/journal.pcbi.1001070)
Supplement: Dataset S1 — Benchmark data sets. (0.42 MB ZIP) [file pcbi.1001070.s001.zip › benchmark/pos_MA0052.sites_hs.txt_e.txt_unif.txt.txt]

112
354
32
370
NA
117
470
350
177
NA
220
480
NA
221
163
38
140
67
98
9
NA
136
378
362
306
51
261
30
NA
412
300
116
77
199
471
297
NA
353
342
403
396
284
161
388
NA
311
NA
468
301
NA
NA
248
170
399
393
23
NA
345
131
231
NA
285
NA
NA
NA
305
NA
NA
NA
169
62
322
NA
264
28
NA
NA
NA
NA
211
NA
301
