# Supplementary material for: De-Novo Discovery of Differentially Abundant Transcription Factor Binding Sites Including Their Positional Preference
Source: PLoS Comput Biol. 2011 Feb 10;7(2):e1001070. doi: 10.1371/journal.pcbi.1001070 (PMC3037384; doi:10.1371/journal.pcbi.1001070)
Supplement: Dataset S1 — Benchmark data sets. (0.42 MB ZIP) [file pcbi.1001070.s001.zip › benchmark/pos_MA0054.sites_petunia.txt_e.txt_gauss.txt.txt]

102
66
118
35
244
NA
124
101
75
121
31
82
133
134
98
NA
29
103
NA
NA
NA
141
47
71
NA
26
36
NA
NA
70
65
17
NA
18
112
182
80
105
69
72
32
NA
18
NA
NA
73
15
4
NA
105
111
85
10
33
10
93
12
128
117
228
55
157
215
2
137
78
123
NA
NA
22
NA
66
57
NA
NA
98
120
55
NA
16
NA
NA
110
NA
NA
46
33
NA
NA
135
7
NA
NA
72
50
89
NA
NA
NA
13
