# Supplementary material for: De-Novo Discovery of Differentially Abundant Transcription Factor Binding Sites Including Their Positional Preference
Source: PLoS Comput Biol. 2011 Feb 10;7(2):e1001070. doi: 10.1371/journal.pcbi.1001070 (PMC3037384; doi:10.1371/journal.pcbi.1001070)
Supplement: Dataset S1 — Benchmark data sets. (0.42 MB ZIP) [file pcbi.1001070.s001.zip › benchmark/pos_MA0054.sites_petunia.txt_e.txt_unif.txt.txt]

149
322
171
369
35
NA
217
395
490
258
27
100
170
343
89
NA
402
174
NA
NA
NA
223
239
113
NA
399
107
NA
NA
139
158
52
NA
216
411
486
167
172
426
445
134
NA
37
NA
NA
214
140
352
NA
475
349
80
350
262
60
440
219
276
186
46
113
381
30
451
227
217
99
NA
NA
431
NA
491
333
NA
NA
283
332
48
NA
312
NA
NA
312
NA
NA
208
378
NA
NA
21
366
NA
NA
17
75
490
NA
NA
NA
88
