# Supplementary material for: De-Novo Discovery of Differentially Abundant Transcription Factor Binding Sites Including Their Positional Preference
Source: PLoS Comput Biol. 2011 Feb 10;7(2):e1001070. doi: 10.1371/journal.pcbi.1001070 (PMC3037384; doi:10.1371/journal.pcbi.1001070)
Supplement: Dataset S1 — Benchmark data sets. (0.42 MB ZIP) [file pcbi.1001070.s001.zip › benchmark/pos_MA0077.sites_hs.txt_e.txt_gauss.txt.txt]

299
NA
185
NA
317
NA
100
110
193
236
NA
70
385
349
NA
98
182
201
345
199
385
NA
403
262
NA
201
189
NA
NA
NA
NA
286
306
283
248
NA
325
252
NA
330
280
320
NA
220
289
143
NA
19
162
378
344
218
230
NA
209
214
268
189
NA
366
341
NA
151
NA
192
NA
442
226
278
NA
180
NA
246
115
NA
330
280
NA
298
238
NA
250
365
NA
NA
241
124
NA
257
203
NA
261
136
333
210
NA
313
208
269
302
NA
345
248
335
NA
244
120
308
