# Supplementary material for: De-Novo Discovery of Differentially Abundant Transcription Factor Binding Sites Including Their Positional Preference
Source: PLoS Comput Biol. 2011 Feb 10;7(2):e1001070. doi: 10.1371/journal.pcbi.1001070 (PMC3037384; doi:10.1371/journal.pcbi.1001070)
Supplement: Dataset S1 — Benchmark data sets. (0.42 MB ZIP) [file pcbi.1001070.s001.zip › benchmark/pos_MA0077.sites_hs.txt_e.txt_unif.txt.txt]

406
NA
245
NA
324
NA
416
110
435
485
NA
82
343
254
NA
111
338
11
182
238
453
NA
232
47
NA
128
339
NA
NA
NA
NA
122
72
14
96
NA
372
167
NA
333
142
199
NA
216
468
70
NA
379
46
265
147
206
442
NA
473
286
13
123
NA
274
403
NA
447
NA
231
NA
452
317
401
NA
406
NA
56
295
NA
323
77
NA
467
421
NA
79
126
NA
NA
290
437
NA
91
118
NA
77
93
438
189
NA
446
197
33
385
NA
333
2
334
NA
451
320
474
