# Supplementary material for: De-Novo Discovery of Differentially Abundant Transcription Factor Binding Sites Including Their Positional Preference
Source: PLoS Comput Biol. 2011 Feb 10;7(2):e1001070. doi: 10.1371/journal.pcbi.1001070 (PMC3037384; doi:10.1371/journal.pcbi.1001070)
Supplement: Dataset S2 — Auxin data sets. (0.20 MB ZIP) [file pcbi.1001070.s002.zip]

Archive with 4 entries (3 files):
- auxin/
- auxin/neg-1000.txt
- auxin/cellsuspension.txt
- auxin/seedling.txt
