# Supplementary material for: De-Novo Discovery of Differentially Abundant Transcription Factor Binding Sites Including Their Positional Preference
Source: PLoS Comput Biol. 2011 Feb 10;7(2):e1001070. doi: 10.1371/journal.pcbi.1001070 (PMC3037384; doi:10.1371/journal.pcbi.1001070)
Supplement: Dataset S2 — Auxin data sets. (0.20 MB ZIP) [file pcbi.1001070.s002.zip › auxin/neg-1000.txt]

> AT5G49180 | chr5:19943008-19944007 REVERSE
GTTTTACTCATTGAAATTTCGTGATTTGGTTAGTGTAACCCACTGTTATTCTTTTGATGTCTACATCTACTTTACTTACATTATTCTTTTCTTCGGTTTGCAGGCCAATTCAATCCCGCTGGCAACAGATGAGAACTGATCATGACAGGGTAGGATTTTATTTCCTGCACTTTCTTTAGATCTTTTGTTTGTGTTATCTTGAATAAAAATTGTTGGGTTTTGTTTCCTTCAGTGGTTTGATTTTGGACTTATTTGTGTTAATGTTGTTTTGGCTGTTCTCTTAATATCAATAACAAATAAATTTACTGGTTGGTATCTAAGATCTAACAATAGTTACTATTTTTAGAGGTAAAGACACCAACCTTGTTATATTGGTCAGAGAGCTAAAACCTTGACTTGTTGGGAAAACAAAACTCTAATGACAGAAAATCTGACATGATGCCTTATAATTCACAGCCTCATGTTCTACATAAATCCTAACAATAGCACTTTGTTTCTTC
> AT1G54520 | chr1:20362448-20363447 FORWARD
TACATTTTAAGAGCATCTCCATCAGTAGTCTCTTACATAGTTTCTCATTAACTAAAAAGTATAAAATAATAATAAAAATAGAAGAGAGATATGAGAGAGATTGAGAATAGTTTCTCTGCAAAGAAAGTAATAATCGAGAAACTATCTGTATATGTGTGTGTTTATAATTGAACAGAAACTACATTAACTTTTAAAGTATCTTACCAATGAAGATGGCCTAAAGCAGTATCTAATGGTTTGTAATTAATTACTAGCCTTGGAGTGCCTCTTTCAATTTCAGAGTTTTTATTTACATAAAAAGCAGCATAAGACCATGGTGATATTCATTTGTATTGGACTTAGTATTGCTCATTGAGCTTGGTAATGGACTTTGACCGACAAAAAGAAAAAGAATTTCTGACTCATTTCAAATGGAGGTCGGTACTTATAATAAACCGGTTTGAGGCATAAACCGATTGCAAAACCATACTTTATCCTAAAATCCACCGGAAAAAAAATCT
> AT4G32780 | chr4:15807852-15808851 FORWARD
TGAACTTAAAGCAGCATTTTTTTTCCAACAAAGCTTCAATTTAGGCAATAATTAGGACACAAATGGCAAAACCATCATTTTGTTTTATATATATTTAAACCCGCGAAACCCATTCGAGGCAGTCGAAAGAAAACAAAGAAAAAAGCAAAGTAAATCGTTAACATATTTTTTTTTTTTCTACTTGTGAGTTGTGAGCTTCTATCTCTGTTTTATTATTTATCATGTTATGTTTTTAAACTTATTAATACATGAGTTAAAGTTTTGGGAGTAGAATGATCTTAATAGAGTTGATGATGTTAGTGATCATGAATTATCTCCTAAGCTAAGAAAGACTTTTTGTAGCATTTTAGTTAAAATAAAAAGTTTCTATATCATAAATATACAATAAAACCTTTATTAAAGAAGATAAAACTTGACCAAACTGTATTTTATAATGTTTCTTTATGTATTAGTTATTAACAAAACAAAAAACGTAAATTACTTTGAAGTGTACGAAAAAA
> AT1G66520 | chr1:24818745-24819744 REVERSE
CTCTATTTATACCGATGATTAGACTGTAATCAAACAAACCCCACCATTGTTCTCATCTTTCTCTTTACAGGTGAATGGTTCGGCCGAGGAGACGAGCCGTCTCTTACTTTGCGAAGCAACGGCTATAGTCATGCGGAAATGCTTCCACCTTCTTGGAATCACCCCTGTTTACAAGCTTTGATGCTTGACAATGAACCTAACCAAAGGCATTAGGATTTGTTTTCTGTTTCGACAAATTTTTTACTTGAACCTTTGAACACTGTTTTGGTTCATAAGATGCTAATTTATTACTGAGAAAAATTCAATTCCGAGGTGAAAAAAAATCACAAATTCCAAAATCTGAAAAGTGAAAAGTGAAAACCAAAGTGATTAGTCCAAATAAGTTATGAAAAATTGCTAAACCGAATTAAAAATTCACTTCGATTTGGTTATGTCTGTTTTTCCGGTTCAATTCGGTTCTGACCGGTTTAAATCAGCAACATTATCATCTCCGTCTCGTC
> AT1G51230 | chr1:18997435-18998434 REVERSE
GATTTCATGCCTAGAGACATGTAAACATTTATATTATCTACTTATTTTGTAGTGGGATGTATCAAAAAAATTAAGTGTACAAAGAAAGAATGAACTTTAGATGATAGAAACAATTAATAGAAATTTAAGATATATTTCCAAATAGATGATACTACCTAGTGTTATTATATCTTATACAATCATACATTATATTCTTTTTGAGTGAGATGGATTTAAAATTCTAATTTTATCATCTTGATTTTCTTTTAATCTAAAAATGTTAATGGTAATCTATATTTTTTTCCATGTTATTTTATATTTACATTTAGATATATATCTATAGCCAAGTTTTTTATGTTTGTTTTTAAATTAAGCTAATCATAAAAAGATTATTTACTAAATGAATAACAAAAATTGTCACACAAAATAATTATAAATACTACATATTGATGTCTTTATTCAAAAAAGTTCTTAGACCCCAAAAAATGAATTATCTCATAATTTTTATGTTAATTACTACT
> AT1G43920 | chr1:16658990-16659989 FORWARD
TGCCTAGTCTTAATGTATTGTTATTATACTTTTTTGTCTTTTAGTTTAAACTATATTTAAAAATGATTTATTTTTGTTTATAGATATAGTATTGAGTATGGACTCATGCTCAGAAACGAATAGATCTAGTAAACAGAAAGATACTTATTTCAATTTGTTTTCCGAGTGGTTTAAAACATTGGAAACAACGTTAGCCATAGTAAAAATGTTAAAAAAGCATGAACTTTCAAATTTGGGACGATTAAATCTTCAACTACGCGGAAGACAAATAAATCACAAAGTTTCTGTTGACTTTAAATTTAAATCGCAAAGTTTCGGTTGACCAGTCATTTTAGACATGTCGTTAAGTTGCTTAACAGAGAATGTTAACGCTGTTTAAGTGTCGTTAGTTGCCTCTGTTATCTCAAAAACGACACAGTTTACTGTTGAAACAAAACGGCGTCGTTTTGTAACTTGAAACAAATAAAGACCTAAATCCCAAATCGAAATTCATTTCCCCC
> AT3G09830 | chr3:3015494-3016493 FORWARD
CATTAATGAATACTTGAAAATTATAAAACTGTGACTATATTATCTATACATAATCTATAAAAAATATTTATTTTTCAAAAGCTCAAACATTGGTTGAGTTGTCTATCATAAATGCATAATCATATACATCTTGAGTCACTCACCGTCGTTTATTGTAGACTTTGTAGATAGTTTTATTTTGTATGTTAAAACGTTTCACCATCGTTTATTCGCATTCCATTAATTTGAAGATTTATTCTGTCATAGTAAAATTCCCTAAACAATAGAAAATGATGTTGTTGAAATAAGTAAGATTTTATTACTAAATAAGACCATAACTCATAAGTGATTTAGATACACTGATCGATCTGTTGGCTACTTTTCTAAGCACCTCACCGTTGAACAAGTCAAAGGAAAAAGAAATGAAAACGTTGTTTTTATGTGTGATTGTGTGTCTAATAAAAGAATATTAATTTTGGAAACATCTTTTAATAGTAACAAATAATTCATTTGTTTTGTCC
> AT1G70020 | chr1:26376370-26377369 FORWARD
GGTGATAATAGAAAGTTGTTAAGAAACATCTCAAATTACAGCATCTTGGCCGATAATAAAACTAATATACTATGTTTGATCATCATATGATTTATTTTTCGTTCTAGCCTGCTTCTTTGATTCGTAGCCAAACAAGCTGGAGCACTCCCAAAGTCCCGAGTCTTAACGTTTTATGGCCCATTAACGATCTAAAGCCCAACATAAAGAACCTATTTCTATCCTTTGAGAAGTTTTCTCTGTCCGACGATTCATAGCCAATTAACGCTAAGATTACTATTTGATTTAATCTAAAATATCTTTAGCGAAAAGAAAGTTATTTACCAAAATCTAAAAATTTATATGTAATTATCGAAATCTTTTTAAAAAATTTGATATGTAATTATCGAAATCTTCTTATAAGAACAATATACCAACTCTTTTCTTTAATAACCCTAACAAAAAAAAGATACATAAATCTGGTGCATATACACATCTCTCTATCCGTCTCTCTCTGGGTTTCA
> AT5G66490 | chr5:26547769-26548768 REVERSE
TATGGATCTTACGCGAGGCGAATATGTAGCAAGGAGGCTTATGGAAGAGACGGGTCCAGAGAACGCGAGCATTTATGTGTTGGTTTCGAATTTCTATGCAGCGATGGGGAAGTGGGATGTCGTTGAAGAATTGAGAGGAAAACTGAAGAATAAAGGTTTGGTTAAAACAGCAGGACACAGCTTATTCATATGAATTGCTTTGTTTTTTCAGCATTACACTACACTTGAGCTACTGTTTTTGTGTCAAGAAACAGAGCAAGTCCACTAAAGTCTAAAGCATTGTTGTGGAACTGTCTCGTTGTCCTAATTAAGTCAAACACCAAAGAAGACATAGTCAAAAATAAAGTAGCATTGACCCACGAATAGTAGTAGGTGAAAGGGCAATGTCACATAAGGTTTAAGTTAAAGGAGTCGTTGGGATAAGGAGAAGAGAAGTCAAAAGATGTGTCCTTTTCAAAATCTATCCTTTCTTAAAAACATATCACCAGAGAGAATTGATC
> AT3G43780 | chr3:15650304-15651303 FORWARD
ATCCACTAGATTTATTGGTCGAATCCTTATCGGCGATGACTTTTTTCACCGGAATCGGTGGTAGACGGCGGAGGCGAAGTCGGTTTTCTTTAGATTACTCATCTTCCATGTGTTTAAAGTTTGTACTGGTTGACGACATATGTTTGGGATGGAGTCTCAATGTCAATCCTCTTCATTAGGCTTTGGTTTTGAGCCATGTTGGGTTTTAATGAATTCTTGTAAAATCATAGTTGTGGGGATTTTATTTAGGGAATTGGACATGTTTACGAACTTCTACAAACTTTTATTCTTTTTGAGGCACTTCTCACGTACAAGGCACTTTTCCTTGTTTTTTAAAAATAAATGGATAATTATATCCCCACTCATCTAAACCAAAAATTTACTTAACCGGTTAGAAAGATTTTGTTTTGATTTGGTTCCCTTCTAATAAATCAACAGTTGATATTTACAGATGAGAAAAGAAAGTTACCTTCGCCGACTGAAATTATCTCACAATATCA
> AT4G16165 | chr4:9163080-9164079 FORWARD
TATTGTTGTTGTTCATACCTCACCTAAGTAGAATTATTAGGATACTACATGTCTGTCCTTGTGTATATGTATATATAGTTGCATAAAGATACTACAAACTTTTATCGTTAGTATTGTGTGTCTATGTTTCAGCTTTTAATGTAAAATAGCCGAGCTCCTTTCTTACTTTTACTCCATGTCCTTATTACTTCGCTATTAATTTTGTTGCTCTCATTATTATTACTAACTTAAAATCTCATAATATTTTAATTATGCTAATTTATAATCTAAGGTAAGAGTTTATAAACTATTAATATTATGGGTTGAATAACATATTAATATTTCATCATTTTCATTTAATTTATTAGTCAGTTAGTCTTAAATCCCACCACAAACTTTTATAAATTGGTCAAATATTTGTAACATAAAATATTATGGAAAATAAATTACTTTCAGAAGAAATTTTATCATATTATATATAATGCAATATCATTTGAGTTATTATTCATAAGCAAAACACC
> AT1G35060 | chr1:12819034-12820033 FORWARD
GCAAAAAATGAATTGAAGATTTTATTTGATTATTTAAAATTTTTCCCACAATGTTTTATGTGTTTTTGTTTGATTTATTTTTTGTTTGCTGATTTTTAACTTTCCATTATACTGATTGTGTTCTATATATCCACAATATTATGTCCACAATATAATGTCCAATAAATCCAAAACAAAATGTAAAATTGATGAGTGTTTCATACTTGTGTATTGTTGAGTGTCCAATATGATCAATCAATTAGTTAACCGGTTATCTTGCTTAGGTTTGTAGCGGTATCTAAAAAAAACGTATCCACTCAGTGCATAAAGAGACGGTTGAGATCTTCACACAAAGAAAGGAGTTATTTGACGATTACAGACGGTTGTAATGCAGTCATTATTTCGATGTCCACGAAGGTACCATGAAAAAATATCCTTAAAAATCGTAACACGTTTACGATACTCAATTACGCTATTAGGTAATTAACGTGAATGCTCTGTTTTGTTTTGGTTAGGGATTG
> AT1G14920 | chr1:5148226-5149225 FORWARD
TCTTTTTAATAAAATGGAATATTAATTTCCATAATGGGTTTAATGATGGTTTACTTTTCCCAATACAAAAGTTCCATTTTATTTAATAAGACTATACTAAATACTTAAACTTTTTAATAAAAAATATCTGTATTTTAGATCAAAAGTTACAATCACACAAAACCAACACAACAAACTCCTTAAAAAAGCGACAAAAAGTAAATTGTACCACTAGTTGCATGACAATCTTTTTAGTTGTTCAAAATTGTATGACCATCTAAACTCTAAAGTAATACTAACTTTAGAAAATATTAATCTGTAAAAAGCTATATATTCCCTAATATATTAGTTTATTAATTTCAATATATTCCCTAATTACAAATTTTGGTGTGTGTGTGATTTTCAGCCTTATCTCTTTGAGCTGTAGATGTTGCTGTTAGCCCTCTGATCCATGATTCATCGGACATCGAGCCCCATCACGAGCCTTTTTATTCTCAACAATAATAATCATTTTTTTTCTT
> AT3G07360 | chr3:2353719-2354718 FORWARD
GTTATGGGTTCGGTGTCTTAAAGATTTGAGTTTGATCATCGTAATTCGTAAACCTTTGAAACATTTTCTGTTTTTTTCACAAACTTTTGGGAATATTTGTTTTGGCTTGACAAACTCTCCAAATAGCTCTTTCGTCGTTTAAAATCTCTTAGTTACAAAACAATGTATTGAGGTTTCGAACTCCCAAAACCAAACACAAGGGAAAGATGAAAACCATTAGGCCGATCAATTACTATTAAGTTATAACTAGCTAAATTACCAATAACGTGTATGGATTTATACCCAAAAAAATAAGTAAACGTGTATGAGTCTACGAGACAAATCGTGTCGGCTGTATTTTGACACCTTAGTCGCGAGGTAGGTCATACGTGCTGCATTATTAAATTCTTAATTTTGGTCGAATTAATTAGTAAATACTCCTAAATAATGACGTGGCAAATTCGGTGCAGGCCACAATTCTATTATAGTGAAGCACTAGAGTACAACAACAACACTTGTGC
> AT1G01480 | chr1:174782-175781 FORWARD
TTTGCATGACTAAGTAGTTTAAGGTCAACATTTTTCATAAGAAGTTGCTTAGAAATAGCCTTGGGTTCAAATAAAATACACATGATTTTCCCGTTTCCACCAATAAATCCCAATGGATTTTAATACTGAAACGGAAATCAATGCGAAACTATTGGAGTAAGACCAATTTATTCATCTTAATCTACCAAATTCGGATACGATATGTTTAATACAAGGGAGATTGATGCTAGCAAAACACAACCATCTTAATTTTTTTTTTTTTTTTTTAATTAGAAATTCCCTTCCCAAATGGTAATTCAATCGTAACAAAAGTACGTTTTGAAATATTGTTTTGGATGGAGATTTTTTCCTTGGTTCGCTTGTTACTTTTCACTTGTTTCATCAAATCCTAACTCCTTTTATTTTGGACCCCACATCAACTTTATTTGGTCTCCTCAAGGTTTCTGTTTCAACTCCTATATAAAAGCAAATAACTCATACGTTAATTAGTACACACCACA
> AT5G11720 | chr5:3775814-3776813 FORWARD
TGAAATTGTCTGTGATTTGGTGTTGAGATGAAAAGGCATATCAAGTTTGATTCTACATTCCATACTGGAAATGTAAGTTTTTTTAATGGGTTTGTTGTTCTTGCACTTCATTCATGGGACAATCTGGTCGGTGACTGATGTGCCATTGTTGTTGTGGCGTTTACTTTGGGTTTAAATGAGAGAGAGAAGAATTGTCTTTATGTTTTTTTTGATAAGAGAGTACTTTTATTATTGGTTTAAAGTTTCGATTTGTTCATAGAACAAAAGTATATGTATCTCTTCCCACTCAACAAATATTTTTTTTATCGCGTGTGATTCTTAATCCGAAAGAGACTCCAACTTTCTTCTCAGTTGTTTTATTCACATTCATATTGACCAAGTTCATTCTTAGTGATTATGTTAACACTAATCTTATCTTACACAATTTAGTTCTCCGGTCACGAATGATTAAAATATAGAATAGTCTTATCTACAAAGAAAATGAGTAGTTGTGACAAAAA
> AT5G47818 | chr5:19364680-19365679 REVERSE
AAAAAAAAGAGAAAAAAAACACGGACGACTTTTGGAGAAAGGTCCACAAGGAGAGACAATGCGAGCTGGCGGAGGAATCGTGGTCACGTGGCTTTAGCGATGGGTCCCAATTTATCGGCTTTTATGGGAAGGAACTCCCTACTCTTAGGCTAATGTTCGGATCCAAGAAAATAACAGAAACTAATCAAAAAAGCAAAACCAAATCCGAATCCAAACCAGTAATATACACGGACGGATTCTAAGTCCAACTCTAACAATATCTTATATCTCTCATGGTTCTCTAAAGGTATGAGGTCCTTAAAGAAAATCTCAAAAATAAAGAAAAAATGAGATTTTTTGTTAATAGTGGGATTTAAAGGATAAATCTTATTAAAAAAAAAAAAAAAATCTTCGCGAATAGTGAACATGTTAAGTTTTTGATTATCCGAAGAATTTGGTTGTGAAAATTTGTTCCAATTTGGAGATGTGATCACTGATCTACGAGAGATTGATTTCTATGA
> AT5G53470 | chr5:21709351-21710350 FORWARD
GTACATTCTCTTTGTAGGATTTCAGTAGCTTTCTTTTGTTAAAGCTTTCTGAAATTGAAAGCCTTTTGTTTTTTCTCTATGGCTGTTTCTAAGTTTGAATTTTAAGGAATTGTAATGCAGTTCCTGCTTCTTGTTTTTGCCCTCTTTGTGTTCTTTCATATTATTTATGGTGGTGTAAACTGTAAACAATGTTAGGAATCATAAGACTTGCTCAGTAAAATAGTGAAAAAAATGATCTTCAATTACACAGTGAAGATTGAGGTATGTAAAACCGGTATGTAGTTTGTCTCCAACAAATTTCTTCATTTTTTCTCGGTCCCAACCAGTTGGTAGATGAAAAGCGGTCCAATTAACAAACGGATTCGTCAGTTGTCTCTCGTCGCAACCATTCAATCCTACGTGTAATTCCTCAGTTGTCTCTGGTCTTCAACAAAAGACAAGCCCACAAAGAGAAAACAAAAAAAAAGTAAAGAAAAAGAAAATTGTGAAGCGGTGAAAAC
> AT1G69760 | chr1:26240709-26241708 REVERSE
GAAAGTGATATATTTATTTTAGTTGTACGAAATATCGATAGAAGATAATACAGTTAGAAGTACTTAAATTAATGGTACGATAAAAACAATGACACTAATCTCTTCGTACCAGAAATTTATTAACCGTCTCGCTAGATGATACAGAAGAGAAGACAGTCACGTACAAGTACAACGTTAGCGGTCAAAGCTATAAGATTATCATAAGTCAAAAGTACAACATGCTTAAGATCTAAACAATATTTTTATAATAGAAATAAAATAACTGAATAGGAGTATTATACTAATCGTGACGAGACGACAAATTGTAGACCATGTATTTAAATTTTGCCTCCGGGTTATGCGAAAAAAGGAAAAAGCATTCACATGTCTCTCTCCTGACATGCACGAACCAACTAATAACTTCTTATTATACTAATCACGTTATTATCTTATTAAAAAATAAACCCATTTTGACCACAACCTTTCTCTATATAAACATTTTAGTCTCCTCCTCTCTCTTT
> AT1G52185 | chr1:19430278-19431277 REVERSE
AAAACTTCGTCGTTCCCACCGTCGTCCAAGATCGATCATTGATTTCATGAGGCAAAAGTTAATGGGTGAAGAAGATTTCCATGTGAAGAAGAAGTCGTATCGTTAATGGGTCGGCCGGTTCGGGTTAATTTTTGATAATTTTGGTTTAGTTTTGGTTAAAGTTTGTTTTAAGATGGTTAAAACTGAATTGCTGTACATTAAACCGTTAAAACCCAGATATATGGGTTAATAGATCTCGAAGTATTAATTCGGGGAGATTTAGCTGTACAACTTACGTTTCGGGGACAAATAGGTTGAAAACATTTATTTTATGGATATGTAGACCGGAGTTGAAGTTTAGGCTCTATTTGGCGTGATGTGATACTTCTCGTAGAGAAATATACCGTTTTTCCACTTGTTCATATATATACATCAATGGAACCTAATTTCGCACGTAGCAGTTAGTGAAACATTGTATAATTAATTACATGGTTTAAGGGTATATATTCTCTTTTTACTAA
> AT4G00416 | chr4:178022-179021 FORWARD
CATTGTTTTTCCTCTCCTTGGAGAAAGTACATGCAAAATCAAAATTAATGGCTCCGACTTTTCGAATCACCGCAAGCTACTATCTCTTCGAGTTCTGGTTATAATAGTACTTGATTAGATACTTCTTATAAGGCTTAAAAGCCAACTTAAATGCTATTGCAGTAAAGATTTCATTCCTTCTTCACTTCACTTTACGAATCTAAAGGATATATTTAGTTCTTCTTCACTTCAACTAAAAGGCTAAACTCCCAAAAAAATATTTTTATCTCTCTCAAAACTTGAAATATGGTGAGGAAGACTACTCAAGCTACATCTCACAAGGTATCGACAATATTTTATTTTTATTATTGCATGAAGATTTGTTTTGTCAATGCATGAAGATCCCAAAACTTGAAATATGGTGTTTTATTTTTATCATTACATGAAGATTCGTTTTTTATCATTGCATCTCACAAGGTATCGACAATGTTTTATTTTTATCTTAGTCTTTGTTTGGTTTT
> AT1G70840 | chr1:26714067-26715066 REVERSE
ATTTGTGAAACAAAACTTATTTTTGTGCTATTTGTGAAAATTGCCAAAAAAGAAATCCATATATTGATTCTAATCATATTTATCCATTAACTTTTTTTGGTTGAAGCATGTTTATCCAATAACATAGTTAATGACTGTTATATTTGTTTTGCATAGAACTGTACGTGCCTTCATGAACGAACGACATGAACCGCGTAACATGCATGTTTTCTTAAAGATCAACAACACTACATGCCAATAACAAATATGTCAAAACGAGAATTTGCAGAAGGAACGTACAACCTAAACCGCGTTATACTGAATGATCTCTAGATCATTTATATGATCAAAACCTAATTCAACCGTTATCCATTACAAAAATTCAGTAGGTGAGACAAAAAGATAGAGTCATGATATCAGAAGGGATACAAAATTGCAATTAATAATGATTTGTTTTCTTCTTCAGCCGTTACCTCCCTCAATCCTCTACAAAAAGAGGCTAAAGAACTCAAAAGGGACTC
> AT1G05894 | chr1:1783803-1784802 FORWARD
TGAGTTTGAAGGCTGTTAAGGCACAAGACTGCACACACAAGTTAACTATCTCTCTCTGTCTTAAGGGTTCATGATAGTCTTTGCTTACCCTAAATATTGTATAGTATTAAAGAATCTGCACATTGTTACTTTGGCTTTTGATTGCCTTTTGAACCATCTGAAGTTTCTTATCTGAATTGAGTTCAAGCTGCAAATGGTACCACCATTGTGTCATAAGAAAGCATTATTTGGCTCTTTTACAAACTTGCTTGTCAAAGAGAACCCTTCATGCGACTTAATTAATATTGCCTTTGTAATAACGCGCGAAACACAAATCTTCTCTGCCTAATGCAGTAGTCATGTGTTGACTCCTTCAAAATTTCCAAGAAGTTAGTGGCTGGTGTGTCATTGTCTTCATCTTTTTTTTTTTTTTTTTAAAAATTGAATGCGACATGTACTCCTCAACGTATAAGCTCAATGCTTGTTACTGAAACATCTCTTGTCTGATTTTTTCAGGCTAA
> AT3G23370 | chr3:8356585-8357584 FORWARD
AAAAAAGAGAGAGGCTATATTACACTTTAGGAAACATCTAATGCCTTGGCAAGTGCATGAGTAGTATGTATCTTCAGAAAACGATGAAACTAAGCTTAAGACCCTAGACAGCTTTTACATGTGCATTTGTCAACTATCGTGTCAATTGTCTCTCTATATTCGGTTATTGCGAACAGAATGAAACAGATACTGTTTTTTAATTTGATGAACTGTAACTTACACATACCCAAACATATTGTTGTGATTAATCACTAAGACGCTAACTAGCTTTCAATCGTTTAATTTAGATTTGATTATTCTCCTTCATCTTTTATGAAAAGAAGATGTAAAAATGTTGTGGATGAGAGAACGCATATTTCTGAAATCAAGCAACGAATTAAACCAGTGAACCAATCGGTTAATTACTAAACCGAAATATTCTCTGACAAAAAAAAAAAACTTTATTTACCGGTTCCAGGCATCTGCCTTCTTCTACCTCCGTCTCCTCTTAAACCTCAAAT
> AT1G72520 | chr1:27307515-27308514 FORWARD
TTATTTAACACTTTCTCGTTTGCTTCCTTAACGTTTTTAGACGCGTTCGTGTCTGACTCGGAACTCAGTTTGACTCAAACTAGAAGATTTTTTTTTCTTTTTTTTCGTAAAGACCTTTTTTTATTTTATTTTGGTTTGAAAAAAACTCTAAATCTTTTGCTAAAGCAAAATATATGGTGATGCAAGTCTTTCTTTTTTAGAAGGTAGCAATATTTCTTTTGTTTTGAGTAAAAGTGTTGGAAAGTTACCTTACGTAGTTACGTTGAACATTAAAGTGTCCGTATTATTCAGAAAATCTAACAACAAGTTTTGAAAAATTCGCGTTTTAATTTTTTTGTTAGCAAAGTTATAAAAATATGATTGACGAAAGAAAAACAAGTAACAACGAATATTCCAATTAAAAAAACGTGTGGACGGCGAAAAGCTCTCTTTCGGTCTTCCCTTTTGCTCTCTCTTTCTCAAGGCATATAAATAGCTGTCACCTGCCGATTATTATTTGT
> AT1G61250 | chr1:22584899-22585898 FORWARD
AAAGTAAAAGCTTTCAATCAATCATATAAAAGACAGAGAAAACAAAATTTAAAGTTTTTGTTTTATTTTTCTAAAAGTTATTTTTTTTTCAAGCTTGAGCATTTTTTCAAAATTAATATCAATTTTTGTATAAAACGAAATTGTGCCGTATGTGATGGGTTACTTTTCAAATGTTCTTAGAAGCAGACAAGATCATTGACCAAAGGAGGACAATTTCAATTTTTTCCTATGTGTGTGTGTGTACTCATTAGAAAATTCAAATTATTTGAAACTTCAGTTGTTGAATAACTAAAAAAAGGCTAATATTTAATTTGTCTTACAATGGTGATAATGACATCAATGTAATGAATCTACAAATTTTACAACTAATAAAATTGAAATATTTTAAAGTGTAAAGTACTAAGGAGGATTAAGAATAAATTCAGATAAGATAAATGGTAATTAGCAATATAGCAAAAAAAGAACAATTATTTACTAAAAAGACACGCTTTTGTGTCTTC
> AT4G00005 | chr4:1537-2536 REVERSE
TTTTTCTAAAAAAATAACCTCAGTTATAATATTAATAGGTTAGTTTTATTTTATTTTATCAAATGTCACTTTGATCAAAATATGGATTAGATATCAGATGAAGCAATGCGTATAATCAAAGTTGAAAGACGCTTAATGTGATCTTACAAATACATAACGCTACCGCTTATGACAAAAAAAATAAATACATAACACTACCGAAACTTCACCGACTTCCAAATCAATCGTCTCCTAAAATTTTCCAATCTTGAAATCCCTAAAGAACAAAATCGAATGGTGTCCACAAATCCCCCTGTGCTTCCGATTTCCACCACCGCAACAGCCAAGTCCGGATCAGCCTCCGATTGTAACTGATGTGGTGGAATCACAACCTCCAACCGTCCATGCATTTGTCAACAGTGTGACCAAGACGGTTCGTGGTGGTCTATCTCGTAGCCGGCCGTGGTCAGAGCTCCTCGAACGATCTGCTTTTCACCAAGCTTGACTCTGTCTTCGAGGCC
> AT1G56440 | chr1:21141572-21142571 REVERSE
CAAAATCAAAATCAGGAAAACGAAATCAAACCTAGAAGGATCAGAAGCAGAGATAGTAATAAGAACATTGAAGACGAGATTGATCTGACTTACAGTCGTCATATTCTCGAAAAATATCGTAGTGAGCTTTAGGTTCTTCTTCTTAAGATCTGATGGTTTTGGTTTTGTTTACCTCACTAAAAAGACTTCTGTGATTTCCTTTCGCTCAAGAAACATAGCGAATCGGGCCTGACCCGGTGTTTACCGGTTTAACCTGGTTATTCACCCGATCCGATTTGATCTCACACACTAATATCAATTTATTGGTTTAATACGGTTCTTTACCTGACCCGACCTGACTCAGTTTCACACGTAGAGGTGTCAAACGGGCCGGTTTATTCTCGATTTGACCCGACCTACCCGATCTCAACCAATATTATCGATTTAACCCGGTTACTGACATGACCCCACCCGACATTACTCAAATATCGGAAAGCCCAAGTCCAATACTGTAGTTCAAA
> AT1G66390 | chr1:24762957-24763956 FORWARD
ATTCTATAACGGCCGGCTCAACGGGCAGCCAGAAGTTAGCTCTTTCAAAGTAAGCATTAACAAATATGGTGGTATCAGATTCACATGTAACAATGATAAGACGAAATATGAGTTTGTGAACATTATTTGCAAAATTTTCAGTAAAGAAAAATACTCCAAAAGTTTTTGTAAGAAGGTGCACCCTATTTTTTTTATTTTGTTCTATTTCTCGTGCATGAAATAACTCTTCCTTGTAATCATGAACCCTCTGAGACCAATCATTACTAGTCCTTTCTCCTAATTTTGATAAGAAACGTGTAATTTGTTTTTCTTAAGTACTGGAAAAGGTGCTATGAACTTTTTCTCTAGTCAAATCAAACAATAACTTAGTAAATTAAGCAGAACCGCAAATACATGAAATGTGGATATCAAACATGCACGTCATTTTCCTATGCCCTTCACGTGTATATATATACCTATTCGCTCACATGCTCACATTATCAATAAGTCCTCCCAGGATT
> AT4G09795 | chr4:6168635-6169634 FORWARD
TGGAAAAAAGAAATAATGCTAATGGCATTGGGTTGTAAATAAGTCTAACTCTAGGATTTATTTGTTAAAATGGCTGCAAAAATGTATATATAGATAGATGATCTAACTTTATTACTAAATTAAAAACTATTAAATTTAATATTATTATATATATGAATAAAACATTTGCCATGTGGTATACCACGGGTTAAATCCTAGTATAATTAGTTTTTAGATATGTTTTCAATTTTGTAAGGGTTTTCCGATTCAAGCATCTAATTAATTACTAACGGATTGATTTGCTCTCTTTTTTTGGTTAACACAAATTCAAGCATCTAAGTAATTAATTAATTACTAACTCATTTATTTCTATTTTTTTATAATTAATGATATTTTAGTAAATATAGATGTATGCATCCAATTAATCAAATATATATATATATATATATATATATATATATATATATATTGTTCACAATACAATTATATCAATCACTTTTGTTATAATTCTATCATCGAAG
> AT2G47410 | chr2:19447307-19448306 FORWARD
ATTAAGGAATAAGTGAACTAAATAATTTGACAAAAAAAAAAACACCTGAAATGTATACAATTTTATTGTTTGATAACAAAATTTGTGAAGTTAAGTGAATGAATTCAAAATCGTTTATCTTCTAGCATTAAATTGATTAATCTAAAGTAAATGATACGAGTGTGCTTGTTTGATGCTCTTCTGTGTTATTTTGCAAATTTGAATTCGTTCACTTATATATATTTTTGGCGGTTCAGAAAAGTAGATTTTAACAAGAAAAATGCATCGGCACGGTATCACCAGTTAAAATCTGAAGGTAAAAAGGTTATATATGAATTTGTAAGAAAACAACAAAAATTAAGCCGATCTATTTGTCGGCCCAGCCGCTAAAGAGTCAATTATACCCCTATAATTCTCACGCGGTTTAAGAAAATGCAACAACAAGTAAGGGGTGTATCTGTCTTCTCACACATAAGATTTTTTTTTTTGCTTATTAAAACTCTTACGTATTGTTGTTTCCT
> AT5G28776 | chr5:10807702-10808701 FORWARD
AAAGAGTATAAATCTTAATCTAGACTGAAATTTCACAGATTGCATGAAAATTTCTATGTGATTCTTTTCACCATCGTATTTTCTATTTGGAATGACTTACCATGGGATGATTTGATGCTGTAGCTGTGTTTTCTAGCTCCATTGAATTACAACCTGATGTTGAGATAAGCTTGAAGTAACTTGAGGAATAAGTTAAAGAGAAGATAATGTCAAAATATATTTAGGAGTTATCTAATATATTTTGTATTGTGATTTGGAGTTATCTAAAGTTCTATATATAAGGAGATGCAAGGGTGTTGCATTACTTATGAGTTTTGAGATTAAGAACTTTGTAAGGATTAGGTTTTGAGTTAGTTTCCTAAATCACTAAAGAAAGAGTCATTATTTACATTGTGCTTGATCTAAGGAATTGTACAAAGGGTCTTATTCAATAAAGTGGTATCAGAGCATAAACAAATTGAATTAAGAACCCTAGACGTGTGTTGTATTGAATTGACGGT
> AT4G22470 | chr4:11841451-11842450 REVERSE
GTTACACGGTAAAACTCGAAATGAGTTAAATGCTTTTTTTTTTTTTTGGTCGGACGAAATGAGTGTTAAAATTTAAAAAGACCTTTATTCTTAGATTTCAGATTTGCGTAGTTCTTCTTTGTTTCAACTTAAGATTTGCCTTCTCGTGATCACAAAATGCAAAAGATCTTCGAATTCTGAAACAACACGTGATGACGTGAACCCGAATATAGATAATGATTCTCTCCATGCGTGCTTGGACTGATTAGTAAACTACAAAATATGATTGACATTTTCATTTCATAAAAATATCATAAATCATAGTCAACACGGCGAAACCAAACCCTATTGAAACCAAAACTCCAAGCTTCAATCTAAACGCAAGATTTACGCAAACATTTTTGTCAACACGTTCTCCTACTATGAAGCTACCAACTTGATAACTCTAACTTCATCCTCAAATCCATCGTTCATAAATAGTCCAAATTTCGCAAATGCAAAACCAAACAAAAAAATATGCA
> AT3G27331 | chr3:10114541-10115540 FORWARD
AAAGGCATTGCCTTGTTACATAATCTCTTGTACAACTCAATTAGGTTTAACTTGTATATCTTATATAAGGCATTGCCTTGTTACATAATAAACTAAGAAATATATTTTACAACTTCAAGGTGTGCTTGACATTCAAGATTTAGGTTCATACCATGCAAGATAAATATATCATTAAATATGAAAACGGTTTAGATTACAATCAAAAGATTAAAGTACAAAGACAATGATCTCAGTACCAACCTGTCTATAAGGCATGTAAAGCCTTTTGTTTTTAGGCACAAATTGTATAGCAAAAATTGAAGCCACATTTACAAAAGTGTCTAAGTGACGGGACCTCCAATAGAAATATTAATCCTCTCCCGGTTTCGAGTCTCCATAGTTGATACTTTGTCATTCTGCACTACTTCTTTAAATTTTTAGTTTTTTATTAAATTTAAAAACCATATTTTCAAAATATTCTTTAAGCCACATTAATTTAAGGACCGGTCTCAAATGCTCAC
> AT2G27390 | chr2:11720889-11721888 REVERSE
AAGGGGAAAAAATATGATAATTCCAAGTAGGCCTTTTTGAACTATATTTCAAAATTCATGGCAAATGAATAATGAGGAAGCGTTGGTACAAGCGGTGTCTCAACATCCTGTTTCCATGGGGATAGAGGGGACAGGAGCTGCGTTTAGGCACTACTCGGGAGGGATATTCAACGGAGAATGTGAGACGGATTTTGCATCATGCGGTTACAATTGTTGGTTATGAAATGAGTGAAGAAGGAACTAAGTATTGGATGGTGAAGAATTCTTGGGGAGAAAATGGTTTCATGAGGATCAAGAGAGACGTGGATGCACCCCAAGGAATGTATTACTACAACTAGCGAATCTTTGAGCTACGTTCGTATTATTATTAACCAAAACCGATCAGCAATAATTGTATTAAACAAAATAATTCAACAAACTAAAAAGAGAGAGAGAGAGAAATAGGTTACAAATTAAAATTTGGAGTCTAAAGAAAACATGATCCCATAACTAAACATGTC
> AT3G42258 | chr3:14438818-14439817 REVERSE
GAGAGTTTTGCGGAACGCCACCGGTTACTCTAGAATTATAGTTTGAGTTTGGGAACGCACAATCCTGATATTAGCTAGATCTACAATTTATCTATCTCCCAAGACAATTCCTTAGACCTGACGCTTTAATCACTTGAATCTACAACTCATTTACTTGCTTATTTGTCTTTAATATTGAATTACTTCATATAGCTTATTAAACAACATCATAAGTCTATTGTGTGAACATCAAGAGCTCAGTGGAATTTGACCCTTAAGTGCTAACAACGATCTCTTATTTGAGGGAGTAAGCTTAAGGCAATTTGAGCTATATCAAATTTGGCGTCGTTGCCGAAGTTCTCTTTTAGTTCACCATTAGACTAGGTGTTCTTTTAAGTCTAAATATTACTTTTCTACCACCTATTCATGTGTTTCTTTGTCTATTGGTCTCTTGTGTTTCAGGTACCTTCAGATTGAGACTCACATTTTCATGGCAGATTTTTACGATGGTGTCGACCGAT
> AT1G29475 | chr1:10314834-10315833 FORWARD
ATTTATTAATTTATAGGATAAATTAATATCACTATAAATTAATAAAATTGCATGGTCCCAACATTATTAATTTATAGAGTTTCTACTGTACGTTGGACGTGCTCTAAGTATGTTGGATTAAGTTTGAAGAAAATAACTTAAGGAATAAATTATTATTGAAAAAAGAGATAAAAGATAGGATATTTAGGAGTTATCTAAGAAAATTTTTGTTTAGGAGTTATGAGTTATCTAAACAATTAGGTTTTGGTTTTAAGTTTCTTATATAAGGAGTTATCGAGATGTGATAGTCCTTATGAGTTTTGTGAGAGAGATTTGAGAGAACCAAAAGAGAGCTTTAGTTTTGAGTTGATTTTCTAAAGCTAATAAAGAGAGGAATTTTTTAACTTGTGTGTTCTGAAGTTCAAATAAGCGGAGATCAAACCGAGATAGACAATGATGCGATTAATACAAAGCAAGAAAATCAGAATGATGAAGGTACTCGAGAAGAAGAGATGGAGAAT
> AT4G09468 | chr4:6006688-6007687 FORWARD
GAGAAGACTTTGCAAGAGTCTTACAAGTATGACTGTCTAGATGATGCTAAGACCGCATCAGCTTGAGAGTCTTGTGGAATAATGATGTGTGTGCTTTTTTACCTCATAAGTTTTATTTTATAAATACATGGTATCGAATGCACCACTAAGCTTATGTGTATTTAAGGATTGATTACACAAAAAGAGAGAGAATGTGTTCCAAATCAATTAGAATAGAAATAAGCTATGACAAAATTAAGAGATTAGTTTAGATTTCTTCATAGAAACAACCAAGCAAGTAAACATGAAAATAAATCAACAAAGTGAAGTGTTGGGCATTACGAGTTTGCAAGAGATTCAAGTGAATGTGTGTAATAGGAAGACTTTGTTTTTTGGGCATCTTCTGTTTTGAAACATTCAAGTGAGTGTGTAATAAGAAGACTTTTAATCTTAATTTTAGCCATCTTCGTGATATAGTGTAGTAAAGTTTTAGGCATTTGCTTGTTAATGAATTTCAAGAG
> AT3G30456 | chr3:12094581-12095580 REVERSE
GGGTCAAAAAATCAGATTTGAGTAGTATATTTCTAGTTGACTAAAAAGCGTGAAACAAACTCTCCCATGCACGACTATCGAGGAGTTTCTGTCTTTCAAGTTTTTCGACGCCGGTGGCGGGGCTCTTGGTCGCCCGCGTTGGGATCCCACCACCAAGAGCTTGCTCTACTTCTGTTCTCAACCTTTTCTTTCCTATTACTTAAGTTTTTTTCAGTTTTTTTCTCCGTTGTTGCAATCCTTTAAAATCTTATCGATCTCAACCCTCCTCAGCGACTATGCTTCAGTGACCTTCAAAGAGTGGAAGGAGACTCCGGTGAACCTCCTCCCTCAGACTAGTTCCGCAACATCCAAACAGAAGCACCCAAAAACTAGTGATTTACAAAAATTAGTTCTAGAATTCACTGAACCAAAACCTTCTCGAGCCAAATCTCTTATTCCCCATGAAGATCTCTCACCCTGAGCTTCGTTGCTGGCAGGAGTAATCCCTCTTGGATCGGCAG
> AT3G14190 | chr3:4709483-4710482 FORWARD
TTTCTCAACTTCCCGAGACCATTTTCCGGCGTTGGACCGGCCAAAGTTTCATCCCACAACTTGTGCGAAAAACCCATATCTCTGATCAAATTATTAGAAGGGTTTTTCTTGTTAATTGTCTCTAATGTGTTTTGAAAAGAGTTTTTTTTTTGTTAAGTCTTCTTTATGTGAGGATAATGGTTTTATATAAGGAACAGGAACGAGAAGCGTTGAATATCCTTGGTTAGACTAATTATATACACTTTACCTATAATTTAACCTTCCAAAATTAAGGAGATTTAATCAAGGATGATGATAAATCTAGCCGATAAGAAGATAACTTAGAGAAGTGTGACATGTTTTGCTTCTATCTTACATGATAGTTTGATGCCGTCAATTTGATTTATGTGATGGGCCTGTACCTGGGCCAATTCTTGATTAGGCCTGCATTAAAATATTCTGCCAACGGCTAGAAACTTTTTCTCTTCTTCTATAAATTTACTTTTTTTGGCCTAATCCCG
> AT1G21695 | chr1:7617940-7618939 FORWARD
AGCGTTATGACGTTTTACTGGTTACTTATCTGTTATTGTTTTAAGAAAAACTATTAGATATATTTATTGCATCATTACTTAAGTCTATTTGTTTTGTGGGTAAGATCATTAAATATCATTACAATGTGAAATACATGATCGAATCAAAATAATTAACATCTCTTATAACCAACAAAATCATGACCAGATAGCTTGATGGACATTGCTTCTGTTGTAAGAATTAGTGAATCCCTTTATCTATATCCAATATTGACACCGTAAAAGGAGTAATGTGTTTCTTTACTAGTTGGATATATATACAGTGTAGATCCCAAAATGTAAATATAAAAATAAAAAATATAGTAGATTTATATAATTATATTTTTCTATTTATTACCTCTAATAATCAAAATAGTAAAATCCTACGAAAATGTAATAAAATACAAGAGGATTAATATACATATCCACATAAAAGGAAGATTCGGATACACATCCAAACTATAGAAAACATTAGTAATGCC
> AT1G15260 | chr1:5248760-5249759 FORWARD
GTGTGACTTGTTCCTCCTCTTACCAAAGCTCCCTGTTCCTTTACCCTGTCATTTCCAAAGCACCGGTTACACATAAGTCACACATGAGCTTACATGGAAAAAAAATGCCAATAGATTACCATTGCCGCAGATGCAGGGGATGATCAAAGTTTGCTCTACAGAAATCTTTGCGGCTCCGAGAAGACGACTGTGTAGCGTCCTTTAGGGTTTTTCCTACCCAAAATGGATCTTCATTGGTTACCGCCAAAAATATGGGCTTCTTAATGGGCTTCATGGGCCTGGTTCTGATATTACCTCGAGTCAACTGGCATACAGTATATATAATATGAGTAGTGAGTGGTGGTGGCAATGATAAGTAGGGGACCAATTTTGAACACTGCTTATCAATGTGATGACGATTGCTTACCTATAAAAGTGGACAACACAATCAACAAGATGACACCTTCTTAAAGTCTGACACTATCAGCTTGCTTCTTCAACTACTACATGCCACTAAATCA
> AT4G37070 | chr4:17467110-17468109 REVERSE
TAACTGATTCCTACTAATAGGTTTTCTAATGTAAACAACATAAGAGACTCTAGCTAGAAAAGAGAGGAAAAACAATAAAAGCAAATCTTGAGATCTTCTCAGTCAATTGACAGATGTCTTTAGAACAAGTCTAAATAGTGGATTGAGAAGGGAAATGTGTCACAGCAAATCCAAAAAATCCAAACTCATCAGTTTTTGAAACTTTTGGACGCAAAACTCGCTTGGCTGTGTTATTCATTATTTCAAAGTCCACGAAAGAAAATAATTGTCTCGTAAATTAATTAATTAAGCTTATGACAGCTCAAGGTCGACGACATAATTGATTTTGTTCCTTACTATAAATTATCTATTCAAAGGAAAATATATACTAGCTATATATATAATCCTTATTCGTACGAAATGTATGAAGAAAAGTCTAACCAAATATTTTTTTCGTTTTTTTAATTAAATCTATACGAAATTGTGCATTTATATATCTTGACCTCTATATCCAAAACTTT
> AT5G28060 | chr5:10070900-10071899 REVERSE
TAGAATCGTTATGACGTGGTAATATATGCTAGGATTGAAGGATGACATATGATTGTTTTGGTTGAAATGAAAAGAATCGAGAGAAGATGTGATTGCAATTTGTCTTATGCCATGTAGCTTCCTCTTAAATATTTTTCATTTAATTGACATAAACACATGGAAAAACTTTAAAAACTTCTTGCAGCTAATCAATTTATAATATATATGTTTATTTGAATTAAATTAATTAAAAGAAAATTTCTAGAAAATAAAAATCAAAAATAAGTAAACAAAAGATTAGAAATAATTATACAGTATACAATGATATTGTCGTTCGTTAATCAAATAAAATATGAAAGTATGTTTTTATAACATGAATGATCAAAATAGACAATTGTTTTGTCTTTGTATATCAAACCCGAAACAAACTAATCTATTCTCTGGGCATGGATATTGTAAGGCCCAATTAAATTCGGCCCATCAAACGAAACCAACCCTAATAATCTGAAAGAGAGCTATAT
> AT5G27260 | chr5:9602943-9603942 FORWARD
AGTTATACTGTAAAACATTGTTCATTATTCAAATCATATCAATTAAAATAAAAAGTACAGGATCATATCAATTAGAATATTACTTTGATCATCATAATATTCTAGTTGCTACTAAAGAATAGAATCATATTACTTAGAATATATATTACCATGATCATCATAATAATATCACAATCTTTTTGTTATATTAACGTATATCTTTACGATCGCACTATCTCTATAAATGTCACGTACATCTCTCTTCTCATTCTCTAAGCATACAAGCTCATTCGACTGCAAAGAAAAAGGTTCACTTGTTCTTACTTTTTTCTTTTGTTCTTATTTACAGAATCATATGTTGGAAGTGTGATATTGATTAACTTTTGAATAGTTAACTTTTGTTTCCCGTCTCACTATTTCCTTGTTTTTTGCATTGACGTATGGTTATTTTTTATTAAAATATTGCAACTTTTTCATGTTTTAACGTATATTTGTTTTTCCAATTTGTCATAGGTATCACT
> AT3G22840 | chr3:8085561-8086560 REVERSE
TTTGGATGTCCAAAAATCTTGGAGATCCAAATAAAATAATTAGCATGTTTTAGTTCATAAGAATATGAAATGTAGATAAACTGTCCATATTAATTTTTCCATAGAATTGGCTTTTTATCGAGGTGATGTACTTAATGACTTTGTTGATTACTACTCGTATAACAATAAAGAATATGATACTATGTGAGACTTATAATGAATTTGGTGTGTGTTAATTAATCCAGTTGAAACAGTTTAATAACAAATCAGAATAAAAATTGTAGTAAGAAAATTTGAACGCTGATCCTTCAACCTAGATAGTGAACCTTTCAAATACTATATGATTCACGTGTAATGTTTTTGACCGTTGGTTATTTTTGTGTGAACTATATTAACTTATCAATATCGAAAGGCTAAATAAGTAAATAACTAAAAGAAAGTTCAGGAAACAACTCGACCTAATGACCTATCATTTCTGATCACCCGTCCTATAAATACATACGTAAGATCATTCGTTACTC
> AT4G06505 | chr4:3174881-3175880 REVERSE
AGCATTCTACTAAAGCTTAATCATTTTTTGAGATATCCCCTGTTACTGAGCCTATTCTGTAAGGGACCATCTTTGTCTCTTGACCTTTTACCTTAGCCAAATGATTTCTTTGATGATTCATTGCTTGATTCACGTTCCAGAACTAATCAATGTTAAAGGGATTGGTAGATTTGAAAACTTGTGTAGGTCGAGCATATGAGTCGGATTGATTGATTGATGAGGCATGGCTAACGTTTTTAAGTAGAATTCGATCTTGCAGCTTAGAACTTTCAACTTGGACATTGATTTCATCTGGTCTATCTGGTGCTTTGGCTCTGAGTCCCCGCTTTCAAACCTCACCTCCAGCTTGTTCTTGATTGTTTGCTTGAGGGCAAGCAAAGACTAAGTTTGGGGGAGTTGATAAGTGTGTATTTTGCATGTTTTGAGCATCCATTTGTCATCACTTTATCATCATATCATCACTGTTTTATACCATTTCACATCATTTGTCATCACTTTGC
> AT3G42790 | chr3:14879782-14880781 REVERSE
CTTCATTTTGTATCTCACAGTTTTTATATAAAATTTATATTAATCACCAAAATATTTGTTTTCTTTATTTGTTAACAAGTTTTATACTGATTTGAATTTGGATAATAACACAACAACGAAAATAACACAAGTTACTATATCACATGTTAAAAAACATGTGATTATTCATATGTTAAACAATTTTTGTATCCAATTTATTATAGATTATTCATAATTTCATATGTTAAACAAAAAATTTCCCGTCTACGGTCTTAAAATTTCTAGCCACAAAATTGATATTGACTGAAAGAATGTCGAATATATACAACAATTAAGAATATTTGACCAAATCTATACTTTCCTAAGCTGGAGATGAAAAATTGATATCGAAAGAAATCAAATTGATACTTGATATTAAAGATTACCAAAAAAAAGTAGAGTAAATCCTAATTCTAATTGATTTGGGCTTTTGGGCTTCATATTGGATTATATTTATGACCCGACCCGAACCAAAAACACCC
> AT5G35560 | chr5:13748313-13749312 REVERSE
AAATATTAGTTTTTCTAGACCAAATAACCAATAATATCCAAAACTCTTAAAATATTTAGAAAGAAATCAAAAATAGTAAAACTTGAAATATCCAAAAAAAAATAGTGGATCACAAAATTTAGAACTGATAGAACCAGAACCAACCCATTTTTTTTTTTATGCCTATATAGATCTTAAATTCCAGAATTAAAAAACTAAAATCGAATGTAAATGAACCAAATATCCAAACATCTAGAGGATCCGTAGCGGGAATCTAAAATTATGAAATACATCCTCTAAAAAAATTTCAATAATTTATCAACTTATTCACATTTATAAAAATACAATATACTGTATCATTTTGATAAATTATCTACTTACTCAATGGACATCATGATTAATGAAAAGTTTAGGCCAAAAAAGAAAAAGAAAATTGAAAAGGGGCAAAACCGGTATTCTCAGAAAATTCCACATTATGTCATGATTGGTCTTAATAGTCTCACGACACAAAACGACAAACA
> AT1G06010 | chr1:1821618-1822617 FORWARD
CTAATTAGACAACAATTTGAGTATGTACGTCTCTGTAGATACTAGTCACTAGATATCCTCTAATTTTTCCGTTATAAACATTTTTTAAATAGATGTGATTTCATTATTTTTAATATATATTATACATTTTGGATGCGATTTGCTAAAGGAGGCCAAATGGAGAACATGCATGATTGAGGTAATGATGTTGTTAACTTAAGAGCAGTGTGTCGAAAGAACCAAATGAAGAGTGAGAGATATGTCATTATTGTGTAGCAACTCTTTTTCATAAAAAAATCAATACCGCAACATTATAACATGTGCTAAATTCGAAATGATGACGTCAGATTGATTAAAAACAAAATAAAACCTTCGTTACAAGAAGACGGCTTTACCCTTAGCCCTAGTGAAATCAAATGATAGGTTGGTTTAATTCGGGTTTATGATACCGGTTTAAATAACCCGGTTCTAATAAAACCAGATAGAGTATTCTTCTTCCGGGTCTCTCTCTTTCATTTGAC
> AT5G27930 | chr5:9961265-9962264 REVERSE
ATTTGCGAAAAAATATCAGAAATATATAAGTGAAGAATTAAACAAATTTGATTAGTATTCTCGAAGAATTGTAATATTTACTGAATGTTTTGGATCTGTTTCATTTGACCCTTGATGTAACGATTGGGACATAGTCAGCCATCTCATAACCCATTTCATCATGTACCCAATTTTATTAAATATTTTTTTCTGACAATAATCTATCGTTTATGATCAAATCTTAACATCATTTAAAACTATTTAAGTTCTTTAAATTGTTATGGTCAATCGAGAAGATATATTTGTCTAATTATATCAAATATATCATGTAGCTGTCGTTCTTTAGTATAATCCCAAACAATATTGTTCTAAATCAAACAATTTTATTTTTCAATAATTTATTCAAAGAACCTACATTTTAAAAACATACATAAAATCAACAAAATATCGTGGAGAAATGTAATAATTGAAATTTAATGATTTTATATCAACCACAAAAGACCAAACCCAACAAAGACGAT
> AT3G54930 | chr3:20352949-20353948 REVERSE
CGTTCGTTTTTTACTATCATATTATGAAGTATTATACATAGTAGAAGAATTAATGGCAAGAAAAAAAATTCGGCTTTAATATTATTCCCAACCAACCAAATCATGTCACATCACCACTACATTTTATTTAAGAGGACCTCTTAGCTTAGAGAGCCTCTAAATTGCTTAATTAACATTTAAATTTAATCATTTACAATCTAAGAATCTCCTAATATCTCCCTAATATCCCCCTTTAATAATGCTCTTAGAGAATTAGATTCTACAATGTAAAGGGTATGAGAAAATGGTTTTGAAGTTTCTCAAAATTTTAACAATCATAATTTTTGTTTTATGAAATTGCATTTTATATTTAACTATTATTCGATTATGCAATTTAAATATATACATTTTCTTAAAAAGTTTTCCGGTTAATGATGAGAAAATTCAAAACAATAATATACATTTTACTCGGATAAAACAATGATTTAACAACAAATTATCTATCGTTTGGTTAAAAATAC
> AT3G07720 | chr3:2464365-2465364 FORWARD
AAAGCTTCAGAATCTTGGGGGTTACTAAAGCTAGGCAGCAGGATGAATCATTATGTTGGACCGTTAGTCTTCTTTTTTTTGCTTTCATAAACTTGTAAAAAATAAATAACCTCTTGTCAACAAATTTCATTTACATACTCCAAGCCCGTGGGCCAAAAGGATCGTACGGAGCCATTTTTTGTTGGTCCAAGACTCCAAGCGAAGAAGACTATGGACTTCTTGTATTATTAGCCAAAATTAAAATTTGAAGTTAGGTAACAAATTTATGGATTTAGGAAAATACGTTTATAATTGTATTTTCTTATTTAGACATTGCAAATCCCATGCCGTTTTCTTTTGTTGTTTTGTCAATTTCATGCCGTATGATTAAAGTTTACAATGCATTTTGTATAAGACAAATGCTTTTTGATAAAAGAATATTAAGGTACAAAAAAAGAAAAGGAAGGTAAAAAGATTCCTTTTTCCCTCTCTTTGGGCCTTAAATAGAGACAGAGACCGAA
> AT4G25310 | chr4:12948664-12949663 FORWARD
AAATAACTAATGTGAGTTTAAGCAAAAAGAAACAACTAAAATTATATTTCATTAAAGTTGTTATATATAATTATAATATATATATATATATAGTTGATATTTTTATATAATTATTAATTTATGATATTAATAAGACCATATGTTTCTATAGGATTTTCAAAAAAATTATTAATCTTATTAATTTATCGAGTTGTGTCACTTTTTACACTGGTCCCAACTCGAGACCGGAAGAATTTATTAATTTATAGAGGTTATTAATTTATCGAATATTAATTTATAGAGGTTTAACTGTATAAGGGGAGGCCGGAAAATTACGTTTTTTGAGATACGGTAATAATAGTAAACAAAATTTTGGCAAAAGTTGTGGTGATCGATAATTTTAACCTTACTATATATTATTATAATAAAATGTTCCAACTAGATATAAAATATAGAAACGTAAATTAGTATAGTAAAACAAAAACGAATTAATAAAATACTAACTCTTGTTTCTAGACTTT
> AT1G53970 | chr1:20147419-20148418 FORWARD
TGGTGTTGGAGCTATCTTCAACCTCTAGCTTTATCCTCTTTCCCTCCAACGTCTTAATCGAAATATGCATAGCAAACTCAACTTTTATCTCTCTCTCTCTCTCTCCTCTCTGTCTTTTTTTATACATACCACTTTGCAAAGAGATTTATTTGTCTTACAGTTCCAATAATACTTATTCGTTGTTTTGACTATTTTTCTTTGGAAACGTGGTCTTTGATTAAAAGCTATTAATTGATCAGTGAAGAAACCAAATGCTGCCCCTTCGATTTCTTTTTTATCTTTTTTTTTTCAAATTTTCAATTTTTGTGTTCCTCGACCGAATGTAGAAGGTTTACAAGTTCTATCATGACTTCATAATCTTCATAAATTCGACCAAATTTTCAATTTGACCACAAGTTTTCTTTATTTAGTCGAATTGACACAGCACTTGCTATTCCATGACGAACGAAACAAAGCATTCATATACAAATAAAACAGAGCATTTACAGTAAAACCAAGAA
> AT1G11905 | chr1:4013847-4014846 FORWARD
CACACATTTAATCAGAAAACTTCGTAATCAAACACTAGCTGAAGCGTGAAAGCCCCGAAACTAAAAAACGATCAAACTCAGAAGAACAGCAATGGTTCGAAATTTCGCATCTTCATCGAATCAAACATTGATAGAAGAAACTCGCTGAGCAGTAACAATCAGAAAACAACAACGAGAGCATAACATGAATCACGAAAACGGTTCTGGATTTTTGGAATTCATACCATAGAAATGAAGGAACCTCCATAGACGGGGATTCTCTTAACGATCGACCACTTCATCATCTTCCTCGGTAATCTATCTCCTCTCTGCTTGTGACATTTTTCAGATTTTTGATTTCTGAGGGAATTAGTTTTGGTTACAATTAACACATTAGTTAATATCGAGCCAATTTGAAACCATCTTAAACCTCAGGGACCAATAAGATAAATACACGAAAATTTAAAAAGCAAAATGTTATTTGACAGCTTATTAATTTCCTCACGACTTCAACTTTCCTC
> AT1G31720 | chr1:11355102-11356101 FORWARD
CCCCCCCCCCACAAATTTCAAGTATGTTTTACATCTATGCATGTTTCAGTTTATAGAGATTCTTGATTTCTAAACTTGAATTTCTATTGTTATGTTCAATTTGTTCATTCTTTTGTTTCTAGTCTCCACTCAAATTTTTCATATTACTACAATTGTTTTTATTATAGAAAAAGAATCGTTACGTGTTGTATTAATTACGGAAAACAAATTAGCATTCATTCTTTTGAGAATACGACATCATAAAGTTTTACCGTTTCGGTGAAAATAAATAATTAATCACTACTTAAAAGAATAAAAATAATTATGCAACAATTTTTCTATTTTCTTCCAAATTAATATGGTGTTAAATGATATGGTTATAATCACAAATAGAGAAAAAGAAAAACAAATACTTGATTAACACAAAAGCAAAGTATAGAACCCAACAACCCAACCATAAGAACAAGGAACAAATCCACTCTTTACAAACATATATACGTAAGCAAACACAAATAGTTATT
> AT3G30396 | chr3:12003587-12004586 FORWARD
ATTTGATTAGTTGGGCTTCAAAATTTCGAGGCCCAAACCCAAATGAATATGCGACAATTATGCGACTATTATGCGACTTCTATTGTGTTGAAAACCCTAAATCGAGTCATTTCTCTTCGAGCCAAACACTTAGCCATTTCTTCGATCCAACTTCCTCTTCTTCTTCTTCTTCGTCTCGAAAACCCTAATACCCAATTCTCTTTGTTCTTCATCTCTCAAACCCTAATCCCTAGTTCTTATTCTCGCTCTTCTTCATTCCTCAAAACCCTAATCCCAATTCTCGATCTGCTTCCTCTCTCAAACCCTAATCCCAATTCTCTTTGTTCTTCATCTCTCAAACCCTAATCCCCAAAATCTCGATCCTTTCTCCTTCTAAGATCGATCTTCTTCTTCTTCTGCTAAGATCGATCGATCTTCTTCGATCTCTCACCTTCAACCTCTTCGATCTGCTTCGTCGTCTTCTTCTTCTTCTCTTCAATCTTTTCATTTGGCTCACTATC
> AT2G12832 | chr2:5266412-5267411 FORWARD
GGATTGGAGATGGGATTACCATGAGAGCTTCATTTGATATACTCTGGGTAGATGGGATCTTATCTCTGTATGCATAGCTTGGGACTTACCTTTATCATTCTACTAAAGCTTAATTATTTTTTGAGAGATCCCCTATTACTGAAGCCTATTCTTTAAGGGACCATCTTTGTCTCTTGACCTTTTACCTTAGCCAAATGAGTTCATTGATGATGCATTGCTTGATTCACGTTCCAGAACTAATGAATGTTAAAGGGATTGGTAGATTTGAAAACATGTGTAGACCGAGCATATGAGTCGGATTGATTGATAATAAGGCATGACTAACGTTTTTGAGTAGACTTCGATCATATCGCAGCTTAGGATTATCAACTTGGACATTGATTTCATCTATTTTATCTAGTGTTTTGACGCTGAGTCCCCGCTTTCAAACTGCACTTCCAGCGTGTTCTTAATTGTTTGCTTGAGGGCAAGCAAAGACTAAGTTTAGGGGAGTTGATAAG
> AT3G01870 | chr3:304131-305130 FORWARD
ACATTTATATACAAATCTTGATAAAATAATAAAATCAAAAGTCCAGTATTATAAAAGTTTCCCCAAATTAGTGTATTACTATAAACCTTTATTTAGGGGATTGAGACAAATATTAGACGTAACTATAGGATCTAGTCTATTTCAAAAAGAGACTGAGAATTAATTGTTAATATATACTATAAGAGTTTATTCATTGTTGTAATTAAAAGTAAGTGTCAAATTTAGATTTTTAAATTTCTAGCTAATTAAGATTCATGCATGGAGTCACTTAATGTATTAATAAAAGTCAGATATTGAAAACTTATATTTGTAAAAAATCAATTGTATTCTATAAACATGTAATGTATTCAACAAAAAATAGTCAAACTAACCCCTTGCTGATCGTAAATGATCGTAAACTAACCCTTTGAAAATTTGGTGCTATAATTAGATGGTTACCATTATAAACGGACAAATTTAAAACATCTATAAATATTTCTGACTGAATTTAATCAATTCCC
> AT5G04885 | chr5:1421799-1422798 FORWARD
AACGGCTCCTATTCCCGTCATCATGATCCGAGGATGGAGACAAAGTCGACAGAAGAAGAATCGGAGAGGAAAAAGGAGAGCTTTTTACGGCGGTGGATACACAGAGCAGCGACTCAGAAACCTCGCGAAGGCTTATGAGGAAGATACAGTAGAAGCGTATTGAGCAGTTCAGTGTTCGCAACGGAGGCCATAGAGATAGACGAAGCGGCGGCGGGAGGCGGAGAATCGCCGGTTTAGCGTGAGATAAGAGTCGAGGAATCCGATTCTCCCGCCTACTGACACGTGTCCAAGGTACGTTAAAGCAAGTACGATACTTTTCAGTAATAAAAAAAAGTAAGAAGTCAAAAAAGAAAGAAACTTTTTTAAAAAACTAAAACGACGCCGCTTTGTTCGTCGTTATGCATCATTATGCAGTGTAGACTGGTACAGATGTTTTGTGGAAAAACGTGAGCCAACCCCACGTCCCAATAAAAACAACACAAAACCGCATCAACGTCTTT
> AT2G47350 | chr2:19432791-19433790 FORWARD
TCACAAAAATCTTCAACTTATTGAAAACGTTGATTTAAATCTTCGATGAAACAAAATAAATATGAAACTTATATCGATTTTCCAAATAAATACTAAACTTTCGTTGATTATCTAAATAAATACTATAACCTCGCAATATTAGGCATATAGTTAAGTGGGATAACATATCCTATTATTAAAAAGATTAATTTTTTGTTAATATATTTGTTAATTAAAAATGACAACGTTCACTATAACAATAAAACACCGTCGTTTTGTCATAACGGCTCAATTAAATTCATTTATAATATTAATAAAAATAGTAAGTTCAATTAATTTTTCTTTGATTTTGTTATGCATCTTCTTAATAACATCAGAACTAATCAGAACATCGGCGTCACGTGAGAAGAAAAACCACACGTGTCTTTTTGTGACATGACAGAAAGGGGCATGGGCTAACATACACTGATGTGCATCTTCTTAACATGCGCTGCATCGGCATGTCTAAACAAAACCAACGC
> AT3G02960 | chr3:668627-669626 REVERSE
ATACTTCATGAACTTCTAGTTCCAAGTCTTCATGAACTAGACTTTGAACGATCCTCGTGTAAATTAAATTCTGTGAGAAAGAAAATCCATGATTTAGCAGATAATACTACAGTATTTGACAACAACAACAACAAAATGTTGATAAGTAAGAAAATAAAGCTCGAAGATTTGTAACTATTCATGATTTTAGAAAATCGGAATAATGAATAGTGTACTTATTTGGACACTGAATAAGAAGTTACACAAGTCCCGATTGAAATTTAATTTACTAATGATCGTTACAAAATTATTTGTCTCTTTGTCATCAATCCTGTTAGTGAATATTAGAATTATTATTCATTGTAAACAAATAGGATCATCCAGATTGAGAAGTAAATAATTTTATGTATGTTACAAATGAAATAATTAATTGATCGTAAAACCTCTCTGACCTTATATATATCGAGTCTCACTATTCAACTTTTTCATTGCACTTGTCGTACAAAGGAGTAAACATTGAT
> AT4G08347 | chr4:5283798-5284797 FORWARD
AGTCTTGAAAGAGCATTCTTATTAATTTCTCAAAATTCTATACAACATATTTTAATTTCATAAAAAGTCTATGAGTAAAAACATTAGTTTTTAAATATAGCTCTATTTTAGATTTTTGCCTGCAAAATCATTGATCAGACTCATGTAATCGAGCTTTTCAACTATAATTTTTTTAATGGATAGCAAAGCCAACACATTTACTTGATTAATTATTTTTTATTTTAAATCAAAATCTAGGCACCATACCTTACAATGTCTTCTATTTGCAAGCAATTTAATGTTTAACTTTTAGAAAACACAATATATCACTAAACTATATCCATTAACAATATATTTAATTAACTTTTTTATTAATTTAAAGGCTTAAATTCCACAAAATATGGTGAAAAGAAAGCTCAACAAAAAATAAATTTATTGTAAAGACCTATAATATTTTTATTAAAATATAAAAGACTTAAAAGAAATTCTAAAATATACTTTTTTTTTTGATGTCCTAAACC
> AT5G28465 | chr5:10397487-10398486 REVERSE
TCGATCGCAAAAGGGGATTAGGATTAGGGTTAGGGTTTGTCGAGAGAGGATGAAAGGAGTTTAGGGTTAGGGTTTGTTGATTTAGTCGATAAAAGACCTTATATAGTCTAGGCTGATGGGCTCTCGTTATTGGATCTAGCCGATAAAAGCCCAATTTAATGCCCAAATAGAATATATGAGTCGCTAAATTGTAGTTGTAACTGGAGACCTATTAGCGACTAATTTAATCTGTCTCACATTATAGACTGATTATCGACTAATGTATAATCTAGACTATTTAGTCGCTAATACGTCATTATTCAGTCGCCAAAATGAACGACTACCTAATCAGTCGCCTGTTGGTACAAACCAAAGGTCCCACATCTGATGTTTAGAAAAAGAGTTTCTAATATATAAGCCAAGTACAACTCCAACTAGTATGATGCCTTTTAGGAAGGAGTCCAATAACAAATCCTTGCGGACTTGAGCATGTAAGCCCAAAGAGGACAATATCATACTAA
> AT4G19820 | chr4:10768615-10769614 REVERSE
CCGAGTGAAATAAAGAAGTTTACAATTTCATGTCTTGATAAATCTGATCACAATGTTTGGTTTTTAAAAATTCTCTGTTTCTTTCTTGTTGTATGTATGTAAGTGTGTTTTGCAGTTCTTTGATATATAGACAGAGACTCTTCACGACCATCTTTAACCCAACACGTCTTACCAATGGAGAAGGTTCTCCTCTTGGAACTCTCGTTTTTTACATCGAACTTGTCAGCACCAGACACCTTCACCGATAAGTCATATTGTCATAGTACTCCTTGGTTTCTTGTTAATCAAGGAATCAAAATAATATACGATTAAATTGAATTTAAAAAAATCTTTCTTAAGCATTTAATATTCTATACTCTAGTGTATATAAATGAAGTTGATCATGTGTCACTTGGTCCCTGCTTTCGCATTCGTATAACACGTGTGTAGAAAAAAAAAATTGGTTGATAAATACATAATCAACGAAACCATGCTCGTTTTTCTCACAGTAACTCGCAACA
> AT5G47880 | chr5:19388563-19389562 REVERSE
TACATTCACGGATCAAGATTGGTAATTTAGGGTTTAGAGACTTCAAATCTTTGTAATTCTTCTCAACAAACGTTCTGAAACAACGAAACAAAAACCCTATAAATCACAAAACGGATATGGAACATTGAAAAAAAATTCCGATCTCAGAGATTGCTTTGATCAAATTGAAACCTGGTGGGAGCACTAGCTGGAGAAGATTGACAAAGAAGAATCCTAAGCTCTTTCATAGACTTCGATATGCTTCCTCTCCATGCCATCGTTCTTCTTCTTCCTCTTAACTCTTCAGATGCCACACAACGAAAGAATCAAAGACCAGAGAGAACTTTGTGTTCATGTGAAAATGAATTAAGTAAAGTTATTGGTCTTCGGCCCATTAAGTGAGTCGGAAAGTTACTGGGCTTAGGCCCATTAAATGAGTCGGTTTTGTTAGGTTTAGACCAAAAAAAAAAAAAAAAAAACTAGGTTATATATATTCTCTTTCTCTGCCACAAATTGTCTTC
> AT2G07687 | chr2:3312652-3313651 REVERSE
GTCGGGAATTAACCGCGCGCCTGGATCAGGAAATACGAGCCCTCCAACGACAAATCCATCTCGGTCGAAGAGCTGATTCCATTCGGGATCGGCAAATCGCCGAGTGGAGGGGAAGGTTTAATACGGAATTAGCAGGGATAGAGGAGGAAAGCGCACGCCGTGCGTTCCTTAATTGGTGTCTCCGTGTGCTCATCCATGCACACGAGGACCAACCTCCCCAGAACTAAATCCGTTCGTTCGTTCTCTTCTTTCTTTTCATAGATTTAAGTCTGTTTGTGCATCTTTCTTTCTCCCATGCTTTCCGTCGGTCAAACCAACGATTCTCTTCTCAAAGTAATAGAGAGATCCTTTTCTAGTTAGAACTTCTATCAATGCAATTAAAGAACCATCCCTTCCTATTAGTTTGTCCTGTCAGATAGAAAGAAAATTAGACCCCAAAGATAAAGAGCCCGGTGGGGGTGAAGGGTGGGGGTTTACATATAACCGAGACAAAGTGGTTT
> AT1G63090 | chr1:23392852-23393851 REVERSE
TACTATATTTTTATGATTGAATTAAAAAAAGGAGATATCCCTAAGATTTACTTTAGGACACATTTACAAAAACAGTTATTATTTTTCTTATGTACAAATTACAAACAAAAAAAAAATGTTCAAATGCTTAGTCACTTCATCATTATTTGGATAAATACGAATGGTTATATACTTGTCTTATTGTTATATCTAATTCTTACAACTCACATATACAAACATTTGGATGTCGAAAACAAATCTACGGCTAATAATTTCCAAATTTAAGATAAAATAGATAAAAGAAAATCCAAAATCCAACAGATTGTTTTCATACTACAACAAATACAAGAAACAAAAAAATACATGGTTTTGATAAAACTGCAACGATTTTTCACATATAATTAGCCAACCAAAAAATAAAATAAAAGTTGAAGTATATTTTATTGACTTAGTTAATTAATTAAATAAATCCCTGAGTTTGAAGCAATATATATATAATACACATATCCCCTCCCATTTGC
> AT3G54650 | chr3:20228922-20229921 REVERSE
AAAAGATATATCCAAGAGATTTCCAACTATGATAAAGCAAATATGTCATAATTATATTTATTGGCTTATCGCGACACGATTTCCAGATTCTTATTATTATTTTGTAGTGTAATTTGCTTTAATAACTCTTTAACTAGTAACTAATTTACTACTAATTGTTTTTAGGAAGAATCTTTTCCTTACAAAATAGTACTAATATTAGTCAACTATTTTCAGCACAGGTTAAGTACAGTGGATCCCAACGTCTACAAAAAAAAGACCACGTGACGTGATCTATTCCAAAACCAAGGACAAAACTGTCATTCACCAAGCTAGACCTCACGCTCTTTCAATTAGCTGAGCGGCTACAATTTTCATTTTTAACATTTTAGCTTCGGTGTCTTTCGAAATCAATCGCGCGAAAACACCATTTTATCTCCCGCCGTTCCTTCCCTCCTTTATTATTTTTTTCCATCTCTCCCTCCCAATCTCACAAATCTCAATCTAATCTCATTCCCAAG
> AT1G76920 | chr1:28891062-28892061 FORWARD
ATTAATGTTGATCTTACTTATGATATGTTTATGAATTATTGTCTAAATATTTTGTAATTTTGTAGTAATTAAATGCTATCAAATATCTATGCGGCTTCATGATTATAATCATGCCGAAAAGCAATATCAAAAACGATAATTTTGTAGTAATTAAATGATATTAAATATTTTGGAAGTTTTATTTTAGTAATTAATTGTGTAGTTAAAGTAGAAAGATTTTGAGAAGATTGTTAAATATCAAATATTTAATTAGAAGATTTTCTTTCTAATTATAAAAAATAATTATTAAATGTCAGTGACAGCCATTGTAAATAAATCTTAACTCCATGACTTATTTCACAAAATGACTGTAAAAATATATATATAGATATTAAGTAGGTTTAAACAATTATGAATCTATGAAAAATGCGTATGTCGAGTCTTTCTAATACAAAACTTCATACAAATAATGACCAAAGAGAATATAAAATAGTCAATTATGAAAATATTCAAATGATAAG
> AT5G18755 | chr5:6257145-6258144 FORWARD
TATTTCAGTATTCAAGGAAAAATTGGAAGGAGGCATCGATGTGAAGAAGAAGATCCCAAGGTGTGAATTGTTGAGATTCTCACATTATGTTCCTGCATTCCGCTTAACTGGAGAGAGAGATGGAGCTCTTAGAGGCTATGTTGAGCTCGATCCAAGTGCGTTTCCCCTTAACTTGCGCAGGTCTTAGACTAATTCTTGTAGGGAGGGTTGTTTCTTTGTAAGAACTAGTAGTAGTAATGGCTTTTACATTCTGTCGAAATGTGTAGTTTTCAGTTCTAGATTCAGACGTTAACTTCCATCAAAAAATGTGTTGATGAAAAAACCTTTACCCTTATATGTGCCTCTTGCTCTGTCTTATCACGTGTGTAATACAGACAACTAATGTGTGTCAATTTCTGTCTTCACTTACCGTTTTTCGTTTGAGTTGATTAGAAGAAACTAAAGCAAAGGTCAGAAAATAATCAACTAACAAGTCGTTAAATGCAGATAGTAAACAACAA
> AT3G10526 | chr3:3281467-3282466 FORWARD
AAACTTGTGTATGTTTTTGTTTTTTGGGAAACTTTTTTTCTTTTGTGGATGTAGAGAAAACTTCTTGGAGAAGTGAGAGGTTGAGAAGGGTTTGTTATATGTGTTTGTGTCTTTACATACACGTATATACATACATAAAGTTAGAATGTCGCATTTAGAAATGAGAGTTACTTTTTGGCATGGAAAACGAAAATAAAATATAAAATATAGTATGGAGTAAGTAAGGTAAAACTATATAAAATGGGAAGGGAAAATGGACGTAACTTCCGAATTTAGAAAAAAATATATTATTTACTAGGGATGGTAAGTTACTTGTATAGTTTGTATGTATTTGTGTTTATGTACAAAACTAGCTAGAGCACATGTGATTCACAATTTGTAAGGGTTGCCTAATTTTGTTAGTGATTGCTTAAAACCTTTGGGATGACCTTAGTAAGATGACTAGCTATATTAAGTTTTGTACTGTAATATTTGTTGAATAATAAAAAAAAGTGAAAAAA
> AT2G34460 | chr2:14528608-14529607 FORWARD
GACTTCACAGCCAACTCTAAGTTCCTGCCAAGATTTTACAACACAATTAACAAAAATCTAACTAACATCCTCTTTCCTTGCTCTTCTTCTCACCCATTTGCCATTGGATAGCATAAAGTTCACAACTTTCATATCCAATTCCCTATCTAACCACTTAATCAGTAATAACCAGAGAGACTAAGCAGAACCCTTAAACCCTAAACAGAGAAATCAAAGCAAAACCAGGTGTAAAAAGCCAAACTTGTTCTGTAACCTATCAAAGCCAGACACAAAACTTACCGACTAGAGCCTCCGCTGCACGACGGAGACAAAGGCCCTGACTTGGGAGCTCTCTTCGTCATTTTCTCTCACTTTCTCGGAATCGAACTTTCGTTCGCTGCCTCTTTGGGGTTTTTCCGTAATTGCGTACTGAAACAGATTGTCGGAGACCTTTGCCACGTGGCGTAATCTAATCAACAAAAAAGGCAAAGATCAAAAATTTACAATTTAACAAAAGTTAA
> AT4G03710 | chr4:1641840-1642839 FORWARD
AAAAGTTATTATAAGTGGTGTGTTATAAAAGTGGTGTGTTATAAATAAAAATTATTATATTAGTTATTTCTTGTACTCGTTAAAAATATTATAAATTTATTTATCTTAATCCATAAAAAATTAAAATATTAAATTTAATTTCATCATAGAATAATAATTTGTGTTATCTAATAGCACTTCATATATATATATTTTGTCATATTAAAACAAAACTAAATTTATTTGTTAATATATCAAATATTTAAATTATAAAGATATAATTGTTGGAAATTCTAATAAAATTTAGAATCTTTAATTAGTATGTACATAAGAATAATAAAAATCCATTAAATAAATAAATGCATTACTTAATTATTAGAAAATAGAAGTTAATTAATAAAGAAACGTGCATATCAGATAGTTGAAGGTTGCTTGTCAAATTTAATTGATTATATATATATATGGAAAAGTATATTATATAATTTAATTAATTTTGACTAGTGTACATAATACTCGAAATG
> AT1G76180 | chr1:28587878-28588877 REVERSE
ACTTTAAGAACAATAATTTATAGGGACATCCCATTCTTTAAAATCTCTTTTGCGTTGTCAAAAATAAATTATTTTTGCTTTCAGAGGAAATGAAAAAACATTTTTGCTTATTCCATATTATTCTTACTCTATTTAAAGTTTGAATCAGTTTTCTTTAACTTGATAAACCGATCATTGAACTACAAAGTCCACATAACAAGTATTAAAACAAACAAAAAAACTTATGAAAGTCTAATATTTAAATTAAAAACAGTACACGCCTTGAACAAACCATTTAGTTTGTTTTCACTACTTTTGAAAAAAAACTATCTAGTTGCCATTCTTATCCATTATTTTTTATTCCACTAAATTGATATCAGATCACGTAAGCAAACTATTAACAATTAATTAATGAATTCTTCTTAATCCAATATAACTTTATCTAATTAACAGAAAAATGATAATTAACGTGGGGACGAAGGAGAAGATGCCATAAAAAGCGGGTCATTTTGTAATTTCAT
> AT1G12090 | chr1:4090726-4091725 REVERSE
ACAAAAAAAAGAACATATGCATCTAGCTAGTTATTTGCACAAAACAATAATAATAATAATAATAATAATAATAATAATAATAATAATAATAATAATAATAATAATAATAATAATAATAATAATAATAATAATAATAATAATAATAATAATAATAATAATAATAATAATAATAATAATAATAATAATAATAATAATAATAATAATAATAATAATACATACATACATACATACATCTATACTAGTTGAGGATCGATCCTGTTTCGCGTAGATTACAACGACAACGAGTTTATCCCAAAACTATAAGCAAATATGACATCACAGTTATAATACATTTCGTATCTTCATATAAACAAATGGACAATGTGTAAACTTCCATGTACATAATTTCAAGGTCCCTAATTTCAATCATTCAATCTTTTTTATTATATATTACTGTAATCAATAAAATTATGATAATGGTAGTCAATCATTTATACTTATTGTTATAAAAAAATCCCATC
> AT5G07510 | chr5:2378830-2379829 REVERSE
GAAGAATCTTGATATCACCTTTTTTCAATGTTTCATATATATCCCCCAAACTTAGAAGAGTTTTCCTGAAAAAATCGAATATGCTCGGCCTTCTCATGTTCGACGATATTTTATTTTTGTATAATTATCTAAACTCTCCCACTTGGCCAACCTCACAAGAATCTCTTACAAATTTAATTTAGGAGATTTGAAAATTAAACAGGCATATTGCAATTTCATCAAGCATGAGAGTTTCGATAAAATCAAGCAAACTAGTATTCAAAATTCCACAAAATTTTGCCTCCTTGGATTTCTTTCGAAGCACCTATTTTAGGTTGTTTCAACCGTAAACGTGAATTGCAACACGACAATTAATCTTTGAGCTTCTTACAAGAAAGAAAAGATGGTCCAAAAACATGACAACTCAAAAACAAAAACAAAAAAGCAAAGGTGACGTGACGTAAATCTCTACTTACTCCCATTGTTTTGCATGTATAGACCCCTAACAACCATTTAATAAT
> AT2G16900 | chr2:7326222-7327221 REVERSE
TAGAATTTCTTTTTAAAAACATGTCTAATTATTAATTCATTTGTATTTACAATATGTTTATCCACAATATATTTCAAGTATTGTTTATTATACCTTTCACCATTCAAATATTTATACCATATTTCATATTGTTTCCTTTTTATCTTTCACACATTATTCAGCAACTTATTTTATCTAACTACATGAAAAATATACAATGACGAAGATAATCCCATCAAACAACAATCACTAAACAGTACCAACGAGATTTACCAAAAATACCTACGGATAATCTAACGATAACTTCTATTTCCTCATATTAAGCTGCTGAGAACCTTTCTCTCGATAACCCCATCAAACAACAATCACTAAACAGATCTTAAACATACTTCCAATAACACCCAACTACAAATTAAATTAGCAATTTTACTAATAAAAATCTTAAACCAATGAGAAAACAAAATTAGTAGTCCCCACAAATAAAATTGAAATAAAAACTAAAACTATTAAAATAAAAAGTC
> AT2G25344 | chr2:10794135-10795134 FORWARD
TCGGATCAGCCCTGCTACTCATGCTGACCAACTGTCTTGCACAAAGACAATAGAACCGAGTCTAGCATTGGATTAGGAACATGAGATCTAAAAAACAGAATCAAGTAGGAGATGTCTATATATAAACAGATTTACCAAATGAATTGACAAGAAAAATAAGGATCAATGTGATTAGGTCTTTCTTGAATTTTCATCATTTATATTTAAATTGGGAAGTCATGGTAATCTTATGGTAAAGCAGAAAAATGTGCGAGTCTATGGCTTACACATGTCACATAAGCAAAAAATAAAACAAACATAAAAACTGGAATTTGTAGTTAAAATGAAATCCTTCTACTTCGGAATTTGTGGTGGTACATAGCTTAATATTACTATATTAGATACGCTTAAATAGGAGATACATCTACGTTATTATATATATAGCTGCTACATGCCTACAGTAGGTTTAATTATCTATTTTACATTTTTAAAGCACTACCAATTCATTTCTATTATCGACG
> AT2G18920 | chr2:8198161-8199160 REVERSE
TGAGAGGTGTATTCCTTGGGCAATATAACTTTGCTATATGGCTGCCACTTAATCTGAAAAAATATAATCTAAGTATTTAATATAGAACAAATGCATATGACAAAGAGATGAAATTTTGTTAGGTACCTCATCTTCCTTCATGTCTACAAGCATCTCTTGATAGTGTCCCCCACTTCTGTTGGCACAATTTTTGGTATACGGTTTATATATCTTTGCCCACTCAACCATTAAAGGAAAACTGGATGGAAATAGTTGTTGAAAGATAGTAAATCGCTCTAATGCAAATACCTACACGAAAAAATAAAAAACAATTAACATTATACAAATAATCAACATCAACATAATTAGTTTTTGTTTCACATAAAAACTTTACTTGCAGAGCAAAGACAAAACCGCAGAAAAATGTGGTTTGACCTTTAGTAAAAGCCTTCTTCCATTTGCATAAAGCGTCTTTTAGGATAGTTGAAGATGATGTCTACCCTCTAAACACACAAGATTAT
> AT1G14687 | chr1:5046803-5047802 FORWARD
ATAGTGAATAGTCAACTCGTGGGTCACACAATTGCTTTTTTGCTAAACCTCTTAAAAGAAAGCGTTTCAGACTTCTTTTTGCAATAAAATCAGATTCTTTGAAAACTTTTGATCTTTGCTTCTTAATTATAGTTTCATTTTAGTTACAATATATTATTGATATTTCTCAATTTTACAAAATTAGTTTCTTAAATCTTACTTTTATAAATCAAAATACTTCTACTTATTTAGAAACATGTGACCTCTATACAATCCAAACTTATTAAATTTGTTTATACCTATATTAAAAACTTATTACTAATATATTAGTACTAGTTTACTAGTACTAATTAGCCGCTATAGTTTTACAAAAAGTGGTTTAGTTTTCTTATTCCTCATTATTGCTACTACACTTAACCCAATGGATTGAAAGAGTTAACTATGGGTAGAGATGACAACTTTATGAGCTGAGAGGATACGAAATTATGGATGTGTAGAAAAGCAAAGCCAGTGAAACAGTT
> AT2G27490 | chr2:11750183-11751182 REVERSE
TGGCTATTATGTTTTCTAACATTCTTTCCAATCCAACACGTATGTAATGTACATGTATCCAAGATGGAAGGTAATAAAACCTAATATTAATAGAATCCAAATTTATATCAAGAGCATGCATGTTGAATTATTATGTATCTCCATAATATATTTTGAAGATCTAGCTATGTTTGAACATAAAGCAATTTTTTTTTGTAATTTGTTAGCCAAAACTGAAATCATTCATCGCTACCTTATTTTGATGAAAAGGTTAATCGTGTGCCCGTATAGTGTTCACAATTATATGTACCTAGGGATGTTAAAACGGGCTTAACATTTAGGGCCGGTCCTAGCCCACTAAATAAATTAAAAGCCCTAATTAAATCAAAGTAGAGAAAAGGTTTCGGGCTTCAATGGCTTAAAACTTTTTTCTTTTCTTAATTGTTTCTTTTTTTTTGTTTTTTCTTCGATATAAAATTCTCTTCTTCTTCTTCAAACGCTCTCTTCTTCTTCTTCTTCTT
> AT5G01335 | chr5:134831-135830 FORWARD
TTGGGATTTGGGAACAAATTGTTCTTGTTCTCATAAATTACACTCTTATCTATGTTAGTAAACTTACGACGCTCATTATAAAGTATCACATGAACAACAAAAAGTCTCCATGGTGATGGAACATTGCTATTTCATTAATATTTAAATGGATTATTAATGTGTTAACGTGGGAGCACATGTTAACGCGTGAGAACAAGTTGTTATGTTTTCATAACATTAAAACCAAAAAAAAGGGTTAATAACATGTTGTTAAACAACAATGTATATTTCAACGTGTAAATTTTTTTTTTGCCAGACATTCTAACGTGTTTAGTGATTACCTTGAAAACTATCTCTTCGAATCATTGTTAATATCTCAAACCAACAGAGTCGCCGGTAATATATTCCCAACATTCATTTTGAGTACATAAACAATGTGACCAACTTTTAGGCGATTAGGGTTTTTCCGTTTCTGCCGCCGCGTTGCTGGTCGCCGGCTTCTCGCCGGTTGAGATCTTGTC
> AT1G14560 | chr1:4979672-4980671 FORWARD
GGTGCATCAACTGACGGCATTGTGTCGGAATATAGCAAGAACCGGTCAAAATTCGCGGCAGATTTCGCAACAGCCATGATCAAGATGGGTAATATAGAACCTCTCACTGGCTCTAATGGAGAAATCAGAAAGATATGCAGCTTTGTTAATTAATACATGCATGCGATAATGCATTTTATATTGTTTGTTAAATTTATTCGTTGATCTCTTTGTTGTAATGTTTTGTGATTCTTACTACCAAATTGTGTATTATTTGTTTTTAATATTTGAATAAATGCCAATTAGTTTTATGATTATATAGTCATATTTTTTGATAATTCAATCCAAGTTACAATTGCTGGTTCAATGTGGTTTGGGCTAAACCAACCACCGAATCTGTATGGTTTTATTTTTAGAGTTCCACCATATATTGGGTGCACCATGCCACATGGAATTCTTACCTAAAAAGGTATCTCTGTTTCTTCAAGCCTGTGAAAATGCGCGACCAATGAGTAAACAGA
> AT3G58000 | chr3:21473950-21474949 FORWARD
GAAGCTAGCATACTAACACATCTTTCTCATAATACAATAGTTACATGTAATTAGTTTATTCCAACTAGTTTAAAAAATGAAAAATTAATTTAGTCCAACTAGTTAGTTTCTCCAATAAATGTATATATCAACAAGACCAGAGATCCATTTGTTTAAAATATAGTTTTCTTACTATTAATTACATGATGGCTATAAATTTATAATTTTGGATCGTGTTTTGAGTACAATTATCAAATAGATAAACAAAGTGACCATTAAATTATTTGCCTATATCTAGTTCATATATATTAAGTACTCCCCATAGCACTATTTAAAAGGATATAATTAAGTTGAACAGAAAAAGTTTAAATTATTTTGTTCTTTCATACTTATCATTTCCTCTCCTTCTATATAACCTTCAAATATCTTCACTTACAATCAAATTCACCAACTCTCTCTAGCCCTTTCTCTTTTCTCTCTCTCTCTATATATTGCTAAACAAAACCCTACTTATTCTAAAA
> AT3G62070 | chr3:22984514-22985513 REVERSE
ATTTGGAAATTGTAGGAATAATCAATCTCGTATTAAGACAATGGCGAAAAAAAGGTCACTAACTACGTGAATACCTTGTTTTAACATTGAATTTAATGAGAATTAAATCTACTTTCCGGTGGATTTTTTTTGTAATAAAAAAAACCAGAGTCGTTCTATCTCCGCGTTAAAGTAGGACCCAGGGGAAAAAAGTAACGTTTCTATTGAAAATAGTAAAAAAATCGACCAAGGTTTTTCAAATAAATGCAGTGATTAGTAGTAATCCGAAGCTATTTTAGTAATGATAGAATCAAACAAAGTGAGTTAGATATTTACCCCCAAAAAAGGATTAAAGTAGAAATAAAAATTGCTGTTTTCAAACAAAAAGAGGGCTAAAAACGTAAATAGCACAAAACCCGAGACTCGGGTATAAATGAAAGTGATCAAAGGGAGTTAAAGCACGAGTTGACTCAGTTAAGTTTCACCATTATAACGATATAGTGGAGACTCCAAACGTCAGT
> AT3G54290 | chr3:20106045-20107044 REVERSE
ATATGCGGTGTATCTCGCAATAACTATAGAGAATCCTCTAAAATTGATAGATAATTGATATACAAGATGCCACTTTGAATTAATTACACAGAGATCTCTTCATCCACTTTTTGTAGAAAAAATCGGTGGCATAAACAAAACACTCAAAAAAAATCACAACCATAAAAGAAAACATTTGATTTCTTCCTCTTATCCTCAAATTCTCATAAAGTGTACAGTACACAATTCAACATTAAAAGTCGGAAGTATTTTTATCTAAAATTAGTACTACATATTGTAGTTTTTTTTAAGAAGCTAATCAAACATGTTTTAGATTGTTAGATCACACAAATAATTGTGTAGACTCATGACGACTATGACTTGACCAGTGATACAGCAAAGTAGGTTCCAAAGAGTCAGAAATCTCCTTTAATATTTTTTTTGAGGAACAAAGAAAAATATTCATTATTAAGAATTGAATTATGGGAAACACTTAAATGGTGAGAAAGAAAAATACTGAA
> AT5G28200 | chr5:10182916-10183915 REVERSE
GGCAAAAATCAGAGTCAATCTAACCGATGTTAGTCAACACCGTTACGGTGCTGAGTCATCGTACACATGCATGATGACGTGTCTCTAAACGATGTTTTGATATGTCGTCTTAATGTTATTTTATTTTTTTTGCAAAATTGGAGATTAGAACCCATAACCCTTTCCTCTATGTGAAGCATCAATTACCAATTAATCCAACAACATTCATCGAATATACCTAAAACGTTTTAAATTAAAAACACGCAAAGTTCTGTGTTTTAAAATTGGGGGAAATTATGAATACTAGGGTTTCGAATTGAGAAATCGATTTCTCATATCTTCTTCTTCCTCTCCGAAAATAGATGAAATGAATCGATTAAGAAATTATAACCTCTCTTTCAGATTTGGGTTTTGTTCATTCGACTTTTTGGGTAATCGATTTTAGTCCCTCCTCTGTGATTTTGTTTCCCTCTACATCTCTTGCGTGTGTCTCACTAGGGTTTTTCCTTTTTCTGTAGACG
> AT4G00730 | chr4:304509-305508 REVERSE
TTTAAAAAATGACAAAACTTAAAATGGATTTGAAATCTAGCATATTTAACTTTAATACAGTTTTGGTTTAAGTTTCACTCTCTTTTCTATCAAAAATATAATTTTAAAATTTGAAAGATGTTAAAATAGACAAATGTCATTAGTTTGTTCAGATTTAGTTATGTTTTTAATATACAGACAATTATATTAAAATAATAATAAAAAAGTCAGATCAGTTATAAAAGAAAGTCAGTTCAGTTTTAAGACTTAAGTTTGAGTCTTTTGGATTTGAATTTAATAGATTCACTTTTATTAAAAATTGTTGAAACACTTTTTAAAAACTAAAACATTTGTCAAAAAATGCATTTAACCAAAAAAATGAAAATGAAAGGTAGTAAGTAATAAAAGAAGAAAACAAAATCTAAAAAAGTGTCTTTAAAATCTCAAAATTAAAATATACAAAAAAGTACAAGAAAATAAAAGAAAAGGGGGAAAAAGAGAGTCAATATCAACATGCAAGT
> AT2G38460 | chr2:16102311-16103310 FORWARD
CTATTACTCAAATATGTCTTCTTTTTTTATTTTGTTTAAATTTTGGTGAATGCCTTTGCTCACAGTGTATGATTATTCTAGCAATGAAAAGGAGTTAAAAAAGGTACTCGTATTGTTTTGTTACTTTTTCTATGTTCCAAACTCCAAAGTAAACAATATCAGCGGGGTAAAAAAAAGTTCAGAAGAAGAACATCCATTTATACTACTTAGATCCATTTCGTTCGATAAGTGATTTGTATAACAACGAACTTATAATTTCTCCGATGACTTAGAATAGGCATTGGAAAGACTGGCTTGTTTTCTTAAACCAATCTTAAAATCTAAAAACCATAAAATAATGTAATTGTATCATAGTCATTTTGCACACAAAACCATAAATATTCCCAGTGCCTAGTGGGAATCTGTTTTTTGCTCCACTAACAAATTTTCATCCCTTTGGAAATAGAATCACCAATATTAATAGGACCACTCTAGAACAAAGTAATACTGAGTTTCGTCGA
> AT5G32702 | chr5:12335558-12336557 REVERSE
AGGACAACTGAGTACGTAAGATATTAGTGATAATACCCGGCTTTCACCTACTAACTGTTAGGGTTAGCTGGTCTTGATAGAGTTTTGTATGTTCAAGAATTTGGAAGTAAACAAACCTAACCATGTTATCACCTGAATTTGGAATCTATACCTTATTGATTGAACCATGACGCCCGGAGAAAACCCCCACTGACCTAGCATTTTGTTTTACATGTTTTACACCGCTCTTCTTATTGACATTTATTTTTATTGCCTTTTCTTAGTTTCCTTTTATAGCTTTCTTACTTTTATTGTATTCTTTACTTATTTTCACTGCATACAACAACCCCCACTCTTTCGTTTGTCTTGATCCAGGTTGCCTAACTTGAATTCTTCCCTGTAGCTACACTCCTAGTGGATTCGATCCTCAAATACTACTCCGATATATTGTGCACTTGCAGTAGTCGTGTGGTCTTTCAAGTAAAAGCGTGAGGTGAAATAAAACATGCATCAACTCTTTC
> AT5G54580 | chr5:22170216-22171215 FORWARD
TGTTAGCATCCATATCCATTTATATATGTTATTTTTTGTGTGTTTACACTTATCACAAAAAAAAAGGGGTGTATTGAACTTAGGTAAGATTTTGTGGATTTTAGATTTTGAGAGATTTTAAAAGACGTCTGGTCATTTGGTGGATTTTTAGAAGAATCAAAACAAATTTTAAGTGGCCATTAAAAAAATAAAATGGTCATTTAGTGAAATTTTATGTCAAATTTCATAAAATATTGAAGTATTTTGTGTGATAGTCCAAAAAACAATTTGGTAACCATTTAAAGACTCATAAACGTTTCTACGTGCCAATGAAAAAAAATCGAAAATTGGAGCTGCACATTGGCGAATTCCATTAATTACGAATATCAGAATTGTAAAGTTTCTATCACTAGTCCATCCATTCCGAAATTTTGAAGTAATACAAGGGTATATCCGTCATTTTATGTCAGTATTTTTTTTTTTTAGGTCATCTTCTCACTCTAGTAAATTACTCGTTTTCG
> AT1G05085 | chr1:1459988-1460987 FORWARD
TGAGGTTAAATCTTGAAGATCCAGAGTTGATCATCGAGGAAATAAAAGACCTTCCTAGGGTTTCAACAACATCTCACCTTTTGTTCAAATGAAAAGTCTACAGAAGCTCAGTGAATGTGCAAGCTTAATTAGCCTTATCTGCTATAAGATACCCCAAAATAATTGATGTTCAAGGTTTCTTTTTCTTTCTTTTAAAGTAAAAACACTATTTACGGTTTCTTGATAGTGTTCCTTTTTCCAAATACTGGATAAGTTGCAGAGGGCTTAGTTTCCTAGTTTACAGTCTTAACAATAACATCATAGCCTATGATTCATAGGGTGTTTAATTGTTTATTCACATATTTCTGCTGGGTCGCTCTTAATGAGTCTTTTCTTACAACATCATAAAACAAATTTTGGGTTTAAAGTCAAACATTGACTCGCTGCTGGCCCTCTGATGTTTGGAATCTTACTTAGTTCTTGAAATTGTATGGGGAAAAAACAACCAATGTTATTGAAAA
> AT2G38760 | chr2:16199994-16200993 FORWARD
CCTATATATTTATTTATATAAAGACATTGTTAACTTCGTCATCAAAACCATTTATTTATTTGTCCATTTATTTGCTACCTTAGTTTATTTTTAGTACTATATGAAATATCATACATTTTATTTTATCTTAAATTAAATACGGTACAAGTTAAATTCCTCATTAAAACCATTGTACGTTGTTTTTAGTCCTGTTGTAATATCATTTATTTCATTGCAAGTTTGCAACCTTACAAAAAGTAAAAATATGAAAAGGTTATTTTGTGTTAATTGGAAATTATTACATAGTATGTAGGATATGAAAATAGGTTAGGAGAAAAGATGCTCCATAGAACTCATCAATACACACAACTAATATATGACCCTAATTTTAAATGTCCTCAAAACGAAAAATCTCGACAGAAATAGGCTAATTGCGTCATATTACAGTTTCGTCTTCGGGGGCATTTATGTCAAACACCATCCCCAGCTACATAATTACACCTCCTAAGTAAATAACTCCG
> AT2G02780 | chr2:784647-785646 REVERSE
ACAAACCTAATGGCTTCTCTCTCTCTCTCGAAGACAAAACACGACATAAATTTCTTAATCCTCATTACCTATCACCGACAAGTAATGAAACATCTCTATAATCTTATCTGATCAATCATATATAACCAAAAGCACTTGTTTTACTAATAAAACAAAGCAAAAATCATGTGAAATACAAGTTCTTATTGTTAATTTGTTATAGTAGTAATCAAATCAAATAAATAAACATTTCATCTTCTTGGATTCATTGCAAAACAGTCTGTCAAGTTGAGGTTGTGCAATGTGCAGTAATGAACAAACAACCAAACCAAGTTTAAGAACTTAAAGATTGCATTTATTGCCTCCACCTTAATTGGCTTTTCTACTTTCATTTACTTCTTCTTCTTCTTCTCTTGATCCAAAGTTTTCCTCTACACTACCTATAGATCTGTCTTTGTTCCTAGAAAAATGATAACTTTCAGTGAGTTTCTGTTTCTCTAAAGGCAAAACACATCTTCACT
> AT5G15740 | chr5:5137627-5138626 REVERSE
TTCAACCAATCTTGAAAATGATTGGGTTAACACATATTTATGTATGTTAAATATGTAATTTGATTTTATTTTCTTGTCAAATACTTTCTGGAAGTTAACTTGTGGATTAGTTTTGCTTAATGACAGAGTTAGTCTAGGGGCAACCTGCTAATGTGGTTTAGATATAACTGAAACTCTGTTATTTAACTTCCAAATATATTAATTTATCCCTCTGGAAAATAAAACTTAAAAAATAGCTTGAATGTATTTGGTCAACCAAAATTCAAATTTGTACCTTGTTTAAGTTATCCAAAATACATATAAGTGTATGTATATAACTATACATATCCACTAATAGCAAAATAATACAATGTATTTTATAAATTTAATTAAAGGTCTACTTTGGCTCTGTATCAAAAAATATATTTTAAATTGCAAAGAATATTACAAAAAATATTTCTCTGTAAAAAAAAAGTTTATAAATGACACTCCAGTTTTTGCCGACAAAAAAGAAGAAACCT
> AT5G41550 | chr5:16620786-16621785 REVERSE
TTTATTTCTTGACTTAAAGTTGCTCACTATTCACTAGCGTTGAACATGAAAATCAGGTTACGTTAACGAAGTTACGAGCCCAATATCAATTTGATTTTAATTCTTCATTTTAAAAACAAATTAAAACTCCGGTTTATGTTCCAAACCAAATTGACAATTGGATTAGAATCTTCCTCTTCGTCTTCCTCTTTTTCCAAATTTTTAGTCTCTGATACTCTCTGAGCTCATTTCACCGAAAAAAGTCAAGCTTTGCAAAAAAACAACAAAAAAAAGATTCCAATTGTAAAAAAACCATTGGTCCTCGACGACTATAAAAAAACACACTTTAGTGAGTTGTCGAGTCGACAACTTCGTGGAATTTCACATTTATAATCCTTTACAATTACGTTACGCGTTTTTTTCTTCAATACATAATCAAAGGAACTTGCTTTCTCAATAAGACTTTCTTCGAACCATTCTACAAATACTTTTTTTGAAGTTGAAGCATTTGTGATACTTTT
> AT1G78800 | chr1:29627990-29628989 REVERSE
GAGGCACAAAGTTATGTATATGGAAGGCACTAAATCTTCAGGTACTATTATTTAGTTTTCGGCATGTTATCAAACTTCTCACGACTTGGTAATGGAGTCATCAATGACAATATGTATTAGTGTACTCAACTTTTGATTCTGAATTTTGATTAGTTAAAAATATTCTGTTCTTTTCTCACTGAGAATTTTGGAGTATTCAAATCAAAGTTTCCATACTTTGGAGATAGAATGTTGCAAGACACAGACTAAATCATATATTTACATAAACATTTGTTCCCTTATAAATATACAGAATTCAACATTTCTTTTCAGAGAAAAATAATGAACGTCAGAATAAATATTCAGTGATATTAATTTCGTGATATTAAATAATTTAATCACCTGTTGGGCTATCTGGGCCGAACAATTGTGGGCCTTGAGAAACTCTATTAACTTTTCCGTTTTTAATCCAATCTGTCCAAGACGGGCGGGTCAAATATCTTTTGACACCTCTAAAAATT
> AT5G43360 | chr5:17408524-17409523 FORWARD
TTTCGTGTAATATGATCTGTAGACCATTCCAATGTTATCATATGCAGAACAGCAACACAATGAAATAAATTAAGAGATGGAAAATAAATTAAGATCAAATAAAATGTGGATATACCCTTAAGATTCCGGAGACAATACTTCTCCAGTTCTCCTCTCGTCTATAAATTTCTGCCGTCTCAGCCAACATAATCACAACCACCACCTCTCTCAATAATTCTCTCTCTTGTCCTTCACAACCTGTTACTACTTAGGTGAATATCATCTACATGTTTATTTTGTCTTAATCCAAATTCACATTTAATTTTGTTTTCACTCTTTTTATCATGTATACTTTTTTAATTAGCTAGCCGAGATTATATATGTTAAAACTACCTCTATTTCTAACACACCCAAGCAATATATCATCTTTCCAATATTTACGAAAGAAGAAATTTCTATACAAATATTAACCTTTACTTTGTGCAAAATAGGAGAGAAGAAAAACAAAAAGACTGACTGAG
> AT5G22520 | chr5:7477930-7478929 FORWARD
TGTTTACAATATCAGTGAACAACTGTGAAGATTTTATTTTTTTGTTTGAATATGTGGAAGTTCAAATCCAAAGATTCTACATTTTTTTTAGAGGCGGGACCCATACCTAATTAAATTTATCTATTTTTGGAGAAAATATCCCTCCCACCTCGAATCAGCACATCTACCTAGGAGATTTACCATTGGGCCAACAGCTCGTTGGTAACAACTATGAAGATTAGTGATGCTGATTGAGGTAAAAGAAGTTAAAGATTTCATTTGATGTCTGATACAAATTTCAAAGTCTTCGAAACCCTCTAGGAGTTCGCGTTTTTGGTTGCCGTGAGTTTTCTTTTTCTATTTTTGTAGTTTCCTAGCAAGTGAGTGGTGAAAGAAAGGAAGCTGCATGGGTCAATTCTGCCTTCACTCAAATCTTGATAAGTCAAAGATTTAAACATCTTTAAGAAATCAAATCTTTAAGATTTAAATCAGCTAAAACACTCATGTCTCCTTCTCTCAAC
> AT1G35143 | chr1:12855134-12856133 REVERSE
AACTTTTCAATACATAAAAAAATATTATAACGGGTCAAAAATAGATTTAAGAAAACTTTCTACTGAGTACTGGATCATAATTTGAATATTTATATTCAATTTCATATTTTATTTTTGAAATTCATAATCTTATATACTACAATAATTAATAACATATTAGATTTTTTATGTGTATGATGTTATTCAATTTTTAATACAAGCTGGAAAATCCTAGAATTGACAGGTTTAGATCGATATTAATACAAGATGGTATACTAAAGGTGAAACTCTAAAATTAACAATCAAAATACAAGTGTATAATTTTAAACACTAAACAATCTAAATAATATCGACAAAACATATACAACTCGCAGTTTACTATACATTTAAAATCAAATAAAATAATATCATATATTTGTAATTATCTTTACAATAAAAGTTTTTAGTTTAACTAAAATATAAGCCTACCTGCGGTATACTGCAGATTAAAATTATAAATAGGTAGATTACCATCACGATGT
> AT1G09590 | chr1:3105502-3106501 FORWARD
CAGTATAATGTCACTAGGTGTTTGCATTGCTGTCTCTGGTTTCCAGGTACTCTACTTGAAGCAGTACTTTGAGAAGAAGAAGCTTATATAGAGATTCCCTGATATTCAGGTCCTTTAATGAGAGTTTCTTCTTAAAGAATAATATTCAATTCATCTCCTTTCTTTCCTCTTTACACGCCTCCTTTTTACTGACGCTGTAAAATTTTTGTTCATGGATTGTTTATGTAGCTTCTCTCTGATAAGAAGTCATTATTTCTGATTCTGAAATAATAATATTAACTTCTTGTCATCTCCAAAGTCCAAACGAAAGAGATTCTAGAACCATTGATATTGGGTTGTAACTGATACTTTATGTTAGTTTGGGGCTATAACACGTAAGTTTGACAGTACAAGGGTTAAGATTACAAGAAAAAACTAATCAAATGGGTATTACATACAAATCAGCCCAAATTTCTGACCCAACAGGCCCGTTAAGAGCAAACCCTAATTTCAAAGAGAAT
> AT2G25025 | chr2:10643561-10644560 FORWARD
TCATTTTCTTCCTCTCTATATTTTTACGGCCAAGATTCTTTCTCACTATTTTTCTAGATTTTTTAACAAAAAACACGAATTGATTATATTAGAGTATAAGAGATAACAGAAATTTGTATTTATAGACTAGAATTTTACAAGTAAATATTTGAGTTTTAGGAAGTTAATATCTTTTCATATTTTAGTTTATTAGAAATACAATTATAAATTACCATTCTATGAGTATATAATTGTTTACACATTTTATCAATAAAATGTATATAATTATATTTTAGCTGTTACATAATCATTTATTTATTATATTATTTACAACCCGCCATAATTTCACTAAATACCTATAAGTGATTATGTAATAAATAAATGATTATGAAATAAATAAATTATTGTGTAACAGCTAAAATATAATTATATACCTTTTATTGATAAAATGTGTAAACCATTATATACTCCCAGAAGGGTAATTTATAATTGTATTTCTAATAATTTAAAATAGTAATCGA
> AT3G20980 | chr3:7354963-7355962 FORWARD
TCTCTATGATTACTTTTCCAATATCTTGTAAAATCCTCTTATAATCTTGTAAAATATTCCTAGTTACAAAGTCATTCACAATCTCTTTTTTTTTACGATACTTTACATGATTTTAGTTTGTAAAGAAAAGTGTATAAAATCATAAACCAATAACACAATAATTTAAATCATTAACAATCATAGATTCATTTGTTTTAGTTGAATAACACAAAAATTTTAATGACTTTATTAAAGTATGAATCTAATAACTCAAGATTTATGAAGACTTTAAATTACTTTTTACAAATCAAAATCTAATAACACCAAACTTTAAAAGAGTCTTATAAAATCTTAATTGAATAACACAAGATTTTTCACAATATTTCAAATCATTAAAAATCCATATAAATCACAAACCAATAACACCCACTTATTATATAAACAGGGGATGATTTTATTCAGTTTCTCGAGGGAAAATATACAGAATAAAACGTTTTAAGAAACCCTAACAGTTGCTGGCT
> AT2G17370 | chr2:7548775-7549774 FORWARD
ATCGTTCTTTATATAGAGATAAAAAAAAAGATAAAATTTACTGTGTTGGCATAGTAACATTTAAATTTTAAACTACATCACTAAATAATTAGCTTTGAAAGAATATATATTTCTCTTAGTTTTTTTTCTTTTCTTTTTAAGTTATTATTAAGAATGTGGCCAAATTTACCCAAGAGTTAAAATTTTGTCCCATCCTTTATATTTTAAGGAAAAAATTAATAGTTTTAGAGATTGATTTTTACCATTTCAATTTGGGGGAAAAAAATAACAATCTAAAAGCATTGAAGGTTTGAATTTTTGATTCAAAAAGACCCAAAATAAACGCCTCATCTTTAGGTTAATTTTCAGAATAACTATTAAAAAGTGAATAATTCTTCACTGATCCATGTTGGACTAGTAAGTAGTAACAATCAAATCCATAACATTAAATGTGTTGAAAAAAAGAATCAAAAGTAACAAAAACCATAACCCTAAATAATCATCCCAAAAGTGGAAATAAT
> AT1G60730 | chr1:22360159-22361158 REVERSE
TGAATTATGAATCATGTTGCTCAATTAAGATATGCATCGTGAGTCGAGAGTTCACCAAGTTAACTTCACAAGACTCATAGCCAAAAAAAAAAAAGGTTATTTTCAAGACTTTGAAATTGATATTTTTTTATTTTCAAGATCAAAATGTTATACTACTACATGCTGCGTTTTTATATAATATTAATTCAAAGATATATCTTGAAAACAAAAACTAATAAGAGAAAATTGTACTTCAAATTTTCAACCTAAAAAAACATTTATACGTGAACAAATTATTAGGAAAGTTTATTTCTCACAAGAAGTTAATAATTGATTGAGAAAGAAAGTGAAGACATTATTTGGTTAACTACATCAAAAATGAGTTTGACTTATGAAGATTCCATTACTTTATTTGGTTAACAAATTCAATTTTGTTTTCGTTAAGAGGGAAAAAAAAAACTGCACCAGCCATCCAAAATTGACACTGAATTTATCTTCACCATCACACCAATCCAACTCCA
> AT1G32290 | chr1:11650568-11651567 REVERSE
TCTCGTCTAAGCATTTAAAAGTACGAGTTAATAAAAAAACTAGGAGCCTTTTGTAGACCAGTATTAATTGTTCGGGGTTCTCATTGGTTAAATAAAGAGGAAATTCTCTAACACGGTTTCTCGTCTGGCTATTATCTTCTGAAATTGAACTTTTGCCATAAACATCTCATATGCGCCTTAAAAATGCAAATTTATTTTTCGAAATTTAGGTGTGTAGACCTCCATTAATTTCCGGGGTTTTATGGGTAAGATAATAAGATGGTTTTTTGTTTGGCTACAATATTATAAAATTGAAACACACCATATAAACATCTCATGCTCACAATAAACTTTTGTTTGGCTACTTTTCGAAAAACAAAATGTGACAATAATGTTTGGTGAATTGTTTTTGATAAACTAATTAAGAAACTAACACTATCATTTTTAAAATGTAGAAACTAATAATAGAGGGTAGTAAATTGACTAAATTGATCTATTTGATAGAGTGGAAGAGGCTGGAG
> AT1G31812 | chr1:11412205-11413204 REVERSE
AATTTAGTTTAGTTTACTTGTGGAGGAATGGTCTTTATGGTTTTGATCTAACATTTATATTCCTTGATTTGTTAGGTAATCTTCCAAGATTTCCTCCCTTTTTTCTTATAATCACCAAAGATCCCTTTTGGTTTGATTTGTTGTAGTGGGAAGAAATCTACGTGTCTGGATATCTAAAATGATCCAAAGGATAATATTCAACTAGCACAGAAACAGAAATAGTTTTTTTTTCATTAAACTATTTAAGTTTACAAAAGGATATGCTTATGGTTTTTCTGATGGAACAGAAAATTAATATTGTCATTTCAATGGAGAAGGAACATGTTCGATGAGCAAAAAAAAGAAAAAACAGAACATGTTCTTTGTTTTACAGTTGTACCCATACTGATCAGAATAAGCCAATCAACGGGGTGTCTGAATCCACGTATACAGTATCTATCTCTAAAAATATTTATTTCCTTTAAAGAAAATATTTAATAGTTATGGCTTATGGGCCTGAG
> AT3G07980 | chr3:2551226-2552225 REVERSE
TTAACACCAATAAAGCGAAACAATATCGAATTCACCAATAAATCTATAGTTCTTTCACTTTTTTGGCTTTGGTAACTCAAGCGATTAACAAGTATTTTCGATCTACTAAATTTGAAGCAACAAAGCATTCCCTTTCGACATGTCTAAAGAAGTAGGTATACTATGATATATACTCTTGTTATTTATCGTATATCTTTCTTCATCTTCTCATTTTCACTTTTAAAAATTTAAGTGTATTCCACAAAAGCTTTTTAGGAATTTTTATAGTTTTAGAAATAAAGGGGTGAAATCGTAAATAAAGAAAAAAGTAAGGACCCTAGAATAAAATAAGGATACTGGCGCCTGAGAAATCGAACAAAAGTATTCTGACTTCCGCTAATACAGTTCGTCAATTTCCCCAACCCAAAAAAAACTTTTAATTTTTATAAAATAATTTGATTAATTTTGTCGTAATTTATTACACAACTGTATTAAGGCTGGCATTTGATCTTCAAACCCAT
> AT1G54760 | chr1:20432912-20433911 FORWARD
TAAATAACAACTTATAATATTTTTTTTTCTTCCCATATATATAAACTCCGAAAACATATAGTCGTATATTATTTCTTAAAAAATACTTTCAATTGACTTTTTCCTTTTGTATTAAAATCTATTCTCCCACATATTTGGTAGTTATTTAAAATTGTAGTTCATACAATCACAGTCTTTACCAATTAATTTAAAAATCATACAGTCAAATTCCTTACATCAAAAATCCTTATAACCTTTAACTATGCGAACAACAAAGATTACCAAACTTCCAAACATTGATCTACAGATTGACTAATTTTTATGCAATTTAAATTACTACCATTTTTCCATCTATATAAACCCAATCTTGCACCCACAAAAAAAAAAAAAAAAAGAGAAACACATACTTAATCTAAATTTCTCCTTTCTTTATAGTCAATTCATATTTTTGTTTTCTTCCAAAATGAATCCCAAGAAAACCAAAGGAAAGCAAATGATTAACATCAAAAAAATTGAAAAAG
> AT3G10540 | chr3:3288695-3289694 FORWARD
TCCTGTGTAATTGTATACTTGTTTCCTCTGTATATACAATTTAAATGATATATCCATGATTATAAACTAAACCAAGAAAAAGAAGTTTATAACACAAGGAACAGCAAGTTCGACGGGAACCGGATAATACAGAAGCATCGTAAAATAAAAAGCTGAGAAACATTCATTCTTCAACAGGTTCATGTACAAGTGAGATAATCAAAGCCCTCTTAGTTAACCAAGGCTTCCATGCGTCGGACCACTTCCCCATTGGACCGGAGGTGCAAATAAAAATTAGGACAAATAAATATAGGCTGGCTGGCGAACAACGGATCAAGTTCAAGGTTCGAGCTATAGATTTTTGTCGATAGGCTTGGGTTCGAATCGAAAACATTTTATCTAATTTTATGGCCCAATAGAGAGTGTTTCCAAGGCCTACTCAAAATCTCCATTATTATTATTATTATTATTTTCTTACAGCTAATTTTATTTTTAATTAACGAAGAAGAAGAAATGATGAA
> AT4G16008 | chr4:9066830-9067829 FORWARD
GCCGAATCCATCAAAGCCCTTAGTTTATTTATGTATTGGGCGTTAATCACAGGTTGGATACACTCGCAGGTTTCACTAACGTTAGTGAAAAGAACTGGGCTCTAAGAAATCATATCTTCACCAGCCACATGATCTGTCAAAACCTTACGGACCAAACTAGTATATTGCAACCATTCTTATAAGAAAACCACCAATCTAACACTCTAGTCATAACATATAACACATACACAAAACTAACAAAATCTGGCAGATTTCATTTTGTTTTTACTTAATTTTAAGTTTAATCTCTAAAAAGTTCGTCTATATATATTGATTAGATTTTCAATATCCTCCACCAATACGTTAATAGATAAAATGCATCAAATACATTCAAGAAAAGAACTAAAGTAGAATTTTATGAATATCGTATATTAATATAATGGTAATAATGTCCTGCCCTTATGACAATTACACCCTCAGTCTCTGTCTATATAAAAGGCACTAACTCTGTTCTATCTCCT
> AT4G36990 | chr4:17439177-17440176 FORWARD
GAAATGTGTTAGGTGAACACATTTAAATATACAAAAAGAAATATAATAGAAACAAAACTAATTAACAAAGTCGCAATTTGTATTGTATAAAATATCTTTCCGTCTCCCGTCATATTTGAAAAAAAAAAAATTACAAATCTGTTAATTTTAAAACTTTCTAGAAAAACACAAGTATATAATTTTCTCTTTTCGTGCGTGTTTGTTTTAAAATAACATTGTTTTGATTGGCGACTCAACATATTTTAGCATTTACATATTTCTGCATATATTAAATGATTTATAAACTCAACTATAGATTAAAATATAATTTGACATCTAATAATTTTAACAATAATATAAAATATGAGATTTATAAATTACGAATATAAATATTCAAGGGAGAGAAAAAGTAGAACATAATTCAAAAGATAAGACTTTTTAGACTTTTTTAACAATATTTTTGATGGATAAAAATTATTCAAAAGAGAAGAAAGTAAGAAGAAAAGATGTTTCTGAGAATT
> AT2G26010 | chr2:11086348-11087347 FORWARD
TGTTGCTTTTCCTTTATGGGCTATGTATATCACGGTTTTTCCAGTTTCCCGGTTTTTCAAAATCGTTATCATTGCATCTCGACACCGATAAGATTCATAGCTTAAAGTTTTGTCGATGCACTGAAGTTTGAGTTGTTTTTGCTTTCATGTTTACTTTGGACCTTTAAAACTGGTTTTGCAATCTGTAAAATCTGTAAACGTACACTGATTAATGATATTTACATTCTTAGAAAAGAAAAATGAATCATCAGCCCATGTGAACATATCGAACAATGTAGCACTTTCTCAAAGCCAACACAACCGCCCGCTTAGCTTACATTAGATAGATCAGGCAGCCTTTCATATGTAAAGATAAGTGGCGGAGAAACCAGCCATCAACTATTGATTAGTCAACATCTTATCTTCTATCATTAGCTATTTACGATTTAATATCTACTTGACATGTAAAAGACTAACTCTTCACCAGTTCACTATAAATAGAGGTTGATATTGTGCTTATA
> AT5G47410 | chr5:19231215-19232214 FORWARD
TAGATGAGTACGCAGTCATCGGCAATGTTGTGAGCTATTAACTTGGGAATTTGTTTTTTGAGAAATTGTTCACGGAAATATACTTTGAGAACTAGTTCTCCTACATTTGTTTTTCAGTAACCTAGTTGTATCGCATGTTTTCTTGTTTCCGATACTCTACTTTAGTTTATACGACTCTTGAATCCTTTAGCTCATAGGGGGGGAGTGGAGCTTAAAACCTGTTTTACTTTGCTGAAGGCGTTTGTTCTTTGCATTTGCAGCTATTCATACTGCGGGCAGAAGCCGAACTGCAAACTGTATCCGATAAAAACCTCACAGAGGCCCTTAAGTGTGTAGATTCACTAAAATCAGCGGTTTCCAACTTCTTTGGCGGGCATGTCGTAAAACCAATCGCTTTTTTCCTAGAGCCGGACCATCCTCAGAAAAACCGTGACGAGCTCTTCAAGCCACGTGGTGCTGGTAACCAAACAGCAGGCGGTGTGAAGTACAAAGGGGACTGG
> AT2G16595 | chr2:7197127-7198126 FORWARD
TTCCATCTCTCCGACTTCCCATATTGTTTTGTTTCTCAATTTTCTATTTAAAGACATCTAAAAAATGAAGAAAACAAAGATTATTAATTTCTACAAAGTAAACTCATCTTATTTTGATTGTAATTTCGAGTTACTAATACATTAGCAATGAAGATCAGTCCATGGATACTCATAGCCATCATCATGATGATCTTAGCATCATTTCCTTCTCCGATCAAAGTCGTTGGTGCAAAAAAAGAGCTACCATTTTGCAATCTGGATCTTCTAGCTTGCGTCCAACCTTTTCTAGTTAACGGTCACGGAGGCAAACTGCCTAAAGGCTGTTGTGAGAAAATGAAAAAGTCAACATCATGCATGTGTAGATTCCTTACGGCCAAGGAACAGAATCTAAACGCAGCTGCTCATAGAATATTCTGGTTTTGCCATATTTCTGTCCCCAATTGTCCAAAAATATAGGGGTTATAGGTTATGTTCCTCGGCCATAATTATGACACTTTGTA
> AT3G43810 | chr3:15666461-15667460 REVERSE
CAGTTCATCTTACAACAAATGAAAGGTAGCTTTGTTATTTCATTTCTTCCGACAACATGGGTCCATGGTTATTTTGTAACAAAAAACTTTCTCTCTACTAGTTTCTTAATTTGTATGTTTTATTTGGTTATCTAATATTACCCTAAAATAAACTTAGCAAATAGAAAATGAATTTTATCAAATTGCCTACACCAATGTTTGGATATCAATGTATAATATCAGGTTACATCAATATATATCATACCAAGATACCATAACAATAATACAAAAATATCAAATTCAAAACTATTAGCAGAAAGTTCATGATCTGGACATAAGTAGTTAGTAGATTAGCCTAAAATAGTAAAAACTAAGTTGCAAACCTAAAAAACAAATTTCTCCCAAAACTAGAATTTCTTAATTTTTTGGTCTGAGAAATTAAAAGAGAAAGACGTTTAGGAGGGCAAAATCGTCAATTCAAAAATACCTCATTTTACCTGTAGCTGGTGAGATCTCATTTT
> AT3G24240 | chr3:8779424-8780423 FORWARD
TTCTATACCGAGATAATCATATTTTTTCTTGAAAACTATATTGATTAGATATTTACATAGTAAAAAAAATAGAATATTTCCCCATATTGAAGAGCATTTTAATTAACCAAAATTTTTTTGTTACCTTTACCATGTCTTTAACCAAATATGTTTAGCTATTTACTTAATATCACTTTTAAACATCTTACCTTACGACTATTTCGTTTAGTTAGATATGTTTCTACTCTCCACGCAATGTATATGTATAATAATACTAAAGAAAATTAGTACTAAAATATTACTGGTAAAGAAGAGATAGGCCATAAATAGGTGAGGTGGCAAAGAGGTGGGGTGGTGCAGTTTTGTTGATCTCAAGGCATTGTGTTTCCCTATTTTCCTTTGTACTCTTTCTCCTCTCTTAAATCGCCACTCCATTATTTTAAATTTCTTATCTTGATAAAACACACACACACACAAGTATTAGAAGAACTTAAACCCTCTTATGTTCTCTTCCTAAGCTT
> AT4G19700 | chr4:10714708-10715707 REVERSE
ATTAGCAAAAAAAAATTTATTGATTTTATAATGGCTCTTTGACTAGTCAAGCTTGCATATGTTTATGTGGATGTTGCTAAGGAAACATGCATGAGTGCATCAATAAATAAGAAAGAAATATTACAAAAAAAAAACTTTTTACACGTCCCAATATTTGCAAACTTCAAGAAAGATAGTATATATTGTTGAATAAAAACTTAGTATATTTTATATTTCTCTAGATTATATTCCTTTTAAGTTCATAAAATTGGTTGTTTCTTTTTCTTTTTCCTTTTACAAAAATCAACTGTATTTTACTAACATTTAATTTACAAAAACTTTAATTACTAAACACAATTGGTAATATACCATGAAAGTCAATATCTAATTTGAATTCATAATTATTCTAAATATCTAAAATATTTAAATAGTAAAAGTAATAAATATGTATTTATAGAAAATTAAAAAAATATTGACTTTTTTCTCTCCCTTAAATAAAAGCCAATCCCATAGATTTCTTC
> AT5G04480 | chr5:1277986-1278985 REVERSE
TAATTGCTCGTTTGTAAATATTCTGGTAAGTAACAGTTTTATGTTTTCATTTAATTTTGATTGATTCGTACTCAATCAACACGCTAGAAGTCAATGGTTTCACACTATTTTCTACTAATTTTTTCATCAAGTTTCAATTCAAAAATAAATGTAGATGAAAAATGGTTACGATAAACAACAACTATAGAGTCGAATACTCCGGTTATATCGAACCATATAGTCCAGTTAAAAATTGAAATGGCTTTGCATGACCGCATCGCCGGTTAACACTGATTATTAGATAGAGATTAGACAAATGACATAATTAGATAGAGATATACGAAAAGGATAGTGATTCCATTATCACTAATAGTGACAATTACTGCTCAAGAAAGCAAGTTGGACTTGAGTGATAAAACGCGTGAAATTATTGTCACCGTCCTAACAAAAATATATTAAATTCGAAAAATGTAAATTTAGTAGAATTATTAAAAGTTTTTGACATAAAAATTGTTCAATCT
> AT5G18640 | chr5:6212247-6213246 FORWARD
AAACAATAAAGAGTCTTTATAAGGATATCGAATCTCCGTCCGCTAAGTCAATCAGAAACCGCATCTGTCTGCGACTCGGTCGTTCCTGGTGTGGTTTCGTGTCGTAGTCATTAAAATCTCATCTCTCTCACTCTCAGTTCCAATAATACCCCTTCCTATCAGAGCCAACACGCATCCAGCATCCTTCATCAGCCTTTGCGTATGAAAATGATGAAACTTGAATAGAGATCATTCGTATTTCATCGACGTTTCTAATTCGCAATCACAATTGTTTTCTTCAAGGAATTGGTTTGCTTGCTTTGATCCTCAGTTTTGTCAAAGGTCTTTTTTTTTTTTCCTGGACTTGCTAAAATCTCTTGTGGCTTTTGCTCTGATACTTGTTAGTTTGGGTTTCGTGAGTCTCGCTTTATAAAGGTAAGACTATATTTTTGACTAAACTGCTTCCGGATTCTGCTTTGTTTTAGCTCAATTTTACTCTTCTTTAGGTTGATGAACAGAAG
> AT2G01140 | chr2:96656-97655 REVERSE
TCCTCGCCTGTTACGAGTAACACCAATATTTGGACTTATTGGATGGTTGCCTTAATAAAAAGGAAAAAAAAAAAGAAAAAGACCCAAGAACACCAAAGCTGTCGTGGGCTCTTATTGTTTATCTGAAACTAAGCCCTATTACTATTGGGCCCAAAAATCAATTACGTAAAAGAGTTTGCCTGTTATATAAGTTGTTTACTATTGTGGCCCAACAGATAAAAAAGGGAATATCCGGCCCATTCTCTTTCATCACACTCCTTGAAGAGGTGATAGGTCATGTAATTTGATTAATTAAGAAAAACGATTGAGTTAGACGAAGAGGCAATGGTAGGAGAAGGATAGTTTGGGTAGACGAAACGGTAGAGTTTTGGTTATTCTCAGATTCTTGTTGTTGAGAGACTGATGAACTACTAGAAAAAATTACCAGTATCTCCCTCAAGGTTAAAAGCGTCATTTACGGTAAATTGGGGAATAAAATGGTAAAGAGAAGGAGGCTTTTT
> AT4G09580 | chr4:6054398-6055397 REVERSE
AAAACAACGATGCCATGAAATATTACGAGAATTACACTAGCAAATGAATGGATGAAAGGATAGATCATACTTACGTTTGATTCTTGATTTTGACTTTGATTTTCGTCAGTTTGGGTGAATGCCATAATTGAGAGAATAGGGTTTCATTGATTAGGGTTTTCTGATAAGAATAAGTATAGGGTTTGGGTGGAAGACATAATTATTTTAATTAATTAATTAATTTTTTTTAACCTAACCGCTACCGCCCACAAACGCAAACGCTTGCGGTAAGGAGCTTTTGAAATCTGGCAATTTCAAGCGGTCCAAAACGGTATCTAGCAATTTCTATGATTGATGGCAACCGCTAATAACCGCTACCACCCACAAACGCAGCGTTTGCGGGCGGCAGAGGGAAAACCAATCAAACCCTGATACTATCCGCAAACGCAAAATTCTGTGCATCAGCAAAACCCATTTCCAATTAAATTATAAATATTATTAAATATCAAGTCTTTGCGTCT
> AT5G11740 | chr5:3783251-3784250 FORWARD
CGAGAAATCAAAGACTAGGCTTTTTTTCTCAACAAACGTCGACGTATTTGAAAAAGCTCATTTTAACATTAGCCGTTACACGAACCATGTGCAAAAGAAATGGTCCCCACTCCCAACAAATACAAGTCTGCGCATCTTGGCCGTTTCCTTCACGGAACCGCGTTGCCGTGACTGTTAAAAAAAAAATAGACAGCTCATCAAATTCTTCACGCGCCAACACAACAGACCGTTGTGCCTTTTTATCTCAGCGAGTTAGATCCACGCCCCTCGTTGAGCGTCCCAAAAAAACTCCCGAATAAATATCCTCAAACGGCGCCGTAACGGAGAAAGATGACCTGTCGAAATCTCAGTAAATACGCGGAGCAATATCAGCCGTCGATAATCAAATTCCAGCTGGAAAAACCTGGGCAACTAAACCAACTAAACCGGGCAGCTTCACATCTGCCCGACCTCTTTAAATACCCCTCACCACATTTCATGATAGAAAACCCTTAAGCTAA
> AT1G62035 | chr1:22930205-22931204 REVERSE
ACAAGAACTAGCAAGCAATCATCATGAAATTCTTAAAAGTGGTTCAATGTTTTTTTTTTTGTTTTTTTTTTGTAACGGACGACCTAAATATTTTGTTTGATATTTATTATTTCGAAAAGTATTTCACTATTTCTTAAACAAACATATTTTTCAAATTTAATACAACCAACTTCCTTTTTGTTGTGGGGGTTGTTGGCCTAATTCAATGCTTGTTTTCCTCTGTCATTTCTTCATCACCCTCTTCGTATTTATATCTCCTTCACTCTGCAAACCCAAGAAAAAACATTGAAATAGCTCATGTTGTCTCTTTCTCATTTTCATATCTGCTAAAAAAAGAACCGTGTTTTCTAAACTGGTTTAACGGTAAGTACCTGTCTCTAGTAACTTACCTATCAATTTGTTCCAATCATTTACTTGCTTTGACTTATTTGGTTTCCTTTTGTTTTGTTTTTCTTTAATATGTGGATGGAGTTTGGTGTAATAAGCAACTGAAGAGTCGA
> AT3G44630 | chr3:16194955-16195954 FORWARD
ACCTTTGTTGTTTTTGCACATAGAACTGAAAAGTTCTCTTATTATATTTAAGTGTCATCAGTGATGACAATAGAGTGAGAACTGATGTGAAGCTTGGATCTTGATCTTGTTGGTGTTTTCCTTGAAAAACCCTTTGTTAAATGATCTACTGATGGATCATTATTATTGAGATTGATAGCTTCAGTGATGTCAATAGTTTGTGAGGAATGATCTTCCTGATTCTTAAGAATCATAGAGAGTGGCACTCTTTACACGCTTGAATAATACGAATTCTTTTGTTCGATCATTATTATTAGGAAAGAAATAGATTTAAAAAAAAAAGAATGTGTGGACGTGAAGTGTTGTTGTTTGAGATGATAACAGAATATTTTCTCTTATCATTATGTGGCTTCCGAGAAATTAAGTGAATGGTGGTGGAGCATATGGACAATGATTTTGTCGTTTGCAATATTTTCCACGAAATCTCACTATATTTTCCATGAAACATCAATGGAGTTTTT
> AT3G21500 | chr3:7576624-7577623 REVERSE
ATTAAAGTCTCCCACAAAGCCACAATATGGTGTAAGTGATTCCCGTTGGATTAGTACATTAGTCAATACACTACTTTTTTGACGGCTACTGATTTAAGTTTCTATTTGAACTATCCCCAATAATATAAATATCACGTCGATGTGATTGAGACGAGCAATAGAGCCGTGCTTAACTACTTTTATAGTGAAAATTAAATAAGGCTTATGTATCCAAATACTTGTGGTCAACTTTTGTGGTCTGAATTATTTATCATTTTTCTGTCACTTAAATTAAATCATATACCTTGAATTATACCAACATCTAACTTGGGAATAAGAGGTGTGTATCTTGCGGACAAATGAATTTAGACCGTTGTTAAAGAGCGTAAACTTTAATAAGACGTTAACATGTGTGTGAACAGAAAGCTATTCTCTAAAATTTTGATATTAAATTTGTACAAAATACATTTCTACGTGGATTTAAGGTGTTAAAAGAGTTCGATTAGTAAGCTTTACATTTT
> AT2G39560 | chr2:16506009-16507008 REVERSE
TTAATTTAGTGTACTAGGTTTGGAGTTCTATTCTTAATATAGGATTAATAGAGATAAACTTGCCAAATATTTTCAGAATGGTGTAATGAAGTAGAGTTGTTTTGTTCCTCGTAATTTCATATGTTTCAAATATATATGCACGAATCACTGTGAACATGATCCATATACTACAACACCGCGCGAGTCATCTCTCCCATATTTTAATTGTTAGTAGAATTGTCAGAATAATGATGCATGGAGTTCGATTCATACATCTTCAATGATAAAATCATCATTTGACATATAAATTGAAAAGAAAAAAAAATGGTCAGAAGCTAAAGTCTTTCATTAAGGGTAAAATTTCGTATTCACTTATGCATTTATTGATTCTAAAATATGAGTGAGAGTTTCACTTACACTTACACACTTGGCTATATAACACCTTTTTTAGGAAATTATTTATATTTTCACATTCCCAAGCTTTTCTTTCTTTTTTTTCCACATTCCCAAGCTTTTCTTTC
> AT2G02570 | chr2:700918-701917 REVERSE
ATAAATGTTGTTAAATATCGCCTACTACTAGATTTATGAATATTTAAGCTTGACTTTATCTTAGCTCAAACAATTCATATAACTAAGGTCTCTTTGTTTAACCAAAAAAAAAAACGAAGGTCTCATTGTTACTTGGTCATACTCTTGAAAATAACACGTCAACGATATATGTATGTAAGGGCCACTTGTTATTTAGACTCAATGTGATTTTAACAATAGAAAATGTTTGAATGAAATGGATATAGGACTAAATTAAATTACGGATATGTAAGAGTTGGAATTCCAAAATGGACCTACATAATTTTTTTCTTGCAAATTTGATCGGAAGAGGGGGTATATTGAATAATTAATTTATTTGGGATACAACTATGAGAGTTACTTAAGTATAGAGCTAATTATGAAATTAAAGAAACGCGCCGCGTTTTTGATCCATAGGACGGTACAAAAACGGCGTGCTGTTTTGTTTTAGAATAAAGCTTCTTCGTTTTTTGGTTCTTTCT
> AT1G47655 | chr1:17524365-17525364 FORWARD
GCGGACATTCTTACTAATCCGTTATTTCCCCATCAATTCGAACACCTTAAATCCAAGATGAGCATTCTTAATATCTTTTCATGCACATCTTGAGGGGGCATATCAGATATGTATATTGGTTTAGTTGGTATTAGTTGGTTTAGTAGAACCATTGTATAGTGTAAAGTATATAAGACATTTGTACAGAATCATTTTACAATTAATGAGAAAAGGCTTCATAATATCTTCAACAAACTTTTCTCTCATCTCTATTCCGCTAATAATTCATTTTAACGAAGTAAATACTATTTTTAAATCCACTCTCATATTTTAACCATTTTTTAGTTAAATTTAATATAGAAGAAATTATTTTTAAAAAAAACTAAATATGAATTAAATTATTTTTAGAAGGGGAAAATAAATTAAATTCATATGTATCAATTAATAAATAAAAGGCAACTGAAAAAAACGTCTAAAAGCCTCTATATAAAAACCACATCACCACTCTCACAACATCCCCT
> AT3G26820 | chr3:9880128-9881127 FORWARD
TTCTAAAATCATTTGGATCTTGTGTCATATCGATTTATTTGTACGTGAGATTTGGCTCACCTTGCCGATTAAAGTTCAACTAACGTTTTGTAAATTTTATTTTGTTTATAGAAATTCAGAAGAGGAAACTTGCACGTCTAAATTTGTATATAAATTATAAAAAGAGCCAAAATGTCACTGTTGTTGGTGTTTATAACCTCTCTTACATACAAGTCGCAAGACAAGAGGTGGTAAATGTGGACTTTTATTCTAACTAATTAAATACAGAAAGATGGAAAGACAACTTTCTCAATTACTCTCTCAAACACAAATTTGATTCTAACTAAATTAAAGTTCAACTAAAGTTAGTTTGTAAATTGTATTTTAGGTTATACTTAATTGTACTACTTTTTCAAAAAATAAAAAACAACTATGTTTTTATTTTCCGCGCATCTTTGCTTGGACGAGTTTGTCGTGTTCTTATTATAAACAAATAGAAAAACGGCAAAAGTCTCACACAA
> AT3G49601 | chr3:18389565-18390564 REVERSE
TTCCTCAAAATGTGCTTATAAAATCAAAATCAGGACAAAATTTGTTGCCAAGACATGTTTTTGTTTGTTTGGCATGTAATATAATCTTTAGTTCTAGACTTTGATGTTAACACGTGTTTAGATTCAGTATGGGACTTGAAACATTTTCATTTGTTACACACACCACTGTGATGAAACAGATATGGAGATAACTATCAAGTGCTGCAAAATTTACTGAGATTCCCTACTTCACCTAATTTGCCTCAGTATAGAACATCTTGATGAGATAACTAACACTCGAGATTGTTCTTTGTGCAGAGAAGAAGAACATTGTTCTGTTCAAAAACCAAGAGAACATCAGAGTTTTAATAGTACCAAACCCTTTTTGTTGCCAACAAGTTCTCAAGAATAAAATTAAATAGCCGCTTAACCATATTGGGCCTTTGACCAACATAAAACCATATTGGGCCTAAGCCCATATAATACTTATAGACAGACATTGTTGTGGGGAAAAAATTGTT
> AT3G42620 | chr3:14700971-14701970 REVERSE
TATTATCGGTTTTACTTATCATTCAACTTTTTGTAAGTAGACGTTGTTGTCTGTACGTAACTTTGATAAATGTTTTCATTTGTACGTATGCTTCGTACATCTTATTATAAAAGAGTTGACAATTATATTTTTAACTAAACCGTTACATTGATCTGGGACCAATCATCGCGTCGTTTTAAAATCTATTTAAGAACCTGGTAATAACACCCTTCACTCATTCAAACGAAAGTCCAAACCCACCACACAAATAAGACAGAAAGTCGGTTATTCTGGTACTTTTGTTGGCATCATGGATGATGGATATCATTCCATTTCCGAACTTTGTCCAATGATCACTGAATGAAGTATACGCGCTTTTGTGGTCACGGTGTTTAAGAAATGCGTGGGAGTAAATGAGTTCGACCTCGCACTCATCTTGACCGATAATCGAGTACTATTTCGCAAATGTGTTTATAACGTTTTTACTTTCACAAACCTTACATGTAACTAATCATCATGAT
> AT1G71500 | chr1:26934982-26935981 FORWARD
ATATACTCTGTCTAACAACACCATGCCCAACGCGCCATATTCGAGCTCCACAACAAAAAATATGCTTCTCTACTTGAGATCAAAGCAGAATAAGACTACAAGTTGAGAAAACTTCATTGAAGCATATCATCGAACACGTGGTGTGCTGATTGCTGAACCATACTATATACACATTTGAACCCTAAGAGCTGAGAGTATATACATAGCAGAACCTATATGATTGAGAATAACGAAACAGAGGTAAGAGAGAGATATTGGAACAACAAAGCAAAGCGGAAGAATGCGCGCGAAAAAACGCAACAAGAGTACGAGACTCTGAAGATGAAGAGTGAAGACAACTCCATGCCAAATTTGCTTGTCGGTTACTGAATTTATGAGCCTTTCTCCTAAGGCCCACATTGGCCCAACTGTTTACAAGGCCCATTGGGGCTAGTTTCCAAACAAAATATCTGAAGAAGTGAGGCGTGTTGGCTAAATAGAGGCCCATATAAAAAAAGTGT
> AT2G05087 | chr2:1817536-1818535 REVERSE
AGAGAATTTTATATTTTTACATGTATTTCTATTTACAATGGTTTTTATTGAAAAACTTTAATTTTTAGAATGCAACTACATATTTATACTCTTATACTAGATTCATTATCATAACAACTGTGAATATCTGTTTCAAGGTTAAATTGGAACAGATGAAACTATAGAATAATCTTCAAGACTGGTATCCTAATTTCCTACCTAAGCTATATTATGTAGTTGTGTATAATATAAAGTAAGATGTGATGTATAATAAATATTGTGAAATATAGCTTATGCATATATCTAAAAGATCAATGGATCTTGAAATACTCAAAAGAATCTGTCTAAATTCAAAAAAAAGTAATCATTCATTGGTTGAACTCTGAAAATTCATATCAGATTTAATTTATTTCGAAAATTTGAGAACTTACGTTTATTGGAAAGATCAATAGACTCTCTCCTTATCTCTTTCAGTTTCCTGTACAGAGAAAACATTTTCAAGCGTTAGAGAACTTCTGGAA
> AT5G60250 | chr5:24251158-24252157 FORWARD
ATAAAATTCTACAAAAATGACGTCGTTTGGAATAATTTTGTTTGGGCTGCCTATTTATACATGTCTAGGCCCGCGAATTTTAAGTCTACAGTATTTATTTAAACATCATACACAAAATCCGAAACAGATAATTTTGATTCAAATTGGTAACTATCGGAAGTATCGGATGAGAAGGAGGAAAAAAATGCTTTGCTTATTTCATTAATTACTACCTTGATACTATCTTTAATAACAGATTTAATTTGATATTATAGATTCCACTTTTTACTTAACTGATTGATAAGATGGAGATAATAGTTTACCTTTTTATTTACTGGTTAAAATCGAGAATTTATGGTCCATTGACTTCTTTTGACCAAGTTTAACGAAGAAGCGTCTCATGTAAGCTATTCACAAATGACGTTGGTACCCCTTCCCACACACGTATGATGTGATTGACGGTTCTCTGTATATATATTAATTTAAAGGACGACGTAAAGCAAAAAACCTATTCGTCGTCA
> AT3G44590 | chr3:16162817-16163816 FORWARD
TATTTAAATTTCAAAAATATATTCCTTACCAGTATAACAGATATCGTGTTATTAGCATCAATAAATAACCATAAATCAGTTTTTCGCTTATGGAGAAAACTCTAGTGATCGATTAGATCGGTTTCTAAAAAAGTTATAAGTGATCGAGTAATGAACAGTTTAGATGTGTGGCTAAGCAGAACCGTAGCCGAACCGAAGTTTCTAAAAATACATAATAATATACTAAACCAAACCGTATCTAAACCAAAGTTTCTAAAATAATCGAATGGTTAATAAAACCCCTATTCAAACTAACCAAAATCAAAAGGGAACCGAACCAAACAGAACTGTTAATCAAATGATTAATCGGAATATCGAAAAACCTAAAATATTCAAAAACCTAAATGTTCATAATTGAACCCCACAAAAAAAAAAAACAATTGAAGGTAACACCGGAACCGTAGCTAACCGGAAACCGAAGAAAACCCTAACTATATATAATTAACTCATCATCTTCTTCC
> AT1G09920 | chr1:3227071-3228070 REVERSE
GGTGCTAAGGGTGAGAATTGTCCTCTTGCTTCTTGTCCTACTGCTCCTGGTGTTCTAGTTGATGGTTGTCCTGTTTTTTAAAGTCTTTTTAAGATTTGTTTTTCTTTGTTTTTTTTTAGATTTTACAGTTTTTTTTTTCTTTTTGAAGATATTTGTTCCATTTGTACGTTTTTAGACTTGAATCTGATCTTTTTTTTTGGATTTTTTACGAATCGTATAGGTTAACAAAAACAGACTCAATGATTTTTTATCCATGTATCTGTTATACTAAAATTTGGTAAGAGTGAGTATCTGGGATTATTTTGTTTACGTGAAAAACCTTATATATCTAAATTAGTGGAAAATATAAGATTATACAAGTAATGCAAAAACTCTAAACAAGGTACAGTATTTGTAATGTGGCGCGTGGACGAGAAGGAAGTAGAGGAGCGTGGGTTATCAATTTGGATTGACGCCAAAAAAAAAAGTGATTCATTAATCTGAGAGTTTGGTTCAACCAT
> AT3G52200 | chr3:19359206-19360205 FORWARD
TACTACTACCAAAACTCAACCTTGAGACAGATTCTCAAAATACTATATGTTCTATTAACTATTTTAACTTGAATCAAGTTGATAATTGTAGAGAGAAATTTTTTGTTCACTTCTTATTAATTTGTAAAACATTTATTTTAAAACCCATTACCGTTAAGCTTTGATACAATGATACATGTTATTTTCTGATTAAAAATGGTTATAAACTTGAACGGTATAAGACTTTAGTGTATAGAGAACAATTTAGAGAATCTGTATTTATGTAACCGCGACCTTTCGGAAACGTAGAAGGTGGTCGCACAAACAAACCAATCAAACCCTTAATCGATGGCACTCTTTTAATGTCTAATAAACTTCGGTTCGTCACTCGACCGGACAATTAAATATGTGATTAAAAGTGTGAATTTCCGGTTCGGTAGAGATTACTGGTATTTGTTAATCCGGGCCGGACCGGGCCGTATCTGAATTATGAACACTTTCCTAATGTCATAGAATCGTTC
> AT3G19410 | chr3:6728585-6729584 FORWARD
CGTAAAAAAACCCATTTATTTTATTAATGTTGATCTTATTTATGATATGTTTATGAATCATTGTCTAAATATTTTGTAATTTTGTAGTAATTAAATGCTATCAAATTATATCTATGCGCTTTGATGATTATAATCCAATTGTTATAGTCATGGAGAAAAGTAATATCAAAAATGATAATTTTGTAGTAATTAAATGATATTAAATATTTTGGAAGTTTTATTTTAGTAAATAATCGTGTAATCGTGTAGTTAATGTGAAGAGATTTTGGGAAGATTGTTAAATGTCAAATATTTAATTCGAAATTTTTTTTCTAATTATCAAAAACAAACATCAAAATCTAGTGGCAGCCATTGTAAATAAGTCCCAACTACAGGATTTATTTCACAAAATGGCTGCAAAAATGTATATATAGGTACACAATAGTGAATAAAGAAAATAGTTTAAAAGCAAAACCCTAAATAAAATAAAAGATTGAGAGGCACGTTTTCCTCAAAGATCA
> AT4G07755 | chr4:4565948-4566947 REVERSE
TTTTGTCCTGTTACTCGACCTGATACTCGACCACCCAGTTGTCTGGAAACAGACTGTGCAGTCGAGTATCCCTGTTTTACTTTCTGCCTGTTACTCGACCTGTCACTCGACCTCATCCAGTGCTCTACACAGAGCTGTGTTGGTCGAGTGTTTTGCTGTTTTTGTTTGATTTTCTGTTTTCTGCATGTTCACTTAGAACTGCTAGAACACACCAAAACCTGTTATTGCTTGGCTTAACTTAGTGACTTCTGATCACATCTTGATTGTTAGCATCACACCCATTTGGATTGACAACCTAAAATACTACAACGATATGATTGGTGTTTTAGGATAATTGACTAAAAACCTATTATCAATTTGGCGCCGTTGCCAATTGGGTGTTTGTTTGTTACATTTGAGATTTCAGACTTGCTTAGATCAAGTTCTTTGTTAATTTTCTTTTCAGTTACTAACTGTGTGTTTTTCTTGTTGTCTTCTTGATCCAGGTACACCTCTGCTGT
> AT1G77090 | chr1:28961923-28962922 REVERSE
ATATATGAAGGAAATACATACAGTATACGCTTTATCAATTTTGTACAGTCAATATTCTAAGATATTCATTTACTATTACTTTTCTCATAATCCAATATATATGGTTAAACCAAAAACAAATATTGACTTGATATCCTACTTATTTTGCAAAATACATACTATGGTTTATTAATTCTGTACATTCAATATTCTAGTTTATTTTATTTATTTCCTTGTAATTCAATATGCATTCTTATAATGACAGAAAAAAATTCAATATGCATTTTTTAAGATTATTTTAGATTTATATTAACCAAAACTCTACTTTTGAATTAATCAGCATTAACCAATAATATAATCAAAACTGAAAACTCTATCGAACTTTTTTTTTTTTTTTTTTTTTTTGTCAATCAACTCTATCGAACTTATTATGTGATTTATTTACAGTAAGTGACATTGACACGTGTGAGGCTAGCAAAATGGTTAGTATCCATCACAAAAGAGGTGAGAGCCACGAATCT
> AT1G23610 | chr1:8363676-8364675 REVERSE
TACCGTTAACCTTCTTCCATTCCTTGGATCTGAAGTCTTATGATCATGTTTCTCACAATATTGTAGTCAGCATAATCTTCTGATTCTTCGTCTTTATTTTGGGTAAAGTGATGGATTCTCTGGTCCTCGGGTTATATATAACAAATGTGGACACTGGCGGCAGACCTAAAAGACAGAACACGCCATTGACAAGACCATTGAACTCGTAGGCATGAGGGACATTAGTAAGAAGACCCGCAGTTATAGCACCCACGTTCTCATCAAGATTTTGAGGCTGGTGTGAGGAGAATAAGAAGAATTCATCTTGCACAAATCTAAAATGACTTTGAATCCAAATCACCGGATATTCTCCTCAAATCTTCTTTCTTATACGTCAAGAACTCACGATAATGGAGTTGTGCACTTCTTTGTTGCACGGTAAGTAAACACATATACGTACACCATTTTTTCAGTTACATGTTGTATTATATTTCGCCTAAATATGAATCAAGCCTTTATCT
> AT4G23280 | chr4:12173740-12174739 FORWARD
TCTTTGGGAGAAGCTTCAATTATAACGTAAAGACAAGACTATTTTTGAACTTTGAAGTACTCTCCTCACGCTGATTTTTCATGCTCTCATAAATGATAAATATGACAACTCCACGAAAAAAATATGTATATAGGATTAGCAAATTTAGAGAGAAAAAGAGAGAAAATTAAACTTGGAAATGTGTAAATCAATGAGTTTTGACGAGGAATTAAAGTTTTTTTAAAAAGAGCAAATTACTGACAAATAATTTATCGTTATACAGAAATCGTTAACTCTTTTCTTTTGGTAAGGCTATAAATAGTAACTTAAACTTCTCTCTTTGTTTGAAAGAACTAGCTATTGTTTTGACATTACAAACTAAAATTAAATAAAACCGGCGTTTACCATGACTTTCTTTGATTGACTTATAGCCGTCAGAAGAGTATGAACCATCCTCAATTTCGCGTTAATATACATACAGAGATTCATGATCTAAAACTCCAAATCAAGGAAAAGGAAGC
> AT3G60890 | chr3:22497476-22498475 REVERSE
TCGACCTTTGAAATGGGTTTGGTATTAAGGTAAAGGAGTTTTCTTTTGAGCCTCTTTTGAAAATAAAAGGTGCTTATGGATTAACTTTTTAAAATCAAATTGTAGTACATGCATAGTTGGTCCAAATTTCATGTGATCTTTCTCTGTAGTTGATTACAACTAAAGTAATCAATTAGTATGAAATTGAATGATTTGGTATGGTCGATTTACGTATGTACCTCTCAAGTGTTTTCTACTAAGTTTGCACTATTAGTACAGTAACTATTCAATCAAGAACAAGAAACAGAGAGTCTGAGAAAGAGAAGAGTCTGTTTTGGTCTTCTTCTTCATCATCTTCGTCCTGAACTCATGCATATCTCTGGCCCCTCTATAATCATGAGTTTCCTTTTGCCATCATTACCTTCAAAAGCCTTGTCTTTCTTCATCACTCTCTATCTCAAAAGAAACAACTACAGCTTTATAGATCGTCTATATAAAGCTTACTCTTCCATTGTGTTTAC
> AT1G62060 | chr1:22942301-22943300 REVERSE
TTGGGATTTCTTTATTAGGATTTCATAACACACCATTGTTGAAAAATGGAGATCTAAATTGACATTATATATGAAAGACAATAAATAAGATACAACGTTTTATATAAACAATATGGATTATATACAATAGTTAAAAAATCCTTAGATGTCTGTTAAACACAGCGTTTTGGTGAGTTAACTCGTATGGTATAAGTTTAAAGCATTCCAGTAACTATATTGGTATCAAAATCTACATTCATATTAATTCAAATAATTTTTTACGTTTACCAAAATAAATCCATATAAACATGCGATTGATCTTGGGCAAGAGAGGTGTTAAAATAGTATCTTGGTATGACTATTAGTTGAAATTTGACTAATGCATTCAAGAATGTATATTTATTGTAAGAAATGCTCACGTATCTTATTTGATAAAGAATGCTCACGTACCTTAATAAATACGTGTGCATAGAGTTTGTGTGTATATATAGATGGTTATGATCAGGGAAGAAGAACACAAC
> AT4G13680 | chr4:7952782-7953781 REVERSE
TACTTTACATACGATGAAAAAACAGGCTACAAAAAGAGCCCTTCACTACTTACACGTAACATATTGAACATCTTATGATTTTTGGCTAACCTAAACGAGATTTTAAGGTAATAATACAAGACGTCTTTTAACTTAACCAGAATTGAAATAAGAGAAATTGAGAAGCGTGAACCAATAGACCTGAGGGATTCGCTATCACACAAAATCCAAGAAAATCGAGTGAGAAAAACAGAATGAAGATTTCATTTCCTTAAGACGAAGTCAATATACACAAAATCAATCCTTACCAAAAAAAAAAATATACACAAAATCAATAACAAAGGAGCAATATAATTTACAAAAACTGAAACCATTTATGAAGACCGTAATTAATTTTGGAGATGAGAAACTTGGTGAGCAAGTTATTGATGGTCTTACTTCTAGGTGGAGAAGATCACCAATTCTTCAATTAGGTTTTTTTTTTTTTCTCTTCTATCTTGCTTTCCGTTAAGAACATTATT
> AT5G05660 | chr5:1695468-1696467 REVERSE
CGGAGAAACCATCCAGATTGAAGACTTCATTCGAGAATACATCAAGCCATGAGCTCCAACATGCCTTCATAGATTGAATCTACCACAAGTTTCTTATGCTTTGGGCTGTGACTTTGATTTGAGTTTAGAGATCCTTTTGTATATGAGATCTTTGGATGATTTAGGGTGTTCAAAACTGAGTAGCTGTATTTTCGAGTTAGATAATCTGTTTTAAATCGGAATGATTTTAAGGAAATGTTAAATGACTTAATTCTCTTGCAAAAAAGGAAAAGAGGATAATCATAGATAAGTGATCGTGCTTATCAACTTCGAGAAGATAACGCGAGAAGTCCTTGGGGATAAGCTAGAAACTGTCTTAACTAAGCCGGTAAATCCAAATTAAACCGGTAATTTGGTCATTACAATGCTCACGAGAGCATCACGTGTCTTCTTCTTCTTCTTATTCCCCCCCAAATTTCTGGACTTTGTCCTTAAGAAGGAGATGAAGAAGAAGAATGACT
> AT4G34590 | chr4:16520861-16521860 FORWARD
ATGTATAATCTCAAGAGTTATTTTAAGCATAAATTTAAATCTAAATTTTCTATTTAAAATTATTTGATGAATTTTTCTATTTTTAATTATGATAAATGCAAGATTCATAGTATCTAAATTTAATACAGTATATGATTAGGCTTTTCATTAAACAATATAAATATTTTTTTTATCTTGACATAATGATGAGTAAATAATTTACCAACTAAATACATATAATTTTTGATCAATACCATTCAAAAGAAGAAAAAACACTTTCTCTTACTTATCTTTGAATTAATTTTGAAATATTTCATTAAGAAAAATTAATTGTTTAAAATATTGCTTTGATTAATGTAGACACTCTAGAAAACTTTTTAAAGGTTAGGGAAAAAATGTTACCAAAAAAAAGTTAGGAAAAAAATGTAAAAATAAAGAAAAGAATCTTCTTCCCCTAATAGAATCCAAACAAATGTATCGCTTACCATCAAGTTGCACAAACACTCAAAACGCTTTTTGAT
> AT5G62440 | chr5:25073992-25074991 REVERSE
TTGGCAAAAATTGTGATTGATCAATAAGTTAAGTCTCCAAGATATCCCGACAGACTGAACATCTAAAACGTTTAGGTATCCCAAAAATTATTTTTAATAACATTGTAAATTATATCAACATTTTTTATCCAAAAAAAGTATAATATGATTTATTTGTTAAACTATTATATTAAGATTTGAGTTTTTATTCTATTATTTAGAATTACTGACTATTATCCAAATTTTCTACAACAGTAAAAGTAATTTGTAGACTAAAAAAATATCTTGAGATGATTAATAAAAAAATATATTAGAAAAATGTAGACTTTAAAATGAAAAGATTTAAGAGACGTAAAAATAATAATTGGACAGATCAATGACGACAAATTAGTTACTACATTGAAAATCCTGGTTTTCATGTAGTGTATGCCGTCGAGCCAAAAAATCAAATAGACCGAACCAGTTCGGTTCAATCGGAAACCAAAGTCATATAAATATACCGCTTAGACGATTTCTGTAGG
> AT5G01420 | chr5:176215-177214 REVERSE
TGACTCCTGTAGAAAACTAAAACCATAGGAGAAAGAAAATAGGAAGGAAAAGAACGTACAATTTGAAGCTGTGTGTCTATGTACTTGAGAGAAAAACTCAGTGACTTAATGCTCTTTGATGGAGTTTGTAAACGTTTTGGTTGTTTAACTCTGACAAATCGGTTAGCCAAATCTTGTTTTGGCAATACGTCGTCGCTTGCTTTTTGCATACATATAAAAATTGATTAGCGGTTCCGGTTTAATGTGTAATTCAAATGTGGTTCGGTTTATGAGGACTGATTTTTGAGGTCCACTTGGAAGTTGCAACTTTGCGAGTTTAAGGGACCGTTGCGTTTAGCGTGTGTGTAGTGAAATCGTCTGAAGACGTGGCACTTGCTGAGTGGTTACTATCCGAATCCTTAGTACACTTAAACGTAGCAGATCATCACTCTCTCATTTGTTTTCCCCCGAAAAAAAAGAAGCTACCGTCTTTTTCTAGCCGTTGGGGCTGAAATTGAACC
> AT5G21005 | chr5:7135677-7136676 REVERSE
TGTATCCTTGAATCACGAATTGATGCGACCCGTTCACCGTCTGCGTCACTGATTTCGAGCTCGTCGGAGATAAAACCCGATCCGGATTCGATCCCTGAATCACTGATTCTGACATCTCCGTTTGAAATTCGCTGCTAATCTAAATGGTATCTAATTGATAGGTTATGCAGAAAAAGAAGAAGAAAGAAGTCAAAATTGGCAAAGTGTTGTTGAGTTAAAGGAAACAGGGAGACACCTCTATCTGAGACAGAGGCTTTAGCTAGTATCAAATAATCTTAGTACTATGTCACAAACCATATATTCAAGTGGAGAAAACATCATCCTTCCTCATTGGATCAAAGTTAGTCATTTGCAGCGTTAAGTCTGTTGTGATGGTCTTCGTGTCTCATATTTATTTATTTCCAAATGCGGCTACTCAACTGCAGATGGTTCAGAAAAACACCATCCCGAGTGACCAAAATCGTGAGCGACCATATGTTGTCGCCGGAGATAGCGTAAAC
> AT5G46980 | chr5:19066008-19067007 REVERSE
TTCTAGTATGTTTTCAATTTTGACGATTTATATTAATTTTGTTGTTTATATATAGTTCTTCGTAAAGTCATTGTTTAATTTATATGGTGTTCTTTGCTAAACTGTTTTTAATGTTCAGAGGTGAATCTCACTCATTTAACCTTTTTATGGACGATGTCATGATCTAGACCCTATCGTCAGCTGATGTCTTATACTCATGAGACTAGAGAGGAAATTTGTGACAATAACAAAGATAGAGAACAACCTTGTGGTAACCCTCTAGAACTTCCAAATAAACATGCGAGATTGTTAACATAAAGAAGAAAAGTTGACAAAAAAGAAGGCAATGAAGTACCATTTCCACGAAGTAAGCGGAGTGGTAACGCATGACATGAGTAATCTAAAAAAAGCAAGTCTTTGAATAGCAGTCTCATGTTAGAAGATTTTTGTTTGCTTATTTATTAGATTAAAAAATATTCTTTAGTCTCATTTAGTGTTGGGCTTCCCAAAAACAAATAACA
> AT5G09930 | chr5:3100242-3101241 REVERSE
ATTTAGACATTCTAACTAGGGAAATATAATATTTAGACTGATAGTTCTTTCTTAAGATCGTGACATAGATTAATTACCTTAGATATTGTACGATTTCGACATAAGTACTGTACTTTGACGCTTTTTTAATTACTTAATATAATTTAGGAATGAGTGTGACTATATTGATAAACCTAGTGTTTTGTTTTCCTTATTTGCTATCGGTGAATGATTAATGCACGAATAATAACCTAGAAACCAAAGTAATGTGCACAAACGGGTGAGACTAGTGCCCGATTTGTCAATCCGGTGACGTGGTAATCTAGAAAAATAGTGGTTATGCGGTTTGACACGTGGCAATTTATGAGCCTTGAGCTTCACATGCATACGTGTGTGTTCGTGACACTTCTTCGCTCACACGCTATAGAAGCCTCGAGAGTTAACAATCAAAACCTACATTTTCTTTAACAATCAAAATAGCTTCGTTTTAATCGTTTGATGTCTAACATTTTATACCAACA
> AT1G06520 | chr1:1996113-1997112 REVERSE
CCCTCCAAGTGGAAGCTGAGAAAGCAACGCAACAACATTCAACAGTTTTAATAAAGCGGCCAACTTGCATCATTCACAACATAATACTAGAAAGTGTCTTGCGTACTTGCGTAGCCGATAATTAATAACCTTGGACTATACGGTACTAGCTTTATTATATTTATGTGTGTACTATAAGGTAATGTATTGTTTCATTCTTTATATATATATCTTGAATTTACGTATGCTAAATATGTATAATCATCAAAACCATAACTTCTTGGGAACAAACAAAAACACACATTCTAATTTCAAGTGTAGATTAGATAAAAACTTTATAGACGTTGTGTCGTTGAGTTAATGCGAGAGAGATGTGTGGGTTAACCAAAATTAAAATAGAAAAGAAGAAGTTAATTTAAAAGCAAATTTTTTTAAAAAGGGTCAACCTTCACACCACCTTTGCACTCGCCTATCATCATCACTCACTTATATAAACCTCCTCTGTTACTTCTTTGTCTTCT
> AT4G12620 | chr4:7462254-7463253 REVERSE
ACCAACTTGAACTTAGTAGAAACAATGAGAGAGGAGATTGGTATAGAATTAGACCATTTTAGATCTGCATTCGTCAGATCTATCGCATATTTTCAGATCTCCACCATCTTCTTCTTCTTCTTCACTTTCACTACAGTTGGAGATTTTCTATTTAGGGCTCTACAAAAAACAATTCCCCATTTCACTTTGTGCTCTTCGTTTTTTTTTTTTTCTTTCACAAAAGGACCTATATTATTGATTTCTTATCAAATCGGCCCAAAATGTTATGATTAATTTGGATAAACCTAAAGTGATGAGTTGGGTTAATAAGCCCAATATTCGGCCCAAAGTTAAACCCTTTTCTCGCAAACTCTTGTCTGATGCGAAGAAGAAGAAGTGTCCGCCACCTTTTCCCGCCAACTTTCTCTCTCTACCTCCTTCTTCATCATCATCATCGTCTTCTTCTTCCTCTTCATTCACTCTTCATTCTTCACCCAGAAAAACCCTAGCTTACACCATCA
> AT3G52030 | chr3:19300872-19301871 FORWARD
ATGGTGTTTCCCCTTATAAAATAGCCAAACTTTTTTGTTTATTTGGAGTAAGTTTATAACCACAAAGATGAATTTTATTTATTTATTTTCATGTTTGATTTGCGACGAATGTTAAAACATATAATTTAACACTAAAAATTTGTACTGAACTGCAATACATTACATATATAAACAATATTTTCTAAAAATTGGCTCATTTATTGTAATTCTATTCAGTTCTAGAAAAGAACTCGTAGACTCAACGACTAGTAATTTTAATAAAATTACGTTAATTTCGTATTTTTTCTTTTTTCTTTTGTCATCAGATATTATTTAGGGCCAATCTTTTAGGAATCGCGTCATATTTCGTTAATTTCGTTCAATAGCGCAAAAAAAGGTTTCGATATCTAAATTATTGATACAGTTCAAATCATAATAAATTCGGAATTCAGGGTTTAATAAATTTCGGTTTACATAGATGAATAATCGGTTCAGTTGAGAGTCGTGTTTTGTTTAAAAAA
> AT4G35589 | chr4:16891766-16892765 FORWARD
ATACAAAATATTAATTGTTTTCGATTAGAGTTTTATTAGAAAGTTCTCACTCAGATAAAATCAAAACTAGTACTCTGTATTTTTATATAGAGAAAAATCCTTGTAAGTTAATGTTACTAATACTACCCAAGTACCCAGAGTATTTTGACACATTCTATTGACTTTTGATTGAAACATGTCCGGCTTAATTTAACGCAATTATTCAGTTTAGATTTTGAACACCTTAAATGAATTGGCTTTTAACAGATCATAATATCAATACCAGTTTTAGTCCTTGAGAACTCAGCCCATGACTTAAAATATGAAAACTTCAGCCCATGACTTAATAAATGAACAAAGAGAACCCAAAAACAGAAAATGAATCATGGACATATTTACATATATCATAATCTGACCAAATTGGAAATTATGCTCAAATGCTTAATATTCCTCTGATTCATTTACCAAATTCAACCTCTGTAGAATCATTCTAAACAAAATTCAATTACCACTTTTCAGAC
> AT1G11370 | chr1:3830946-3831945 REVERSE
TTCATTAGTCATTTATACATTTGACCAAAAAAGAAAAAGTCATTTATACGTACATTTCTTATTCTAACATCATACAAAGCCATAAAATGCTGAGAACATGTACTTCAATATACTTACATATATGTTAAGTGTAACAACACAAACATTTGGTTTCGTGTCTGGTTTAATATTTATTGTTAATTAATATTGTATTATCTATATGCGTTCACACTCATATGAGGAAATTTTGTCGTCATGGACCATTCAATCATGACAATTATAGGATGGACAATTATAGGATGTATTCCTTATTCGTGCATGCATGCAGAGATATATAGACGTTCCACTAGCGTTTAAACTTGGTATATATAATCTGTATAAACTATATGTATGAGAAGTAATTATAAGACTCAAAAGTCATAACAAAATTAAGTTCTACTCTGCAACATCTCATTCTCTCTTCTTCAGTTACACTTCCTCGGCTGATTTTTATTTTCGAGAGATAGAGAATTAGAGACCTA
> AT5G37080 | chr5:14658133-14659132 FORWARD
AGATTCTATAATCAATATGTAAACGATATTAGACTTTACAGATCTTTTAGTAACTTCACCTTAATTATGATAGACCTTACAAACAAATAAACGTAACAAAAAATAGACACTAAAAAGATCTCAACAACAAATCTAAACAATAAATAAATAAATAAATATATTTATATATATATATATATCTTTAAATTATAAAAAATCACATAAATATCTTTGGGATTCAAATTTTAATAATTATTTGAACAATTTTTCTAAACTACATCAAAACCAAATATATTGAAGATAAAAAATACAAACAGGAAATATATTAATTTAAAAGATACAAAATATTTAACAAGAAATTGTGTTATTTTTTGTTCAACGAATTCGATATAAAATCTTCAAAATGATCCGATATTGATTCTTATTAAATTGAAATTGTAAATTGACTCTATAAAAATATTATTAAAAAGAAAAAGAACAGTTTGATTTTTAGTTATCACGGGACGGATTTATATGGCGTG
> ATMG00410 | chrM:110587-111586 FORWARD
ATCATGTCTTGCTTGAGAGTTCCAAACCTCGCCCTTCTAAAAAAGTACAAACCCACGTCTAGGGATATACGAGCGCCATTCTTCAGATGGATCGCTCTTCGATAGTTATTTATTGTAGCCGGGATAAGCAGGGGTTCCTCCTTCCGTCCTAGTTTTTTTTTAGTACAAGTAGCTAAGGGGGCTGGGTTGCGTCTTTCTTGTGAAAGAATACTTCTGCGCACCTGCTGAAAGGAAGTCAAACGGAGATTACCGGTTCCGGAGGGACCAACCATTGTACTTATAGGGTCAGGTCTATCTTGCCCTTCCAAATCACCCATGTGTAGCTCCACCGCACGAGTCAGACCTTGTACGGGCTTTTCCACAGGCTTGAGGCAGACTCTTTCCTTATTGGGCTTCAATCCGTTTGTCTTTGCCTCCTCTACTGAGTCAGTGACAGAAGTGCAGCAGCCAATAATACGTATATAAGAAGAGGACTGCTTACGGGATCAAACTATCAATCT
> AT1G78880 | chr1:29655950-29656949 REVERSE
CTGTCTTTTTTCAAAACAGGTACATCATGCAAATATTTTCTGAGTATAAAACAACATGAGACACAATCATACAAAGCATATACTGATGTCCAAAAATCCAATCTGTGTAGTTTTTAAGCCATACTGGTGTTTAAAAGAAAAAGAAAAAAATTATACACTACTCTAGTGATGAAGATTGAAGAATCAAAGAACTCAAAAACAAGAGCCTATTCGTCTAGTGGGCCACCAGTCCACTCAAGGCCGGCCTTTTAGTCACCTGAAGTTGGACCCAACCCATAAGTGGGGCCGGAAAACACCATATAATCCAATAGGCAATAACCAATTTCACTAGTTTATTAAATAAAAATATATTAATATTATTAGGTGAGATATCATAATTGATAAGAAAATGCTCCAACTTAGTAATAATTACAATATACACCCTTAGTTTAACACATTGTAACAAAACTCTCTCAAACTTTTTACCAATTAAATTTGGACAGAGACAAAAAAAAGAAAGT
> AT5G56950 | chr5:23031449-23032448 FORWARD
TTTGATTCTCTTGTTCTGTACAGGTACTGGTTATCTGTTGGTGCTCAGCCATCAGACCCGGTTCAACGTCTCCTATTCAGATCCGGTTTACTTCCTCCTCCTCCAATGGTGGCTATGGGACGTAAAGGTGGAGCACGAGACACACGCCCAGTTGATCCGATGACTGGTCGCTATGTGGATGCAGAGAATAAAACAGTTAATGCCAATGATAACCAGCCTAAGGAAGAGGATACAGAAGCCAAGAGTGCATGATTCATTAGCCTTCTGTCATCGTAGCTTTTCAAGTTCACTTTGTTGTCGATTATATTGTGTAATGCAGCATTAGACAACTGACTTGTTTCCTTTGTTTGGCGATAAACGGCAAGGTGTTTGGCACTTTTTGCAGAAACGGCACATATTTTGCATTGGGATATTTTAGATTTTAAAAAATGAAAAAGTAAATAAAAATGCCAGCGAGGGAATTAAAAAAAAAAGAATGGCAGTTGTTAGGTTTAAATTTT
> AT2G46910 | chr2:19271281-19272280 FORWARD
GCTGATCCAAGAATGGTGGGAGGAGAGCAAATGGCTGAAGGTGGCGGGAGAGGTCAACACCAAGCACCACCACCACGTCCACGTGATTTGGCAAATCGGAGTCCATTAGCTGTGTTGATTGAGTCAATACTTCCATGGGCTAATTTTGGAGATGGAGAGGATGAGATTGCACATGATGCTCACCACCAACCAGACAACAATGGCTAATCAATGGCTCTAACTGAAGAAAGAAGAAAACTGCTTTAAAGTTTACAAAATGTGGCCTTCCTTTTGTTGTACAGTGCCATTTTGATGGTTTAGTCTATGGATCATTTGTTACTTGGGTAAATCGGACTTGGTCATTTTCGATTCATGTTCTGGTGGAATAATTGACAGCTTTCATTGCTCAAAGGCTCGGTTAAGGTTTGAGCCGGTTCACGATGTCAGGTCAAAATACTGCCACGTATTAAAATAAAAAAATGAAGAGTAATTATAGAAAATAAAGCTGTCTCATCTTCCTC
> AT4G32765 | chr4:15803549-15804548 FORWARD
TTTGTTGAGAACTCAGCGATTTGGGGTTTGTCTCGAGATTCTATTTTAGGACATTTTAATCTCTCATTTGTATTTTCAGACCTTTTATTTGTTATATCCATTGGCAATAAAGTTTGATATCAATTGGATGAGAGTTATGGTTCTTAAATTTGCCAAAAGGACAGTTTATGTTCTTTGTATATGATTGCAACCCTAATTCCATAGTCAATGGAGACATCAAAATGTCAAACTATGCTTGCATTATATAATCTCTTTCGACTCAATGATGTCAATTACCGAAAAAGTAGAAAGGAAGGATTTGTTTTGTTTGCGACTGTTGTTAGTTCTTATGTTGCTCGTCGTAAACAAGAAAAACCTGCCATTCGTTTGGGTTTTTGAAATCTAGTCTAACAGAAAGAAACAAGAGACAAATGAAGAAGAGTAAATCTAGTCCATTCATCATCATCAGTCTTTTGGATCGTGCATATATTAATTTGTATAAGAGTCTGTCTAACAAAATT
> AT1G48625 | chr1:17978561-17979560 FORWARD
ATTTTTTAATTAAAATTAATTTAACTGAATTCAATTAAAATAAACAATATTTTATTCATGAGAAACTTTTTTTTATTTAGAATCTACCGATGTAGATGCCTAACACATGTTAAGCTTATAATTTAACTTTATTAAATATCAAATCTTGATAAAATAAAAAATTACAAGAATCTATAGAAAAACAAAAAAAGATAAAGTTTGTGAATTTTATCTAGAAAAGTTGAAAAATCTTAATAAATATATAAAAAAAATATTTTTATAAAGTATATCTTATAATTTGGGTATGTAACTATTTATATTGATTGTCTTTACATTAAATAATCTAAAATGTTGATAGATTTTAAGGAACAATTTTTTTTGTTGGCTGCACGAGAATAAGCTGAAGCCAACGATTGGTCTACCTTCAGTTAATGATTAAGGTTTCTGTGTCTTACTATATATATCCCTTAACAGGATGAAATGAGAAGAAACAAAAAAAAAAAAAAGCAAGAAAAGAAACA
> AT1G51830 | chr1:19246011-19247010 REVERSE
TGTTTTAAAGTAAACATTATATACTATAGAGATTACAAATATAATAGAGTGAAATAGAAAAAATTTAGAATATCAAATTAAAACTTAATGAAGAGGACACATGTCACTAAAATAGAGCGCCAAATGTCGCATTGTTAGGCAAAGATAGAAAAAAACCTTGTCATATTATATAAGATTTCTTACACAATATTTCGTATTCTAATAAAATTTCTTTGGGTCGTCAAGAATGTTTAAAAAAAAAAAAATTTTTTTTTTTTTTTTTACTTTATGTGAATAATAAAAGTTTTGATCCTATAAACTGCCAAAACAGAAAGAGAAACATTGTATTTATGTTTTCATTTATAAATTTCCAATGAACAGAAAGCTACTACAAAACTATTGGCTTACAGTAAAACATATTTTTTCTCTCTTGAAAAATACCAAAATTTACATGTCAATAGTTTTTGCTTTTGAAACGATAGCCATATGTCAGATTAGTAATGCGATCTAATACAAAAATT
> AT3G27810 | chr3:10306421-10307420 FORWARD
TAATTATCTTATATAGATAAGATATGTAGAAGGAGGGATATACATATGTATAATAACAATCTTGATATATAACTTCCATCATCCATGGTTAAGATTGTAACACCATGAGTTGGTGCGAGGATAATTCATATATACAAACCAAAAATCACGCGTATGTATGTTATTGCATGCATGTCTTGCATCATCCATGCATGAATGCATCAAAGAGTCTCCAGTCTTTAATATACATATCTACATGGATGGATGAAAGTCATGAAACCATGTTATTAAAACCCTTTTTCAAAACAAATAATAATGAAACCATGTTGTTATAATTGGTTAGGTTTGAAGAGATATACATAGATAGTCCCCATGCATGTGTTATTAGTAGTGTTTAGGATGAAAATAACCCCTAATACATAAATTAATTTTATGATTAATTAACACTCTAAGATTAAGGTAAAACATAATTAATTAAGACTTTAGATTAATTAAGGGTTAGTAATCACGCGGTGAATTTA
> AT2G35750 | chr2:15030291-15031290 REVERSE
AACTCCTTCATTGAAAAATCGTTGGCCGAATGTTAAGCTAGGAAAAATAATAATAATGAACTAGGAGCCACTAACAATGTGTTGAAATTTAAGTCGAAGTCGACACTGAACACACACACATTTTATAAGCATGGGTGAACTGCATGAGACCCACACTTTACATTACACAAGTCCGAGACCGAGATGGGATTAGTAACCTCATGTGCAGTGTCACCTTCCTAACTTGTAAAAGTGTACAACCTTAGGAGGGTTGTTTATTCAGTCTGATGGCCCAACAACATATTACAATTTACAACAATTTGAATGGGTCTTATAAAGCTACAAATAAAAATAAACCTAATGGGCTTAATTGGGCTCTCTCGTAGAATTAACAAAAGGCCCGTGATGTTAAAGGCGGTGTGATTCTTTAGGGCTTCCTCAAAACCCTAATCTCTTAGGTATAAATTGACACAACGCACCACCTTCCTTCTCATCTTCACTTCTTCAACCTTTTCCACTCT
> AT1G26665 | chr1:9213174-9214173 FORWARD
ATGTTAAATTACCATTGCAGGCTCATTACCAGATTCAGCAAATACTCAATCTTCCTGAAGAGAATCCGTCATCCCGGCAACGTGCGTTTTAGTACACTACCTAGTGGAAAGTTGAGGATTTTCTCTTGCAGTCTTATCTTCTCGATTTGTTCTGCTTACTGTTTTGAGTTTTTAAAGCAGAGAATTAACTTAGTTTGTTCAATACTAACTCTTTCTCCGGAATGGACCAAACTGTTGGTGTTAGATAAACATATCGATTAAGCAATCAAAACTTTATAGAATGACTATTGTTGTGGGGGTGAATAGTGAATCGCACTCTGTTAAATCTGCCATTTCTATTTTAAATATTAATAATCACATGTTAGAACTTAGAAGATCATTAACAGTTTAACACAGCTGATGAAGAATGAAATAAAAGTATGAACGAAACAGATACAAGATAATGATATTCCACGTCAGCAAAGTGTCCAAATATCTTCCGCTTCCCTGTCTTCGTCGGT
> AT1G60920 | chr1:22430268-22431267 REVERSE
AATTCACGACCCCTAAATGTCTCCACTGCGAACTATTTAATAACCTCTACCAAATATTAGTTTCAACGACTCCTCTGTCCATAATCGCATCTTAGCCACTCGACAAACAGAGGAAAGAGACGATATAGAGTGTCTCTTGTCGCGCAAGAAACCGTCTCTAAGGTTAGGGTTTTGGCATATGAGAGAATGTGAACATAAAAAAAGGAAAAACAAGTAGAAAAGAGTAGTACTCTTATGTATTTTACCAAAATAGTTCCAAAAAAAGGTAATCTTAGGAAACAACCCCTTTGCCAAAAAAAAACAAAAGGAAACAACCCATTATGGAAATTTTCTTAATAGAGAATGAATCAATAATGTAAAAAGTTGAGATATGGGAAGAGAGTACACTAGTATAAAGAGAGGACGATGAAAACAATCTCTGTCTTTCTGTGTAATTAGCTTTCTACAAGTTTCAAACAATCTCTGTCTGTAATTTGGCTTTCTTCCTTTGAAGTTTCAAT
> AT1G64910 | chr1:24116748-24117747 REVERSE
CCACTTATAAGTCACTTAAAATACTAATAACTCACTAGTAATTTACCTAACTGCACACACTTTCACAAGCTAAACATATGCTTAAAAATTTCTAGTACAAAAAAGAAGAAAATCATAGATGCTTAGAATTTTAAACACAACAAAAATTTCTTCTTATTGTTGTGCACTTATTGCTTAAGATGCTTAAATTTTTTCTTCATGCTTAAGAAAAACAAAGATGCTTAATATAATGTATTTTGTCAAGTCAAGAAATAACATTACATTAATGTGTAAATCAAACAAACATGACACATGCAACACAGTACTTTCCAAATCTCCACGAATAATTAACGTAAACCACATATCAAAACAGCTAATAATTAACTTAAAATACTAATCCACTATTAGTAATTAATCTCAAGTACGTTTCAGACAGTTTCAGAAGCTAAATATAGAGATGCCCATATGGGAGGGGAAGAGCAAAGTAAAATTACTTCTAAGCAAAAATGCTCATGATTCGA
> AT1G13170 | chr1:4492582-4493581 REVERSE
CAAACATAAAACACAAAATAAACTCCTATGGTGAGTGCATGCAAACTTGGTTCTCGATTTGGTGAGAGTTTGGATCAACTCATTCGCCTTCATCCCATTATGTGGACTATCATTTCATCTACTGGGCTCGACATTGGGGAACTTCTTATTTGATCCTTATTGGGCTTATATGGGCTTTACAACTAAACATCTCTTGTAAAACACTTGGTTCCTTTTATTTTAATCCATAAAACAAAAAAACACACAACATATTTTGAATATGGAATTGAGTATTGGTACCGAATATTTTGGTTATTGAGACCAACAAAAAATAAAAAAGACAGTAACAATTTGGTAAATATTTTTATGTTTCAAAACAAATATGGAAATTCGATACATATAATCTATGCTCTAGTAGGATTGGTCCATAGAAAACACCAATTATGTTGACTCAGAGCATTATTAGTAAAAATAATTACCTTTTTTATTTCTATTTTCATGATTTAATTTTAAACGATTTC
> AT3G09975 | chr3:3066683-3067682 FORWARD
AATTAGGTATAAAGTCGATATCCTCTTCCTCAATCACGTTCATAATCATCACAATTAAGAGTTATATTATTAAGAGAATCAATAAAATTTTGTGCAAAATTTCTTAATAGAAAGTAAAGTTTAAACGGTGAAGCATGGAAGACGTATTCGATTGGTGGCAAACGCTTTCAACACACTATTCGATTTAAGTTTTGTTTCTTATTTGAACATTAAAAACTAACCATTTTGCGATCATTTAACTTACAAAAAATCTGGTTTAAGTTGTTAGATAAACACATCATCAGTTACACTTATTCCGTTGTAGATATTCAGAATGTTACATAATTTTAATATAATTTACTTAGAAAACAAGGACAAGTTGGGATCCATAAAAGAATAATTAAAGAAAAAGTATGGGCTCCAAATGATAATCTGGTGCACGCGATAACACAAACACCGGTTTAGTGGGTCCTTTGTGGCAGAGAAGCACACGTCGAGTAAGGAAGGATCACCCTCTTTCT
> AT2G25052 | chr2:10660227-10661226 REVERSE
TTCTTTTTTTTCCCTTCTATCTGAAATCCGACATCATCCTCAATCTCTGTCTGAATTTCTCAATAGCTATATCATCTTCTTCTTGGTCTTAGAATCAAAGAAAAACCCTAGTTCCTCTTTTCCCAAGATAACCAAACTCTCTCTCTTCTCTCTCTGCATCATTCCCTTTCTTCTTTCTCGCATGTGCAGAGCTATCAAACATCTGTTTTGATTGAAAGCTAAGTTTCCAATTCCAAAACGGAAGAAATTGAAAGTGTGTATGTCAAGACAAACCACCAAACTACAAAAGAAACAAAACCCACATCGCATTGTTCCTTAAAGACCCAGCAATAAGATTATCTCACGCTTCCTTCTTTCTTCCTGACATTTTTCTCGTTTTTGTTTTCTCCTTATTTGGGGTTTTTCCTGCAATGTGGGTCGCATTTGGTCATAAGTGATTATTTCTAGGGATTGTGTGACCTCTCTGCTTTTTTGAGTTAAGCATTTAAAGAAACCTCTCA
> AT2G07694 | chr2:3345304-3346303 REVERSE
AGTGAGACATCAACCATAGATTTCGGAACTTTCGAGATGCTTTCTTGCGAAAGCCAACGGAATCTGTAACTCAACCTTCTCACCCATGGGGGGATTCAATCATATTCGATGAAAAATTTCAATCGAGGGCACCCTCATTTCCAGAGATAAAATCAGGCTGCACAGAAGGGGAAAAGCCCTCCTACTGAGCAAGATCATTAATGAATAAGGAAGCACTTAACTTAGGACAGCCGGTCTCACTTCACGCAGCATAGCGCCTTGCTATTTGCATTCATCCTTGTAACTTACCGAAGTGAGGAAAGAAAGCCACATTGGGGATCGCGAGTCGGGAGGGTGGCGAAGATATTGTGTGTGTCAGCGGAGTCTTTCCGGGGTTGGTTGAAAGCATGAGCGATGAACTTCTCGACTTCGATCTTTTTCTTTTAAGTTATGGGTTGATTGTGACCTAGTATAGGACTGATCCAGGTCAATTCAAAGGCTAAGCCCAAGAATTCCAATAG
> AT3G62550 | chr3:23134984-23135983 FORWARD
GAGCATTAAAGCTCAAACGCATAAAGAATTTTTATTTTTTAGTTGGAAGGTATCTGTATGCATCTTATCTTCGTTTTAGGGTCGTGATATTTTCTCAAGTTTTTCTTAGGGGACCAATTTATTTTTAGATTTATTTGATTCTATCTTACATTTCTCTTAGTTCACGTTGTCTTTGTATACGTGTTTATGGATATTACATAACTGAAAATCAAGATCAGTCAATCAGTGTAACATCAATCATCAATAACCCTGCGGGATGTATATAAAACTAAGGGATATATGAGGAAAATCAGATTCCAGATTAAGTTCATAAATATTGATTCACCTAAAATCTATAATAACATAGTAGTTCAGAAGCATGAAATAATTCTATAAAAAATCATGAATTATCTACATAAAAATATCGCATATTGTAGATAAGAGTCACCCCTGAAAGAAAAACGATAGTTTTCTGTATTTGGTTATCAATCAATCCTATGTGGGTTTATATCTTATCTAAT
> AT1G32890 | chr1:11919846-11920845 REVERSE
CAATCAAACTAATAAGAAGATAAAATTTGAATGTAAGGAGGATATATGGAGGGAAAACGGTTAAGAAGAAGAAGAAACCGTTTCTTTTCTTGTTCGCTACGTCACAAATCTTGCTCAAATGCAAGATTCTTTACCTCTTTCACATTTCAGTTTAGATTTCTCGGGTTTATCTTCAAGTTTTGTGAATTGCTTAGGAGAGAAGTCAAAGAAGAGAGAAAGCCACGTCACTAAAACCCAAATCTTGGTCTAAAAACGATCTCACAAGTAAACAATCTCTGGTGATTTCTAGATGGACGACGAAGCCATGATCGCTGCCATTCAAGCTGGTGTTTGGTCAGAAGATCCTCTAACACAGCTTGCATGCACTACCGATATCAGGAAGCTTCTATCACAGAGTAAATCAAATCTATGGTTGACGGAAACTTACAGTTATTCTTTTTTGCTCTGCTGACGTGGAGGCGAAAACAGAGGCGACTAGGGTTTTTGCTTTCTCTTCACGC
> AT3G51480 | chr3:19099676-19100675 FORWARD
TCCTTTTCGGGACAGAAGCTTCATAGTGTTGTCTGGCCATGACAGAATTTGAACAATGGAAGGCATTTGAGGAGTGGAGTTCCAAATCGTTCCGAAGAGGTTGTCTCAGTCAAAAGCAACGGGATGATCTCTGGCTTCTGTGTTGATGTTTTCATTGCTGCTCTCAACTTATTACCTTATGCAGTCCCGTTTGAGCTTTTAGCTTTTGGGAGTGGTCATGACAATCCAAGCAACTCTGAGCTAGTGCGCTTGATAAGGACTGGGGTGAGTACATAAGCACTCTTTTAGAACTTGTTTTGATGATCCCTCTGTTAGCATAACTCAATAATAAGTATACCTCTTTGTTGATCAAAACTCTGTTTGTAAAATAGTAAATCATTTCGATTAATGAATATTTAAAGTTTAATATTTTATTAGTTTCTCTTCTTCTTTTTGTCACTTTCATCTTCCTCAGTCCTCACGCTTGTACATATTATACAGTAGACAAAAGCTTGAACGAA
> AT3G06440 | chr3:1975755-1976754 REVERSE
AGAATCCAAGGGTGTCGGAGAAAGTGTACATTCGGAGCTTAAGTGATTTCAGAGGAGGTGGAGAGATTAGTCCACGATCGTCCGCTGGAAGAGCTCCGTTCAGTCCACGATCCGCCACGGGTGGTGGAGGAGGAGAACAGAGACTTTCTAATTTAGGAAAGTCTGTTTAGTAAACAGTATAGTGTAGTCTCTCTCTCTATTCATATTTGTTCTAACCAACCAATCCTATATAGCCAAGTTATTCCATTTGCCTGTCATTATGAGATTTAAGAAATGAAAAGAAGATTATCTCTCGGAGAATTTGTTTATTTCAGGAAAATTTGAAATGATTTTGATCTCCAAGTACAAAAAAATGGACAAAAAAAATTATTAGAGTCCTAGTTAGTAGTCCAAGAGTACAAAACAAAGCAATACAAAAAAGTTAAAACGACATCGTTTTCATTGTAAATAACTGACATCGTTTCGTTGTTATATAAAACAACGTCGTTTCCTATAGCAAC
> AT1G49475 | chr1:18311920-18312919 FORWARD
TAATGCAAATCTACGTTTTACGTACAAAAAATGCAAGATTACATCCATTCAACTCATTAAAACTCATGCAATATAGTAATATACAATAGTTTTTGACGGTAACTAACTGAATTTCAGTTACTCAAACATTTTATGCAGAAAGATTTTTATGATAAATTAGAAACAAACATTTCTATATAGGGAATTAACATCACGAGTCACGAAAAAATAATCATATCTCCACAGTTTATATGGTTTTTTACTTCTTTTTTTGTCTGATCAACAAAAATTTTAGTTTATTTAACAAATCTAGTATTTACTTCATTTGTACCGTTTTTCTAGTATTTACTTCATTTTCAGTATAATCTTCTTTACTTTCTATCAACTTTAATATTTCTGATTTTAGTTGAAAAATTTATTACAAACTAAATAAAGGATTCTTGGGAATCTAAAAGACTTTTAACTTTTTCCAATGTGTAATAAACTAAATAAAGGATTCTTGGGAATCTAAAGTGCTTCCT
> AT5G01830 | chr5:319695-320694 FORWARD
AATAAAAGGAAAGGTAACTTTGGTAATGGAAACATTTTGTTATATAATTTGAGAAATACTACTAGTATTCAATAATTCACCGGAAAGTGGAGAGAGCCAGCAGAGCAGATTCAATTATAAATTATGAAAAAATTAGAATGATTAGTTATGTGAGTATATATAATTTAAATATATTGAAAAAGAGAAGACGAGATCAATTCTCTCTAACAAACTTGTACCAACTGTTGCATTCTTATGTCACCAAAACGAAGACCTTATCTTCATTCTTACATTTCTTATATATTGTAATCAGTGTTGCTCGACAACTCACGAGGCGTGTAGGCGTGTGTTATTCTAAAAAACTGTAGTTATGGAAGAAAATCCAAAGCAGTCATTAGATAAAACTGGTTTTAGATTAAAACTAAGCTAAGTTATGGCCTATGGGTTAGTTGTGAAATAAAAATTGGGTTTGGTCTAATTTCGGCCAAAAAAACATTACCATAAGAGAAAAAGTCAAAAGA
> AT2G10557 | chr2:4106357-4107356 REVERSE
CTAAACAATAAAGGAAATTTATAAATAGTTAAATACTCATATGTTTCTAATAGATTATTATTTTGGAAAAAGTTGATATTTTTACGTTTTTCACCTGTTATTAACAAAACAAATGTTTTGATATAATTTTTATATCAAATATTTTTCATAATTATGAATTAATATTCAACGGGTATTAAAGATAGTTTCTTTGGAATTGGGCAACGAGGCAGGCCTTGACATGATTCAGAATTGCTAATAAAAGATCAACAATTCAAAACCTATAAAGATCAACAATTCGGAATTTTTTTAACGGCCCTATCACTTTTGAATTCTAGGTAATAGGTTTATCTCAATCTTACTAGAAAAACCAAAAAAACTTTTTCAACCTACAATTGACACTCTTAGCAATTCAACAGTCTGTAATTGCAGGTTTTGATTAACCAAAACCTTCTCTATTCTATATAAACAATGATCGAAGAAGAAGAGCGAAGAAGAACGAAAACCAACTCACCAACAAA
> AT4G11642 | chr4:7023807-7024806 REVERSE
AAAGATTGGACGTAAAAGTATATACCACAGAATATACAATTCCTTTAGTAGACCTAAAATTTTACATATGAAAAGTTCCAATGTAAGATTTTGTTTACTTAAATCAGCAATTTTGTTTTCTTTTATCATCAGGTCCACTGTATATTTTCTCAAAACCTGTCCAGAGTAAATTAATGTATGCCTAAAGCAAGAAAGCTTTTTGAGTCCATTTATAAACACAACTGACTAAAAAATCATTAATATTGCTAGGATTGAATCCAAACTCTGCATCTTAAATGCAAGGGCAAGGGACTCTCCCACTACAATAACGTAGACTTCTACGACATCTCACTTGTGGATGGATTTAACATTCCTATGGAGTTTAGGTAAGAATATCATCAAAATCTTTCATAATTTTGTTTTTTTTTCCTAAAAACAAATGGAACATAAACCTACAAACCTAAATTTTCTGCTCGAGAAAAAGAAAACAACAATCGAAAGTCTATTTTAAAATGTTTTGA
> AT4G22010 | chr4:11662324-11663323 FORWARD
ACCAACTATTATGACATAGTTTGCAATCCAAGGTGTTACACCGAATCGGTAAATAACTAAATACTAGCTTGCTCAATCTAATAGCTAGAGCTAATAAGAAAAATGTATTTCGTTAGGATAAATAAAAATATCATTATGTTTACTTGAATATTTGAAAAAAAATTTGGTACATGTAAACGAAATTTCCCAAACAATATTCTAAAGTGTGAAAGGATTTAAAAATGACGTTGACTTTAGGAAAAAGTCTCTTCAGTTTTAGTTAAAACATATTGTTAATAATGCAAATCAAGCTCGAAATTCAACCAAAAGTTTATAAGTGTAAATTACTTGAAAATAATATAACCAAATAAATTTGATGATTTTGATAACATTCGAGGATATATGTTACTACATTTACGTATTTTCTTAAAATTATTTCTTCAATACAAAAAAAAAAACATATTAATTACGTCGGTGCCACTGCCACTAATATTTAAGAGGGCATCATTAATAGATTCTCC
> AT4G00300 | chr4:125509-126508 FORWARD
TGGCTACAATAAAAAAAACTGATAGATTTGTGTGAAAAACGCTATTTTCAGTTATTAATTACTGTAATCATTAATGTTGAAATGTCGTTTTCCATCTTATGGTTTTATTCTTGTGGAGAATTAATGTTCCAAAAACAGCTTTGACTCTAATAAATTGGGAAATATAAAAAGGAGATTTCTTTCTAAATCCAAAATTTTTTTTAACTAAATAAGATTATTTTAGACATCATCAAAATATATCTTGTCTTAAATTTGAGTTAAGTTGTCTTAATTAAATTTCTCGGAGTAGTGTAATAATTTTCATATGTAAATTAACAATTGACAGCATCGAGACAAACCTTGCCTTTTTGGCATTAGATAATACAGATTATAATTGTAATTAAAAAAAAATAAACTTGGTTTCATTTCTTAATAAAAAGCCTTCAATCTCACCAACACCACCACTGTCACAACTCACAAAGCAAAAAAAAAACTAGTCTTCTTCTATGTCAATCAGAGCC
> AT5G17410 | chr5:5729610-5730609 FORWARD
TTTCCCTCACCTAATTCTATACCAATAAATATAGAGATGTTATGGGCAAGAGTTTCTTCTGGGTTCTAGAAATATCAAATCCTAAAGCTAAAAAGGAACAAAATTTGATAATAAAAGGAAAGGTTTTGAAGTGAAAAACCTGGAGATTGCTAATTGATTCTCCGCCGCAGAGAGAAGAACTCGGCGGCGAAAGATTGATTTCCAGGTCGAGGAGGAGAAGAAGAGGAGGCGATTTCGTTATTTCGTTTTGAGAAGCCAATAAAATAGAAAAGAGATAATCATTTTCTGTGAATTTCAAAGCTGGAGGTGGAGGACAGGGCAGGAGCAATGGCTGGTTTTTTCTTTCTTTACTTAAAAAAATGGTTTTGTCCTTTTTTAATTTCGAATTTGAAACCAGGATCTGGAAATTTCTGGTTCAATTAAAACCGGACATTTTAAGGAAAACCGGAGATGGTTCGGTATATGGTGACTGTCTGACTGATCTGTGTCTTCTTTTTCAT
> AT5G01400 | chr5:171073-172072 REVERSE
ATTTTGTTAACCGAGATCAACCAAAATCAAACAAAACTTAACCAAATTGTAAATGTGATTTGATTGCACATCACTCGCATTTTGTCCAAAAAGACTCCGGTAAGACCAGAAACACGGATACAATTTAAATATCAATCGAAATAGGCCCACATCGGCCCATTATTACTGCACATTGGCCTATTTAATCAATTCACTAACTATATGAGACTTATATAATATACTATCAAATATGAGGGACCATAACACAATTTCTTTCTTTATCCAAACGACGTAGTGTAACTATTGATCAGTCTCCTTTAGGAAAGACCTCAAAAATGGAAATCAGTTCATTAGTGTTCATATCAGAAATAAAACGAATCTCCATCGTCGTCCTTGTCTCTAAACCCTATATGCCATAGTCGAAGAAGAAGAAGAAGATAGATGCATATCCATCAAAGCTCTGGGCACTAGTGTATATATTATTATCGATTGTTTGAAACCTATTTGTTATGGTTGGAATC
> AT4G31615 | chr4:15322195-15323194 REVERSE
GTATCTGCCATCTGGAACTCGTTCAACAATCAAGACAAGTAGTTTCTTTAGTAAATGATATATGATTTACGTGTTTGTGAAAATCGAAACTCTGTAGTAAAGCTGATTTCTAAATAGCCTTTGGACGTGAGATTGTTTAAAGGGATCAGTTTGATTGTCTAACGATAAGATGTGTGCTTGTGGGATGATTGGTAGGTAGTAGAAAAGTGAATTGAGAATCCAAAAAAAATAATAATTAAGGTCAGTTTTATAGACCTATCAAATTTCAAACGTGACAGTGGTGGCCCCCACCTTACTGACCTATCAAATTTCAACGTAAAGTCTCCTTGCCAGATTTACTGCTTCTGTCTCTTTCAGCGTTTTCGAGAAAGAACTTGCATGCTCTTTAATTAAAACATTTCTTTAATTCGAAGAAGACTTGGAAAAGACAAAATTTTCAAGATCAGACTCACATATATCTGAGATTATTAGTAGAGTTGTGGAGATTACTTTATTCAATA
> AT5G58880 | chr5:23774966-23775965 FORWARD
GAGAGAGAGAGAAGAGAGAGAGAGAGAGAGAGAGAGAGAGAGAGAGAGAAGCGACGAAGAAGAAGGAAAAAAAAGGAACGTGGAGAGATGAAACTTTTTTTTTAATTATAATTTTTTAATTTTCAGGGGCAAATTGGTCAAAAGTTTAATGAAAAAGTTGGAAAAGTGCCTCATCCCTGACAAGTGCCTCAAAAGAAATAAAATTCTCTAAAAGTGCCTAAACGTGTCACATTCCCAAAAAAAAAATCGTTAACTAACAAAACTTTTTTTTTCTGTTTTGTCGTTTAAATTCCCTCTTAAGTAAACAATAGAAAGAAAGAAAGAAAAATTAACATCCTGAAACAGAGGATCTCCAGACGATATAACTTCTCTAAATTTAGATACTCCATTTATCAGTTTTTTTCTTTGATGCCAGATTCTTTGCTAGATCTCTGAAAAAAAAGGATCTTGTTTCAATTGATTTTCATATCAATTTTTCATCTTTTGAGATTATATGGAAA
> AT5G49020 | chr5:19870251-19871250 FORWARD
CCAAAATTAATTAAAACTCAAACGAGCCAATCTCGAGGGATATTGTTTACACATGTGATATGATGCGGTTCGGTACGGATTTTCCGCGCCAAATTATTCGCTTTTACATTAGCACTTCGAGAAATTAAAGATAAAGAAAAATTTGTGAGTTCTTCCTTGTCGCTTTGCAATTCCTCCAAATACACAGAAAATGCCGGCCATTCGGTTGGACAATTTTATGAATTATGAGTTAGAAATTTAGAATATAATTCTCTATTTAGGAATTTAGAAGATTGTTAGAAGAGCAAAAGTCAAAATTACTAAGTGAGAGTATTTACTCGACTCAGCCAACCAATAATAATCCGACACGTCATATAAAAGTTCCAGAAAGGTCAAAAAAAATCACACACATTAAAGTGCTTTGAATACAAAAGCAGACTCCACTATCCAATTAAATTACGAAAATACCACTTCGGTTAACTCCACTCTTTTCATCTTCTTCTCTGCCGTCGTCGCTCGGA
> AT4G22485 | chr4:11846477-11847476 REVERSE
TTTTATTGGTTAAATGAAGAACCAATAAACAAATTATTTAGTCCAAAATAAGCCTGTTAATTCATGGGAATGCTAGTTCAACTCGACATTGTCACTTTAGATAACAACTGTAATTATTGACTCTGATACATATCAACCAACGTAAGTTGCAAATTAAAACATGCGGTGTGTTCTAATATAGTCCTAAATATTAAATCAGCTAATATGTTATCACAATATTATAAAATGATAGTAGTGATATTTAAGTAAAAATTGTAGCGCCTAACCACAGACTAGCTTCAGCCTAAGCACCGAAACTTTTTGAGCTGTGAATCGAAGGGAAACTACCTCTGAGACTTGACTGGGAAAATAGGTTTGGCAATGTACGTAAACATATGGCAATTTACATATCTAGTAAATCTCCAAAAGGCCATATAAATACCCATAGTTCCACTACACCTCAATTCACAAGTTTCCGTACAGTTTCTCTTTTGTGAGGACAAAGATTGCCTAAGAACAAA
> AT1G29070 | chr1:10148791-10149790 FORWARD
GTGACAGCAAATGACATTGATCAGAGCGCAAGCAGGGGTGAAGAACAACATAAGGAAACTGAACCTAAGCATAATCCGTAGTGGTAACAACCACATAATGCACGTAGTTCTTTTCGCGCTCCTCCTCTTCTTTATCCTCTACATGTGGTCCAAGATGTTCAAAAGATAGATAGAGAGACTCATGGCATACTTGTGTTACCCCCCAAAAAAAAACCCTTGATGAATGTTGGATAAGTTGTAGAAAATATCCTCTAGATTACAAACATTTTGTGGTTCTTCTCGTTACCTGTTATATAGAGTGCCTGTTTTTAACAGTTTACATGAAGCAAAATTGTATCACAGAACAACAGCATGAGATATTTTAGACCAGTTCAAATCTGGCCTTAACTTGATTAATTACCCGTCCGGTCCAATTCAGTATTGGGCTTTTATAGTCTTATGGGCTGAAGTGTCGTGATACGTGTATTATTATGGTTGGTTCTTATGCGTAAGTTTATGGT
> AT3G52640 | chr3:19520545-19521544 REVERSE
CGCTAATTTAAAAAAAAAAATTACGGGATTGCAATTATATTTTAGTTTGTCAAACAAATTTTTGTTTTAAATAGTTGTCGAAATCTAATTCAAATTTTGGAGAAATAAGATTTAGTGAACTGATAAGAAATGTATTTATGTGCGTTTTGCTCATTTTAAGGGATTGCAATTGTATTTTGGTTTGTCAAATATTTTTTGTTTTAAATAATTTCCGAAATCTAGTTCAAATTTTGGAGAAATCTGCGTGATATATGGGATTGGAATATATTTGGAATATTTTTTGTTTGTTAATCAATTTATTGCTAAAAGAAAATAAATAAATAAAAGCCAGTGGCAGCCATTGTAAATAAGTTCCAAATCTAGGATTTATTTTACAAAATGGCTGCAAAAATATATATATAGATAGGTTCACTTAATTACTTTTAATATAATAAAATCCGCACAAAATGTGAATACCTCAATTTTTCTATATCTTGGGAATTTTGAAAGACATAAGAATC
> AT5G51820 | chr5:21068058-21069057 REVERSE
AGCTACCAAAATCACAAGAATTTTAGTGAGATATTTTAGTGTCGCCATTTGCACCATTCAACTTCTTGTCTTAGCAACACAAAAAGATTCGCGATATTTTAGTGTCGCGATTTTTTCTTGATATGGAGATGAAGAAATCATTAAGCATATGCGAAACGGATGCTTAATAACTTTCATATCAAAACTGTTACTACGTTCCCACTCAATTTCACTGATAAAATGAGTATATGTATATATAGAAGTAGTTTAAAATCACATTTATTTTGCGGAAGATCATGCCATTCCACGAGCTACCAAAATTATCAGATCTTTTGTTCTTATTGGAGTTTAACGCATTAGACATTTAATTTGCAGAAGACCATATGGCCATGCTACAAGTACCAACGTTTTTATTGCGACAGACCAAAGAATATACTAATCGAATCAGTGACGTGTAATAAACCGAGGAGGAGGAAAAAGAAAGTGTAAAGATAAGCGAAGCAAGTACATGTGGCAGTCCT
> AT3G12400 | chr3:3945852-3946851 REVERSE
AGACCTTGATCAGATTCTTCAGGCGTCACTAGATGCTTACGTTTGCCATCAGCTTGGTGTTTGGACTCGTCTCTGGGAAGTTTGAAAACAAGTATCAAAATGAATAAATTGCTACTTGGATTTTTCTGTCTTTTGTTGACAAGTGACTTGAATCTTCTTTTTGTTTTGTTATGAGAAAAAAATTGTGGTTTGAATCTTTTCGTTTATTTTTGTTGTCAAGTGGTTTGAATCTTCTTATTGTTAAAGTTATGAGAAAAAAACTGTTTTGTTTTTCACTCGTTACTTACATGAGTAAGGTGAATAAAACTTTGATCACAAACTCGCTTTATGTTTTGGGTGTTAAACTTTGGACTTTGGAACATGTCCACTCCTTACAAATTTTTATGGAGTAAACCGGATTAAACACTATCCAAAACAACACTGAAGGGTAAAAGAGTAAATAGCTAATAAAGACGCGTATAATAACATTACTTCTTCTTCTTAAATCGAATCTCCTCCCC
> AT1G49800 | chr1:18438940-18439939 REVERSE
TGATACAATGAATGGAATATCATTGTGAATAGTATAAACTATTTGATGGCTAGAACAATAGTATACCGGATTTGCATTATGGCAAAATAATTATGTGATTTTGCAGATTATTGCCAAAGACATTCCAATAAAATGCACAAATGTTTTTAGTTGAATCAATATTTTCTTAAAAATGGTTGGGTCGTCTGCCACATTTTCCCCCACAATTTCGTTAAAATCCAATAGATATAGTTAGATTATATAACTATCAATGTATAGGTATAATGTCAATTTGTCAATTCCCTCTTGGAGCCAAACGCAATACTTAAGTTTACGTGAGCCAGACTCAATTTACGTGAATATGATCTCTCATTCTTGAAATTGGAGGAGGTGGCCGCAAATCAACAATTCCAAAAAAGGAGGAAAAAAGTTATACATGCACTATTGATATTTTTTTTTTTTATCCCCACACTCATCATTCTTATACACTATAAATACTCTCAAACTTTCTTATCATGATC
> AT5G66820 | chr5:26688056-26689055 FORWARD
ATAGTTAATATCTTTATCAAATTTAATAAGCTTTTAAAATATTTTTGATATATAATTCATTGTTCTGTTTGTAAATGTATTTGTAGCTCACTCTGCTAGTAAAATTAAATTACAGCTTTAGCCAATTGAACTACAAAGTTTACCACTTGAAATATAAATAAACGGTAAGTATATGTAAAACAAAATAAAGTAGAAATACAATCACAAAAACTAAAAATTTGTCTTAAAATGTCATTATGTAAAGACCATTTTAAAACAAAAAAAAAGGTAAAAAGAAGACGACTGAATAATATTACGAAAGGACCCAAGCCAAAAGATTAACAGTTAGGTCATAAGAGAAGGGTAATAAAGTAATTTAAAGGAAGAGTATGTCATCTTGTTCCTCTCCTTTAATTTTCCAGTCTATTGGTCCTCAGCCTCCCTTCTCCTTCAGGTGGCGTTGCTCTCTCGTCCCCAAGAAAATCGCTTCTTTTATTTTTTTGTTTACTAAATCTTCACAT
> AT4G25940 | chr4:13172882-13173881 REVERSE
GGTCCATATGGCGTAGCTTTGACATTGCGCTCAATTTTGTAAACGTATAAATAATAATAAATTCCTTTATTTAAAATGACACTACATATGTAAAATTCAAAATATGTTTAATCAGGTAAAATAGTTTTTTTTTTTTTTTAAATCAGATTGAGTAATGGAAAATTTGAGATTGCATTACCTTTCTTTTTTTTTTTTTTTTTTGGACAAAGATTGCATTGCATATCTTACAAAAATTACTGGATTTCATTTTGACATTAGCTATGTATAAATCGATAATTGAGGCAAATGATGATTCTATACCAAAATAAAAGAAAAGTTTAATAACTGGCATCCGATTATAGGAGGAATAATACGAAATTAGTAAATGAGATGTACAAATTTCGATATAAATTTACTCTGATAAATTACAAAAATCTATTTAAAAATAATAATCAAGATTCCGTTACGCACGTAATGGTGAGGCAAGAGAGAGATAGAGAGTAGCATTGTTGAAAAGTCTG
> AT5G24735 | chr5:8469263-8470262 REVERSE
CACTTCTATAATATTGAGATTTGGTCCGACTATGGTGCTCCTATGGAAGCCATTAGTGACCCATTAGATTGGCCACGTATTTATCTTATCTTGATAGGATTCATTGGTTTCTCCCGAATTTTGATAAGATCGTATTTAAGGTTTCATCGCACGAGATATAGCCACAAGCGTAATGAGAGAAGGTCGATGCAGATCATATTTAGCTCGTGGAAGTCCGATGTGGTTACACTCGCATTGAAGAAGACAAGCGGCGTTGATTTTATTGTTCTTTATTAAGTTAAGATCTTCTATAAGTGTATGAGGAAAACAAGTTTAGACGGGAAAAACAAAAAATCGAAGTGTATTGAGTAAACTTCAATGAAACCTGTAAAGAAAAAATTAAATTAAATTGAAGATTAAATAAGACTTTAATTTTGATTGCAAATCTTTTTATCGAATTCTAGATTTAGTTGTAAACATAGTAAACCCTTATTACACCAAATACTATAGTCATTTTGTTT
> AT3G55270 | chr3:20495081-20496080 FORWARD
GTAACGATAAAATTTAAGATCAACAATTACTTCGTTAATTTTTTTTCTGATAAAAATATTTGATATCTTTCTGATTATGATATATTAGCATTGTTTTTGTATTGTATGTATGGTAATTAATTTTAGTTCAAAAGAATAATAAATGGTTTGATTAGCATGAATTTAATAAAAAAATAAGACTGAATAAACATAGGTAATAAACTTTGTTTCTTTTGGTAAATGTAAAATTAGAAAAAATCATAATCCCAAGGTAATTACTATAATTACATTCAATGTCAGAATTAAACGTAGTGAATAAAAACCGTAAAACATGAGAAAAACAAGAATTTATTATCTTTGACAAGCAATAAATGAAATGCTGACAAAAAATTGGTTTCAAAGTTTCAACGCGTTTCTTATAATAAGAATTCAATTTCGTGCAGCTAATCAGGAGATAATTATCATAATTAAATTAATCGTTACTACTTTATAATACTCCCAAAATAATCGAAAACGAATTT
> AT2G18930 | chr2:8197778-8198777 FORWARD
TGCTCTGCAAGTAAAGTTTTTATGTGAAACAAAAACTAATTATGTTGATGTTGATTATTTGTATAATGTTAATTGTTTTTTATTTTTTCGTGTAGGTATTTGCATTAGAGCGATTTACTATCTTTCAACAACTATTTCCATCCAGTTTTCCTTTAATGGTTGAGTGGGCAAAGATATATAAACCGTATACCAAAAATTGTGCCAACAGAAGTGGGGGACACTATCAAGAGATGCTTGTAGACATGAAGGAAGATGAGGTACCTAACAAAATTTCATCTCTTTGTCATATGCATTTGTTCTATATTAAATACTTAGATTATATTTTTTCAGATTAAGTGGCAGCCATATAGCAAAGTTATATTGCCCAAGGAATACACCTCTCAATTGAGTATGGTATTTGCACATGTTCCATGCATCTGCTTTAACACCATCGCATACAACCGAACTATTTGGGAGAGCCACTAAATAGTTTTCCGATTAGGAATGACGAGACCTTGGAG
> AT1G80070 | chr1:30117052-30118051 FORWARD
AAGATTCTGCTCTCTTTGCTCTTCTTCTTCAGCCTTCAGGTGACTGTTGAGGAGCTGAGCGAGCGAGCGAGAGAATCGGGAGAGTTTGTTTTCCGGGGAAAAACCGCAATTACTGCTATATAGCTCCCCAATAAATGCCAAAACAAAAAATCAAATTAAAGTTTGTCAATGGGCATCACGGCCCAAATCTAATAATCAAAGGCCCAATAACTTGATTCGACAATACTTAGCGGGTTTGGATAACCGCCTAAGCATCTGTTCGACACCGCCTATTTTTTTTTTTTACTTACTCCTCCTGATCTGCTGATATAAGGCCGAACGGGAATAAAAAAAAAAAAAAAGGAAGAAGCGACTCACCCGAAAATGTTTTAGGGTTTTTCTTTACTCGATTAAGCTCACTAGTTCTTCGCAACGTAGTTAGAGATCGACACTGGCGCGGTGGATTTAGGGTTTTTTTCCTCCGCGACTACGCTCGGCGTTTCGATTTGGAACCCTAAGCT
> AT2G06880 | chr2:2781435-2782434 FORWARD
AGGTATTAGTCACTCAGGCTACAAGATATCCTCTTTGGAAGGAACAAAACTTGATAGAACAGTTCATGACTTTTTTTTAGCTCATAGATTGTGGAATATACTCCTAGATATGATCCTATCAAGAATACAAAACTTCTATGTATATTAACCTTCTTCGATGAAATAAACATACTTTATATTATATGCAATTCTGTTTCATGGTATTAGAGCATACGATTCTGACCTAATTTGTTTTCTTCTTCTTCATAACTGTCATTACATACCTCGTGACCACTGCTATTATATACTCTACAAACAATTAAAACTTCTATAATCTATATTGGGAGAAGATGTCGTCACCATCATTGCAGCAAAACAACTTGCCCTTGCTATTACTACAACACCTTCAAACCCATACTCACTTAGATCTTCTGATAATCCTGGATCCTTGATCTCTTCCCTCGTGTTGAAGGAAGAAAATTATCCAGAATTTATATTATTCCATCACCCGTGACGTAATC
> AT3G21370 | chr3:7527653-7528652 REVERSE
TAGACATGGAGACTTATTTAGATAGCGACTGACTCAAACCCAAACTTGTGGATCTAAAGATCACACGTTACTCTATATGATAATTGTTCCACTTATTAAAATTCTAATCCGCTTATGACCCTTCAAATATCAAACACTTGGTCTCAATATCCACTTGTGCTTCTACAGAATCGTACACTCAATCTTAACATCCAGATGTGAGATTTATTTGACGTACACATAATGTGTAACACATGCGAATATTACAAACACATGCGAATATCACGCCTTAAAACGAGGAGACTATAACAGAAAATTGACAATGTGCATGCAATAGTGAGAGTGACAAAAAGACACTTGGCCTTCAAGAACTGATCAATCTGCATGTAATAGTGTAAATACACTTGGCGGCCTCCAAATACAATTTGGGCTTTGAAATTCATCACCTGATCGGTGTCACGTACATGCATATATGCATGTATATATCTATAAATATATAACGATATTTCTCCTTTCAAATC
> AT1G80190 | chr1:30158077-30159076 FORWARD
TGATGGTTATTTTGGCAAAACCAACATGATCAACGGGTTTTTTTTTTGTTAATTGTTAGCCATCTAAAGATATAGTGCATATAAACAAAACAAAATAATAAGAATAAAAGAAAGTGACACAATGTCAATCGCATCAGTACCAGTCAAATGGATCATCCTTATCCTCAGACCCAAAAGATTTACTTACATTAGGGAGTAGTATTCGGATACATGTACACGCATATAACTTCCAAATGTTGAAAGATGTATAAAAACATGTTAGACATTTACCAGTGACTTAAAAAAATATAAGTGATTTATGGTAGTATATATCACACTATATTATGAGTCATGACACTCAAATTCAAAATCCGTTTAGTACAAAAGGTTACAAGTCTAGAATCGATTTTTGTAATTTTTTTAGTATATATGACATTGGTTTGACTGTGTTACAAAGTCAAAGTAAAATCCCAAAAAAAGAAAGAGGAATATTTTGGTTCTGAGAAAAGACATAAAAAAAA
> AT2G01470 | chr2:214473-215472 REVERSE
AGGAGGAACAAAATGATGAGAAATAACAAAACTTTCAAATTTCAACAACATGTATCGAAACGAGTCACTGAAAAATTATTATTCCACCAAGAAACCCACTAGCTGACTCAGAGACTTCCTTTGCATTTTACTCGTGCAATGTACCAAGGATGTCCTCGTCCCGAAACAGATGATACCTACGTCAAAAATCACCAACACATCGATTTAAGAATTTTACACAACTATAGGGTGTTTTTAGATCAAATCAATAGTATTGGGGTGATAAATGAAAATATTATAAAAATTAAAGGATCCGGTATACGTACTCTTTCTCGCCGAGTTTGACCTCCGTACCGCCGTACTCTTTCCCGTCTCTATCCCGTGAACCGGGTCCAACCGCTATCACTTTACCGGAATTCAGCGATAAATGAAATATTATGATGGGCCTATAAATACTGTAATGGGCCTTAAGTTAGCCCATTAATATTTTTTTTTGTATTTAGTATTTTTACGAATCAGTG
> AT4G28564 | chr4:14118417-14119416 REVERSE
CATCCTCGACCTCATCGGAAAGTAAGGGTAGATGAAGCGTCTCTGTAGACTGTATCTGAATCCATAGCAACAAGCTCAGGAGAGTCCACAAGTAATTAAGCGTCGACGTAGCTGAAAAAAGAAAGTATAGGAACAACTTAACAAATCTCAAAACCGGAATATAAATAGAGACGATCACATCATTTACAAAACAAATAGGGTTTTAGAGGGGACGAGGTCGGCTTCTAATATTATCATAATGGGCCTGCGTGATATATTTAGGCCCATATTTGTTTTTTTGAATAAATTATTTTATTAGTCATTTATCGAACGTTTTGATTCGAAGAACGTTACATTTAATTTCCGAAATAAGAGAAATCATTAATTTGGTTTGATTACTTATAGGAAAACAACGAGGACCAAGAACAACTGCAAAAGGCATTGTACATTTTTTGTCGTACAAAGAATTTAAACAGCGACAGCTAAAAAATAACTAGATAAGTAAAAACCAAAAAAAATAA
> AT2G22940 | chr2:9763463-9764462 REVERSE
AACAAATTTGTTTTGTTTGTTTGAAGGAGATGGAGACGAAGTGCGAAACAGAAGAATGTTTGATGAAAACGACGTCGGATGCTCACCTTGATTACATCTACACCCAAACACATCCTCCAAAACCGCATGCATTTAAAGTTAATCCCTGATTATATTCAATCAGCATTCCATATTTAATGTTGTGAAATCCTTCTTTAGGAATGTTCTAATTACCAATAAAGACTTAATTAATGAAATAAATATGATTAATTAGTAGATTGTGTTTTTGACCACACTATGTAGGCTATGTAGCTTATCCTTTTGTGCTAGTTAAGTAGTGATCATTATTTTTGTTGGGGTCGGATTCCCCCACAAGCAAGACCGAGCCAAACAGTCTAAGAATAACAATCACCTCATGGTTAAACATATGATTGGCCCCTAGCCTAGAACAAAGCACCTTGGGACCTTATTCGATCAACCGTCCTGGAGAGACTTCGTAAAATGGCTCGGATGTTAATCCT
> AT1G06570 | chr1:2013546-2014545 REVERSE
TGTAACATATTACATATGCAATCAGGCAAACGAAGATTCGATCAAACGGGTCATTGCAAATCCAGAAGTGTGAGAAGATTGACCATTAGGAAACTTATAAAGTGGTTCAGTCTTTTACAAATTAAATTTCCTGTTTCAAACACCAATCAAATCCACCGAATTACCAAAGATTTCATGTTTGCCTCTATCCATAATGGTTGGAAAATTTTCAATTTTTTAAGTAATAGTTTGATATTGTGGGGAAAAAATACTATTCTAAACGGTAGATAGGTCTTACACGTGAGCATTCCGTAACTGGACAAGGATCAACCAAAGAGAAAGCAGGGAGATCCATCACGGAACATTATCTTTGTAATCAAAATCTGATCGTACACGTGTACACTATGATGTCCACTAACAGTCCACATCTGTTGACCTGACATTCTCAGACACACGAGAGGATCTTTTTTCTTTCTAACCTCTAAAATATTTTAATTTTAAAATAAAATAATAAAATCCGT
> AT3G04830 | chr3:1325227-1326226 FORWARD
AGAAGCATAAAAACGTAAACTGATCTCACGACCTTTGTTTGAGGATTCCACGGAAGCCAGGGAGCTGGGAGATAAAACAGGAGATGCCCACGTCAGCTTCATCTACTGTTTTCATACCTTCAAAGTTTGTAGCTATCGTCGCTATTTTCGTTGTCCAGCTCAAGCTCGAGTAGGGTTTTAGCAGAGACGGCAAACAAGACAAGACAGTTCTACTTAATTTCATTGCCTTCTTCACCGGAACGGCGACGACATTGAAATCGAATACTCAGTAAAACGCACCGTTCGTTCCCCATTGACCTGACCCGGTTATTGATATTTCAATCCCAACAAACCGATAAATATATTCTCAACCAAATTGATATACCAATGAATCAGATGTTTTGTTAAAACGCAGCGTTTCGTTCGTCAATATGCTCTAAGTTTAAACCAGATCGGTGCGAATATTAAACCGAACCGGTTCATGTCAATGTCTTCTTTGTAGAAAGAGACTTTCCTGATCG
> AT4G07524 | chr4:4345976-4346975 REVERSE
GTCGGGGCGTTACAACATTGTTGTTGTCTTCATATAACACTTTTTACGACTAAAACCAAATCAAATTTACGAAATTTTGGTTCGAAGCAGGTTTTATTTTTAAATTTGGTTTCGATGGTTATAATGACTTTTCATCCAACTAATCTACCGAATCGAAATGGTTCAGATTTTTGTTAACTCGCTTTGGTTTAGATTGATTCGGTTAATTCGTACTAAACTGTATTAAACCAAATTTAACACTCGAACCTTTTTTCTTCTCATTTCTTTGTTTCACACTTTTTCACTCACTCTCACTTTACTCAAACGAGACTCAAACTTTATACTAGTTGTTTTCTTCATCACCGCAATAATGAACGAAGAGATGAGCGGTGAGTCACCGGAGAATAATAAACACGTAAAGAAACCGACGATGCCAGAAAAGATCGATTACGTGTTCAAGGTGGTGGTCATTGGAGATTTAATGTTGTAGGGAAAACGCAGTTCCACTCACGTTTTACACA
> AT2G26260 | chr2:11177100-11178099 FORWARD
TTGGAGATGGAGAAGGATGGAGGCACCTGAAGAGAGAAGAACAATTGTTAAAACTATAAGAAATTAAAGAATAAAAAGATAAAAGAGTATCATGAAGAGTGAAGAAGAAACAATGGTCATAAAACTATATTTGCGATTATTTATGCAACTTTATATATTTTTTATTTTTTTTAATCTTTTAATTTATTTTATATTACTATTGTAATGAGATTTTACTTATAACAAAAAAAAATATTTTTACTATTCGACTTCTTGTTACAACTTAACCATTTTCATTATGACCAAAAACACACTTTCACAAAAACTTTGAACAATTTTCATTTCTTTTTGTTACAAACCCCTCCAAAACCAATCTTAAAACAGTTTTCATTTACATAAACCTTGAGATTAAATCACATTAAAAATCCCAAATCATATGGGTTTAAACTTAAACAGAATCTTATAAAAATTCGAAAGCCCAATATGTTTTGTTTTCCCAACAATAAAAATAGATTGGAACA
> AT3G27620 | chr3:10230703-10231702 REVERSE
GTGTTGAAATGTCAGAACAATATTCGTATAGAGTACTTTGTGCCTCCTTCAGATTTCGAGTTGGTGTTTATACAACGCCGTTAATGTAAAAAGATATAAAAAGAGTTTCTGAGTTTGGTTTTTATTTTGTGTGTGTTCTCAAGTCATAATCATTTTTTACATACTCTTATGGTTGATTTGCTTCCCAAGTTATCTCCAAGGTAACATAACGACCAACAGTTTCACTCGGACAAATGATCTTCACGACTTCCCGATCCGATAGGATCCTTGGAAGCTAACAAAACCCACAAACTAAACAAATTATCACCAAGAACAATGTTTCTGTCTAAAAAAAACAAACCCTTTCACTGTGTATCTCTCGAGTAAAGTTTTCTTCTCAATAGTGGAAAGACCCAATGGGCCTTATGCGCATGGGCTATATTGAAGGCCTAATGAGCTAGTTGGACACATATCTTCAGTTAATGTTTTGACATCGTCCACACTGTTCTTGTTAAAGAACT
> AT2G04360 | chr2:1521057-1522056 REVERSE
TCTTATGCTCAAAAATGTTCACTTCTGATTGCTGAGTAGATGAAATATTTTAGTTTGAGATCTTTTAAATAATTTTTAGATCAATTTAAATAACTTACAAATTTGAAAGAACTATGGAAGAACTATTCATAATTATGCTAAAACAATAATCAAAATATGATTTATAATATCAACATTTCAATAATGGTCTGACTTATCCTATTATTAATATGCTACAGGATATGTTATGTTGCCATGTAATATGTTTTCAAGTTTTAAAAAAAATCATGGAAAATAACTTAATCTACCAACCAAAATATTATTCATATTACTATCTTTAAGATAATTATTTTTTTACTAATCTATAAGCTGGGCATAATGTCCGAATCCGAGCATCCGATCCGAATCCGAAACCAAAATCTCAAAATATCCGAATCGGTTTCTATACTTTCAAACCCGAAAAATCGGTATCCGATCCGAACCGAACCAATAAATGCGTTCAATTCCAACCAAGGTCAACT
> AT1G36830 | chr1:13955601-13956600 REVERSE
GCCAGAGTGTTGTCAACTCCTTGGACCTTTCAGCAATGCAGCTTTCAGCGATCACTGTATTACCATCCAAAACATATAAACCACCTGAGAGAGATCCACGTAGAGCTGTCTTGTTGTTCTTGTAGTATCTCACTTGACCGTCTCCACCTTCATGTTTGTACCCAAGTCTGTCTAAGGTACCTGTAGAGATTAGGTTTCTTCTAAGATTTGGTACATACTTGACATTCTCAAGGATTGTAATGGTTCCCCCATGAGTGTCTAATCTGATAGAGCCTTGTCCCTGTGACTCAACAGAATGGTCATCACCAAGTAAAATCTTTGTAGTGTCCTTCTCTTGGAAACTACAGAACCAATCTCGCCTTGAAGTCATGTGAGAAGTGCATCCAGAATCTAGCACCCACAAGTCTTTAGCTCGCTGATCATTTACACTGAGGGCTTCTGAGTATATCAGGTTTTCTGTGATAACTCATGCACCTACTCTTCATCAACCTCCCGAGGAA
> AT3G25727 | chr3:9394335-9395334 REVERSE
TATTTTATTTTCTACTTATCAGGATTTTTTAAACTTTTAATATAAAATATACCGCTTTAATAGTTACCGATTATAAAAGCGAATATCAAAAAATTTATTTAAAAAGTTACTTTTAACTTTTTTTGTATAGTATTACCTTATTTAGTAAAAGTTTACTGATGAATTAAAAAAATAAAAACTTAGTATAGCTTCGTATCATCGATCAAAAACGTGATAGGTGGAAAATAAATTTTATAAGCTTTGCTTACGTCATCTTACTTTCCATATTTAGGTCGGTCGCTTGTATGGCCAAATCCCATATAACAATAATTTTAATACTATTACAGGTAATAACGATCATATGTCAACACTCAACAGTACCACCCTTTGTTTTTCTTTTTCTCAAGTGTACTTTTATAAAACAAGCTATTATCACCTTTTTTTTTTCTTTATCAACAGCTAATATCACTTTTTGAAACTAGTTTTAACAAATACGGAATATAACTCTATGAAACAAAGAA
> AT3G09860 | chr3:3025055-3026054 FORWARD
TTTCGGTAGTCGGAGAGAATACCTCCTTCAACAAACAAAGTAGTATTATTCTGACGTCGGTGACGACCACCGGAGGAAGACCCCGCCGCGGAATTATGATTGGTTCTCGTGCTCTGTCCTGGAGATTTAGCCTTGTTTTTGCCAGAACTACCACCACCGTTTGACCTTCTCCTACCACCGCCTCGCATAATTTAATCAACCTAATTCCCAGAAAACCCTAATTTGGGGAAGACGACGATGAATCGAAAGGAAGAATCACAGATCTTCTTTATTAGTGTGTTTGCCATTTCTGGGTTCTTCCCAATGAAATGGGCCACGTAACTAAAACGATGGGTTTCGTGTCGTTTTTGGATTCCTCTCTTCGAGGATATCTAATTGTTGGATATTCGAAATATGTGGCCCTAAGCGAAGAAGCAGTATTTCTAAATGGATCCTCAAGTTTTATTTTATTTACAAATACATTACGGGATATTATAATCTCTGTTACCAAACAGAAATTT
> AT3G33002 | chr3:13538777-13539776 REVERSE
GCAAGTTTTCAATAAACTGCTCGAGTTTTAGAAAAAGTTTTTGCTCTTCGGGGTCATATCGATTTGTTGAAAGGCCTGAAAGAAAATGTTGTTCTAGGGGGGATGATCCCCACCGGGATCAGATTCAACAAAGGAATGGTGTATTGTTCACGGCAACATACCAACATTATTTTGGAAAAAAACAAAGAATTTAGCTTTATTCGAGGGAGATATGAGAGATATTTTATTCTACCACAGGGAATTTTGTGACTCTTCTATTTCCAAATCTGATTTTTCTAGGATTTAAAGATTTCTAATAGCGGACTATTTAAAATTTTTAGGTTTTGTTGTTTGTTGTAGTCATTTGCTTTCGTAATTTGTTAACACTAATAAAGATAATAATCAATACAAAAGAATGGCTTGATTCATGCATAAATGGTCATCCCTGGTACAAGAGAAGGTTCTATTGGAACAAAATTTTATTTTAGTTTGGGGTGCCCCCTTTTTAAATGTGAAAATAT
> AT3G63080 | chr3:23308737-23309736 FORWARD
AGGTTGCAGAACAATAGGTGGAGTGATTCTCCGCGTGCATATAACAATAGACACTCTTATCACTATAAGCAGCATTCGGAAGGTCCTGTTCCAGTAGGAATGAGAGGTAATATGGAAATTCATACTTGTTCCACGTCATGAATCAGAGCCTTTTCTTATACTGGAATTGTTTCCTAGGTTTAGAAACTCTGACATTTTCTTTTGACTGGGGATTTTATATCATTAGGTCTCTGAGATTCGAGATTGTTTTGCTTGTCCTGTGGGTATATCTTGAATATAAAAATGAACTTGGAGTATGTTTGTGGATATGCAGATCCAGGGACGTGGCATCAAAGGTGAGTGGGAGACAAGAGATGAAGAAGGGCAAAGGTGCAGTCTGCTCTAAATGAAAGACATTTGGGCTATAGTCATGGAAAAGAAGAAATAGGGAGAAACAAGTGTAGGTTGGAAAGACCTGGGCCACTTGAGAGAGATGTTAATATACAAAAGAAAAAAGGCAC
> AT3G30705 | chr3:12271727-12272726 REVERSE
GGCGGGATTTGCGGAAACATTGTGGTTACTTTATAAGTATTTTCTTCTTGAATTGCGTGTATAGGCTTAGCCACTTTGTCCCTTGATGTATGTCTATTGATTCAAATTGTGTGACATAGAAGGAAGATATGATGTATGATAGGAATACTTTATATATAACATGATGATATAATTTGAGTTTACGTGTTGGCGGCACGAGCTTGGGATTGCATTTCATGTCTCATGATCGGCGAACCTGTGATTTGTTTCGTACATGGATTATTTGACAAACCTGAGATTGGTTTTATGGTTTTATGCCAAATGCTTGGATGAGCCTGATATTGATTTCATGCCAATTGATTTGATGAGCCTAAAATTGGTTTCGTCTTTGTGATTGGACGAGCCTGAGATTGCGTAGAACACTACATTTCCAGTCTTTAATATATCAAATCGGTCGCTATATTTAAATTTGCCACTGTTACTGCACTAATTTTATTCGGTTGCTTATGGAAATAAGCTAA
> AT5G23027 | chr5:7725729-7726728 REVERSE
AATTTAAGAAAAAATTTAATTATATAATCATCTTTCTTTTAAAAAATGTGGCTTTTATTTTATTATTTTTGATTATGTTTAAACTGTAAAGTAGATATTTGTCACACAAAAAAATACATTGAGGTCTTTCAAACCATTCTTATCTCGAAACACAAAAAGTTCTTTTAAAACGATTGAAACGTTCGTTATGTTGCTCGAACAAAAAAAACAATTGAAACGGAAAAAATGTGTGAAAAAACTGTAAAAAGTAGAAACGGTTATTGTGAGTAGTTTAGTTATCTTTCAACATGGCAATTGTTTTACCCCTGGCTTTGGCCATAAATTACGTGATTCCCACATCGGCTTCAGCACTACGTTTTAACGTGGTTTCCACTTAAAAACTAATAATGTTGATGATGTTATGGACGGTGTTTTAGGTAAGCCCTTTGACTTTGCCTCTATTGCTTCATCAATGTCTCTATTCATATATAATATTGGACAAATAATTTCCATATGACTAT
> AT1G71320 | chr1:26881485-26882484 FORWARD
GTGTTAAGACTTTAGAGTGTTGCATTGTTGAAGGTGATTAATTGTTAAAGAATGGATGATACATGCATCGTTATATACCACGGTCTATTGCACATCGGACATGTTCTAATCTAGTTAATTAGGATTAAAAAAGTAGATACCAAACCTTTTTCAAGAATTTGTAGATGAAATTTTAAAATCTATCAAAGAATTAATTCTAAGGGATTAATTGCTAAAGAAAATTAAATGAAAGCATATTTAATCATAAATTGTCTTAATTTATTTTCATTATTTTTAGGAATAATATAAACATATATTAATCAACATTTATTATTTATAGCATAAACAAATACATGTTTATTTATTTGCTCTTTATTATTCTAATATAAATTAATAGTGTTATATATTTTTCGCCACAGTTAATGTTAAATCTAAAGTTAAAAATCCAACATTAGATCATTATTTTCTTTATATATAGAGATACACAAATCTACTCCAAGAATCATCATCGTAGGAAAAGA
> AT1G64060 | chr1:23768774-23769773 FORWARD
AAAAGAAGACTTGCAGAGAAACAACAGTCACACACACAATCACCTCAGATTTAAAAATATTCCTTTGGTATTACTTGAACTAACGTCATCCGAGTTGTTTCTATATATATGTACATATATTCTTTACATGTTATTTATAGCTAATTGGAAGTTTTTAGTGCTTATTGCTAGCTACTAATTAATAACGAGTTTAATTCTAATGAAAATTGGACACAAAATCTGATACTAAGTTGCCTATATAAGATTAGAAATTTAAACTAATAACAGTTACATATATACAAAATCGTGTTGTACCTCATATAATTATGGTGCATTTGAATAAGATATCTATTGAAAAATATATAATGAAAAATTAAATTGGTACTCTAATCAAAAAAAAAAAAAATCTTTAACACATCAAATGTTCAATTTTTTTAAAAGTCCAAATCGTTTTGATATTGTTTTTTATTGAAGAGCAAACTACTATAAGAAAAATATTTGAAGAAACATAGCATTTTCCC
> AT1G52760 | chr1:19650325-19651324 FORWARD
TTATTGAATTATTAGAATGTGAAAAATGAATCTTTATTTAAATATTGTATGCTTATTATAAATTTTAAATTTACATAAACGAATTACTAATATTTTTATATATAAATAATTTACTTATTGTAGGACTATAAATATATAATTAAGTAATGTGAATAATAAGATACAAAAAATTTAAATATATTTATGGTATGTTTTCTATTTTCAGTGATATATTTTTATTAAAAAGAGCCGAACTTTATTAGACAGTATACTAATTGTTGTCTAAACCAATCAGAAGGCTAACCAATCTTATTAATAAAATATAATTTGACTAAAACCAAAATGTTCACATAGTTTTGATATACATTATTATGGCTAATGGGTTAATCTTTAGGACAAAATGGATTATTTTTGCATTATACAAAATTTAAAATAATATAAATGACATTTTCTTTAATTAATTGTATTTAATGCCGTATATATTAAGTATAAACTCATTTCTCTTCCTCTTGAAAAACTCA
> AT3G50090 | chr3:18574432-18575431 FORWARD
TGATGTTCATACTTTTAGAAAAAGAAGACTTGATATATTTGTTTACTAAAAGATCTCCAAAATATTCTCTGATAACAAAATTATATATGCTGATAACTTGTTACTTTCTTATAAAATGTCACATTACTATCATTTTTACATAGTATAAGAAAACATATGTGATTTGTTACTGCTGCGTCTGTATCAACCTTATTTTTAGAAAACAAATAGTATATGATTTACGATATTTATCTCTTCTTTTTTTGGTTAAAGGATGTTTCTTATCAAACCGTGCTGTTTCCCAATTTTCATTGAAAATCAAAATTCACACATTTACATTCTTAAATTAATTTACATACACTTCAGTGAGGTCAACAATGAACAATTAAGTGGAGTATTCAAACAGTTTCGAAGCCACCAAACTCTATATATATCAACATCATCACGTAAAGTTCCTATAGAATCTTAAAACACATACACTTGAAAAAGCCAACTCAAAAAAAAAAAAATTGATTGGTCCC
> AT4G20250 | chr4:10940529-10941528 REVERSE
ATATAATTACTTCATACTCTGCATCAATATAATCACTAACTTTGTTCCTCTGGTAATTCTCGGAAAAATATTGAACAACCCTAGTAGTAATAAAACAGAGTTCATTCACATGAACTAAAAAATCGTATCTAGAATCGAAACGAAGACACGACGTGTTCATGTTTTGATTTGTTTATATTAAGAGTTTGATAAAGAGACTTACTTGAAACGATAAATCTCTTTAGAGATCTCTCCTCGTATTTGATCTGTTCTTCTTCTTCTCCAAACACACGAAACTGATTAATTGTCTCTCTGAATTTAAGAAACCCTTTCGCGTCATATAGACAGACTTATCGTGAAACCACCCTTTATTTTCCTTGTTAATTACGATTTCTGCCATCCCCTCTTTCTCGTTTTACCCCTCTTGCCTCGTTGGCGTCATAACCGTTTCTGTTTTCGGTTAGCACAATCTCAATAGGTTAAACCAAATTCAACCGGAAAATAAGTCTTGTTACGTCACC
> AT2G02660 | chr2:737504-738503 FORWARD
ATTTGTGGGATCAATGGTTTCTTAAAACCCCCTTCACAAGAAAAGATGACTGAAATAAATGTTGAAAGCACTCACAAAAGTTAGTTCACTAGTTTAAGAATTTTAGAAGACTACATTGATAATAAAACTTGGATACAATCTTACACAACACACACACTTACTTGTACTACTTTACTTTAACTAAACTTCAACCTCAAGCTAATTAACCAGAAACACTTTCTCTTGCTTGTCCTTAACCAAAGCTGCAGCCCATTTACCTAAAAACACAAAGCCCAACTTTTCCTTACAAAGGCTCAAACTCCAACAAGAAGATCCAATAGCTAGTGCCTAGTGGCCCACTTGAAGGTTAAAATTAGCCCAGTTTTGGAGCTAGGTGTCGTATTGCTAGGTTTTCTCTACGTCGTTTGTTCATTGGTTTTTCTAGGGCTTACTACTTTTTAACAGATCTTTCCTTCTTCGTGAATTCATCTTTCAGAACAACTTATCTCATCCAGGAGATA
> AT4G28430 | chr4:14056792-14057791 FORWARD
AATTGGAGTAGAAGCTCAGATGCTGGAAGATGCACTTGAGAGGCTCAATGGCTTCTGCAAACGCCATCTCAAGAAAACAGAATCTTCTTTTCAAGCTCTGAGCAATGGCAAAATCTAAACCACTCATCTATAGAGAGACTATACACAACCAAATAAAAAATCTGCAATTTTTGTGGTGTAAAAAACAATAATCATGTCATTTTCATATAAGAAACTCTATGTTTCTTAATCTTATTTCTTTGTTTGAGTCAAGTAGAAAAAGACATGAATAATGTTGAATCAAGACTTTATCTTTACCGTTAAAAGAGACGGACCCACTTTGCCGCCGTCAAATTTAAAAAATGCAAAAGATTTGTCTTTTACTTTCTTTCTTCATCAACGGCTCTCTGATCCACAGTAGCCGGAGAAAAAGCAGAGAGCTCAAATTGTCGGAATTAAGAATCCCCAAATCACATCTTCAAGAACCCTAATAAATTCCCAGAGATTCCTCTCATTTAATC
> AT5G16980 | chr5:5580781-5581780 REVERSE
CGAGGATATTGACCATAACGATTATGACTTTCAGGTCAGTAGTCTCGTCCGGTCGAGGATCATCAAAGCAAGTCTCGTCTAGACTCTAGTCCTCTTTAATAGCGAAGACCTTGAGGCAAACTTTCTTGGGAAGGACTCCTGATAACCAGTAGAGAGCTATTGAAGCTGGATTAACATTCAGAGAAATAAATGTGAAAGTCAAAAAAAAAAAACGTTCGAAAGAGAGAATCCAAATGTGAAAAATCAGAACACATAAGCAATGACGTCATACTTGATAAGTTGATATCATGAATTCGTGGCACACTGGAGAAGCCACTATAAAAGCGGCCGCGTCATCGATAAACCAAAGAAGAAGCAATAACAAAATTTGGTGAAGTCAGAAGAATCAACGATGACGACGGCGACGAACAAGCAAGTTATATTGAAAGACTACGTGAGTGGTTTCCCTACGGAATCCAATTTCGATTTCACTACCACCACCGTCGAACTTAGGGTTCCGG
> AT4G28730 | chr4:14198096-14199095 FORWARD
TAGGTCCATGGATGAGTTGTTTTCGATATCATAAATTTCTCACGAATTTTGTTATATGGCCTTTAAGTGTAAAATGACAAAACTTGCCAAACAAATCATAGACCCAATGCAATTTAGATATCATTGGTGAATGGTTATAGTAAGTTTAATAGCTTTCAATTCAAAATCAATTGAAATGAATGGCTTGACTTATGTTACTTAGTTATTATTATTAATTTCATGATATTTCTTATGTGAGATTCGTAACATGTTTCTTCAAAATAATTCATCTTTCATCTCATCTTGTATGATATCATGATGAGTGAGATATGATTTGTTTTCAAGTCTTATAAAGCCTATTAGGCCCAGAACCACGAATACTTTTCAGAGAAGAAAACGCCCATTAGTAATAGTATAGGCCCATTAAGTATTAGAATAACAAAAATTCAGATTTTTTTTGTTGGTCACGAAAATTTAGCTTTTTAATTTAATAAAAGAAAAATGGGAAAAGAGGACAAGTC
> AT1G11790 | chr1:3980248-3981247 FORWARD
TTTAAATTAGAATGAATTGATATAAAAAAAGTTAAATTTTCTGGAAATTTTCTGTTGGATTGGAGAGAAGAGAAGAAGCAACGAAGAAGATGATGAATGAAAAAGGTTTGTTAAAAAAACATTACCTTTAGATCAATATCTGATTCACAATCCATTACCTTTAGAACATATGGAATATTACCTTTAGATCAATATCTGATCAACAAAACGAAGAAGATGATGAGTCATGGCAAATTGGAAAATAGGGAAATAATACAGGAATAGACTTGTAATTAGTTAGAGTTTTTGGTTACTTGCTGAATTACGTAAATTATATGGTTATAATCTTAATTTTTTGTCGAAATATGGCTACACAGCTAATTCACCCAAATAAATATCCACGCGTCATCAAAACTATTTATTGTTGACAGAAAAAAAACAAACAACAGACCTTTTTGTCGGTGAAATTAATTAATAAAAAAATGATATATGTGTGTATGAAATGTAAGTAACGTCTTGCA
> AT1G28590 | chr1:10049301-10050300 REVERSE
AATGGAAACTTTGAGAAATGAGTTAATAATGGCGTAAACGGAGCAACGGCATTGGAATGTTCCTTTCTTGAACAGAGAAGAATTTTTAGTTCTCACAGCAACATGCCAACATCAGTTTAGATATTCAGCTAAGGAGAGTTTACCAAATCTATGTGGCTCTCCATCAGGTAGTGAAGATTAATTTCACTTTTTCATTGGAGTGATTATAATGTATTTTCCATGAATTGAGCTCTATTGTATTTGTTTTTAGACTGTAGAGATTAACAATGCTTTGAATTTTATGTGAGAGATTGGAGGGAATGATTATAATATTTCCATCAGGTATAACATTTCTTTCAAAGTAGCCTCAAAGTTGCAACCACTACATCAAATATGAACAAATAGACAAACACGGCAAGTGAAGCCCTTCTCTAGTCTGATCTCTACCTAAAAATTGATTATTGTTTTCTTGTCTCCTAGCGAATAGAAAAGAGAAGGAGTACAACCTTCCGGCCTCTCCC
> AT5G04800 | chr5:1387483-1388482 FORWARD
ATCTGACCAAACACAAGAAGAAGGGAAAATGAATTCTTTCAAAATTTGAAGGCACAAAGAGATTAAAAAAAGTACATAAAACAAAAATTATACTAGACAGCAGTATTAGCTTAGACTATATAGCTTAGAGTTCTGCAGTCAAAAGTGATGTGCAACGGATTGGAGTTAGAGCCTAGAGGGAGAGAGAGAGAGTAGGCAATTTGAATGAAACTAGATAATCCTCCTTCTGAAGTTTCTGGTGGTTGATTGATAGGTGCGAACCAGCAGGCCAACCCCAATGCCAAAAACCTACACAGACACCAAGACCAATTCCCACACCAGCGTTGAACCACGACATCTCACCATCTTCACCATCTGCGTACTCTCTATTCCAATACATGTCGCTGTGTTCTCCTTCATATTCTTGTTTACTGAATTGGAAATAGGCCCAACAAAATGCGACGAATGTTAGGGCCCATTAATGGAAAACCTATATTTATATAGATAAGCAATTAGGGATT
> AT5G13490 | chr5:4334467-4335466 FORWARD
ATTATAGCGATCCACTAAAATTTTGTACAACTAGCCGACGGAGGAGGAGGCGAGGAACGTAACACTGGTGGACTGATATTGTGTTTTTGTTCTTTTTTTTTTTTTTTTCCAAAACACCATTTTTTTTTGTAAATATACTGTTGGTCAAAACAAATATTAAAGATTAAAGCACTTTGACCAAAACAAAATATAAACTAAGAAATATTTGAAACGTTACCCTGTAGACAGTTGACTACAAAAACCCGTCAATGGCCAATAACATTCCAGATTTCCGGCGCCAAATAGGTGGCATGATCTACGGCCGATAACGCAGTCGTATACTTCCATAATTATATTATTCATTTTAGCAATTACAATCAACGGCTCACAATTTCAATCTCGATGATCTAACGGTCCTACAGTCCCCGAGTGTATAGAATAGTGCGTTACACTTGATTCTTTCTAGTGTGACCCTATTTCTGGAGCCAATAAAAGGCTCGTGTCAAAACTCGCCTCTTCCC
> AT5G08460 | chr5:2732220-2733219 FORWARD
TAAAAAGGATATTTCTTTTACCAATTGAAACTGAAGCAGAGCACGAAGAAGCAAACCCTTTTGGATTTTGCCGCCGGGAAGTAATAAATGGCAAACTGGATTCGGACTTTTGCCTCTCTCTGAGTTTCTCTGATGAGTCTAATTTATTTTCCGTTCTCCTTGGTTTGCTACTTTATTTTGGACAAATGTTTATTTTTCGCGTTAATATTTGCTTCTTGTCACAGACCGTCGTGCTCTTACAAGTCTCCACAATTTAGGTTTTATTTATTGCCGTTATGCCCTCATACTTATTCAATCTCTCACTTTTTCCATAAAACTTTCTATTAATTGAATTGTTCATAGGATATAGATTTTGTCGTTTTTAATTTTTTTTATACAGTACAATAAAAAGTCAACGGAAAACAGAGCTCATTAAATTCACTGAGACGAAATAAAATAATAAATAAATAAATCGAAGGAAGGAGTCATATCACCTTGGTATTTATATATCTCAAGCGACC
> AT1G80590 | chr1:30297157-30298156 REVERSE
CACTATTCATCAAAAAGCATGATCCAATGATTTATGCACCCAGCTTCTATATCCAGGTTAATAACTACCTAGAGATATTCCATGGGATTCATGTCCAACAGACCAAGATGTGTATTAAATATAATTAGTCTGTTGGATTAGGTGAGAGGAAGGTGCCTTCCTTAGTTAGACTTGACCTCAAGCTGTCTGGCTACTTTGAAGTGTCCCTTAACTTGTTAATGTTATTGATTGTTTAAAGGCTAACAATCGCACAAGACCTTCCAACTACGTCGTCTCGTCACACGTTTGTGAATTACCAAATGTCAACATTGATGGCGCCAAGTTACTTTTATTGCGTTTACACTTTACACATTTTGTGGATAGTTTATTCGATAAGGCTACACTTTCCACTTTCTTTTTTTAAAAAGAAAACAATGTTTTATGTCTCTAGAAGTAGAAACCTTTGCTGATCTCTATATAAACTAATAACAGATTAACCTGAATTATCCTAAACAGAAAAT
> AT4G18195 | chr4:10068694-10069693 FORWARD
GCAAAGATCCAAGAAAACCAAAAGCTTTTGTAATTTGAACCAGTTTAATCTAAAATAAAAATGAGTTATATATATTGTAGGCACTACAAATAAAATTGGTAAGTGTCTCAAGGTCTCACAGTCTTCATGTATCTTTGTTGACTTCTGAATCCAAGTCAAGTGTACTTATGGCCTTCCCGTCTTGTTGTATCGTTGTTGACTTCCAAATCCACAAAATAGATTACTAACATAACAAAAACAAGTAATAATTTTTTTTTTTCAAGTGGACGGACACTTGAGCCAATAAGATTAGAATAAGATACAACAATATCAAGCGTCTATATATCTGTTTTCACCAAACTCAGCCTACTTTAACAACGTTGTGTATAAGAAGTTTTCTTAAAACCGCCAATTAAAAGGTTTCAATAATTCAAAGTCAACGGTAAACATCTTTACAGAAATATGATGCACTTGTTCCCACCAACCTTCATATATATAAAAGCTTTACCAAAACTCTGTTT
> AT3G25580 | chr3:9291485-9292484 FORWARD
GTTTGATCAGTTTGTGGTTTTTTTTAATCGTTTCTTTTAAGTTTTAACATCGGTAGCTATAATGATGTTTAGAGTCAAAACTTGATAATAATAACTAATACTTTTTCTTTATCTCAACCTAATTCTTATATTTAGTTTCTTCCAGAATTATCTACCACTAGAATACTGAAAGTTTTGTTTCTTTTAGATTCTAAACTTAATTGAGACAAACAAAGAAGTGTTGGAGATTACACAATAAAAGTAAAAGTACGTAAAAAAGATCCTCTGAGGAAGCTTGTTGCTTATTCCGTCGTCTACGCAACTTGGAAGCAGAGCAATAACATGCTACACAACTCGCATCACATATAAACCGGTTTGGATTAAACTGACCTTAACCCTTCTTATAAAAGACTCTGTATCAATTAGAGGCTTTACTTTAAGTCTTCCGTAGCTGAGACACTCTGTCTCACGCAGAGTCTTTTGAACAGATTTTAAAAGCGAAGAGAGATCTACATCTTCTC
> AT3G15640 | chr3:5298110-5299109 FORWARD
ATCTAGAATTTTATTGAGGATATGAGTATAAGATAATAATGAAAGAAACTATTAATTGTGTACGTCTTTATCGTTCATATGTTTTGTTCAATGGACATATATATACATTCTACACACAAACTACTATACCACGATTTTTTTTATGCTAACATTACCTCTAGCTACAGACAGAAGTAGAAAGAAAACCAAAACCATCAGGTATTACATTTGAAGTTTTGAATTGTGGAATTCTCAACGAGGTTCGAGGAACATGAATTTGGTTGCTAACTAAAGCAACTTGCTTGTGCCTGTGTGCATAACTGGACTGAGGAAAAAATAATCCTTACATGTCCATTTCATCATAATTTCATTTTGTAGTATATGCATCATTGTATCATTATTTCCACTTGTATCACTAATTCCACTTGAAATGTCACACAATATAGGGTCCCCTGACACGTGTGTACTATGTAGTTTCACACGTACCGGTTAATATCGAGATTCCAAGTAAAAAAGTGACC
> AT3G42100 | chr3:14281279-14282278 REVERSE
TACGTCTTATACATAATCAGACTTGATTTTGCTTTTAAGATTTCACAGTTATACATAAACAAAAAAATGGCACATGATTACGTCCTACCTTTTACATCTTATACTCATCCATCATTTTATAAAACCAAAGACTTGATTATGGCAGATCAAAGTTACTTAAAGGTGATAACCCAAAGACTATCGTGGGTTTATGAAACAATCATAAGACATAACTTGGAAACAATAATTTGTCCAGATGTAGCCAACTAATCACGGTACGACAGATTTTAAAATTGGGCTGCAAAAATAAAAAGATGCTTAAATGTCTATAGCCACCATAAAAAATATAAAAATAAAATCAAGCTATAGGTGAATCCGAATTCTATATATGTGGAACTATAAAATCGCCTAAAATCATGGCTTAATTGATTTTAGGTTTTCGCAAAAAAAAAACACACTTTATCTCTAGCAGACGCCATACTCATTAAACGCAAAATCATTGTTTTCATTGGAAGTCAGCC
> AT5G38705 | chr5:15497247-15498246 REVERSE
TGATCCTGGAATCATGGAAAGAAGAGAGGATGATCTAGGAACTCGTTTGTTTTATTTTTGGTGTTTTTGGTTATTGGAACCCGGTTAGGATTGTCAGTTATTCTTGGTTTTGTTGGTCGAATTATTTATTTATTCATAAAATAGTATTTTTGACTTGCGGTTTAATTATTATGTTATTGGTTGGTTTAATTAGATATTTATGAGAATATTTAATTATATTTAATAAAAAAATGAGTCGGGTTGTTTCAATTTGGTATCAGAGCGATTACGGTTCTAGGATGTGTAGAAAAATTAATTGATGAATTATTTTCCTGTTGATTGATGTGGGATGAGCTAGGGTGTTAGCATATTGAGGATTGATTATGGAGTGTTTAGTCAATTGTGTGTTGTTGGAGTCCTAGCATCATCTTCTCCGAGCCTTAAATGAGATTCCACGGTAAGTTGTTTGTGATATATTCGTTTGTTTTAGTTTCTTAACCATTTGTTCTTGAGTAGCGCAG
> AT1G57990 | chr1:21442921-21443920 REVERSE
TTTGTTTGTTTATTTGGTTTTCGAAATTAACTTTCTAGTTAAAATCAGATTTTTTCACTGATCAGGTGTGATCAGTCTCATCCGTGTAAGATTTGTAATTTTTTTTGCTACATCATTAAAATCGACAAATCGATACACAATTCTTTACTATGATATTTATTACAAATCAACACAAAAAATAAATAAACAAACCGAATATTGCGTTTAAATTAACTTTAGTGTATATAATAGCTTTCCGGAAATAGCGTGGTTGAAAGTAGAAACTGTGTTTTATGTCCAAAACTGAATATGAGTCATTTTCAAAGTACCAAATCTTATCTGTCAAAGGATCACATGATTACGTATAAGTTTTAGTGATCTTTTTTAATTATCTAAAAGAAGTATATCGCCGCCAAGGTGGAACAAGTCATTGTTTGTTTAACGCGCACTTCTCCTCCTCAACCATTTATCAAAACTAGAAACCACTATATAAAAAAATCCACAGAGAATGAAATTTACAT
> AT3G05440 | chr3:1571718-1572717 FORWARD
ATGTTGTAGAGGATTTTTTAGTCATGATCATACTAATAATCGTAAAAGTTTTTTAAGGAAAATCTTTTTTTAATACAAATTTCTTATAGTTTCGATTCATCGTGATTGTACTATATATCAGTTCTTTTTCGGTTTTGTTTTAGTTTAGTTTTTATCAATATTATTTCAGTTACGGGCGGTGTTTGAAACTGATCAGCCTCTCTACAAAATATTTCAGATTGACATCTAAACTACTGATTTATCCTTTATTATATTTTAAGACTGCTTGATAAAAAATAATAATAATAAAAAGTATTTATCTATAGCATAATTTCAACAATAAATAATGATTTTGACCCAACAAAATAATATACCAAAAGCTTTTTGATTTGGATGCAAATCCTTAAAACGATATATATAAAAGATTCGTAGTTATACTAGGACCCTTAATCAAACAACTTTTATAATCCCGAAACCTCCTCTTTCTAAGTTACTCATCTCTTCTTCTTCTACTGATTATA
> AT1G11300 | chr1:3793238-3794237 FORWARD
GAAGAACATCTCTCAAGAAGAAGAGCCGCTGGATGCTCATAGACATTAGCCGGAATGTAATTTCTCTCGGAGAGAAAGTGACGATGGCGAGACGGGGGATTAGGGATTTGAGGAACGGTAGAGAACTGCACCAATTGTGAGCTCATGCTTTTGTTCTGCAAAAATCAATCCTTTAGACAATTCCTTCTTCGAAGTATATACTTTATCCACAATGTCTGGACTTGATTGAATTGACAGTGACGTGAGCTTATTCCGGAGAAGAAGGTGAAGTGAGTCACTCTTCTCAGGTGAATTAAGACCAAGTCGTAATAGACGGGCCAACTTTGGTCAATCAAACCGTAGAAAGACCGCCATTAATAGAAAAATGATGAATCTTTTAGCTTGCATCATCATCTTAGAGGTAACAGTGCCACTTGACTTTGACATTTCTAACAATATTTGGACTTTTCTCTTGAGAATTTAATCATCACCACAACATTACAGAATCACTTAACGTAACT
> AT4G09450 | chr4:5982277-5983276 FORWARD
CAAGTGTGATCAGAGAGTACAACTTCAAGTCTTCTTATTGCAATCTCTCTTGACCTATCTTCAACAACATTTGACACAAAGATTCTCAAGATATCAACTGATGACAAAGTCTTCAAATGGTCACACAAGCCACGAACATATTCTGCTCCATCATCTTTCGTTTCCTGAGGTTTCACGACAGGTTTGCTCACAGCTTTGTCCTGTGTTTTAACAAAATCTGACTATACTATTTCCTATATGCCCTATTATTTCTCCCTATAAAATCTCCCTATAAAATCTGACTACAAAATCTGACTATACTATTTCCTATATGCCCTATTATTGTTAAATTTTAATTTGTCCGATAGGCCCTATTATTTCTCCCTATAAAATCTGACTGGAACAAGAAAAAACCCTCAATAACAAAACCCTCAATATTTCCTTCAACTAATTGTTTCCTTGCTTCTATCAGATTCCTTATCTTTCGCGATCTCCAGTTTTCTCTCTTTTTCTTAGATACT
> AT2G06830 | chr2:2743439-2744438 REVERSE
GAGGTTCTCCCCACACCAATCATAGTCCAAGCCCTAGATCCACTTTTTCAACCTAGGTTCTGTTTAATAGGCTTTCTAAGCCCATTCCAACTTCTATTTAATATGATATTGTCTTCTTTGACCTTAGATATTCAAACCTGCAAAAATTTGTTATTAGATTTCTTATAAAAAAATCTCATATTAGTTGGAATTGAACTTGGTTTATATATTAAAATCTAAATTTTTAAAATTTTTGATGTGTGACATTTGGTCTTTGTCAAGGATACTAATTGATCATAAGAATATTTTGATTGACACACTTATGGAAACTGTGTAAATGACGATAGTCCAGAATCTTCCTCTGTAATTCCTTTATAAAGGATTGTACATTCTCTTGTGAATAATAAGAAAACATATCTTCTTTACATGGTATCAAGAGCAAAAAGATACCCTAGAAACCTCTAAATTCTTTTTATTTCTCGCAGCCGCCTCTCTCCTCTATAATCTCTTTTCTTTTTCTT
> AT1G60080 | chr1:22154590-22155589 REVERSE
CATTATCTTAAAATTTTAAAATAGATGTGAAAAAAACGGAATAACGATAAGTTTTTCTGTTGATTGTTGCAAATTTCAATATACGAATACTTATAACGATGTTTTGAATTGAAATTTTCTACGAATACTTATAACGATATATATAGTAAAAGAGAAATTTCTTAACTTATAATTAAACACCATTAAGTAATGTATGGAGGATTAACAAAATTGGATATAAAACAAGAATGTATAATGTTCATTTTGACGCCATTTCTTCTTCTTCATATTTTACAATTTACACTAAACATTTTCCCAAATTCAGCTCATAATCAAGTGCGCCTCATATTTTCGCCAAATTCATCTAATTGAAAACCCAAATTTCAATATACTCATGTCTTGTGAAGCAAACAAATCTCTTATTTCGCATTTCTTTGGGCTTCGCAACATTATTGGGCTTTGTTTGGGGCCCATTTAGAATGAAGAAGTACTTTAGTTAAAAACTCAGATAAACCTAGCCG
> AT4G35780 | chr4:16950595-16951594 REVERSE
GGGCCACAAGGCCCGACAAAAATGATCTGTTGCGTTAGGATTGAAATTTGAAAGGCCTATTATCATTTAGGCTCACTCGTACCTCGTACGTATTGCTATTGCCTATTGGTTGTAACAAGATCAACTTTTATGTAATTACCAATATTAAACTTATAGTGTTATACAACAAATAGTGAAATAAAAACAAACATGTCCATTAATATGTCATCATATTTGTATCATAAGTAGCAAAACATAAAAAAAAATATATATAAAAAAGTCATCACCATCCACCATCATCTCCTTTTCTTTTTGCTTCATAAACATGAAAACCACCATACATTTATCTCGAAGCCAAAAAAGCAAAACTGTCCATTATCCATTTAAAGCATTACAATAACTAAAAAAATAAGAGTATTCTCGTGACCCACACTCATATGGACCCTACATAATGACGTGGATGAGTCCTACGTGTTACACAACGAAACGTTCATGTCCTCCCTGGCTTTCAACCCAAACTC
> AT1G03457 | chr1:864126-865125 REVERSE
GATCATATCCATTATAAGGAGGAATTGATAAAAAAAAATATTAGAATAAAGGTAGACTAACTTTAACAAACGATATCCAACATAAACAAAATACTCACTTTTCTTTAAACCAAACGACAATAAAAATCCAAAAAAAAACTAAACATAAACTAACATTTTGAGTTTTAATGCAGAAGACTGAAGAAATGACAGCTATTTAATTTAAACATAACAAAAAAAATAGTCAGCTTATTCACACACTCCATATTAAAACAAAAACGCGGATAAAATGGTAAATTCGGCATGACAACACATCCATAATCAGACAAAACAATCCGAAAGTGTTCCCCTGGCATCCCACAGGCTCGCCTTCTTGTTTAATTGAACAGCTGTTTTAATGGCAATATCGTAAATTTAGTAATAACGACGAGCCCAGATTTAGTCCGTATTTTAATTTAACCACTTTGTCACCCATTAGTTAGTAGTTCTCTCATTTTTTTTTCTTATTATTATTATTTTTT
> AT4G26540 | chr4:13398113-13399112 REVERSE
GAGGACTATTTGACATGTCGGTCTCAAAACCATGAAAGTTGGTGCCATTGTAAGAGGGCTATTGTTTTGACATGTCATTCTTGATTCTCAGATTTCGATTTTCATATAAATTATAGCATACTATTTTTGTTGCATAATATTTGATTATTTTCTTACTTTCAAAAATTTTGGTGGTCGGCCATAATATGTTTTTCCAATAAATAAATAAAAAAGGTTTATCTATGTAAGGTATATTCCTTGAAGTCAAATCCAAATTTAATTACAGGATTATGTTTCAAAACGTTATCTAAAACTTGATCCAGCTATTTCAAGAGTGAACTACTTTGTAACTTAATTAGGACTATTTAGGGTAATTGTTTTTTCAATTTTACAAAAATCAAAAGCAAAGATTAAAATAATACTAAAGGGTTAGTGATAGAAACTTTGTTGGGATCAAAAACCTTCCTTTGCTACTTCTCTCTCTGCTCTGTGTTTATTTATATATTTCCTATAAACAAAAT
> AT2G17280 | chr2:7512128-7513127 FORWARD
AAAACAGTGAAGAACCATTCACCTTCCATATCTCCAGAGCAGGTTCATTGCATCTTAGTTAGGGTTTAACCTTCAAACTTGTCTTTACACTATCCTAGGATTCTATTGTTTTCTTGTCTTCTTTGTATTGCTGCATTTGATTGACTTACCACTACTCTCTTGAGATTGGCCAATTTTTGCTGATTAACAGTTCATTTTTGCTCTAAGTTTCATCAGTTTTTTTTCTTGGCATGGATGTTTTGCTGAATTATCATTCGCCTAATGAGTTACACAAACAAAATTGTAGATTTTCAGAGAAAACAAAACAAAACATATGAATAAAAAAGTTATGCATATGATACGCGTTAAGAAAAACAAATGATTAACGTACGTCGGCTGTGAAGTGTTGTTTGATACAATTGGGGGAAGTGACGGCACAATGGGCTGGTTTCACGGCCCCTTTCTAAGTCATACACGTCTCCTTTTTTTATTTTCGTTTTTTTCAAAATAATAAAAATAAT
> ATMG00450 | chrM:119702-120701 REVERSE
CGATCAATGATGGGAAGATCCAGCTGGGCTGCAGGATATTGGCCCCCCCTCCCACCTTTCGGTGAAATATTTGCCCCTCCCTCACTTTTTGTTGCGTGTCCAAAGCGGAATGAAATTATACTGCTGAAGTCCCCTCTCAGCCTTTATCATAGGTAGGGAAGAGCAAATCCCGGTAAGCTTCAAATGTTAGAAAGTCCTAGGACAGAACAGGAAAAGGTTTGTATTTCTATCTATATTTCAACTAACGTACAATAACTTGTCTTCTCCATTAATGTTATAACAAGAAGAACTTCTAAGAGCAAAGAGAAGGTAGATAGCTCAGTAGTCGGTCACCTAGATAGGCTATAAGCCGCAGGTAAGATATAGTTCATCGAAGGGGAATAATCATCGATTCATCTTAATTGTACGTACGACTTCTGTTCTATCCTTCCTCGAGTCCAAGGACTATTGCTCTTTGCTGCTATTAAGGTGATAGTATCTGCTTAGCCCATAGTAATAAG
> AT5G27620 | chr5:9770324-9771323 FORWARD
ACATGTAACTCGAAATAATACGTATACATAATTTGTCGGTAAATTCAGGTTCAATATCAGGTTTCAATTAAATTTGAGAACCAGCCCGAACCCGAATAGACCTCAACCGATATTTTCAGTTCCTAAATGTATTTTCAATCTCTTTACCAAAGTAACCCAAAAACCCAATCTAAACAGACCCGAAAATCCGAATGTCCAGACCTAACTAAAATCGTGAGTCAAACTCAAAAAATGATTGATTAACACTATATTATACTTTTACTTAGATTCTATAAATTGGACACATGTATGGGTGTTATTAAGGGTTGGAAACATAAATTTAAGCCATGACCTTATTTTTGGTTGGAAAATTCTTGTTCTTTTTTTTGTTAGTAAAGGGCTGTTAATAAGGGTTTTAATGGGTTAGCGAACGACACCGTTTATAATAAATATGTTTGCTAAACGACATCGTTTGACCTTAGGGTTTATTGTTTAACATGAAAGAACGTCGTTTCACCAAC
> AT2G28910 | chr2:12417386-12418385 REVERSE
ACGATTAGTGTGTGATGAACTGGTGAAAAACTGAATTAACGCAATTTAGTTATAGTTATGCGGAGAGGAATGTGGCGGGAAGGATTAAGAGGAGAATATTCGAGCTAATTAAAATTGTTAATTGGAGGTTAATCATAAACAAGTTATGAGTTTTTATTTCATTTTATTATTTGTCATGAAGATAACACAAAACTAACTAAATTTAAATTAAGCTAATGCGCAGTTTTGTTTGTTTTTTATCTGGAGTTTTTTTTGTTTCAGTTACTATTTGATGATGGATGATTACAGCAGTAAAAAAGAAAAACACATATTAACTACTCAGCCAGGCCCAGCCCAAATCCCTCTCAACGCAGCCAGGCCCAGCCGAATTATGTGACAAAACTAAAAATGATGAAATACACAAAATTTGGAGGATATAAATGTAAAATAACAAAAGCTAAAGGGCGGTTCCAACTATTTCCCAATCTTTATAATATACCCTCGAGACTTTCCAATCTTTC
> AT5G14870 | chr5:4810898-4811897 REVERSE
ATGATCATAGCAATTGTATACATTATAATGTGTAATTTTAAAATCCTAAAGCATATATAGTATATATCCCTTTGATTTTCATAGAAAAAAAGTAGAAAAAAATAACTATTGGGCCGATCTATAACTATTGGGCCGGTGGGTCCAACAACTAAGAACAGTAGATATTGTGTCGATTGAAGTTTTGAGATGCAAAACGTGTGCTGTTTTGAGAACACAAAAACAGCATAAACAAACGAGACCCGCAACTATAACATTCCGTAAATACCCTCATTCTCCCATCATATTTTCAAAAACTACCCTTCCCCCTATTTCCATGGCCCTTCTCTCAGTTTTCCCGCGAGAAATCCTCTCCTTCTTCCATAATCATCAAAAACAAAATGCAAAAACCCAAAAAAACAAAAAATCACACGACGCAACCACCTAGCCTCTCTGTCCATCAATCTCAATCTCTCTCTGTGTTAATGCGGAATCCGATTTAACACCGGAATCCGCCATGGAAG
> AT2G21120 | chr2:9054614-9055613 REVERSE
TAAAAAGTTTAGTAACATGTTGATAAATTAATTAATTAGCAACGTTCCGCGTAATGCTGCAGCTAGTAAGATACGCAGGCATGTGCTGATTTTGAATGATAAATATGACAATATTAAAAAATAGAGAGAGGCAAACCAAAGACCAAACGTGTCAAAGTTTATATGATCCCTCGATTTTTTATTATTATTCTCGTTTGAATCGTTAAGAGTACAGTATAGTAGTTATATAATTTAAAAGTGAAATAATTAGGTGAGAAATGGTTACTATGGTTACCAAATGAAATCAACTACACAAGTAGTCTGCGATGGTGTGTGATAGAAAAATTCCAAAAATAAAATTGAGCAGCCGACGGCGATATAGTGAATGAAAGCAAAGTGTTTCTAATTGAGTAATTTCTATCGAACTAATTGACTAAACCAAAACGCGTACCGGACCCGGTTAAGCATCGGCAAGACCCACGAATTTTCCTGAGCTGTCGTCTTGCCAGAGGCAAAAAGAC
> AT1G69792 | chr1:26270079-26271078 REVERSE
TGAGTGAGTTAAACAAGTTGTGGACTCGAGGCTCAGCGATAGAATGTGGATTACTCACAAGAATATCTACTTGATGTGGTTTCGACCTGATGAAACTATATATTAGCACTAATAATCACAACTAATGGTATGTATGCCACTCATTTAATAGTTGACTGATAATATAAACCAATCTAGATTCGACCACCCAGAGATCTTGTATAGATGTACGTATGTTTTGTAGAATCAAATTTTCTGTCTCGTGAAGAGACAGAAGGAAAAGAAGTACTAATTCTCTTGTCACAACTCTTAAACCCAAGTTCACGTCCAGGTTCAAACACTCTCCCCTCACACTAACGTACATGAGATTCTTTAGTTCTCGCTATAAATTAGAATGTCACCCATCCTATCTTCCTCAAACAAAAATAGATCTAAGATCTTATATACCTACATTCTAACCATACAAGAAATATTTATGTTCATGGTGGTAACTAGCAACAACACAATAATAATTCGACTAG
> AT3G47330 | chr3:17436913-17437912 REVERSE
AAAAATTTATTGGGTGTACTTGTACTTTCAAAACATGGGGGTGTAAAAGTGTAATATTACAAAAATATTGGACGTTGTCATCTATTTAACACAATTGACTTCTTCTGTTGTCTTCTCCGGAGAGCTCACCTCTTATGCCATTATTGGAGAAGAAATAATCACTCGTGCCATTCTTATGTTTGGAATAATATTATTGATTTTTATTAAAATCGAAAATTGAGGAAAGGACGAAAAACCCTTGCGAAACCACGAAAACTACAAGAAAACTTAATTTGTTGGACTCGGGCCCAAAGAAAAATGTAAATACTCGGCCCAGTTGTATTATTTACCCTAGAAACTACAGAAAAAACCTAAGTTCTTCCCCCTTTTCACTTCTCGACTTCTTCCTCTTCTCTCCGTCGTCGTCTTCTCTCGTCTCCGACGACACCAATTTCACCGGAAAAATCAATCTCTTCTATTCTTCTTTCTTCTCCGTTTTCGTTCGTCTTTGTCTCTTTCAT
> AT5G62848 | chr5:25230668-25231667 REVERSE
GCCCGACAGTCTCCTCGTCATCACCATTAATGGAACTGGTCTTTTCATGGAACTCGTTTACGTCACCATCTTCTTTGTCTTCGCTACCTCCCCTGTCCGCGTAAGCCTTTAAAACCTCTAATTTCAACACGAATGATAAAAATATGTATATGCATTCTAAATTATTCAATTTATATAAACTTTTCAGACATAGGTTTGATAGCCTTTAAACCAATTGAAAATTAGTGAATTAGTGGTTGATGTTTGTTTTAGTTTGTTACTTCAAATGTAGATCGATATAGATTTTGATATGTGAAGTTATGATATATATATATGTGTACAGAGAAAGATCACAATAGCTATGGTTATCGAGGTAATATTCATGGCGGTGGTGATCTTCTGCACAATGTATTTTTTGCATACAACAAAGCAGAGATCAATGCTTATTGGGATCTTGTGCATTGTTTTCAACGTCATCATGTATGCTGCTCCTCTCACCGTCATGGTATGATGCCTCTTCT
> AT5G02990 | chr5:699169-700168 FORWARD
GAGAGAGTTTTATATTTTCTTTGTCGGGAATGTTTTTGAACATCTTGAGTATGTTTTCAAGAGATGCATGATGATAAAAAAAATTACATGAATGTAACTCTAAATTACTAAATAAGCATGTGGCCTAAGAACATAAAATATCGACCCACCACTTGTGAAAGGTTTTGTCGTTGGGTTAGGTAATGGTACTTGAAATCTTGTTTGAAATAGTGTTCTCGAATTTAGACCTTTCACGATATGTTATTTATTATTGTTCCTTCGTTTCAATTCTTCTTTCTCACACAAGATTTGACTACGATTTTTTCTTTTTGTATACACAGATTTATTTTGATCATATAATTCCTTGGCCGGTCAAAAAGGCTCATTTAAATAAAAGCCCATCAGACCTTGAATTCCTCTCTAATTGATGATTAGGTTTTTTTTTGGGTAAAGTAATGATGATTAGGGTTTAAAGACTCAAATGAAGAAAAAAAATCGAAACACAAACGACGACGGAAGAG
> AT2G04860 | chr2:1708536-1709535 REVERSE
AAAATATCTCAAGGGAAAAAAAAATTAGTCAACAGTAACAATAAATTACAGTAGTCGATAGTTCAAAACATTGACTTGAGATACACAAGTCATTTGTCAACTTGATATACACAAGTTCTAATAATTCCGACACAAGGAAATAAAGCTAGAGGAGACAGAACAGAGATAGTATGCGCATTACCAAACCCATAACTCTATATAGAGACCTTTCTTACTTCCATTCTCTACTAAAATCTTGTATCCATGGTGAAATCTCTTCTTCTCCAATCACTATCTTCCGTGACTTACTCCGTTCCTCTCTTACACCAAATCATTTCACTATGTCTATCTTTCTCCAAGCCACTACTACCTCTTTCAATTCCTTCAAGTTACAAGTCGAACAAGTCCAAACCCATCTCACAAAATCAGGTCTTGATCGGTTCGTATACGTGAAAACATCTCTTCTTAATCTCTACTTGAAGAAGGGTTGCGTAACGAGTGCACAAATGTTGTTCGATGAA
> AT1G58330 | chr1:21640130-21641129 FORWARD
ATCTCTCAATCATTACTCTAAAATTTCTCTGCAAAGAAACTATTCTCAATCTCTCTCCTATCTCTCTTCTATTTTATTATTATTTTATATTTTTTAGTTAATGAGAAACTATGTGAGAGACTACTGATGGAGATGGTTTTAGATGATAAGTAGATGGTCAAGATAATACATCCCAGTCCTTTTTTATTTATTTGTTGAAGTAATTTAGATATTCAATTGATAATTTGGATGTCTCTATAAGAAACAAAAATTTACCTAGAAATGACATGCCCTAAAATGTTTCAAATTACGTAAATTATCTGTATGAGAGATCGTACATTTTGTACTATTTTGTACCATTCTGAAACCGCTTACTGCTCCCATTTACTATTAAAATTAAACATTCTAATTACTACTTAACTTCACCAAAATCGACCTATAATTTTTAACGATGATGTCTTTGTCTTATATAAATACTTAAACAGACACACATGCATGTCTCGTCTATATTCATTGACTCA
> AT5G55630 | chr5:22530358-22531357 FORWARD
ATGTTTTGAAGTATGCAATTCTTCACATATATATGTATCATATGAGTGCATTAATAACATCTTTGATGTCATGTATAACACTAAAAAAATGTGATTTATCGACTTATAAAAATCTTAACATATTGACATTAACATAAAACATATAGATTATTGTATGATATAGATTAAACATGACGTCATGCTGGATATTTTGGCTTATTGGCTTGTACATTACTTGTGATTATGAGTGTATAATATAAAACTAATTACTAGATTTGCACAAAAAAAAAACAGAAGGATAGAAAACTAACTAGAAAATTAAGACATTACATACATTCTTCTATATGAAAAAAAACATTTAAAAAACAAAACAAAACATTTTTATACTAAGATACTAATGAAAAATCCTATCAAGAAAATGAAGAAGATCATAAAAACAAAATTATCGGATTTGAAGAGAATAAATTTTGACCAAAAAAAAAGAAGATAATTAAAATAAAATAAAAACAAGAATTGGCCAA
> AT4G35700 | chr4:16922319-16923318 FORWARD
CATGGATAAGATATTGTACACTAATTAAACATAATTTTGTAGAGATTAATTTGTAAAAATATACACAATAATGCATTGATATATACACAAGGCAGACTTTAATACATGAACAAATGAAAGTTTAAAATACATATAGCATATTTATAAATTTACAATTAAAATCTTACAGAAAGAAAAACAAAAGAACTAGACTCTTAATCCAAAAAAATCATGATATTCATAAGAAGAGGTGGGAATTCGGACCATGGGTCACATGTGTACCGGTTTAGTTATTTTCCGGTTCATACCAACTGAAGAAACCAAGTTATAAGCGTAAGTTCTGGCAGGGGCAATTTCGTCAAAACGAGATTTTGATTGGATCCTACGGACGCAACCTTTTAAAGAAAAGGCGCGAGAGAGATCTGAGCGAACACGTTAGACACACATAAAAAAATAACGGTCATAAACCGCCGTGTGGTCATAGAAACTATATAAAGACCACTTCGATTGAAATTGAAGAC
> AT3G04850 | chr3:1335994-1336993 REVERSE
AAATAAATTTAAATGTAAAATTTTAATACGTTGAAAGTAAAACGAACTTATGCATTATTATGTTCTTAAGATTTCGTTTTGTCTCTTAGGTTGGTGTCGTAAATATAACATGTTTAAATATATTTTGTCGTAAACACAAAATAATGTTTTGTTCTGGTAACGGCGGAGATGGAGATCCCCCATATTGAAGAAGGGTGAATATAATGTTCTTTAAGAATTCCTGGAAAGATCCCTAATAATTATTGCAAGAAAAATAGCCAAATTTGTTAGTCATTGTGCACCGTTTGCTTGAATTAATCCGACAAAAAAAAAAATCTAGTTTGCCTATACGATTTAAAAGCCTTAAATTCAAACCCAATGGGCCCAATTACTTTCACACTTTCACTAATAAAAATCGATTCTACTTTTTTTTTTTTTAATGTGTGGGCCCAATTATAGAGAGAGGAAAGCAAGCACACGGCTTTTCACATTACTGTTTCCCGCTTTCCCGCTCCTCCTCC
> AT5G39635 | chr5:15871001-15872000 REVERSE
ATTTTTTCGTTCTTTGGTTGGTTAGTTTGAATAATATTACAAAAACAACCAGAATAAATTCATGTGCATATATAGTATAATAGTAAAGTTCCTCATACGTGCATTATATATCCACCTTTCATTGCTGGGATTAAATCTATAATATAGCATGATTCATGCCTCTCTCGAGGAATTAGAATATAAACTTATAATATATTGAAGACTAATTATGAACATATAAAACTGTCATAAATGTACGAAGCTATTGGAAGACGAGCCTATGCAGCAAAGCCAAAACATTAATGAGCAATTGGAAACTGGTAGAAAGATCTATAAGTACGATACACCTTATACTTCAAGAGAGCAAGACAATGCCACATACAAACTTGAAAGATCTCTTCATCTTTTCTCCAAATGTTTTTTTTTCGTTTGCTATTTATCTCCACAATTCTTGGAACAAAAACTACATTCACAAACGAGAGAATTTTCACAACACCTCTTTTGCTCTCATTTTTTTTTTT
> AT1G45211 | chr1:17135065-17136064 FORWARD
TGTTTTTCACGGTGACTTAACGTGGTTATGGGTCATAGCTCATGGTTCATGTATGTTTTTGCAAAAATTCATTAGTTTAGGTTTTGAATTTGGATTTTTCTTAAGTGGAGGTATATAATTTAGCACGATAGTATAATTTGTCTATGAAATTACTTTTAGTGGGGATATGAAAAACCCGTATTTCATTTTAAAGCTCCAAAGTTTTAACTACTTGATATCACTACTTCCATTAATTTTGTATTTCAATTTCAGAAAATAGATGAAAAGATAAATTTTAATATACTTTGTTGATTAATTGTTTAAGAGGTTAAAAAATTAACATTAATTTCTGAAGTTAATTTTATAATATTTATTTTATTTAGGTTGGATATTCATAGTTTACATAGTTTCATGTCTAGAATACCAAATAAAAAAAACATACTTCATTATATTCTTTTCATACACTAAGAATAAGTCGGTAAATTCCAAACATACGAAAATTATAGCTAGGCTAAGCTCCC
> AT5G60860 | chr5:24483622-24484621 FORWARD
TCTCTTAACTTAACAACACAAATCCCATAAAAATGGATAGAACTAGCAAAATAAAAATCAAAGAATTTTACTGAAGTTACTGAACTTTATGATTGTAATGATCAACAGTATCGTCTTTACACAAAAAAATATATGAAGAAGATGATACACAACACATTTCATTACACCATCTGATCCATCTCCATCTTCAAGTATAAACTCATTCTTATTTAGTTTACAACTATTTTTTGTCTTTTGGGAATCTTATAAATTATTTCGGGGTAATTAACGTCAATAAAATAACTTACACCTACCGATATAAGACTAAGGTGAAAAAGTATACGTTAAGAAAAGTGAAAAACTTTAACAAAAGAAAAAATTCAAATCAGAATCACTAACCCGGTAAAAATGTAAAACCGTTTCCCGGACCCAAATAAGGACCTGGATAACAACCCAGACCCGAAATTAAGTCGGATCCGGATCTCCTTGATTTATTTTTTAACATTTTTGTCTTTCCCCTG
> AT5G19240 | chr5:6469129-6470128 FORWARD
TTAGTACTTAAATATTTTGTTTATCTTACTTTGATTTAAGTATTTCACTTATTCAAGATGATGTTATATCGAAAAGAAAAAAAAAAACAAATCAGGCACTAAATCGGTCAATTTGACTGATTTAACCGATTAATACTAATTTTGAACGCCTAAACCAGTAAACCAATGTTTATTTACCATCTAAATAAATTTTTTAAACATTGATTTATTATGTGAGAGAGAAAAAAAACAAACTGATAGAACCTTTTTTTTTTTTGAACAAACTTGTAGTCTTGTAGAACTCAATATCAAGTATTAAATGGCCATAATTTCGCTCTTAAATTTGAATGAAGGAAAGAAACTTCCTACTTGGTGAAAAAAAAACAAAAGGAAAGAAATACCCCACTAAAACGAGTAACGACATCTTAATGGGGTCGTTATTTTTGTCTACGCGGCATCAAATCGAGTGGACAATAAGAACTAAACCGAAGCAACGACTTTGAATAGTCAAGCGAAAAGGA
> AT4G38240 | chr4:17935326-17936325 REVERSE
CCAGCATTGAAAGAGTCGAGCTTGCGGCGGGTATAGACAAGAAGCATCATACAGTGATGGGTCAAAACAGAGACGGAGACGAGGAGGAGGACACCCATGAGCCATCCGGTTCGCTTGAAGGCGTAAGGAAGACCAAGAACACCAGCGCCGACGACAGCGATGAAGACGTTGGCGAAGGTCTTAAACTGGCTGGAGAGGGGAGGTCCCTTGCCGAGAAGAGGCGAGTCCTCTCTGGCCGGTGGAGGTATTTTAAGGGTATAAGAGGAGGAGCTAGCTTCGTTCTGAAAACCCATCTGATGATTTTCGACCGAATCTCAGAAATCGAAGAAGATGGGGATGGATATTGGCGAATGGCGACAGCAAGATAATTGGATGAATTGCGTGTAGAGTTGGTGGACTCTCTTTTTTGGTTTGTTGTCAGAGATTTACAGAGGAAGAAGCTCGGCTCTATTTATGGATGAAATGAAATGGTCATCTTATCATTTTTACTGGGAAACGGT
> AT1G26761 | chr1:9251645-9252644 REVERSE
GTCTACAATCAAATCAATTTGTACCGAGTAGATAATTATTCATTTAACTACTTAGCCACAATTGGATTGCCAAAACAATTACAATTTACTTTTGAGTCTTGAAATTGGTGTTTCATAGTCTTAACAAACCTAGATTTTATCTTTTTCTGCTATCTCCGTAAAACATGATGTGCGGCGAAGGTAAGTTTTTATTCCGACATTGTGTTTTTTCTCCTTAACTAGTAGTTTTACAGAATTGGTAAATTAGCAGAAATTCAATAAAAATTGAATTTCTGCTAATTTACCAATTTTATAATTAAGTGGATTAATAATTCAGTAGTTACTTATAAATTATAAGTTATAATTAAGTGGGCTTAATAAGATATCTTGATTACCCAATCTTTTCCGGACAAAGATTTTCTCATTTAGTTCACCACTAAGAAACAGACACGTGTTATATTTGAACTTCACTATTGGCAAAGTCATCCAAACAAAATCTGTGGCCCGTTGCATTTCACTTC
> AT1G16520 | chr1:5647760-5648759 FORWARD
GTTTATACATGTAAGGAAATTGAATACACGTAGATACGAAATTGATATGCATTTCAATACGTGTCTGGTGATTCTGCTCAACTGCTTAGATGTAGACATCTCAACTTGTAACCAGAAGATACTGAAACCTTTATTATTGCATTTCTAAATTTTAGAATTCTATTTTCTTATATACTATATGGAATACTTTAATGCCACATAATAATAAATGAGAGAATTCAGGTCATTATATGTCATTTTGGAGTGTAGGACCAAAATGGCACTAACATTTTCAATTTTATTTTATTTTGTGAAAAACAATTTTGAGAAACTTTAAAAAGTGTATTTTTTTTCCTCTGGTTTGGACTTTGGAGGGAAAAGTAATCAAAAGTGTATTCTTAAAATTCAAACAAGAAAAATTCAAAATAGAGACAGGAAAAAGATATGTAGCCAATGATAAAATGCCAGGTGTAAAGTTCTGTTTTGTCTTTTTGATTTCCCTTCTGCAACAACTTACAGGC
> AT5G14710 | chr5:4745332-4746331 FORWARD
AAATTAGGAGAAGCACGTGTTGAATGACCAGTAGACACGCACGGGCCTCAACCGTACTCTTTGCCCTATTTTCAGACATCGAGATGGTTAGTTGATGGTGCGTCACTAAAGTAACGGGCTTGTTTCGGAAGTAAAAATAATTGAGCTTACGTGTAAGCTTCTGATTGGTGGATGGGTTTTAATTGCCGGACTACCTGATTGGTTTTCGGCCCGGCTGCGAAAATGTCCGGTTTTACAAGAAAATACCATATTTTTGATAATATACATCAATAATTGGTCTGTGTCCGTCTTTTTTCAGTCACATGTGAAACATGTTCATTTTTGTTTCTTAGCAAAGTCAAAATATTCGGTTTCTAATATATTTAATCCTTTTTTCTGTTGGAGTAAAAACTCCAAATTCGTTGACAAAAAATAATAATGAAGAAAAAAGGAATTTATCAATGGGCCTTTTTATCAACAGTTAGTGGACTTCTTAGGTAGGCTTAATAATTTCTGAGCTT
> AT4G10340 | chr4:6407016-6408015 FORWARD
GGCACTGTGAACCAAGATGATTAAATTTTCGTATTCTCTATGTACATGATCCTGCGGCTCAATCGCTTCAGTTTCGATCCACATGATGTATATGTTATAGAATTGTGGGAAACTCCTTGTAGAAAGAGTATGTTCACGTCTAGGACTAGTCGGATGATTCGTTTCTCTTTTTGGTGTAATGAGTATGTTCATAACTGTTGATACAATGTGAAAATCTAACCGTTGAGCTTGGGAGTTTTACGTCTATATGAAAATTCCGGTTGTCGTCTACATTACGGTAGTAAACAGGACCACAGTGATTCCAAATGTCCCAAGGAATTTACTGAAAACCCCAACTAGGACTGTGAAAGGCTTGTGGATGACATTTAACAGTTGAGATTTTCATGTGTTTGAGATTCTTGTAACACATTTTGCTGTATAGGTGAAAGCTTAGCCACACAAAAGGAGAAACAGAGGATATGGATAAAATAAATTATCCAACAAAAACCAATCTAAAAGCC
> AT4G08112 | chr4:5063307-5064306 REVERSE
GGATCTCCGCAGATCCCGGACAAGGCTACCACGTGCGTAGACCTATATAAGGGAGCAAGGACGACTTAGAAGAGACATTCAATCTAGCTTACATTCACACCCACACTTTTACACTTGTAATCTCTTTTCTCATTGTAAAAGCTTTGTCAAAATCAATACAAAAGTCCATTCGTTCTTAGCAATATAACTCTCAAGGTTTCAGTGAAGATCTAGCCCTCCTTTCTCATAATCTTAAATACAAATCTCTAGTGTGGATTTCAGAACCCACAATAGTGTTTTAGGATTAATGGACTAAAATCCTATTATCAATTTGGCGCCGTTGCCAGTTTGGTGTTTGTTTGCTATATTTGAGATCATTAGAAACGTTAAGATCAAGTTCATTTTTGTTACACAAGTTACTAACATTGTGCTTCTTCTGTCTTTGTGTTTCAGGTACCTTGCAACCTGCTTTACAGACGCATCTCTATTTCGTCTGTTATAGCCCAGCTGCTATCTGTTGC
> AT3G33187 | chr3:14021393-14022392 REVERSE
TCTCCACTAATTGGCATATTCTCTCTATTGATCTTGGGTTGTAAGAACTTCATCATTATTGTTATTAATTTCTTCGACAACTTCTTCTGCACTTTCGTCTTCTTCCAAAAAATTATCCGTTCGACAAAACTTTCGAAGAAAATCATGTAAACCAACACATGCAAGTACAATCTCTGTCTGCGTCTTATAAGGAAAGGGAGGTGCAGATTTAAAGATTAGAAATCGAGATTTAAAAATACCAAATATTCTTTCAACCACGTTTCTTAAGGATGCATGACGATGGTTAAACAACTCTTTTGCATCTGGTTGTTGTGAATTTTGACCAGAATATTCTTGTAGATGATATCTGACACCACGATACGGAGCTAAAAAGTTTCGACGATTTAGAAATCCACAATCTACTACATACAACTTTCCTGAAATATAGTAATAACTTATAAAAGATACAATAATATATAGCACTTGTCTTGTTGAAAAAAACATATTTACAATATAAAGAC
> AT2G47090 | chr2:19344311-19345310 REVERSE
GGGATTCCTTCCTTGTCTTGGATCTTGGCCTTGACATTGTCGATGGTGTCAGAGGACTCGACCTCGAGAGTGATCGTCTTCCCCGTTAGGGTTTTCACGAAGATCTGCATCTTTTTTTGCTTTTACGGCGGAAGAAAATTTCTGGGGAAACTCTTTAAGTGGTGAGAAGAAATAAAAGAGTAGTGGTTGAGAAACTAGGGTTTTGGAGCTCGCTTTTACAATTACGTAATTACCCCTTTGAAAATGGGTTTTATTAATTACATTGGGCTTCAAAGGCCTTTTAACGAATCTCAGAAAATTAAAAAATGAGTTGGAGATGCGGGGGATCGAACCCCGTGCCTCTCGCATGCAAAGCGAGCGCTCTACCATTTGAGCTACATCCCCAATATGTTTACTTGTGTCTGAATTAAAATAATAATAGGATTGTTGTTCCTTCGTCTCTTTTCTCTTATAAGTGGCCTGTTGCAATCTCTCTCTGGGTTTCTCCTGAGAAAATCGTT
> AT2G31420 | chr2:13394002-13395001 REVERSE
CCTAATTTTAATTTTTGTACACAAAACTTTTTTTCTCTTGGGTCATGGATGACAAAAGATAAACATGTTTTGCTTTGGGAAATAAAGAAACTAATCTTTCACAAAAAAATAAAATTCATCAAGATAAACAAATAAACTAATCCAATTTTTTTTTACTTTTGGAAACTAAAACCTATTTATGTTAGGGGAAAAATAAATGAAATAAAACAAAAATTTGATTAAAAAACGTTAATTAACTGGATTTCACCTAATTATTAAAATTAAAAATTAAAATAGTGAGAACTAAAATAAAAATTTATCACTAGAAAATTATTAAAATAAGAATTTATTACTAGAATATATATATATATATATATATATAACTTATTTAAGGAAGATTGGGAAAAAAACAAGAGCAAATCCTTAGTAAGAACGTAATTAAAAATTCTGTTATATAATATTCTCTATCTCTCTCTTAAGCTTGTTATTAAACCTCTTCCTTAATTTCTTGTAGTTCTCTG
> AT3G09730 | chr3:2983010-2984009 FORWARD
GTAACAATAGAGACGAAATTAAAAACGCCGGCGATGACACTGACGACGGCGAATAGATACCGAGAAGAATCGAAGAACCAGAGAGACTCTTGCAGATTTTGGGTTTTACAATTAGGGTTTGGTGTTTTGGTTGATTTCATATAATTTTAAGGGTATTACAGTCATTTACTTGAACACCAATATTAAAATTGGAGTTGCTAAAAGCCTATAAGAGCAATACATTAAAGATGTTAAATAAATGGGCCTATTAAAGCCCAAATAAAACAAAAAGCCTAAATTAGATCTGATAGGTTTGGTAAGAAACCAATAAATTTGGAAATTTGTGTGTAAAAGCGGGAAACATGTGATGGTGTGACCCACCGCCGCTGAAAAACAAAAAAATCTCACTTCTTCTTCTTCTCTCTCTCTGTCTCTGACACATCGGGACTTTCTCCGACTCTGTTTCCGTCGGATTTAAACACTTCAGACTTAACTCCACTTTTGGTTTATCGTTTACGAAT
> AT3G06920 | chr3:2180717-2181716 FORWARD
TCAACTTTTCATTAAACTCACTGGCGTTTCCGATACACAGATTCGGACCCGGACATGAGACCCGGGCGGGTTTTGTTTTGGAAGAGATAGGTCAAACTCAAATATGTTGACTTATCTCATACCCTCTAGCCGAAAGGGAGGTTTCTGGGTCATGTTGTTTCTTACTCGGCTAAACCTATGTTTTTTCTTCTCGTTAAACCCTCTCTGCTCTCTGTTCTCCTGAAAGCTGGGCTTTTCACTTCAGAATTTCCTTAAAAATAAAAGCTTTGATCTTTTTAGTTATTATCTTCTTCGATCGTGTTAAATTTTGAGACAAATCGGTGATTTGGAACAGGAAAATCAGGAAGATGCGGATGCTATTAAGACCAGGTAATCTGTGTATGCGCATTTCAGTTTCTGAAAATTTTCAGTGTTTAATCTGCTCGATTTTGAGCTGAATTCTGGTCGTTTCTTCATAGTATTGTAGCCTGGAGGTTGATAACTCCCATATGAACTATTCT
> AT2G28725 | chr2:12327605-12328604 FORWARD
TTTTGACACTAAATCAAACAAATCATCGAACCATTTCCATTTGGGTTTACAATCCAGTAACCGATTCACCTTTGCATTGTTCCAACCCTAAAATGTTCATTATCTGACAATCTCATATTACTAAAATTAAATAATTTGAGATTCATACGTGTATTTGCACACGGGTTCTTCTCTTGGGTCGTCACATGACGCGAGTTCTTAATTGATTCTGAAATAATAAATTAAGAAGCCATTGTTTCGAATCCTATAACTGCCTTAACGGTGGATATTTCTCTCTTAGTTAGGTGTTTGTTCATTAAAACCCGGTCACAATAATTTTAATTAAATTTGTATTAACTAAGAAAATGGTAAATCCGTAATTATAAAAAAAGTTCATGAAAACGTGTAAGAGTCCTCTCTCCCACTCTTCTTCGTCACATTGTATAATCCCAAAACTAACTCAAAATCTTTTTAACTTCACACACACAAAACTAAACACTTCTATAATTTTGATTCTTTCA
> AT2G18400 | chr2:7990587-7991586 REVERSE
TTTTGCTTCAACAATTGCAAATAGAACGAAGGGCTCCGCGAGAATGTGATCAACACAAGACCCCTGAATCGCAAAGTGGGAAAAACGAAGACTTTAGCAGTAATGAAGCAATTGGAGATCGAATATAGAAGAATTAGGGTTTAAGAGTATACTGCGACGAGGATTTTCCAGCTAAAATTGAAGAAGATAGATTTGTGAGAAGATAGCCGGAGACATCGAGTCCGAAAGGGGAAGCTACAGTTTCTTCTATAGTGAGAGCTGGTGCGAGTTCGCCTTCTTCGCCACCATCTCTGAGCTTTCTGAAAATCGATTCCGCCATTGTTGAGAGATTCTAGAGCTCTCCGGTCAAAAGAGCGGCGAGGAAACAAAACATCGAAAAGTTAAAAAGGGCTTTTGGGCTTTATGATGTAGCCCACTGGGCTTTGTTCAAAGAAACACTCGTTGGAGGAATAAACATCGTGCCGTTTTTTTAACATGGATAAAACGTCAACCACTTTGTA
> AT4G28990 | chr4:14290151-14291150 FORWARD
TCATCTGAAGTAACAATGAAACAAAATCTATATATACTCGAGTTTTGCTTTCTAGGATCTGTATTTCTTAATTGTTTCTATATTTTGATCAATTTTGAACTTTTCATATCAAGTTATCAACATGTGTAGTAGCAACCCTTCAATAATGAGACCATGGAATAAAAGCCTATCCTATATGTCATCCAGTTTTTGCTAAGATAAATTATTTTCAGTTACCCAAATTACATAATCAAAACTGATATCATAAACAACAAAAATAGCACACACAAAAATCATAACTGAATCTGATTCTTCCAGAAATGTGAACTGTTGTTTACTATAAAAAGAAGAAAACCAGAACCACAATACATTTGACTCCATGAATCAGTCATACTAGTCCAACATACTAAATATAAAACTTAAGGGGCAATATTGAAAATTAGACAAAAGTTGATAGACCAAAAGATAAATTAATAACAGTTACCAGTATCTATCGCCAAGTCTCCCCTAGGGTTTTTTTT
> AT3G61550 | chr3:22775401-22776400 FORWARD
TACGATGCTGGTTTAGCAAAATCCGTTGTAGTCTAGCTGGTCAGGATACTCGGCTCTCACCCGAGAGACCCGGGTTCGAGTCCCGGCAACGGAGTCTTTTTTTGCTTTCTGTTTTTTTATTTCCGGAAACTGTAAAATAGAATGAACTTAGAAGTCGTGAGATACTGTTACTATCTGCTCATTGCTCAATAAAATGTTGAATGATGAAACGAAAATAGCTAGAGGTAAACAACAACAAAATATCACACATGTCAATGTCATACGGCTCAAGCATTTAAACTAAATAAGACTAGAAAAACTTGACCTCCCTTGGGCCACACTACTAAGTGAAGTCACTATTCACAAAACGTATAACAAGAAAACCTAATAAATGCAAAGCTATTAATATTTTGCCAAACATTGTATTCAATGCCGTAGCTACATTTCCCCACCCACCTCCCCAAAACACCAAAAAAATAAATACACCAATAATAATCTCTCCATCACTCTTTTTTGCCATC
> AT1G22490 | chr1:7940593-7941592 REVERSE
TTATTATGAACAAGTTATTTAAATACAATTGGGATGATTATTACAAGTGCACTTTATATCTCCTTTTCAGTGTTTTTTATATATATATTGGTGACAAATACATCTTTTCTTTAGTTTTATTTTTCTTTTCGTTTTTGATCTCTGCGGGAGCATTTATTTTTGGTCAACTGTGAGAGCATCAAAAAAAAAAAAAAAAAAATTAATAGCCTCACAAAGCTTCTCTCAATTCCCTTTTTAAATAAATCACACCACTTTGTTTGATCCTCATATTTCGGTTTTCACTCTCATATCTTTCTTTTGTATATTTATTTTTGTTGAAGATTCACTCTCCTATTCTTCCTCCATGCCGGTGAGTTCTTGAGAATTTAATATTTTGTAAATCAATTTACAAAAAATCTTCATATAACTAATACCATGCTTAGTTTCCTTTAGTGGGCTTAACCCTTTTGCCTTTATTTCCCCCTCGAGACAAAAAGGAGAGCGACAAACACTTCCTGTCT
> AT5G34790 | chr5:12965080-12966079 FORWARD
TTGTTCAAATGGACCTTGTGTAATTAGTTTATCTTTTTCTATATACAGTTGTTCTTTAGATTAAAGCTTTTTCAATTGGATTTTTATATGCTTCGGTGGATAGTTATGGGTTAAACACATATGTGTTAGATTTTGTTGAATTTAGTCATATATGTGTTAGTGATGTGGAATTGTTGAATTAGTTTTCCAATTTTTGTGAATCTATTGATTTTGTGAATCAATTGTTGAATTGTTGAAAGCTATATTTTCCTAAGTATAAACGTTATTTTTATTTCTTGTTTTGGTTTATTGTGAGGAGTTTTATTTATCTACTTTTCTTTTTCATAAATTTGATGACTTAATTCATAAATAACCAATGTTCTTTTTACATTTGTTTTAGGAATTATGGTAACTACCGTCGTCATAACCAATCAAGATCTACTCAAGATTGTGAAGAACCGTCCCGTTCAAATTCACGAACCCCTAGTCTTAGTCCGGAGTCGCCAACGTCAGAGACTCCC
> AT3G24170 | chr3:8734563-8735562 REVERSE
GAAACACAAGGCAAAGTGTTTTGGTAATTCAGCATTAAGCTGTTCTTGCTAAATCATTCGGTCTTGTTATATATAAGATACAAGTAAATTCACATCTCTGATATGATTATCGGAGTAACATATATAAAAAAGAGGAAATGTTATTTAAGGAGAGGAACTAGCCGACATAGTTCCTGAGTTGTAATAATATTAATAGAGAGGAGTATGTGGGAAAAGTTTCCATAAAAAGATGATGGAAACGTAAATGTTGTTCAACATTTTGGTGTGGAGGTGACTTGACTCTTGTTTTGTTTAGATAATAAATAATAATCTGAGAAGAACAATTTGTGTTCTTCTTTTCTTCTGTTGGTTTTGAATTATTGGCTAAAAGAAAAGCCACGTAAGAGCATATAATGACAACGCCTACGTACGCTTTTTAGCGTTCAATTTAGACCTTAAGTTTTGAAAGATTCCATGTCTTCGTTTTAAAAGTCGCTTTCAATTGTTTGAGCATATGTTTC
> AT4G07675 | chr4:4467148-4468147 REVERSE
ATCATTCGCTTTGAATTTCGGCCGGAACAGACGAGAAAAGAGCAAAACGGCGAAAGATATCGATTTCGTTCCGTCGAGAGAGAAAGAGGAAGAAATCGACAGTTTTTTTTTGGGAGATGATGAACAGTAACGCCAAGAAATAAGAAACCCAAACGTTATGCGGTTTGGAGATGATTAATGACGTGGATTATGGTAATGACATGGAATGATGACATGTATAATCACTGTTTTTTCATTTAATTTTTAGTTAAAAACAAATTAAATAATAATAATTAATTAAGACTAGTTAGGGGTGTTAATTGTAATTACACAATTACTGAAAACATCTGAGTAATAAAAAAAAGATGTGTTCTATTCTAGGAATAAACATACAAATGTGTTCTATCTTAAGAATTATTTCATTTTTATTAAATGAAGGTTTTAAAAGCAATCCAAATTAAGTTAAGCATTTTTATTTAAAATTTAATACTACAGGTATTAAATATTCAAATTAAAAGTAG
> AT3G44470 | chr3:16086569-16087568 REVERSE
CCCTTGTAAATTATTCTATGCTACTTACGCTTTAAAACGATTTGTAAACCATGTTAACCACTTTTCAAAGCTTTTAAAATCCCTTGTAAATTATTCTATGCTACTTACGCTTTAAAACGATTTGTAAACCATGTTAACCACTTTTCAAAGCTTTTAAAATCCCTTGTAAATTATTCTATGCTACTTACTTACGCTTTAAAACGATTTGTAAACCATGTTAACCACTTTTCAAAGCTTTTAAAATCCCTTGTAAATTATTCTATGCTACTTACTTACGCTTTAAAACGATTTGTAAACCATGTTAACCACTTTTCAAAGCTTTTAAAATCTCTTGTAAATTATTCTATGCTACTTACTTACGCTTTAAAACGAATTGTAAACCTTGCTTCTCTCTGTAGTGACAGTGTTTTTGTGGGTGTTGATTTTGTTGTTATTTATCTTATCAGGTTATAATGCTAGAATTGTATTCTGTTTGTGGCTTGTGGAAGTTGACAAACAAT
> AT4G30500 | chr4:14902487-14903486 FORWARD
CAACATAAAACAGGGAAAAAAATTTACACTACTTTTGTTCTTGTTCCGTTATAAATATCGTTTTACCGATTGATCATAGAAATGGTATACTTTTTAGTTTTTGGAACAGCGGTAAAAGGTTTTATGTTGATGTCTTCTCCGAGCGCCGGTGATTTTCACACAGACCTTGTTATTGGAAAACTGAAATAATGCAGTTTTCTGTTGATAGGCCTTAAGATGTCAGATTTTATGGGCCTTTTAGGTTGTTCTGGCCCATTTAGATAGAACTGTTTCAGTTTTCCAACAACAACTGATAAGGATAGACGAAAGCCCAAATTAAGAATCTTTGTCCTAAACCCAAGGAAAAGCGTAATTACGACACGCAGCCAAACAAAACATTTCCTGCGTGAAAAAAGTATTTGAGAAAAGAGGACGACAAAAAGGTACAGGTGTCAATATATAATTGGATTAAACAAGCTTAGACACCTAAAAGTTTTCTCTCACACCATTTGTGAAGATCC
> AT1G64628 | chr1:24018490-24019489 FORWARD
TTCTTGGAGATAGGACAAGTGGTGAGAGGATTGGGATTGAAGATATTGAAAGGAGTGATGGAAACAAGAAAAGGACAAATATGGGCACACTTCATCGTACAGGCAAAGCCACAAGTCACAAGGATTCAAGTCTTGTACTCACTTGTTCAGCTCTTTCAACACCACACCAAACATGATGATTTATTATCATAGTATAATACCTACCACTTTGATTTTCTTTCTTTTTGTTACAACAACAACACAAGAATCTGTTGATAAATAGTAGTAACATTACATCAAAGAAGATTGTATGGGCTCGTGGAAAAAAAAGAAGAAGATTGTATGGGCTTTAAAACATTGACTAAGACAAAGAAAGAAGGCCCATTTAAAGAAAAAAGGAACGTAACGACACCGTTTTGGGTGGATAACAGTTAACTGACTGAATCAGAAAATAGATGCCCGTTATCCTTGACGAGGATAAAGGGGAGACACTGTATATAAATAAAAAGTTGAACAAAGAT
> AT3G03740 | chr3:939809-940808 REVERSE
CCACCATTGTCGCGGCGGAGGAGGAGATGAAGCGGGGATCTGAAAAGGTGTGTAGATGAAGTACGCGTATCGTTGAGAATCGATGGAGTTGTGAAACGGGATTGAGATGTTTTCCAAGGATCGTGCAGCGTCGAGAGATCGGTGAATGGTTAGAGATTTCGAGATTAGGGATAAGGTTTTGCAGGTTTGAGCAACAACGGCGAGTTCTCGAGGGTTTAGCCATGGGAGAATCAAATTCGCACATCGGAGAAATCGATCGGCGGCCGGAATAATGTCGGAAGCTTCTCCAAGACAACGCGTCTTCGGTGGTGGTGACTCTCGCAGTCGCTGCATATTTTTTCTCAGCCAGCGATATACAAACGACGTCGTTGCGTTTAATTCTATTTATATCCTTAAATTCTATTTTAATTTCACTTCAGTAAGAATTTTTTAAAGAAAAATGGCGAGTTTTTTTGTGTTAATCATAACTATAGATTTACTACCGTCGCTTTGGTCTGTGT
> AT4G16540 | chr4:9317154-9318153 REVERSE
GTTTCATATTTTATATTTTATCCTAAAATTGTCGTTTTAGTTTTCAATCCATCAAATATAAGAGCGACGTTTCTGTTTCCTTTCTTCGACTTTTCACTATTTTTATCACTCAATTTGGTTACATAATTTATAACAAGAAAATTTCTAGTTGCTCTCAATCTCACACTCGTAAGCCATAAGGTAAGAAATTTGAATCATGTTAAATAATTTTTTTTAAAAATATTTGAATATAGCAAAGCAAAGCGGATATCCGACAAATATCACACAAAAATCCGGATATTCGTATTTTTGGATATTCCGGAAATTTTCAGATCAAAGCAAATAATAAAATTAAGTATTCGATTAAAACGAATCGAATAACAAATATCCCAAATTTTCCGGATATTCGCTGCCCAGGCCTACTTCCCATGCCCATAAAGTTCCCGAAGCCACTAAATGCTAAAACTTGCTACAAATGCAAAAACCCTTAAGCACTGAGAAAGCTTGAATCTTTGTTGGCA
> AT5G08480 | chr5:2742620-2743619 FORWARD
AAACGACAACGTATTCGTAACTCACAGGTAAAGGTTGTTGCCTCCTATCTTTGACAATGCCAGTGAATAATGTTGTTAATTGTTATGGCCATAACTTGAAATGAGTCAACAAAATTATCCACAGAGGACGAATAGAGTCAGTTAAGAAACTGTCATGAGTACAGTTAATAATATCTCATCACATTCAACAGAGACAGCCAAAAAAAAAAAAACGATTGGTTTATAAATTGGGCGGGGGAGAGAGGTTGCTGTGACGTCTCTCTCTACCCATCTCCTTAACCGAAACGGCATGCATTTCTTCCTTCTTTAACTTCCTTTCTCCATTCCTTCACGACAACAATGAAATAAACTCATCACAAATTATGTCATTTTGATGTTTGACCAAACAAACTTAGTTCTATAAACAAAATAATTTATTATCTTTTTTGTGTGACAAAAACCCAAACCCAAAAACGGTTAAGAACAAAGGGATAAAAGAGTCCTTTTCCTCTTTCCTCTCC
> AT3G19790 | chr3:6875857-6876856 REVERSE
AGGACTCTTTACATATCCAAACCCAGAACCAAAAAAAAACACATGCAGTGCAAAAAGAAAAGTAGAGAAAGCAGAGAAGAAGTAACATACGGAAGAAGCTTGGTGTTTCTTGGAGAGGGAAGAAAAGGGAAGGTGATGAGTATTGCCGGAAACTTTAATCTTCGAGTTCAAAAGATTTGGAGAGATCAAACAACGTACATCCATGGATGATGATTCTTTAGAAAGGACTGTGAGGAAGAACCTGAGGTCTTAGAGACCATGCAAACCTTATCCGGTATACACTCCCCACAAGTCTTTTGGCGCTTCACGTGTCTTCTTCTCATACTTATATTATTAGTAAATTTACAAAAAAAGAAACAAAAGTCGTAAGTCATACTAAAAAAGTCAAACAAGTATGTAAGCTGAGATTATGACCAAAATACCCTTACCTTTATCTGGGAACCCACAAAAAGAGACCTGCGCAATTCTTAAAACCCTCGGACCCAGAAAAGCTTCTCTCC
> AT4G39370 | chr4:18305238-18306237 FORWARD
TAGGTTATTCCTTCTAGTAGATTATTATCGTCTATTTTTTGTGTTGAATTTGCAGGTAATTTCTTGGTGGTAGCTTCTTCGCTTTACTGGCTTTTGGAGAAAGAGTTCCTTACGTTTCCTGTAATTTCCTTTAATCTGTAAAAATCATTGTCAGATTTATTTACAATCTGTAAAGAGTTCTTTGTTGTAAACAATTTTGTTCATTGGTGATGAAATTTTGTTCTCATTATGAATTTTATTTGTGATGAAATACCGTGATTCCTTTATTTATCAACTTTGAAAGCTTATTACTGAAAACTTTGTTTGAGCTTCAAAGAATCAATGATCTCTGAAAGCTGTAATCCACATTCAACAAATAACACTCTTATATACAAAAAAAAAATACTCGAAATTTAGAAATTCTATGTTTACAAGTTACAATAGTTAGGAAATTGTAATTTCAAATCAAATAAGCTAAAAAGATGTTATTATTAAAATGTTCAGACGAATTAAACCGGACC
> AT5G44040 | chr5:17721581-17722580 REVERSE
AAATATAAAAAAAAAAGAAACATGAAAACAAACTATATCTATAACCATTAATGTCATTTTAGGGTGCAAGCTTTAAAGGTTTTCATTCCCAACTGAAAATCTCTAAAGGGAGAGGAGTTTGGATTACATTTAAGTTAAACCAACCAATTAACCTCAGTAAATTTACTTATTAGAAACATCACACCAAGCTTTTCATGACCAGATTTTGTTTGTTGGACTTTTTAATTTAGTTGAATGTGACCGTTCACACCAAAAGGTCCAAAACTATATCAAGCTCGTCGAAGTTAGAGGATATAAAAACTTTAGTGGACCAATAATAATTGGGTTTAAAACGGCCCATTATCTCCAATTTAAATAATATACCTTCTCTTCTTTTTTTAATAAAAGCCATGGCCCACATAACAACGGTCCAATTTCACAGTCTAATAAATCAGACTTGTAACGGTCATCTACTTTTACTCCGCCAAAATTAATAAATTATAACCTGAAATTAGAAAGAG
> AT1G45760 | chr1:17193070-17194069 FORWARD
CACTTTAAAAATGTCTTCTTAACTACACGAAGTATTGACATAAGTTATGTTGCCAATACCATAACCATCATACTTTGATGTTCCGATCACCATAATTCGGTATTGACTAGCGTTGACCGATGTTGACCGGCGTTGACCTATTTTTTTTTTTCATTTTTAAAAAATAAATAAATAAAAACAATAATTTATTACATATTTTAACAAAAAAAATAATAACAAAATATACCACAAATAATTTATAAAATAAACCACAAAATATTATATAACAAAATTTTAGTTTATACTTTTGATGATACAACAAGATATACAAAAAAACAAATATAACAAAGCATACAACAATTTTTCTTTTTTTTAACTATATTTTGTTATCAAATTTTGGTCAAAAGGAAAACGTATGCATGATTATATTACCAAAATTTGATAACAACATATAGTACAAAAAAAAGAATTTGTTGTATGCTTTGTTATATATATTTTTTTGTAATATATAACAAAAAAAG
> AT1G40080 | chr1:14917633-14918632 REVERSE
TATGTCAAACATTACTATAACCACATGGATTACAACAAATGTCTAGAAATGATTAAAATAGTAAAATGATACATTGAAAATATTTGAACTGGGAAGGTGGGGAAATCTAATTCGGATGAGAGGGAAAATTGCCACCAAAAACACAACAAATATCAACTTTTTTTTTGGGAAACAAATATCCAGGCGGATTGTAATTTTTTTTTATTACTACACTGATTAAAAAAGATTAAATATATTTTATACACAACAATCAAAACCAACGACAGAGTTGCAAAAATTAAACATAGACCAAACCGGGTCTATACCACACATCGATGTCTAAGTTATTGGTATAATAAGGTCTATAAATAGAACAAAACCTTTAAACATTCTTATAAAAAGATGAATTGTTTAATGAAGATAAGGTGGGGGATTTACGGGAAAGCAAAGTTTATAATAATGTTAATTTACATAATGATTGTGAGTAATTTTCTTCATTTAATATGTAGGAGATTCCAATG
> AT2G23530 | chr2:10022865-10023864 REVERSE
TTTTCATCTTAATACAAATCATTCCAAATGCTATATTGAATACATCCTCCTAAATGTGAAGGGATTTGGTGTTAATTTGGTTGACAAGGTGAGACTCTCAATCTTATGGACAGTCCCTAAACTTTACTCAAAAGTCAAACTTTATATTTCTATTGGAAATTTGTTTAAATGTTAATATTCGTAATCTTAATAAAGTGCACCAAGAACAATTTTTGTAGAATGGTTTATTAATTTTCTCTTAAAAGATTACAACTTTCCATATTCCCACTATCTCTACTTAGCTGTATTGCAATTAGAAGGAAACAAAAATATTTAAAAAGATTAAGTCCCATCATTAGGGATTTATGATACAGAAGCTAGTAAACATTTCCAAACACTATTCCCCATTTCCATAAGCACACTTTTCAAATAATAAATCCGACCGTTGCTGTAACATCAGGACATCAACTCAAAACAATATAAAAACCTAAACTTTTACTATCATTTCTCCAGAGAGCAGC
> AT1G27190 | chr1:9448826-9449825 REVERSE
CTGTTTTAAAAAAATAAAATATTTTTGTCTTTTTCTTTATAACAAGTTCAAAACTCTTGTGACTTATTATTATTAGTTTATTACCAGCCAACCAACCTTTCATACAAAAAGAATCCCATTTAAGTCACATTATATCAATATCAATAGAGGAAGAATTTAATTTTGATTAAATTGATACGTTAGAGTTAAAGAATCATGGTTCTAAAATTCCATGTCTGATTTTAGGCAAACCTATCAATACAAGAAATGAAAAAAAAATCTTCACCCAAAAGTGTTATCCTTTTTGAAAAATTAGCTTTCCCTTTCAATTGTAACATGTAGTAGTAGACTAGACTGACTTGTATATATCCTCTGCTTCTCTCAGACTTGCTTTTCCAACGGTGTCGTTTTGTAAGAAGATTCTTTTTCCCCAAACAAAAGATAAATACTAATTTCCACTAAGTTACTAAAAAAAAAAAAGAGTCAAAAGAGCAACAAAAAAAAAAAGTTTCTCATCTTTT
> AT3G06520 | chr3:2019284-2020283 FORWARD
GATACCTTACCCTGGTTGGAACTTGGAAACGGCAAGCATTCAGCTATTTGTATAAAAAGGAAAGGTGGAAAAACTACACGACTTCTCTGGAGCAAAATTTTAGGATGAGGTAGGCTAGGCCCATTTTAATGTCCATGAGTGATTTACTAGACTTGAGATCCACGGTAGTCCCAGATCAACGGCTCTTATTTTGACACGTGAACAAAACACAAAAAACACCTCGCGTTGTGATCTGAAGGATAAAGAAAAACAACAGGACGTTGTATTACATAAATTAGAAACGAGGTGCTGTTTTGGTGTTTTCCTTTTTTCGGCATTGACCTATCTTGACCGACTCATAATATAAGCATGCTTGTGTCGCCACTGTCTCTTTCTCTATATATAATAGCTCTCACTCTTCTCTGATTTTCTTCTGTTGAATCAAGGTCTCTGGAAATTTCATCATCTTCAGTCTTACTCCTATCCCTATTTTCTCGTTGGGTTGCACAAATTGTTTACTG
> AT5G10230 | chr5:3211424-3212423 REVERSE
TTTTCCAAAAAAAAAATTAAAACAACAATATTATGTTAATAAATATAAATCATAGATATCCACTAAACATAATTATAAAAGTAAAAAAAAAAAAAGTTGTGTATACTCTTCATATGTCAAGGCCAAACTCAAACGTGTCATTCACAATCAAAATCATAAGTTTCTGTCCCACTCTATATATATAAATACTTCCCTTGAAATTTATTCAACTTAATTAAATTCATTTTCTGCCAGCTATCTTGATTTCTTTCCTTTTAACTAAAATAGATAGGCTTTTAATACTTCACTTATATAGTCAACAAATTTACTATTCAATAATATTTTCAGTTGATTTACTACCTTTTCCATTCATTTAATTCATTAAAAATTACTAAGTCTCTTTATCAAAATACATCTTTATACAAAAACTTTTTTATTGAAACTTTAATTGCCATCTCATTATTTAAGTAAGACAACACGAGCTCTATCTACCTCATCATCTAGACAACAAAAAACAAGAA
> AT1G71430 | chr1:26919440-26920439 FORWARD
ACCAGACCTTACTAACGTACGCAATCCTTCAACAAATTCGCGTTTCAGTGCAGAAGGTAAAACAGAAGAGCCAAAGCGCCTCAATGTCCCAAAAGAGATTTGAGATAAGCTTGTAATCATCGACGCTCGAAATTCATTACCTTGTTTATGAAGACAAATTAAGTAACCAACTGTTTCGTCTGACAGAAACGCCTTTTGTAACTAAACTAATCGGAATTGTGTCTACTTTATTGTCCCTAAATCCTCTGTTTTTCCTTAAGAGATGGTAAGATAAAAAAGTTAAGAGGTAAAGTAAACCGGGTATTGCTGCTTGATCAAGATAGATCTTCTGCGATTCGGTTGAGGAACCAACCGGGTAGGGTAAATCAAAGCTGTCGGTTTAACAAGCGGTTAAAGAGCGGAAGTTACTATTTTGTAGTTAGTACAATTTCCATATACGTTATGTAAAATATTTTCGATACTTAATAAATTCATAATTTGGGAATTATAAATTGAATGTC
> AT1G15175 | chr1:5224122-5225121 REVERSE
TGCAACATGAACTGAGCGATAACAACAGCCGCCATAGGAGCGGCAAAGCAGATAAGCCTCTTGAGTTCTGCGGTGAATAATCCATCTCGCAGATCTCTCCATGTCACGTTTTCAACTCTTTCCACCGGGAGCAGCAAGCTAGTTTTGGAGGTGCTCTCTGCGTCTCCCATGGCGAACAGCTACAGCCTAGCCGGAGGGAGATAGAGAGAATGTTTTAAAACTGTATAAACTTGGGTTACTTATTAACTTTGTGTGGTTAACAAGAAATGTTAATAAGGGAAATGTGTTTATGTTTGTCAAACTAGTAGTAGTAAATGTGGTGGGGACTTGTTTTTGTAACAACATTTGTTTTTGCTTATATGTTCATTACTTCTCTCCTACACAGCTCACAAGTGGTTGGGAAAAAGATAAAAATGATATCTTGAGTGTCCACGTGTCACCATTTTCTATCCAAATCACTCCAAGTAAGTCATACTTTGGCGCCCTCTGTCACCCATGTG
> AT3G54620 | chr3:20220411-20221410 REVERSE
ACCATAAGCTGACTTAGGTGACTTTGATTCTTATTCGGTTTATCCCCTCGGGTCTCTTGAAGTCAGGCTATGTTTGCAGCTCCTCGGTTGTAACCTCTTTGGGTTACCACTTTCTTCAGTCTCACTGAGTTCCTCCTTTACTTGTTTAAAGCTTGCTTACTCATGCATCATATGTGGTGAGAATATCTTACTGATGATATGAATAAGAGAGAGTAGCTATCAAATCAAGAAAATGAGAGGAAGGAGTTAAAAAAGACAAAGGAAACCTAAGCTGCTTATCTATAAAGCCAACACATTATTCTTACCCTTTTGCCCACAAAGTAAATGACACACATCAACTAAAGTAGAAATTTAAAATGCCTTTGAATGCCTTAATTTGCATTTTTATTAAATTATTAACAGAAAAAAGATATGTTGGTTAGTACTAATCCAATACAATACAGAAACGTGTCAAGTATCCTAATCAATAATGGCGGCTCCACGTAAGACAAAAACAAATT
> AT1G36540 | chr1:13787723-13788722 FORWARD
ACCAGTATACTCGACCACACCCAGTGTCTGGCAACAGACTGTGCAGTCGAGTATATCTGTTTCACATCCTGCCTGTTACTCGACCACATCCTACTTCTGGCATCAGCCTGTTGTGGTCGAGTGATTTTAGTGATTCTGTTATTGTTTCTGTTTTCTGCATGTTCGCTTAGGACTGTTAGAAACCCCAAAACTGTTATTGCTTGGCTTGACTTAGTGACTTCTGATCACATCTCATCTGTTTGCATCACACTCATTTGGATTGACAACCTTCAGTACTACAACGACATGATAGTGCTTTAGGTTCAATTGACTTAAAAACATATTATCAATTTGGCGCCGTTGCCAATTGGGTGTTTGTTTGCTATATTTGAGATTTCAAAATACTTAAGATCAAGTTCTTTTTCAATTTTTCTTAAAGTTACTAACTTTGTGTTTTTTCTGTTTGTCTGTTTTGATTCAGGTACTACGAATCACCAGCTTCACCAGTTGGTACTCGTTGT
> AT2G40520 | chr2:16921587-16922586 FORWARD
TTTTTGAAAAGAAAATCACTTTTAAACACAAATTTGGACCTCATAACATTTTCTAAAATACATTTGACTTGGAAGAAAAAAAAAGAAAAGTAATATAAACGTATCCAAACACTAAATCTCATTAGCCAATGTTTGTAAGAGTATCTGTACATCGTAGATATCTATTTTGTCATTTCCTCTCTTTTAGTCTTTTATTTCATTTTACTTTTTTAACTTTTTTTTCTTTTTCCTTTGATTTTCTTGTCTTCTCTCTTTGAACTCATGAGGAAGACGACGACGTTGTTAGGAAAAATGAACAATTTTATTGGGGTTATGTGAAACGATTTTTAATACAAAAGAAAGAAAGATGCTGATTTATTAAATTTTGGGGTCATTATTATTTAATTTCTATGACTTATGAAACTTCCATAAAAATTTCATTGACTTTTTTTTTTCACATTTTTTTACCGGTAGTCGTTTCATTATCATTTACATTATCTTGTTTATTTATTCTCCTTCTC
> AT1G22540 | chr1:7963042-7964041 FORWARD
CTTTATTGATACAGTATTATGAAGTGGCCATCGCATCGCAAAACTTCATAGCCAAGTGTTAGATAATTCCACTTGTTACAATTTTTTTGTCTATCTCTCTCTTACTTAAGCATGATGATTTTGGTGATAAAAATTTCTAGAATTATTCTCCGGCGGAATTGTGAGAATGCAATAAATATTTCACGAACGTCGCTGATTTTAAAGTGATGATCTTCTTCACCCTATAAATATTACCGAGGTTAACGTTGATGATATCGTTGAAACTTGAACATGTCATTGTAGTATTATCTATGTTACTAGTGGAGAAAACTTCCACTAATTTCGTGTTACAAAGGGCTATTTATTACAAAAGATTATGTTCAAAAAGAGCAAAAAAAAACTAAGTACCACGAACTAAAAGAGGAAAGGATTCTCTCGTCCCCAAAATGTTATCTCTATATTCAATGCAATTGCCAATGACTTTTGTTTATAAGGAAACAAATACGACCATAAATAAAAAT
> AT3G26445 | chr3:9680747-9681746 REVERSE
AAGATAATTGGATCAAAGATTAAAATCGAAAGAGAATCCAAACTGTTTAATTTTATATAATTTTTTCTTGTATATATAATAAATTTTAACTTTTAGGATTTTGTTAGATATGTTGTTTCACTATTACTTCATAAAATTATTATATGTTTGAAATGATGCAATAAAATATTTATTAACAAAAAAAATAAATATATATTCAGATATACATGTCAATAATATTGTATATTACGGAGGTCCTAGACATAACAGAAAAGACAAAGTATTATTTTTGAAAAAGTAATAAATAAGTTCCATTGAAATAAACTTGTAATCGAACATCTACATCAAATTTTCATTTTCCTGATTTTTTATTTGTTAAGCATATATATATATTAAAACTCAACCAGCGATTCATGAGTTTGTTCATGTTTGAATCGTAGTTTTTTTTTTGTAACGGTTGTCTTGCCCTGTGCTATCTGATTGATGTCAATCTTTCATTGCATAAACAAGCCCATGAAGCC
> AT1G76135 | chr1:28567808-28568807 FORWARD
TCTTCACTGTTTTGCTGTTCATAGTTGTTAGATCTTATGTCTTTTCAAATCCGAATCTTAAACTTTGATCTCTCCTCTCATCTGATTAAACCCATCCAGCAAAATCCCACCTCTCGAGAGACGATTGTTGTTCGATCTTCTCGGTAGCTTTGTGACAACAGAATCTAGGGTTTCGTTTTTTGTTTTGTTTTTGTTTAATTCTTTTATTAAAGTCTTGGTTCATAAATATTCCTGCTAGAAACAACAACTGTACATCACCATCATTAAGAGAAACCCATCTGCCTCTTTCTCAATCTCATAAATATTCTCACCGTTCGCTTCTCTCATCTAAATGTTCTCTCTGTAGCTTCTCTCTCTCTCTCTATCTTTTTCCATCTTAAAGAAAACCCTTTTTGCTCCTTAAGGTGTACCTCTCGATGTTACATTCGACAGAAAGGAAATGAGTGATTTGTTTTTGGATCTTTAACCTTTTTGATCATGCGGGTTTGACAAAAGAGTCT
> AT5G05590 | chr5:1668353-1669352 REVERSE
TATTATTTATTTTTTGTTGAATTATGAGACTGGAATTTAATAAGATCAAACACCAAAATACAGGCTCTTTCTAAACAAGTCAATTAATATTTACGTAGAAGACTATTGATTTCGGATATGAATAAACCAAACATCATTTTTTTCTTTCTTTTCTAACCAACATGTCAATTAATGTTTCGAAGATGATAAGAACATATATAGTATACATCATGAATTTTCAACGTTTACATTACTTTTATTTTATGATTGAAAAAAAAACTTTGAAAATGAAAATTATTGGAACAAACTTAAATATTTATTTTGAATATTTGATCAATTATCTATCTTTATGAATTATTGATCAAGAAACAAAATTTAAAGAACATCGGGGACTTGAAAAAGTAATGGAAATTTCACAAAACCGAAAAGCAAACGGTTAATTCGGTTTTACAAAGACCAAACAGAAAATTCAATAATTCGGTTTGGTTCGGTTTAATTACACCTAACAAAAAAGTTGGTAC
> AT5G62880 | chr5:25236134-25237133 FORWARD
TGTATACAAATATGGTATATCCATCTTCACTTGTCACTGTGTGGCTCAACGTGACACTATTATTAACTTGACGAATATCTACCTTCTCTTATAATTCGATTCGTAACGCCATACTTGTATGTAATACACATTATTTCATTTTCTTACAATCCAATACAAGTGTAATAAACACTTAAAAAAAAAAAAACAAGATTGAACCACCAAGATTTGGTTAACAAATTCCAATGCAAATTTGCTCGTTGGAGTAATAAATGAACTACAAGAATTTGGAAAAGGAAAGCTTGGACGATGGATCATGTGAGTCATCACCGCTCTTTCTCTATCTTCAAGTTCAAACCAAAAACAAGCCACCAAATACCAATAAACAATTTCGTTTATCTAATTGGAAATATTGAAAAAACAAACAGAAAAAAGTAAAAAAGGAACAGAAAAAAAAGCCATAAATTTATGCAACAAACCCTACCTTCTTCTATGCTCTAAAGAGGGTTTATTTATCTTTT
> AT1G64850 | chr1:24097651-24098650 REVERSE
AGCCAATAACGCACCTGAGAGTATTGTCGAGACAAGAATGTGCAAGAGAGTGTGTGTGGCACAGACAAATCGAGAATGTGTGTTTTGTTTTTTCTTTTTTCTGTTTCTCAGTTTTTTTTTTATCCAAGAGTTTTTTGGTGGCCTAATTCAAACCACCATGCAGAAAATAAGAAGAGATAAATATAAAATGGTTTCAACAATTGGAGAAGTTTAGATTATAGTGAAAAAAACGAATATGATAATTAGGAGATATAAAAAAAAATGGAGATATGGAAAGAAGAGATGGGATTGGTGGAAGCAGATACTGGCTCCATGTTTCTGTGGTATTCAGCTACGTCTCTTGTTTCGCTTTCGCTGCCTTCTCTCTCCCATTTACATTTCTTCACCATTAACGATTAAGGCCCATTTGAGCCCATGATTCATTAGCTTGCGCAAATAAATGGGCCGTTGACCAACATATAAATTGGCCCAAATTCGTCACGCTCACGCCTCCACCCCCA
> AT4G02314 | chr4:1017434-1018433 FORWARD
CTGTTATACTCATCGCCGCCTCTCTTCTTCTCCGATCTAATTACGGCGCAGAGTCTCTTCGCCGCCTCTCTTCTTCTTCGATCTGTGCTCCAGAACCGCCGCGTCTCCTCTTCTCCGACTCGATCGGTTTTGCCTCAAAGGTAATTTCTGTTTCTCCAATCTAAGTTCTTCTCTCAAATCCGACTTATTCTTCTTCTCCGATCTTACTCTTTTTCCCAGATCTAACTCTTCTTCTTCTTCTTCTCTAATCTGTTACACTCATCGCCGCCTCTCTTCTTCTCCGATCTAATTACGGCGCAAACTCTCTTCGCCGCCTCTCTTCTTCTTCGATCTGTGCTCCAGAACCGCCGCGGCTCTTCTTCTCTGACTCGATCTATTTTGCCTCAAAGGTAACCTCTGTTTCTCCGATCTAAGTTCTTCTCTCAAATCTGACCTATTCTTCTTCTCCGATCTTACTTCTTTTTTCCCAGATCTAACACTTGATTTGTTTTTTGTGCAAG
> AT4G32340 | chr4:15614306-15615305 REVERSE
AAATGTCTTGGTTTGGTCATGACTCATGACCGTGGAAATAAGTTCAAGAATGCAAAAAGTAACTTATTTGTGGGACAGAATCAAATTCTTTGATCCAGTTACTTACGTCTTTCCGTAGCCAATCAAATTGAAATATTTTCTTTAGGGGTATTCGATTATGGTGGTCCTGAAGCCTATAACAATTGTTTTCCGATAAGATTTGATATATATAAATAAGGGAACAATCCCCAAAAATGATATCTAGTTAAGATAGTCGTAGAATTTACAGAAAAGGCTACTTATGTTTTTGGCCTGATAATGCAAATACTTTCAAAATGTTTTATTTGCTAACTAGCTTTTAGTTTCGTTCTCGTATCTAAAGTTAGAGATTAACTTACTATTCTTGTATTACGATAACGTTTTGAATGAACATGTAATGATGCAAGGGTGTAACCAAAAATGATAAAACTTTGGGGTCAATTTGATAATATTGACTAATAGTGTGGGGCTTGACAAGAACC
> AT3G62180 | chr3:23020480-23021479 REVERSE
TTTAAAAATAAAATTTTGTAGAAATTGTTGGAAAATGATTAAAAAAATGTTCAATTATCACAAGAAAATTAAAATTTAGTAAACAGAGAGTTTCAAAATATATATCTACAAAAATTCTTATCAAAATGTTCGAATTTCAAATATACCACAAAATCTTATTTTAGAAATAAAAAGTTCATAAAATGTCGTAAATGATTTGAGAACTTTCTTCTAAACTCTAAATATCATTTTCTTTTTAATCTAAAAAATGTAATATCATTTTGTCATCATCAACTAAAATATTACACAACCGTTTAACCCGAAAATTAACGCGCAATTCACTCCCTACCATATGTAATTATTAACAAAAAAAAAAACTAAAAGCTAGCTGCCAAATATAGACGAACTATAAATATATACAAAACATGCATTATCTTTCTAGCTATATCAAAAAACCTCTCTTCTTCCTCCGAGATCCGTTCCTTTCCGATCCCTTTCTCCGTTCATACGAAAACACAATC
> AT2G18915 | chr2:8197484-8198483 REVERSE
GTTATTAACGCTCTTAGACGTCTTGATGTCCCGAAGCGTACACCATTCTGGCGGGCTGCAGTACGATGTCTTGCTCAAGCCAACTATGCATCGGCTTTTGTTGCTCTAGAAGAAGAGGAAAATATTGATTGGCTTGAAGCTATTACTGGATTCAGCAAAGACGGAGAACGTTTCGATGAGCAAGAATTGGGTTTTGGATGCAATGGTTTCATGATAAATTCAAGTTTCTAATGTTTTTAAATCAATAAAACTGATTCTAATACACTCATTTGGTAAAACCAAAAAAATCTCATAAGAAACTTACAGGATATTTTGTGTAAACCGGATAGATAAACTAAACCGGTAAGGTAAAATTAAGAAACCGGTCTGGTTAAAGATGGAAAAGGAGAGGCACTGAGAAGAGCCGAGTCATCGACCGACCGAATCATCTCTCTTCTTCTTCTTCTCCTCCTCTTAGAAGTGGGCGGTGGAGACTTCCATTACCTACAAATATCAGATTC
> AT5G43740 | chr5:17563738-17564737 FORWARD
TTTGGTTTCTCTGATATCAGTAATCTTAGTGATGAAAGCCATATAGAATGTGATAAACAAGTAGAGCATCAATGGTTATGAACAGTTTTTTTTTGTCTTTCCTTGTTAGATTAATACCGAGATATTCTGTGCTGAAGTTGTAGTAGTACATAAAGAAATTGTGTTATTGATTTACTACTGAACTAAGTTTCTCCACCTGACTTAATAAGCTTGATTTGTTATGATATAACATATAACTAGCTGTGGTTTTGTATATATGAATTGGTTATTGTCGTATCTATAATAATGATGATCCTGGTTGCTCTGCTTTTACACCAAACAATCAGTTTCAATTAAAATAAAACACTTTTACAAGATATTTAAAACCAAAATTTACAGCCCGAAAAATAAAACCAAAAAAAAACAAAAAGAGAAGATTTTAGTTTGTGGATATCAGAGTTCTGACTTTTCTTGAAGCTACCACTACTTTAAATAAAATCGTAAATCTCATATAAACAATT
> AT3G07280 | chr3:2321216-2322215 REVERSE
GTAGCTTTTTTGTTTGTTTGTAGTAGCAAGAAGAGAATCCTTTTGAAGTACAGCGTGTGGAGATCATACCTTGAGTAATACCAAGGATCCTAGTTGGGCTGGGCCTGGAAGATATTAAAATAAATCTACGAATGGGCTTTTAGCCCAAATGTTAAATTGTGGCATTAAAAGCCCTTTCTCTTTCGTCTCTCAAATATAAATTCCACTTTTGCGAAATTGAGACCAAAGTTTCAGTTTCATTGGCTGGGGTTTTGAGAGAGAGAGAGAGAGAGATTCTTCTTCGTCTCGTAAAAGAGTAATAGTTGTAATAAAAAAAAGAAAAGAAAAAGACACAGAAGAAACATTACAGTTATATACAGAAAGAGAAGGTATATATATATATATAAACACGCACCCATATGCCAACACATGGAGATTGATAGAGAGAGAGAGAAGAGAAGATATTTCTCAGTTTCTTCGTTTGTATATCTTCTTCTTCTCTCTCTCTTTTGAGATCTTCC
> AT1G27860 | chr1:9706239-9707238 REVERSE
CCAATCTTTATTCCTGAATCATTTCTGGGTTCCTAATGTAATAACCTATGCTCTACATTGTGACTACACTGCTGATTTATAAATCAATAAGATGATATGACAAAAAAAATAAAAAATAAAATAGTACAATATAAATTTACTTACAAACATTATTTACTATTTTATAAATACAAATCCGATTTTAAAAATTCAAACTATGTTGTATGTAGAAGAAAAAAAAAAATTTATCTCATAAATTTTAGAATTAGAATCTATTTTTTGGAAAAGATATATAACAAAAACATAAAAATGGGTGAAAACTAAATAAAGTGTTACTAAATCATCTCTCACCAACTATTCCACACCAAAACTGTCTTTTTACAACCCTTATATGCTACTTTCTTAATTTATATGTATATGATACTATATTCTTAATTAAGTTATCAAATATGCCTAGTTTTGCAAATTACCCAAAAAAAAAAGCGCCCAGGTCACACACACACAAGGAGGCGGAGGAGAAT
> AT5G43270 | chr5:17363774-17364773 REVERSE
GAAGATCATATGACCAATTTAAAACATATGACCACACCCTTAATTTAAAATATTTGCCATTGGATCTAATTTTTCAATAATATAATTGAGCCATACCTGCTGAACGGTTGTCCTCCAGCACAATGATAACTCCAACCAACTTTTCATTTTTGTGATAAATACTATAAAATTAACTTATCTAAATCAGTTTAAGAACTTGCTCTTAAGCTACGAGCTTGTATTAAATTAAACTAAAACATATACTAAAGCATGGGTTGTCTTGATTTTGACGCTATTTGATCTTACGAAAATCCACTTTTTTCATATTTTAACTCTTCATATTCAATTTTTTTTTTTTTCTTTTTGTTTTAATTTATAATATTTTCTTATAAATAATAAATATTTGCTTTTTCCTCGGTAATGAAATGAATCGTCCAAAAAAGTGGAAGCTGATGAAAGTAGTTTGACCCCTCCACATCTCCCAACTTGGTACTTAGCGTCGCACACACCACATGCTCTCT
> AT5G57815 | chr5:23425668-23426667 FORWARD
ATCAAACAAATTAAAACAAAATATAAATAATTTCTAAATTCTAATCAAAAATATTAGAGAATAAATGATGTTTCTACTTTCGGACAATCGATCCAGTCGTTCTTAGACCATCCACATCGGTCATTTTTTTAAAATGTCTTTAAGTATAATTTATTAATAATTTAAGCTGATGCTGCCACGTTGCCTCTCGAATAGGTAAAATGTGTCTTTCCAAGGACACAATAGACACGGGTCTTACTTCTTTATTCTGTTTTTTATTAACTTTTGTTATATTTAATACTAAAGATCTATCAATTTTTTGTGCGATGTGGATGCTCGTAGGTCAATTTTATATTTAATACTAAAGACATATTGACATTGATTTTAAAAAATAAAATGGTGAATCAGATTTCAATCTAAAATCACATAAACAAATTAAAAGACTTAATTTTGGGCCCATTAAAGCCCAATAAAATGGGCTACTTCGGTTCTGTTGTAGTAAACGGTCGAACCGGAGAGAT
> AT2G07667 | chr2:3363539-3364538 FORWARD
ATTAGGAATCCTCAATCAGTAAGAAAGAAAAGTTGTTAAGCAAAGACTGGAGAGGCCCCCGGTCGAGATGTAGTAAGTAGGTCTCCAATACTGGGAGACTGAGGAGAATGGGAGTTTGTGGGTTGAGGGTGGCATGCTCCCCAGGGCCCTCTTTTTTTTAGATAGGTAGGGTAATGCATTTCAGTATGAATTTGATCTAGCAGTGTAAACCTGAGATTTTCAAGAGTTGGCCTTATAATTACATGTGTACAGGTCTAGGAACCATACACCCTAGAAAGAAAGGGATATCGGTGTGTTGCAAAGCCCTACCCAAGCAAAGTAAGAGTTGACTATTTTTCGCCCAAGGAATACTTCACTTTCTCATTCCAGCACACTCCTGGGTAATCTGAGGAATGTAGAAGTAAGTTATGCAGCACAAGCACAACCCTGCTTTTCCATTCCTTCATAGCCCACCTCTTCATTGGCCATAAAGCCTTGATTTCCTTGGACCACGTACACTG
> AT5G40000 | chr5:16012485-16013484 REVERSE
TCTTTTATTTATCTTTTTAAAATAAAACGACATAAATAATAACAAAATCAGATAATGTGTTGTTTGTATATATGTGTGTACCCGAGTTAACATTTGATCAAATATGTTAAATTATAATTTGAGTCAATTTTGGTCTAGTGTTGTGTTCGCTACACGAAAGGTTTTAAGACTGGTCTTTTAGTTTATCATTTTCTCCATTATCTACTTCCGTAGACTTTGATCCTAAAATAATCCTATTCGTGGAAAGTTAAAACGCGTTGGGTCTTTACACTGTTTAATATTGGCACCAACGTCGAAAGAGGCAAAAAGTTTAACTACGCAAGACTTTTATCATATATTTTACAAGACTTTGTAAGGGTTAGTCGCTTCTCACCGACTTGATCACTTGTTTATAAATAAGCTCAGTGCTAAACCCAAAACAGAAAAAAAGAAAAAGCATACTACACCAAACAGAGAAAGAAGAAAAAGAAAGTAAGAAAATTTGTGTTTTGTATGTAAAA
> AT4G22970 | chr4:12043573-12044572 REVERSE
GATGTTTTTAAGGTTTGGGAGTTTGTGTCGAGGTTTTTGGATGCTGATTTTGTTGAGAAAGAGAAGTGGAGAATGAAAGCTCTTGACAAAAACAAATGATTGGTGTTAATTTGTGAACCATATAATCTCAATCCGCATTGGTTCAGTTTTTTTTACCATTTTCGGATTTTGATTCGGTTTAGTTCGGTTAGTTTTACATTGTGGTTCGATTTTAGGCAGTAGCTAAATTATTCTTTGCTGTAAACCTGCTTAAACAAAAACGGGCCTTTTTCAAAAACATAATGGGCTTTTAAAATCATACACGAGCCCAGTGGATACCGCGAAAGAACATCTCTAGAGGGTTTAGGATTCTTCACTACGATTCTGCAAATGGTAACTACAGTCTACAAGTAAAGTGTGAATCAACGAATGAGATTTTGAAATTAGAAGTGACTGAAACTGTGTAAGACCTAGAAAATGTGCATCTTCAATTAGCGGGAACTCTCAAAATTTCGAAATCA
> AT1G73090 | chr1:27487217-27488216 FORWARD
TTACGAGGAAGAGAGCGGTGGACAAATCTTTCCCGGAAAGTACAGATATAGTAAGCTGGGTGAGATCTGCCTTGAGCAGCAGCAACAACAATGTGGAGGATATGGTAACAACAATCGTCGATCCGATTCTCGTGGACGAGCTTCTGGATTCGAGTCTTAGGGAGCAGGTGATGCAAGTGACGGAACTGGCACTGAGTTGTACACAGCAAGATCCGGCAATGAGACCAACGATGAGAGATGCGGTGAAACTGTTGGAAGATGTGAAACATCTGGCAAGAAGCTGCTCCTCTGATTCAGTTCGGTAATCTCGTTACTTTGTGCAGAGCAGAAGGAGGAAACTAAAGGACTGTTATCAGTGGTAACGTAACTGGGCTTACCGGTAATGTAACTGGGCCAATAATGTAAAATATGGCTTATTGAAGGCCCAAATATGACGGCCCTTTAATTGTAACCGTGTTTGTTTGTGAAATAAAATCTCGTTTATCAAATTTCTGTTTCCT
> AT5G15900 | chr5:5192071-5193070 REVERSE
AAATCATAAGTACTAGTTAAGCAAATTATGACCAAGACATAGCCTAGTGAATTGTAATATTTCCGGCATTGTGTTATCATTTAGATTTATACAACACAATGCATGTTTTAAAAAAAAAAATTATATTGTGACAATTGCATAGTTAACAACCTAGCTAAACACTAATTACATGTGTTACAGAATTAAATATCACTTAAACGTCCAAATTGCCGACAAAAAACGTCCAAATTAGCGGAATAGTCATCACATTGTGAATTTATTGTTTGATTGATCACTTTAAAATTTTCAGTTAGCTATTTTGCAATAATAATAACTCATAATTTAGATGTGACACCTACTCTTTTTGTTCTAACATAGAAGAAAAATTCACAAAATTTCATGATTTGAAATAATTCACAACTTATAAACAAATCGAGTCCCAATTACTCTGGTATAATCTTTGTATGCTTTCTCTCTCAAAATCTCTCCTTCTTTCTCTGTCTCTCTCTATCTTTCCTTCA
> AT1G36030 | chr1:13435586-13436585 FORWARD
GAGAATGAAACAATCAAAGGTTACTAGGAAATCGATTCTCATAAATGGATTGAAATTAATGATCTATACTGAAAACCATTAAGATTGTAAAGAGAAAAAAAAACATAAAAGAAAATTAAAACCGGATTAACCAAATTTTGATCTAATATTAATCGGAAAACAAAAGATGAAATAGAAAAAAAGAAAACTTCCACTCTCCCTCTAATAGATTTTTGAAAGAGAGCTGCATAATGCATTTATGGGCCGGTATCGAATACCTTTGCCAACTAGAAGGTGAAACATCAACCATTACTCACAAATAAGGTACTTAAATTCATGTATTAATTTGACAAAATTCCACTACTTCCCACTTAATTCATACTTTTAAGCAGCAATAAAAAAAAAAATAATAATAATTTGTACGTTGAGAAGACGAAATATCCAAACTAATCTATTTAAACAAATACATATAAACAAAGTTATCATCCAATTGCAACCACCAAATATTTCCAACAAAATCA
> AT1G15730 | chr1:5409988-5410987 REVERSE
ATATTCAAATTAGCCACATTTTTTAGTTTATAACCGAAAAAAAATTGTGAGATGATGAAGAGTAACCTTGGATATGCATAAACAAGAAAATCAATAAATATAATTACTCGAAATTTGACAGTTCTTGTTTTAGAAACAATTTTAATCACATTATCTTCTGTTGACATCAATACAGTTGCAAAACAAACTAATTCTCGAAACTGATATCAGAAATTGTCGCCATATATTTGTTATAACTAGATTTAGGATTATGCTCTTCTTCAAGTTTTGCATCTAATTTTGATGCACGCATTCTGAATTTCTGATTAATATATTTTGTAACAAAAATGACTACAATATCTCATGTGCTATAATTTTAATCCTTTTTCATACATTTATGTTTTACCATTTTGTTTTTCTTTCGAAATAATACAAGTCAAATCTCGACCGTTGGATGGAACCGGAAAAAAAAAACAATGTAAAAAAACCGCGTAAATTCTGAAGCTAGCAAGTGTCTAACT
> AT3G16940 | chr3:5780775-5781774 FORWARD
AACCACTTTTCTGGTAACATGTTTACATTTTGGAGTTGCTTACTTTGCCACTCGTTTTTCTTTTTTTTTGGTCACAACTTTGCCACTCGCTTCTTTATGTTTCTTAAAATGTTTTTTTCTTAAGTACCAATTGTTATTATACCTATATTTAGGCATGCCATAGTCAAAGATATAGTTAATTCATGATATTAAATAAGGTTTATTAGTGGTTTAGGTTTAACGCTTAGTTCGATTATTGATTTAGATCTTTTGTTACTAGAACACTAATCTTAAACAATCAATTAAAACACACAAACCAGAAAGCCTTATGAATGAAGATTCATGAATGGTACATGTTATTCATAGGTCCAATTTGATAAATTAGAAAGATTAAGGTAGTTTTGGAGAATAAAAGTAGGTAGGGGAGCAAAACTGCAAATTCATAAAAGTATATCATCGTTGAAAATTCAACTTTTCCAAAAGAAACTCTCAATAAATCCTCTAAAAAAAATTAACGGAAC
> AT2G32220 | chr2:13677919-13678918 FORWARD
CCAGGCATGCACGTTTGGTTAACTATCAAACCGGTTCGGTTATCGTGTGTTGCATTGATTAATTTGTTTTCTTTCATTTTTTGAATGCAGTCTTGCGGCCATGTGTTGTTGTTGTGTCCTCGACGCATGCTTCTGAAGACTTAGATGGTTTATTTTGATTATCTTTGTATTTTGCTTTACCAAAATGATTCGACTAGGTTTATGACATTTGGTACTTCTATTTGTTAATTCATTTCTATATCACTCTTTCTTTTGCATTGTGTAATTTTATAAATTCTTAATATATCGTTTGTTTTCTCTTAGACATCTTCTAAACCACGCTAGATTCACATTTTTGACTTTATTACCGGTTAGTCAACGTGGACTTAAAATCAATTTAATAACACTATATAAGCCAAAGTTATAAACAATTAAAACTCTTGGGGTTAGAATGCAAATAATGAACAAATCGATGCGTATAAATATCTCCCGATAAAGCCCTAGAATCCAAGGAAGCGCCG
> AT4G31140 | chr4:15140200-15141199 FORWARD
TCTTTTTATTTGGCTTACACGTCCGCTTGACCTCACCCACATGCCCCTGCCTCACATCAAACCATCTTTATTTCGTAATAGCTAAATCTTAGACAGGCAAAATCTATCAAATTTTAGAAAGTACTATTCAAAATTAATACTCTCTCATGTTACTACCATACTTGCTGATTATAATAACTGTAAACTATAACAAAGATGGTAAACCCAAATCTATATTTATGATTGATTAATTATTTTAAAGTATATATTGATGATTTTTTCTTTATAAATTATCATGATTGCCGTATCGTATAATTAATAGATTTGAGTGGTATTGTGAAGAGCTACTACAGCTAAGGAAGTAGACAACACCTAACGTAGTAAATTAAAACATTAACGTTTCTCTTTTAGTCCCTTTTTTTTTGTTAATCGTTTTCATAATATTCTGCTAATTAAATTTCGATTGGGGGTACCAATCAAAAAGCAAACACCGCCTTTCAGGTCACTGGGACAGACAATAA
> AT5G17450 | chr5:5754322-5755321 FORWARD
AAATTCTCATTACACTATAGTATGATTAAAGAAACTGAAATCAAACATATCTATAATAGAGGTCTCTTGTTTCAGTTTTAACTCGAATTGATGACTAGGACAAGATTCAGCTCTCATCAAATGTTTTTATGTTTTTTGTTGATCTCATCAAATTTGTTTTGATATATCCTTAATTATAAGGACAAAAAAACCGGAATTAAAAATAATTGATTTTATTTCATCATTGGTTTACCATAGTTTTTTTTTTCCTTCTCACTTTTGTTCCTAATCAACCTTTTGCTTCTACAACATTTTTATCGTGAAAAAATATTGAATTTATTCTGAAAAATAGACTACTCAAAAAAAATCCAAGAAAGCCTACATATGTACATGGAATCTTGAATGCATGTCACGTAACTCTCTTCTCCTTCTCTATTAAGAAAGCCTCTTTCTTCTTCTCTCTCCCTATATATACACTACTCACAAACACTCACATACATATATATACACAAACATACAAT
> AT2G27280 | chr2:11675614-11676613 REVERSE
AGGCAAAAATTGAAGAGTATGTGCAACTTGGCTGATTTCAGTCCAATAGTTAAATCTTGGTGAACTTGTCTTCTTCTGATTATCGACCACCCTCTTTTTTATAAGTAACTTTTCAAGATAACGCTTCTTATATTACAGGGTCTACTTCCATTACAAATGCAATAGGTTTGATGGTTAATAAAGAAGAGAACGAACAAAGAAAAATCCCCTACGTTGAGATGCACATTGTCAGGGTCAGTTTAAATGTCCTAGTGGATCAAATTGAATGGTATATAGGAAAAAGTAAAAGTTAGAAAATTGAGGAAAAAGGAAACTTTGAAAGCTAGAATTTGAGGAAAATGGAAACCTTAGAAATTGGGATTTGACAGAGAATTAAATGGAAAGACCCAAGCATTGTTTTTTAGCCACTGACGACCAAAGAAATTCATTCTGATTTTTTATTCCTGACTAGTGCAAAAAATCTATAGCTATAAACGAACCTATTGGCGATTGATTCTGAG
> AT2G11462 | chr2:4590379-4591378 REVERSE
CGCAAAATCTACCACATTCTAACAACTAGCATTCAAAATCTACCACAACCAGCAAAGGTTTTCGGAATCTACCACTTTTCAATAACACATGCGGAATTGTGGACCAAAATACCCCTGATTGGGACCTAGTATGTGTTAGAGAAAGAGACAGTTTCATCTGGCGCTTCCGAAGAAGGAGCAGGTCGGCAATAAATGTTGCACGTTTACATTTGCTATCTAATTGAATTTAAATAAAAAATGTTAATAAAGTAAGGTAGGGCCATTAACTGCTCTCTTAATATATAAGATAAAAGAGGTTTGTAGATTTGCAAAAAACTAGAAATGTAGGGAGAAAACACTGATATTGGACGAAATTGAAGTTGTGGTTGAAGAAGGGGACATTAAAAGCTGAAGAAGGTAAATTTTATTGTAACATTTTTGTCCTTTGAAAAACGGTTAAATTTGTTTGTTTGTGATAAATGCAATCAACCCACATTCTAAAATGGTGTATTTAATAGAGG
> AT4G01915 | chr4:826237-827236 FORWARD
AAGCTATGCTCCTTTCACGTTTCTTTCTCTCTCAAAACTCAAAAGTCTTCTCTCGATAATCTCAACGATGCTCTTGTAATATTAATCATTATATTAAACTTTTGAATTGTTTGGTCTTTCATTAACAATGAATATAGTTTTATGATAGTGACAATATAACTAATCATCATTAACCACTTGTAATAAATAGTCAATTTTTAATTCTTTAGATGTATACCAATCGGCATGATCCATTTATGAGCTTCATCTCCCCCATTATTTTTTCAACTTCACTTTTGATGTACGTTAAATTTTGGAATTAATATTGATAGAAAATCTCAATAAGAAAACTCCCACTCGTTTTCTTATACCAAGGCATTCATGTACCTTCTGAGATATCGGTTTAGTTTTGGTTATGTTTCGGTTTGAGAAATTTCATTTCGGTTAGAGTCAGTTCAATTCGGTTTGTTTATTTAAACAGGTCCTTCATTTTTTTTTGTATGGATGATATTGGTTGGAAG
> AT5G23810 | chr5:8027378-8028377 FORWARD
TAAGCGTACATAGACGAGCACATATAAAATCATACAATTTCATATTTCGTGGGATGAAATTGAATTGAGTAGTACTTATTTTCCTTAATTTTTTTTTCTTCTTAATTTTCTTTGTTGCCAGAAAAATGCTTAATGTATACATTATGCTGAGATGGGATTTCCAATTACACATTACTAATAAAAGAAAATTTTCCTTTTAAAATATGTCATTACAAAAGTTTTTCTTTTTGGTTTAAAAATATAAAGTTAAAGGTGATGGACAAAATTAAAAGTAATGAGATAAGCACATTATTCTTTTCGTATTCTAAGCAATAAAAAAATGGACCATCAACCATTCCAATCAAATGACTTAAGGTAGATGTGACCATCGACTAAAATATCTTATATTATTCATATGAACACGAGTTTTATAAATTGGTACACGTAAATTTACAATAATAGTAGTAGTCAACCATCTGTCTTCCAATTCACTTAGACAAGGTTTCATTCCTCGGTAAGAT
> AT1G78180 | chr1:29415913-29416912 FORWARD
GTCAGAGCAGCCTGAATCTGAGCTTTTCTCAGTTCCTCATCATGCTTGGCTTTGACCTCTGGAGATCTAATTCTTATTGCAACAATCTTCTTGTAACATCATGCTCATTCCTGACTGTTGTTATCAGAGGCCTCATATTCCTAGGCTTCATATTCTGAGCTTGGCTTCAGTTTCTCATTGTGATTGGCTTTGTGCTACAAAGAAAACGCCAAAGAAAAGGGACTTTGATTCAGATATCTCATATCTGCATCTTCTGCTGCTAAACCTATAATTAAGAGGGGTTAAAATCTTAGAAAACTCCATCTAACATATAGTTCCTCAGCATTATATCCTTTTCAGAATCAATAATTTCATGCTTTCCTTACCTTTACTTTTGGAGCCACAGAATTTAAAGTATAAAAAGCCCAAAAACGGTTCCACCGGTCCAACCACTCAATTTTGGCCGATTCCCACAAATTAGCTTTTCTCTACAAATTCAAATCAATTTTGCTCCTTTCATT
> AT3G54680 | chr3:20243389-20244388 FORWARD
CTGACACTGTAGAGAACCTATGGAACCTTTTCTTATGTGATACTATAAGAAACTCGTGATTTTAGCTGCATCTGATTGACGTTTTATGTTTTGATAATAGTTTTTGGAGACATGTTGTCAAAGTAGAAGTAAAGACAAATGTTTCTTTAATTCGTCGGACTAGAAATCAAATCTTCAAAAGCCATTTTTGTCGTCCCAATCGACTTTCAAAAAAGCTTTAAATTAGAACGACACAACAATGAATGATTTAACCCACAAAAAGCTTGAATCCAAAAGGTTTGACTTTTCAGAATTTAGTCTTAAAATTCCGTAATCCTATATATTAACGGATAAGATCCAACAGAGCTTCAGAATTTGTCCTTAACTCATATTCTTCTTATTTTCTATATTATAATTCGAGGGTTACGTGTCATATGCCTACTACTGACATCACTTGCGTCTTCCTTTTCTCTTGTCCTCTTTCGTAATCATTAAAGTAAGTACCTTTTAAAAAAAATAAA
> AT1G72990 | chr1:27462393-27463392 REVERSE
ATGACTCATTGGATCCTTCAGAAGCTACCTATAGATCAACTTTTTGGATAAACAATACGAAAATGAAGCATCAAAATGGAATCTAAACTAAATTTGTTAAATTGAATATGATATGCAAGACGTAGAAGAAAGATCAACGCCCCTATTAAGGGTGTATATGGTGGAAGAAGAGTTGTTTCTGATTTAGACTTTCGTATGGGCATTGGTTTGTATGCAAGTTGCGTGTATTACAAAGAAAAAACAAATCAAGATTAGTGTAACTTTGAGTTGAGCCCATGTCCAATACACTACACACAATATGTAAATTTTATTTTGTTGACTTTAGTCCATACTCTAATCAACACGTGATGTGCACGTGATAACGAAGTAGTGATGTTGTCGTCAAATCCGAGCCGTTTACTTTTCCGGCCATGGGGGCTTGAATTTGCCGGTACGATAGCGATAGCTTCTTAAACCAATTTGATAGTTTTTGGTAGCTTGTCCTTTTCAAATCTGGGCTT
> AT5G43670 | chr5:17541935-17542934 REVERSE
GACTATCCATCATTTCACATCTCTGCTTACGATGTTGTTGAGAGTCTGTGAGTTTAAAAATGCGATCAAGTTTTTGAACTCAATACTTCATAAAGTTATACTAATGATGATCAATGCGGTGTTTGGATTTTACAAGTTCAAAAATTTTAAGTTCATAGAAACTAGTTTGATCTTCGAACACATCATTACAAAACAATTGTAAATTTTTAGTAGAGTCCTTTTCACCTTCTTTTGTCTTCAATACAACTATAAAAACCAAAATTTTGTTTTATTAGTAAACAATAATAATAGTTTTATTTGTAATTGGTTATTCAAATATATTGATTATAACGGCAAATATTCTTTTATGATAAATGAAATGTTTGATAAATTATAAAAGTAGCCAAATGTCTTTATAAATTAATAATATTTATTGATAAGTTAATAAAAATTTACAGAACCCAAATCTTACTGTAGCTTTTTTTAGATAAAACCGAATCTACTTCTCATGGACAGACTCC
> AT3G51580 | chr3:19133343-19134342 REVERSE
CGTCCGACTTGTTGACAGTTGCTGCAAGTCTAAATATGCAAATATTAAATTAAATAATTTGAAAAGGAAGATCTTGTGAAACATAATTCATTGTTCTCTATTTTACCATTTGAACTTTTTCACGTGTATAAGGAACTTTTTGAGGTGGACGATCTTCAGTTGGATCACGGATTCTGTCATTGTTCTTTGGTCGATTTTTGGAAATTAATATCCCATTAATATTTAATTACTGTGAGGTTAAGTTTATTAACAGGTTTTAGTTCGGGATTTGTTTTACTAAAAACATAGTTCAGGGTTTAAAAATGGATCTGACCAATGAGAGTTTTTTTTCATTAAATTCCCTAGATTAATCAAATAATTGGTAAATGGGCCTGGTGGACTTATGTGAAACAACTAATAGGCTTTTAAAATTACGGCCCAAATAATTCTCCGACGGCTCCGTGGAGGTGGAGGGATCGTGAAACACTACTTTGGCTCTGCGATTTGATCCAATTTCTTTC
> AT4G07525 | chr4:4355679-4356678 FORWARD
CGCAGCTGACGTGCCCACATACGCGAATGGGTACTTGGGCCAGATAAGCCCAGTCACCTGATGAAGGGAGATAAGCGAATAATGACCTAGGAACTGATGACGAGATATTCGCGGAGCGGACCTGATATCTCGGAACTGACCTCCCGAATATCCAGGAGGATCTCCGCAGAGCCCGGACGGAGTTACCACGTGCGTAGACCTATATAAGGGAGCAAGGACGACTTGGAAGAGACATTCAATCTAGCTTACATTCACACACACACTTTTACACTTGTAATCTCTTTTCACATTGTAAAAGCTTTGTCATAATTAATACAAAAGTCCATTCGTTCTTAGCAATATAACTCTCCAGGTTTCAGTGAAGATCTAGCCGTCCTTTCTCATAATCTTAAATACAAATCTCTAGTGTGGATTTCAGAACCCACATTTCACGCCGTCTGTGGGGACGAAAACAGATCATTTCAACACCTAAACTAACACATCAATTGTGACCAACGATC
> AT2G12000 | chr2:4833744-4834743 FORWARD
AAATAGTCTAAATATCGTAGAATATGTACAAAATATTGGAATAGAAATTCTAAACCAAGTAGATCACTAGAAATCGTTATCTAAGAAATTTAGACAAAACTTTATCTATAAAAAATCAACTTTTTTCAACTAAATAACAATTTTTTTTTACAAATCAACTATATTCTTGTAGATCTACATGTTATCAAGGTTAAACCTTTAAAAAATGCTTAAAATATAGAGTAGGGATATTTTAGTCCAAATTGGCATTCTCCAAAAAAAAGGTGTATATGGACAAATGTTTTTGTAAGACTCTTTTTTAGATTTAATTTTCTCATAATTTTTTTTTACATAGGATTCCTCTTTCACTTGAACTATTTTAATAGAAACCAATAAGTACGTTCGCACCACACATTTCCACCTACCACCAACCCCCCATAAATGAGTGTATACATAAACTAACATTATTGTCCTATTTATACATGGTTTTTTACATCTCCTCCATCTATAATAAACGTCAT
> AT1G11070 | chr1:3693649-3694648 REVERSE
TTTTTATACTTGGAGCCTAAAATTTACGGCCGCACGAACGGAGTGCACGTTTGCTTCTGTCACATGTTTGTTTGTCCGAGTTTTTGCTCTTGCATACTGCCGTTGTAAAAAGTTGGAAAGAAAATAATCTTAACTTTTCAATTTCAAATTAGAAATGAAATCAAAGAAATTGGAGCTTGACTTGTCTTTTTATAGATATCCTCCTTTTACCTATTTTACTATACTCAATTCTTCTATTTTTAGGATCCTTCTGAAAATTAAATTAATTTTTCCATTTATGTTTGTAGTTTCTTATTTCTGACAAAACAAATGTTGGAAAAAATCTATCCTTAGATGCCACGTGTAGCTATTCGATAAGTGATAAGATTCAGTATTATCTGGAGCGTTAGCGTTAAATAACACTCTTAAGCTTCACATGTTTTATCGCTTACACTCAAATTAAGTCTATGTAATTACAAAATTACAACACTCTCTCCATCTCTTTGTTTTCTCCGCAGATG
> AT5G50645 | chr5:20608784-20609783 REVERSE
GATACTTAATACTAATCACTGATTACTCTTGAATTATAAGAGGGGATGAAACTATATCATCTCATTCCAACTCTTTACGAACCATTAACAAGTATTACTGGCATGATAGACAGAAATGCAAGAAACATAAAACATAATATCAAATTAATAGTTTTTATAGAAAAATTTGAAAATATATATTTTATTGAGACATGGAAAAAACTTACCATTTCAGATATCTCTGTTTTTAATGTGTTATGGTAACTCAGAATGTTATCATTATCTTTGTAAATGAGTAAATTGTTTTTAAAAAAAGCTTTGTATTAATATATCTTGCATTCACGTCATTTTTATCATCTTGTTATCACAGTGAATATAGATCATAGATAATTAAGAAATAACATTGTTAAAAACAATTACTTATCGTAGCTCTTGAACCAAATTGGCACATGTGCTCTTGAATTCATAAAGAATGGGACTGATTATTAGTTTCCGGATTTAAATAAATAACCTCATTAACA
> AT5G61920 | chr5:24863302-24864301 FORWARD
AGCGATTGAAACAAATGTGGGATCAAGAAATAATAATAAATACCTCAAAACGAATTAGGTTATGAGAATCTAACAGAAAAAGCTTCTTGAATTTCAGAAAAAATAAAATCAAAGAGAGATATGTGAATGAGGTAAGAAGAGCAAGAACAAAACTTACTTATCGGATATTGAAACCCTAGAGACAGAAATTGAAAATCAGGAAGATTGAATTCGAGAGATATTTTTAGCGATCAGCTCATTATTAGCTTTCGATTTTTATTCAGATAATTTCAAGCGTGCGAATCTGAATTGATGAAGTTGGATTCTTCTTCCCTTGTTCAAAAAAGTCGGGAGAAGAAGATGACTTTCAGAGAAGGAAGCTGAAGGTCACGTGACAGGCATGGAAGGGAAACTATTAAAATGGGCCAATTACTATCTAATGGGCCTTAATGGATTAATACTGGCCCAAATCTATAAACGAAACTAATTTGGCGTCTTTAATGGTTTTTAAATCACAATTT
> AT2G11940 | chr2:4818143-4819142 REVERSE
TTTGCCCCGACCCGAGATCCATCATCATCAATCAATGGGCTCGAAGTTCTAGACCTGGAAATGGGCCTGAGTCTGTCAATAGCGAAGTGGGGTTCGAGGGCCCATTCGAGGCCCGGCCTGTGTGAAAGTATTTTGAGCGTTACGTAACGGAGAATCAAGGAAATAAATGAGGCGACGTGAATGCGCGAAGTATTGATACGAAACGTAAGCATTGATGAGGCATGATTCGCGGCGTGATTATTGTATTCATTTACTTCGCAATTATTAGGTCTTGTTGTATAAATAGAGCGAGATCGAAATTTGTAAAGGGGACAGAAAAATTAATATACAAAAGAATTCCGATTAACTGAAATATTATCCGATTTAGTCTTAGCTCGACTAACAAGGTTTAAGGTCCTCGCAACATCCACAAATTCCTAATTGCGGATTCCGACATCCACAATTTAGCACTAGAAGGAGGGCATTTAAATCTTTTACTTCAGAGCTTCGGTTAAATCATC
> AT1G54330 | chr1:20280953-20281952 REVERSE
AAAAAGCCGAGTGTTTAGGTGTCGCCAGGTAGATTTGGTTTGAGAAGAAGAGATGGGTCCCCTAAACTGTTGAATCATAAAAAGCCTTCATTTTTGGTTTAAAGCAAACGTTATAAAAATCCCTCTATAATGATTCATGACCCACGTTAAGGTCTAACCGGAATTATAAGCATATACATTCATATATGTGAGTATTTGTGAGATGGGGCCTTCTTGCTAAAGCTTTTTCCGTCTCTCCTCCTACTAGGGTTTTCACACTTGCAGAATCTTCAAAAGCCAGAGTTAGGTTTTTATTTAAAATATATATATTGGTTTTAGAAAATATGTGTGATGAGTATCATGACAAACACTGACCAAAAAGCAACCCAAAGTAAGACAAAATATTAATCTCAGAAGATGCCAATCCCATGGCATACTTTTACACATTCCCATATCATATCTTCTTCAGAGTCTCATCTTTTTAATTATATATAGTCACCTTCATATGTCGTACGAACATC
> AT3G49620 | chr3:18392747-18393746 FORWARD
GCCGTCTTGTTGGAATTTGTCTTAGCTACCAGCGTGTCATTCTTACTGTTGTTGGAGCTAGGTGCCGTCTACTTTTGTTGCTTTTGATGTTTGTTGACTAATTAACTAACGAACTTATTTAGTGAATTGAGTTTATGCGTTTTCTTTTTTCCGCAATGATCTGATAAGAATAAACAATGCCACAAACATAACTAGATAATGCTCAAACTCTTATCAAGGGATTTGGATCACTCACTTTTTAATTTATTTATCATTATCCTCCAAACTAACTTACACGTGATGATAAACATTTGTATAATCTTTGGTAATTACTTTTTATCTAAAATGCGAATAAACTTTTAAAAATGTATTCAACAAACCAATCACAAAGCATTAAAGCTACTAAGAAATTACTAATTTTATTTTAAAAAGTTATAAAACCGAATAATAACGATCACTACAGTTTATTTGAGTGACAAAAATATATGTCTGATAACAGATCACTCTATGATTTCCCACGT
> AT1G04260 | chr1:1141366-1142365 REVERSE
TTCCCCTTAAGTGAAAAGCTTCTATTGGGGAATGTGTTTACTTGCTCGTTATATGTGGATCTAAGTACGTGGATCTCTTATGTTTTTGAAGCTTTATAATGACATTACTTTAGAAGCTTTCTCAACTCTAGCTCTTGCGTTTTCATTATCATGTTACAAGAGGATCTTAAATCAAATCATTTTGGATTTTTGTTATGTTTATGTTGTTATAATTTATTTGGATTTGATTAATTGAAAATGAAGTGACACCTAGAACTTGCTCAAACATGGGTATTGTTGTTTTCCTTGTTATTAGGACTCTGCTTAACATTACACTTTTGTTAAGAGTAACAACATACATCTAAAATCTCATAACAGAGGATAGAAATCGTACCCACTGCAAAAACCAGATACTCAAATTAGTCCACTTCACGACAACAGATTAATGGGCCTTTAAGTATATGGACATGGGCCTTTGTCAGTTATAAGTCTCCCTTAACCAGTTGACTTGTGTTCCCTCT
> AT2G29260 | chr2:12581519-12582518 FORWARD
TACTCCGTACTCGCATGTATTAATAGAGCATCACATTTATCGACTTCTCTATGGTTAGTTTATGCATCTACTAAGTTTTTTATGGACTTTTGTTTTTGTTGTTCATTTATCGAAATAAAGCAAAAAACTGCAACGATCCAGTTAATCCGCAAAAATTAATGAATTAGAGTTTTTTTTTTTTCTCTTCTTCTTGTTGCATTTTCTCCTTTTTTTTTCTATTTTTTCTAATGATATTAACTAATATCTTCCCTACTAAAATATTGAAATGCTTTATTTTATTTTTTAAATAAAGAAATTGATTATGATTTTTTTTTTGTTACAGTTTATAAATGTGTCTAATAATTTATGGATATTTTATAAAGTTTATAAGATATATATACAGTAATTTAAAATTTGCCGCAATGATGACGTCGTCATCGTCACTAAACCAATCAGAACCATGCTTCGCATAAAGGTGACTCTGACTCATTTGAAAAGCTGAAACATAAACTCTGCTCTGC
> AT2G37510 | chr2:15744542-15745541 REVERSE
CTCATCTGATCTGTTTCGTTAAAAGATTCGTCAAGATTTTGGTGTTCGGATCTTTCCTCTTCTTTGTTTTTGTTTTCTGGAAGATGGAACCGTTTTTTGGTAATTTTTTGTAATATTTTTGAATATAGATAGTAGGTTTTACAAAGAAGTCCCAGAACAGTTCCATGTTTTGTATAGAGACCAAAGAGAATAAATAGAAAACAGATAGCTATAAACATGTTCTTGGGACTAAGTTTTTTATTAACCAGAAAATAAATCATTTTCAGAAGTATTCTTTTTGTTTTCTGTAATGTTTGTGGAAATCTTATGTAAGATTTGGATGAAGATAACAATCTTAACTTCAAATTTGTTTCCCTTGAAATTATACTTCAATTACATATGTGTATACTGTATCATCATCATTTCTTTCATGTTTGTTAACCTGTGGAAAACAGAGGAAACGACGACGTTTTGTCTGATTTATAAAAGTTAAAACCCTTTGATAAGCCCTAAAGATTGCC
> AT1G36840 | chr1:13954622-13955621 FORWARD
GAGAACGGTGTTTCTTGCGTTGATTTGCGAGGTGTAGTTCGGTAGGCCCAGAGAACTCCGTGAAGTACGTCGGACCACATTGATTTTTTGGAATCAAGTATTTTCTTGATGTTGCTAAGTATAGCTTTGTTGGCGGCTTCTGCCTGTCCGTTACCTTGTGGGTAATGGGGGGTGGATGTGGTAAGACGGATCTTCCATTTGTCGCAAAATGCTTTGATTTTTCTCGAGGTGAGGTTAGTCCCGTTATCGGTGATAATCTCATAAGGTATGCCATGTTGACATACGATATTTTCCCATAGGAAGTCCTCGACTTGTTTCTCGGTTACCTGTTGGAAGGCTTTAGCCTCAATCCATTTGGTAGAGTAGTCGGTGAGGACTAGCAGGTTTTTTAGTTTCTTCTTCCCACCGGAGGCTTCCATGGGACCTACGACGTCCATGGACCACTTCATAAATAGGTAAGGAGAAGATATCGAGGACATTTCCTCGGGAGGTTGATGAAG
> AT4G04270 | chr4:2060253-2061252 REVERSE
CTAAAATAAGTTATGAAACCAATCATTTATATACCTAAAGTTCTGTACGTAATAAAATGAGTGCTTTTCAGTAATATTTATCAATAGATTGGATCAAACTATGTGGATTTTTTTTTTCTTGTGACGTTTTACTAATAGTTACAAAATAGTCACACTTTGCGACGTTTGCGTAACCGAGTTGCGACTGATTTGCGACGATTGTGCAACGTTTTTAAAATTTTGTAAAATATATTAAGTGATTCTCGCATAATTATAGTTCGACCGAAGAGGGACCAAAGAGCGACTCTTTATTTATTTTAAGTGGAAATAAACTTGTCGACTTCTCTCATTTTATCGTTTCCTTTTCTCAATCTAGGGTTTTCAATTCTCATTCTCTCTAGAATACTCTCCAAAATACCTTTCAATCCTCTTAATTTCTCTTCTCTAAACCCTCTTGTTCTCTAGTCAAATTCTAGATCTAGGGTTTGGAATTCTTTTCTTTGTAAACTCGAATTTGAACT
> AT1G17830 | chr1:6138433-6139432 REVERSE
TATGTCTTGTGGCCTGTTAAATTCCAAACGTCAAAGTTCAGCTATATATCGACATATCATATATGTTTATAAATATCAAATTTCTTTGGTTTTGTTTTATAACATGATGATTGAAAATGAGAAAATGATAAATAGATAAATAAATGTGAACAGAAAAGGTTCAATTTTAAAAACTGACAACAAAAATATTTTTAGCCATTTTGCTTTGAATATAATTTGTTGACATCATTTCACGAACAAAAAAAATACAAAGCTTTGCCGATTCTTCTAAATTTGAAACAAACTTGGTATTATTAGAGTTTATTTTTAAAACATGCTCACTTTGAAATATCTAATGGAAAATTAGTTACCTAACAAAAGTAAAAAAGATTAACGATAAGAAGATCTTAAAGAGGGAAAGAGAGAAAGGAGAGATATGGTTTTTTTTTTTTTTTTTTTTTGGACAAAAGGAGAGATATGGTCAATTGCTAAATTACTTACCAGACAAAATAAAAAAGATT
> AT1G61720 | chr1:22792801-22793800 REVERSE
ATGGATTTGTAGCTTAAATATGATAAAATTGCTTAAGGCCAGATTCTGTGAAACATGGACAAGAACAGAGCAAGTTATGTTGAATTGACTCGTGTAATTCGTGAAACAGAACATAGCAAGTCCAAGTTGTGTTAAAAACTGCAGAGAATTTGACAGATTGGTGGAAGTAAAAAGCATTCTTTTGCAACTCATTTTAAGATCGGCAAAGAAAAAATTGAAGTAACAGAACCTTACTGTAACACTATTCGTTACTCTAAAGCTGTGTTATATTGTTTAGAGACAGAAATAATCAAACTCTTGTGATAATTTGGTAGATGATAACAAATCAGAACTCTGAAGGTCAATCTTTTTTGATTCTTAGGTGAAGACAAGTTGGTTATTTCAAAGATCACGTGCTTACCTTCTAAAACAGCCTTATTGATCTACTGTTGTACCTAATGAGCAAGGACTATTTGCAAATCTTTTTACTTCTTATATAGAAGTCTCAAGACGATAAACTC
> AT1G10390 | chr1:3412844-3413843 REVERSE
AGTATTGAGACAAAATTAACGTTGGAAACAAAGCATTTTAAACTCTCTATTACAATGGTTGAAAGTAAATAAGCAAAATTTACTGTATTTCCTAAAAGTGAGACCATTTCCATCGGAGTATGTGAATGAGATACTTATCAATTAAATAATAATAAAAAAGAAAATAAATTAGAGAGAAAGAGAAAAAAGTGGATGAACGTTTTTCACAGGAGAAACGATTCTCAGCATTTATTGACAGTTGTCATTTAACCAGTGATTTATTTTCTTCGAACTGAAGCTGTAAATGATGACTAAAACCGCATCCAAAATCGCACCGCAACAGTGCTGTAACAGTATCAAAATCTTTACATATACATATGTATCTATGTATTTTCGTTATTATTTGAACTGCACCATTCGGAAAATATATTGATTGGATTAATTTTTTTTTTTTTGAGATACTTTCTATCACTTTTACCGTGAAGATGCCCTAAATTCAGCAATTAAACACGCAAGCAGGA
> AT3G04380 | chr3:1160387-1161386 FORWARD
AATGTTCTAACTATTTAATTATGTACATACAAAATTGAATTGACTAATTAATTATCCTATTGCAGATTGTTGAAGGGTACATGATCAGAGAGATGTTGGGAAAATAATTCTGTTCCTTGTATTTGTTCTACCAACCAAGGAAAACCTCCTTCTTTCCATTTTTCGATTGTGGAAATAAAAGTGGTAGGATACGTAATTAATCATGTAACTATTTGCCCTAAAAGTTATATAACATCCTTTAATAACTACGACGTTTGCTTTAACAAAAAAAAAAAATAACTACAGTACGACGTTTGAAGTAAGAAGATTATATATTTATGTTTTGTAACCCCCAGAACTAATACATATCACGTTATAGCCCATAACTTTTATTTAATTATGCTGTGCTTTTTAGTCAATGGGCCTATTTTAATGGACCTACACAATCATGGAAATAAATCTGGAAATAAATCTGTCCACGACGGAAAAACAAAATCTATAAACAATTGTATGTATACTCA
> AT2G48070 | chr2:19661844-19662843 FORWARD
GAAGAAGCGAAGGCAACAAGAAGCCCACCAAAAAACTCGCCATTGGAAACTTTTGTCTTAACGATCACCATATCCCAATTCTCATCGAATTCAATAGATCCCCTCTCTAGCTCCGACCTCAATTTCTTCCAAAAGGCCAACGAAATCAGCCCGCCGGAGACTAAAACGGAGGATAAAAATTTCCAATTCTCACGAATTCTAGCAAGTTCCCGAAAAGGTAGCTGTTGAAGATGTGTGTGAATTTGAAGGTGGATTGCAAATTTGAGAGAATTGGAAACTGGAAATCCAAATCCACAAGCAAAAATCAAAGAAAGATCTTTTCTTCTCGCAATAATCATCATTTTAATAAATTATATTTAGCGCCGAGAAATGGCTAAACCAATCAAACCGTCGTGGGCTCGAGATTCAATTATTGATTGCTGGCTTTTAATTTGGAATACCGGAGTTCGGTTGAGAATTGGACCGGTTCAATAAAGCCAACAAGTTTCTTCTTCCTTATC
> AT3G24516 | chr3:8937777-8938776 REVERSE
GCTCCTTGGAGACGTGATCATAATGCCGATTTTCTTCAATCCTTTAACTACAAGGGCGTGAGGCGAAGGTTCAGTAATTATCTCAAAAAGGTTGGGAACTTCTTTGGAGATCCGAGAGATATGAGCCTTAACTCTACTGCTGATGCAGGATTGCTTGAAGGAGATACCTAAATGTGTCGGAGATATACATATGGTGGCGCTTGGGTGACAAAGATCACACCATCGACTTGTTGGAGTTGGGAACATGATACCATTATTCTTCAAACAAATAAAGCCAGTAACGAAAGTCCTAGATGAAACTAAGGGCAGGGTTCTAAGGGAGTTCTTATGCAACCATATCAACACTAGTTCATTATGGTTCGTATGATGTCCACGATCAATTGAAGCCAATAAGTGATATAGAGATTGACTAAAGATGGATAAAGAATAGTTCAGATCAGACCTGGGCTTTAGGAGAGGCAGTTTTGGATCATCTTTACTAATGGGCATTCGATACCTTA
> AT1G59820 | chr1:22010328-22011327 FORWARD
ATGCAGCTTTAGTTTTTTTTGTTATTTGGTATTTTGTCAACAATTTTTTTTTTATAATATAATGTTCATTCCACGATCTTCGGAATTGTGCACATCCGTCGTTCACCAACATAATTCAAAGGAACCAGCCAATTAAACTTAGAAAAATATTGATGCCCATGTCACAACAACGAAGACCGTTGAAACGACGGTGTTTTACACAGCCAACGAACAAGTCCAGCATGGCGGTTTTTGAGAACCAATAAGAAATTAAATGTATTGTTTACTCTCTAGAGTAAATTTATTAATTTTTAAAGAATTCATAATATTCCATAAATTAATAAGTTTACTAGCAACAAAAAGGTCTGAAGTCTGTATCTGACGATCACGCGGCCTAATTGCGCGTGGCAATTTCTTCAACGCGGATTTTTTTTTTCCTGCCATTTCTTGCATCAACGCGGATTAAAAAAAAAAAAAAAAGTGTTTTCGGTAATAACCCGAAAGAGAAAATACGTATCGGA
> AT2G02070 | chr2:504487-505486 FORWARD
ATTATATAAATATTCTTATTTAAATGCGTTACAAACAAAAGAAAAATTATATAAAATTTTACAAATAAATGTATAGAGTTTTTAGTATCATATGTATCATACATATGAAATTAGAGCTATACCAAACTAACCAAGCTAGATTTAAATTCAGTTTGATTATCTTACCCTATTTTTTTAACCGAATATGAACTTTTAACACTCTAGGCTATAACATTGGGTGGTGACTTATATTTCTTCTTTCTTTTTACTAGCCTACACTCTTTTTCACCTGTCACTTTCAACTTCTCTCTTCTATTACCTCACAAGAATTTCTATGTTTTTTTAATAATTTTATATCTATTAAAAAAAGTATAACCAATTAATTAAAAATCTGGAATATCCCAATTTTAGGGCTTTATTGAGATAAGATATCAGTGGAAGTCAAAAAAGAATTTAATGTTAAAGAGTTTCTTCTCTCTAATTTCATTTCATTTCTCTTTTTTTTTTTCTTTTTCTTCTTT
> AT1G59710 | chr1:21937367-21938366 FORWARD
ATGACGCGGTGTATGGGCTACGGACTATTTTCAGTTTATGTTTATCGAAAATATAAGGGTCAGCCCAAGATTATTAGGGGTCGTCCCCCCTTTAACATGGAAATCTATTTAATTCGGGATCATAATTATTTTTGGTAACTGAGATAATTTTGGAAATTTTTCAAAAATCTTTTTAAAAAACTTGCTTTAATATTAAGTTTCTATTGGGTTTTCACTTTTCAGACCTTCACATCTTTCTTAACCAATATGAGCCCGCCGGGATAATGTGCTTTCACATCGAAAGTTAAACGACTTATCTTGACCACTAGTACAATTTGTCTAATAGTAGTACTTAATTGACCACTAGTCCTAATTAATCTACTAATTTTTCTGTTTTACATTTTAATTAATCTGCTAGTACTAAATTGTCCTCCATGGACCCTCTTCATTGCATCTGCTCCTGATAAGCCAAAAATTTTAATATCTTGAACCAATCAAATTTCTCTGGTCAGAGAGATCTA
> AT2G40710 | chr2:16981369-16982368 REVERSE
AACTGTTGATAAAACTGCGGAGAAAAAGATGGTTGTGTCGAGATACTGGTTGGAAATCGTAATTGCATTTGAGAAAGCACTCGACAAGATAACATATTCTCGACCTAAGAAGCATGTAGTTAAGAGTTTTCTGTAAGAACCTAAGATAGAGGCTATAGTACAACCCCAAATTCACGTTTATTAGCTGTGTAACACATTGCTAGAGGGAATAATTGAGATGGAAGGTCTGCGTGGAAAATTTCAGTCAAGAAGCATGAGTTATTTTGAGAATCATTTTGCTGAAATTCTCACACATGAAGTGTTCCATTCCACTTGCTAAGGCCACCGGAGCTACCCTCCTATGAAGTAGTTTTCTTGTTGTGCAAGGGCCAAGGGGTTGTAGTTCGAAAGAGAAGATAAAGAACCTCTACTTAGGATTCATAACCATCTTAGGAATCGCCACTGTGCTTGTTTCTCTCCTCCCGGAGTTTCGGGTGGTGGGGGCGTCTCTGTTCTTTGGA
> AT2G02760 | chr2:772684-773683 FORWARD
ACACTCGCAATACCCCTCTCAGGCATTTCATCGAGCACCTTAAGAGCATCCGTCACCTGCTTCACCTTCATATACATACTCACCAAAGCCGTTGCCGTGAACACATCAACGAAAAACCCAGTTTTGACGACTTGGGCATGCAGAATCCGACCTTGTACAACATCTCCAAGCTTCGCGCATGATTTAAGAAGAGGCGGGAATGTGAACTTGTTAGGAGAGTGAGACAAAATCACATCCAGCGAAGTTCCACCGGTCACGAGATTCGAGACTCGGTATCTCTGTCTCGTTAGGTTTATCATCTAGAAAGATACAAAATGTAAACGAGAGAACGAACACATCAAAGCTCCTCCATTGTCGTCGACAACAAACAATGAACAAAATCAAAATCAAAATCACTCTTTTATTTGGTTTACAAATCTGGTTAAAACCGGTTTAATTTCGGTTAAGTGCCACTCGCATGGCCTGAACAAAAAAATATCTGAAGTCTCTCTGACTGTACA
> AT1G04171 | chr1:1100609-1101608 REVERSE
AGAACAGCTTTAGCGTTATATATATATATGGCCATTAGATATATAGTATAACAACAATAATAAGCCGTTAAGTATGGTTAGTGTTGTAACCGACTAACCGTCCGGTCAAAATTAAGAATGTTCAGTCAAAGTAGTTACAAGTTCATTAATTTCTAACATGCAAAAAGTATCACACCTTCTTCTTTGACTAATTATTTTCCACATAAAAATAATTAATGGTCATAATTAATTCTATAGATTAATGTTTTAATTCGTGACTAGAAATAAAGCTACATAAGCTTCACGGTATAACTACTGGATTAACCAAATACACGTTAGTAAATCAAATTTAATAATAGTCAGACTTTTATTTACTTCGTATCATCGTGATTCACACGGCAAATTCTAATTAACATAGTTTTAGTTAAATTATTACTTATTTTTTTAAAGTTTAAGTTTTAAATTTTCGGGAAAATTATTATTATGTTTTTTAAAATGAGTTTAACACTTTTTTCAATTGG
> AT2G36240 | chr2:15194653-15195652 FORWARD
CTTCCGCAGACTTATCCGATTCAAAATTCGTAACGAGAACTGAACCATCCTCTTTCAAGTCACGAAGTGTGGATCCAACTATCTGTTTCACTTTTCCCTATCGAAAATCACATCACACAGAGATAGATCCATAAATGAATTCACTGCACTCAACAGCCAGTGAGGATTTTCTAATCGGTGAAATTGATTTCATACCTTATGAATATCGATGCACGGACGGAATTGAACAGCAGATATGAGCTGAACCCTCGATGGTTTAGAGACTCTGAGATGCTTGATGAACAGAGAGCTCTGATTCTTCTTCTGGAACCAAGTGAGACCACCATTGGAGTATAATTGGGAGCTCAAAGTTCTCATCTTTGGAACTGAAACTGTAATCAGTAAGCACCAGTGACGTATCTGGTTCTAGATATTCTAGGGTTTAGATATCGGTTTATTCCGGTTTGGTTTAAAATTGGAAATCGATAAAAATGCCCAACATTTATCGATTCGTTTGACAA
> AT4G29650 | chr4:14527587-14528586 FORWARD
TAGAAAAATAATCTTAACTATGTTGCTAAAAAAATGGGTTCATGAGTCTTAATAGTCACAATCAAATTTTTCATCTTGTTGTATTGTTATCTTAATTGCAATGATGTAAGCTCCATTTTAATTTATTTATATATTACTCTTTTAACCATCAAAATATTATTAATTACGAGTCAGGACTATTGACCTATACTTTTACCATTCTTCATTACATTTACTTTCTACTCATGCAACTAGAAAATTAACCATAACTACTTTTCTTAAAAATCTGTTTCATGAGAATGGAAGTGTTGCAATCACCTTTTTATATATCTTGTCGTAAGTAATTGTTTGTGTATACGAATGAGTAAACACGGTTTTAAAAAGTACTTTGACAATAAGCAAACAGACACAACACACCTCTATAAATTAAAAAACAACTATAGGCTTGCTTCCACTTCTCATCTTATTTCATATCTTTAAACATATAAACTCCAAACACAATCCTAAATCAGACAGAGACA
> AT5G26140 | chr5:9129796-9130795 FORWARD
TGTATAGCGAAATAAAAAATAAAAAAATAAAATTTAATTTAAAATAAATTTACTAAATTAAATATTTTTAAAATAAAGATTATCATTTCTTATTTAGAATTCAAATATCATTGCTAAAAATTTATAATTGTTGTTTAAACTCGACTAGCTAACAAAATATTATATTTGATTATTGGGTTATTGCGTCCATTATATAGTACCAGCTAACAAAGGATTCATTGTGGGTATTGTTCTGAATGTTTAAAAGAAGAAATAAATGAAGCAATTGTTTCTCTAAAAAAAGATTCGTTTGAATATTTACGGTGAAGAGAAAGATAGATTTGGTTTCTGGTGGAGGAAGTGTTGGTTTAATGGGTTTGATATCTTGGAGAGTCTCATAAGGTGTTGCCATGTACTTGGGTTAGTTTTTAGAGTCTCTCTGACACTTTTCCATCATTTCCTTAACAAAACTTCCATTTTAAGAGCTTTTGTATGTATTTAGGATCATTCCTAAAGCATTG
> AT3G26085 | chr3:9529660-9530659 FORWARD
TTTGCTGTGTGCAGATTCCGGTAAAAGCACCTGATGGTACTGCACGCGGTGAACTAGAGATTACCTATGTGGACGAGGAACTACGGTCAGTAGTGAATGATAGTTTTTCATTTCTCTATGGAACTGACAACCAAAAACATTTGAATCTTGAAACAATGTTCATTTTTTACAGGATATCAAGGGGCAAAGGCAACTTGTTGTTTATATTGAAGATGTTTGATCCCACTTATCGAATCCCTCTCTGATCTATCGAAAAAAATAGTTTCGAGCTATCATACATACTTAAAATCGCTTGTTCTGTCTCTCTATTCATCATGTATGTAAAAATCTAATAAGAGAGAATAAAAAGAGACTAGCTTTTGTCAATGATTCAACTTGTTTTGATCGACATTGCACCACATTAGATTAAAAAAGCTCTAAACTTTGAATTCGGTACAGAAAATCAGAAAAGGACTCATGTCCTCTTCTTTTGAAATATGTTACAATAAAAATTTGGTTTC
> AT5G08712 | chr5:2837650-2838649 FORWARD
TTTAAGTTTGTTTTGTACAATTTCACACCCAAATCAGACAATTGGTTTTGTGAATCTGTTTTCTTTTGGCTTAATTATGATCACTCATAGGAAAATATATATATGTTCGTCGTATCAAATAGTGTGATCATACTACTTGATAGTCTCACATTAACTCAATATTTACACTTTGAATATATAAATACATACATGATGAGTTTACTAACACTTGGATGTATATGCTGAACAATTAAGATGCATCTTTGTCTTCTCTTATTTTGGCTAAGGATATATTTTAAATGAATAAATCTTGAGGTTGTGGTCATTTGTGCCTCTATATATACAAGACATAGGTTTATTTTGTCTCACACATACCTTTCTTTCTCTTCTTCTTCTTACGAAAAGTTTCATCACATTCACATTATCTTTAACTTTGGTCTCTTTTCTTTTTTGTCTCTTTTCTCTTCTTGATAACGTGGTTCTAGTCTTGATTAATTCATTGTTGTGCGATTTAGTGTTGA
> AT2G35640 | chr2:14981835-14982834 FORWARD
ACTGCTGAGCATGGCCTTCTGTGATAATCTCGGGGTTATACGTTGCTAAAAGTTGACTCCTAGTCACCAAATGGCATAGTTTTATAATAACACTGTTAGATCCTTGTACCAGTTACTCAGTGAGATCCTTAGATTCACATAGAGTTGTCCCATATAAAGTAAAAAAAACTAGAGACATGAAACATAGATTTTTTTTTTTCATCACGTGAAACATAGATAAGAAAAGAAAAAGGATAGGTGTTCAATTATTTAATTTAGTAGGAAACATAGAATAAAAAAACTTGCTTTGTTTTTCATATTTTCTCATTATTGGAATCACTGTCTTTTCGAACTTGGTGACAATCTTAGTACTAGAAAACAAAAGACTTTGACCGGTCTTTGGCTCATCTCTTTCTTCTCCCCTTTCTCCAACACTTATTTCTTTCTCTCTCTAGTTCATGAATTCAAGATTCAAAGACACACGTATGGCTACCTCTTGGTAAATCCAAAGAGACACATAT
> AT5G10320 | chr5:3246722-3247721 REVERSE
TGTTTTCTCCCTAAAAGTTATATTAAAGAAAACATGTTTTTTTTCCTTCTTGATAAATCGAAGATTCTAGACTTTGATCCATAATCCCTTGGATCGGAAATTAGAATGAATATTAATCCCCGTCGAAGAAAGAATTGTACAGTAGTTAGTTCTTCTCTTTATACTAACGTGACCAACTACTTCTTGGTTCAAAACAAACATGTTTAAATTCTCAATTTACTAAAACTATGATTCTATAGTAACATGTCAAATGAGAAACATTTCAATGTCAAAAGTCTGGTCCAATTATCGAACTACATAAAAACATTTTAATACTAAAATAGTCTATATTTTCTACCACAAACTAAGGAAATGTGGTGCGACGAAAAAAAACAAAACTAAAAAACTAAAGAAATGTGGTATTATCCAAAAACCAATTATGCAATATGATAGTTGTCTGTGCAAACCTTTTGATGGAATGTTGTAGTAATGACCAAATTCCATTTGTTTTTAGATTTTTT
> AT1G35120 | chr1:12846426-12847425 REVERSE
TTTTTTTCAAACCATATAAATTATTCAAAACAAAACAGTAATAAATAACTAATAAGATACAATTATCTTTCCTTGTGTCTCAATAAACTATCTCTCTTAATCCATTCTCAATTTTCTTTTTTTAAAGCCTAATTGTGTATATAAGTAAAAAAAAATTGTTCAAAAGACTCGAACTTGGGTGCTCACGAAATAAAAGAGTCCTCTAAAACCACTCTGATACACTATATTTACAAGATTTGGGGGCCCTAAAAATGTGTTTATATTTTTCGGAACATGAAACAAATGTTTTTTTATTGCCTATAGGCACACCTAGAGGTATCAATATGGGTAACCCAACTCAACTCAACTGATAATCAAATGAGTTTAAGGTTAAATGAGTTATGGGTTAAGTTATGGGTTGAGTTGTTAAATGAATTAACCCATTTAAGTAATAATTTAATTATTAATTATTATAAAAATAATAAATAATTATCATCATCATTAATTCATTATCATCAAAT
> AT4G08720 | chr4:5574726-5575725 REVERSE
AAATTGAAGATTAGAACTAAGAGATTTTGTCAATTAGATTTGAGATTAAGCAAATTGTGTTTGGGTATGCACATTGGAAGTTTATGCATACTTTCTGGGTTGAATAGATTTTTAAATGGGTAAGAAATGGTTTCCAACAACTGAATCATAGTGAATTTCAGTTTTGAACCCGAATCCATTCGATTTGAGCTCTTGTCAGGAAATACATCTGGTAGAACTGCGTAGAACTGCACATGATTCAATTAAAAAATATGTGTAGTATGACTTAGTTGCACCAGTATTAACCATTTACATGTAGTATTTATTTGGGTTTAGTAGTATTACCCATTTTCATGTAGTATTTATTTGGTACAGGAGTTTTACCCATTTTCATGTAGTATTATTAGTTATACATGTATTATACAAATAGGTGTAGTATGACTAGTTATACTTGTGTTACCCAGAATTGTAGTATAACTAGTATATCTGACAGAGTTTTTGTATTGTTGTTGTAGGATACA
> AT1G53240 | chr1:19856938-19857937 REVERSE
GAAAACTCTGAAAAGTTTCCTTTTATGGTTTCTCAAACGCGAAAGCCATTGAAGAAGAAGAAGAAGAGTGCGCAGACACGAAGAGAGAGAGAGAGAGAGAGAGAGAGAGAGAGAGCGGGAGAAACAGATAAGGAAGATGAAGAACACTAATGGGCCGTGAATGGGCCTAATCTTTATTAATACCTTAAATTACAATTTACCCTATTTCAAAGTAAAGTACACCTTTGTTTTAGAGGTTCTCTCTCTTTACTACTATAAACTCGAAAGTGTACCCAAATGAGTATTATCTTCATGTACATATTAATTTATTTAGTACGGTTTTGATTTATCATTGAAATATGAGAGCTGAAGAGACCCAAAAAAATCGGAATAAATTTGAACACCACAATGTGTAAAGATTTTTTCCCTAAAATCAAAAACAAATTAGACGAAAAATCTTAAAAATTAAATTACGAAAAAGACCTGAAAGGATTAAAGTAAAGAGGGTGGTGGTATATCTC
> AT5G12220 | chr5:3949155-3950154 FORWARD
TTTGTTCATTGAATAATTTACTTGGCGGTTTTAGAAGTTATGTATGCTCAAGGAGGAGGAGATTGCAATTTGGGTATGGGAACAGTCTCAAATCTCAATGTTGTATAACTTGCTACATTATTGAGGTTTCTGATGTAATGGAAACGAAGTTGTGTTGCTGCTACATTATATAAATCACATTAATGTGTTTTTTCTCCACACTTTTCATTCTGATTTACTTCTTGAAAAAAGTGAACTAATGTGTTTAGGAGTGCTCAATACTTATAGACCGAACCAATTTAATTAACAAATTGAACAATTTAGAGAAATTGCAAAGATTATAGTACACAAATCATAATTACAAATAAATTTTATTTCCATTGCAGTAAACTAAAAATTAAAACTCTTGTATCGAATTTTGCAAATATATTTCCTTTTAAATTTTTTACCTTGGGGTTTAAAAAAAAAGAGTAAAAGAAAATCAGGATGTCTAAACCCTAGTACGCCATTAGAGAGGGTTC
> AT5G65770 | chr5:26310587-26311586 FORWARD
TATGAGTCTGGCTGATACACCCAAACACATCTGTCAAGGATCTTAAAGAATCATATCTTCTAAATATTAATTTTCATCACATTGTGTTTTTATGGCAGAAGAAAGTATGAAACATTTAATGGTTATGAGTAGAAAATCTAAAATTTAATTACCATACAGTCGTGACTCTTGAGAAAATCGGAAATTTTAATTACCATATATAATCACCTCGTTTAAACTAAATTGAAAATTTTGGTATTGGCCGCTAAAAACGAGGAGGAAAAGGCATAAAACGCCGTCGTTTGGGCATTTTGACTGGTCGAATAAAAACTCTTTTGACTAAAACGTCGACCTAAAAAAAGAAGAGAGAGACTAGACCTCTCTACAACGCACTGTCACAGAACTCTTCTTTGTTGTGCGAGAGAGAAATAGAAAAAGTGAAGAGACAAGCACCGTGCTTTTGATCGGAGATCGGAGGAATTTAGGTTCGATTCTCCGTAATTGTGATATTGGGAGAGACT
> AT1G52460 | chr1:19548331-19549330 FORWARD
AAGTATATTGGTTCTTAAGATCCATCATTGATAGTCAACGTGTAAAATACGAAAATCTCTACTAGTTATGAGATTTATACGTAATTAAATCTCCAAATATGTATAGTTGTTTAGCAATTAATTATATGAAAACTAAAACAAATAATATGAAATATATTATTGGTAATCAGCTGTAGTATACAGTATACTGTAGATATCATAAGTTCAATTTCCTTGTTATCATTTCATATAGAATTAGAAAGAAAATATTAAAACCTAGGTGTGGTTGCACATAATGATAATGAAACATCTAATAAATCAGGTTTCCTTCATTAATTAGTGACCAACCAATAGTTTTGACATTTTGATTTAGTGAAATGGAAAAATAAATGGAATATTCTCTCTCTCACATCATGTGTGTGCTTTTTTGGGTGTATAAATACACATTATTCGTCACATATTTTCACCATCACTGGTTTTACAAAACTTCTCTTAAAATTTAGAACAACAAACTGCTGAGT
> AT2G45300 | chr2:18676311-18677310 FORWARD
GTGCAAAAATTTTTAGCTCCAAGAGATCGCCTTTGCTAATCAATAAAATTGAACGCATTTAATAAAATTGTAAGAGCAAACTCGCACTGATACGTAGAATAAATTTGTTGCTTTTGCCTTCACGACACCATTACCTATAGTTAATACTCCAAAAGAAATAGCAGATTCAACATACAACGTGCAAGACCAAAAAACAAATGACTCGTAATCTCCAGAGAATCATAATTCATAACATGGGAGATTGTCCACAAAAAACATAAATTCCCTTTCATGTCTTTTTGTTAGAAAACCCATTTCTTAAGGCCCAACAAAAAACATAATCCCCTTTCATGTCTTTTTGTTAGAAACCCCATTTATCTTTCTTGAGGCCCAATTTGAAAACCCACATTTTCTTTCACCTAACCCACCAAAGCCTTTGCACATGTTGACGTGAACACCAAACTAACACGTGTCATACTGCCAGTGGTTATGATAAATGCTCATACCATACCAGAGTCATA
> AT3G28800 | chr3:10818114-10819113 REVERSE
TAGAAGGGAGATTTTTACCATTAAAAACGAAGTGACATCAACATTTAATGGCCCAAAAAGTTTAGACGTGACTCTTGTCATAATTAATGCAAAATCATCATTACATGTTATAATATTATAAAATTATTTATAATAAGTGTTGAGTTAAAGATGAACTCAGGAACAAACATTAATTGCGAACGTACATTGATGCTCAAGAAGTGTTGATCTTGTTTATTTAGAAGTTTGGAGCCAAGATAAACATTATCGTGTAAGTACTGAAGTTTAAAGATTTTTCTTGTTATAACACACTAGATCTTCATTGTGTTCGAAATCAACTTTGTTTTCTATAGAAAACCCCCAAAATTTATTATTTCCAATTTTGTTGGTTGAAAATGCTAAATGTGTAAATATATATGTTTATAAGTGTGTATATCAAAATTCTATTTGTTTTTGTAGATATAATCATGTTTTATGTTGCATTTAATGAGTTTCTCCTGAATTTATGATGCAGTTGGGTA
> AT3G15210 | chr3:5120422-5121421 FORWARD
TCTATATTTCAAAATTTATCCTTATTTCATTAAGAACTTTAATGCAAAGATTACATAGTCCAATTAATTTTCTCATTGCCAAATATTAATAATTAAATTAAAGATCCAGTGATAAAAAGTTTTATTTTAAAATTAAAGTCAATCAAATTAATGTATTTAATTTGTATCTATATTTTTGACAATGTATTCAACTTTTTAAATACATCAATAAATTCATTAATAAGATGATCAACAAAAATTGAAAACGCTTGGTGAGGTTAAAAAAGAAATGAAGGGTTGATAAGAAAAACAAAATTCTTTGAAAGAGGAAAGAAAAACACGTGGCAAAAGATAAGTGGAGGTAAAAAAGAAAACCATGAAAACCGCTGGTGTTTTGTAAGAGAAGCCGCTAAAACCATTTCAGGCTTTGACTGTTCACAACAAAGCGCCCCAAAAGGAGCGTCGCTTTTACTCTCTCTCCCATCCTATATATAAACAACTCTCTCCTTTCCTCTTCTCCC
> AT5G50530 | chr5:20574934-20575933 REVERSE
GTCGTCGTTCCCGCGTAGCGTGATACTCACAGCCCGATCGGATACCAAGGGCAAATCTGTATTTTCGTGGTTAACAGATTGGCAAAATGAAGAAAAGTTCCACCACGGATTCTTTTTTTTTTTTTTTTTTTTAATTATTCAATTAATTATTATCTCCTCTGGCCCTTTGCTTTCCCTCTCCTTTCGTCTTTCTCTTCCAAAATTTCTTTCGATTGATTCCCAGAAACAAAAAAAATTCCAATTCCTTCGAACTGCATTATCGATCGTGCCCCAACTAGGCGATTCGAAATCGTCGATCATTATCGAAGTGAAGATTCGAAATTCCCAGTTTTGAATTTCTCTTTTATTCTGTGAATTGATATCAAAAATTTTCCGAAAGAGAAAGATTATTTGGTAAGTTCCAATTCGAATATGCATTTGCTGCAAAAAAAAAAAAAAAAATCAAAATCTGATGATTTTTTTTATTAAAGTGTTTCAGAGAATTTGAAGGAGGAGATCGG
> AT5G35646 | chr5:13842961-13843960 FORWARD
GGTTTTTGGTTTATCTCGGAAAACTAGATATGGACGTACGCTAGCATGAGATATCAACTCTCACGTACACTAAAAAATACACATGCAAACATATGAGGTCTTTGGTTTGTCTCATAAATGGTGATATTTATGAATAGACGTACACTGATAGTACACTACAGCGTACACTGTTTGTTGGGCAAATGTAGAAATGTAAATGTGGACGTACACTAAAACGTACACTACAGCGTACACTGTTTTTTGGGCAAATGTAGAAATGTAAATGAGGACGTACACTAAAACGTACACGTCTAGTTTTAAGTTGTTATTAAAAAGAGGTTTCTCATAACAACAATAACAAATTATATATGGAATACTATTACGTTGATTTGACAATACGAATACACATCATCATTTAATACCTTTGCAATAAATACAACCATAACTTACCCAACTATATCTTCAATGATGCTTATTTAAGTGTTGGAATTTCATTTTGTTGAAACACCTTACTCCTAAAT
> AT5G01490 | chr5:194541-195540 FORWARD
GATTATATATATTCGTAAATTTCTTGGGGGATAAGACACGTAAAGACCAACACAACTTAATTAGATGAGTCAACAATCATCGTGCATAACTCCAAATTTCTACTTTTTCACTTATTTGACCGTCATCGATATTTTATTTCATTAGTAAAAACACAGGAAGATTACTCAAAAGTCTTGAAGTCTTTGATCGTTAAAAATGAACATGTGCAAGGAGACACACAAAAATTCCAAATCAATTATATAATTGCAACTTGCAAAGATCGAAGCGATTTCTTCTTATATACGAGTTATTATATGTATAAAAATGATAAGACATAGTAAATGACAGACGCAAAAACATTGACCAAAAGTTGTAAAAATGATATAGAAAGACGTCAACACCAACAAAAAAATGATATAGAGAGAAACGTTCGTTTACACGCGTTTTTGTCTATATAAAGTATACATTTATACATCCCTGGAAATTTTTCAGATTTTCAAAAATCAGATTCAAAGGAAAC
> AT2G03820 | chr2:1167030-1168029 REVERSE
ACAGTAGAGCAAAACACCATGGAACAACAATTGAAACAAGAGAACAGATCTCATCGGCGGCAATTATTATATTTCGAGTCACTTCTTCAGATAATAAAATAAAAATATTAACTTTGAAAGCGATGTATAATACTTTTTCTCCCATTCTGGTTATATTTTATTTCGCTTCTCTTCATTTTTTTTTACATATTTGTATTATTTCATAACCATTAATTTTTTTGTATTATTAAAAAATTGTACCATTTTAGATTACCACTCATGCTTGTAGACTTGTAGTTAAAAAAAATCTCCATTTATTTAACAAATTTACAATTAATAAAAATAGTACGAGATTGATAATATTTTTGAGTTATTGAGAGGTTGATAAGAAAAAGAAATATTTATAGGGGCTAAGAATCTTTATTAACGGCATAATTTAGTCTATTACTGTCATGACACGTGGATTTAGATCTTTTTGAATACTATTTTTTCTTATATACATTTACAGCAAATCATTTCTC
> AT3G17170 | chr3:5854907-5855906 REVERSE
TTACAACTTGCTGTGTTATTTCAGAGTGAAGATGAAGCAACGATGGAGATATGGTTAACTAGTAAGATTGATGAAGCCAATGACGACGACGTCCCGTGGAGAAAGTTCTTTACAGTGAAATGTAATTATACGTTTTCATTTTCGATGAGTTTCATGGTGGATGAGGAGAACAAAGTGGCAATGTGTTGTGACACATACATGAGAAAAGATGGTAAAACCAATGTTTACTTCTTGAGAAATCTGCATACCAACCAATTAGTTTTGATGGGGTGTTCCAAGTTCGGTTCAAATCTTGTAAAAGAATGTGATTAGTCTTTATGGAAACAGAGGTTGCTTACAATATTTTAGTTTGACTCTATATGAATACAAAACAAAGGGTCTTTTTTGATCTATTGAAACTGTACCGGGCGATTTGGGAACATATAAATAACAATAGGGGTCAAAATGATATTTTAATAAAAGTTTTCTTATCCAAAACCCAAAAATGTCTTTGCTCTTCT
> AT1G15870 | chr1:5456084-5457083 FORWARD
TCTTATAGTTCCCCAGCTTGGCAGTTTCATCAACTAACTCTGATTGTTTGTAATATTTACAGATAAGTTTCCCGGACATGGGGGACTATAATCCAGAGCTTGCATGGCCATTGATTCTTGACAATTTTGTTGAGTGGATTCAAGAAAAACAAGCCTGAAATCATTTCTGAGTCCCCTCAAGTCGAAGCTTCAAATCTCTGCAGGATGATCAGTGGGCTCTCTCATCAAACAGATTCAGCACATTTTTACTTCAGTTTTCATCTTTCAAACATTAAAAAAAGACACATTATATGATTCTTGTTACATGTGATTAACTTCAATAGAGGGAACACATAATGTTTGATTTATTACATCAAGTTCTGTTAGTAGTAACCAATGATTTCGAATTAGCTTGTAAACACGTTGTTACCAAATTTATAACCATCAGATTCATTCTGAAATGGACGGTGTAGATCAGCTTACACCATTACTAAACAATCCTAAAACCTCAAAAACGAATT
> AT2G39340 | chr2:16422639-16423638 FORWARD
AACCAATCACTCAATTAGTTTCTAGAGATTGTTGTGATTGCTATACTACATGTTAAGCACTTTTTATTTTTGCCGGATTTCTTGGCCAAAAGGGTTGGCGATAGAAGCAACTACATTAAATTCATGACCTAAGCTAAATTACATGTAACGATATACAATACAAGATTTGTCTAAACTAAACATTGATTCAACCAAAACTTATATAGACTATATATTTAACCCAAATACTTATCATATAAATGTTTTCTTTTTTGACGTCAACACAACCGTAAACATTCGAAATCTTATATATTTAATTATTTACTATGCTTGTTATTTCATTTGTCGACGTTGTTTTTTTTTTTTGCATTCTTCAGATCCACTAAGAAAAGGCAAGTCCGAAAGATAATGGGCCCAATTAGTGGCTATATAAAAACCCGACCCGGAAAGACTAAACCTGATCCGCAACCGAACCGACCCGACGACGCTAGTATACCGTAAAAATTTGACAATCTTCGTCT
> AT1G12110 | chr1:4104233-4105232 FORWARD
TGAAAATGCGTTTGTAACACAGAAATCAATTATTTTGAATTATTTTCCATATATAGTACAGACGTAAAAAACATACTGTATTATCTTTCATGGAAGTAAAATAATTTTCCAAGAAATAGAACAAATGTAAAACAGGTGGTGGCTAAAACTGGTGCTTTTAATGGCTAATGCCATTGAATCACTGACAAAATGACCGATGACTTCAACTTAAAAGTTCAAGCCCACAGTTCCAAAGGTAGAGGAAGTGGTAAAATTTAGGTATGGTCTCTTTCTCTCTCTCTCAATTTTCTCTTTCTACAAATATATACTACAGTTACAGTAGTAGTTATTATTATTAATTATTCTCTCCCCAATCAAACAACACTCATCAGAGTCACACATGTGTCACTTTTTTCTTCAATATTTTAGTTTTATGAATAAAAAATCAAAATAAAACAATAAAAACTTTTTTAACTTGGCTAGTTTCCCAGTATAAATAGATGTATCAACGAACACATTTA
> AT3G43070 | chr3:15067972-15068971 FORWARD
TACAATTCTATATAAGTGAAGTCTTATCCTTTTAACTATATTGTTTGTCTTTAATGAATTCGGTCTATGAATGTAAAACCTAATCTCTTCTCATATTTACGAAAAAAATGAAAAAAAAAATTAGAACCTAAATCCCCATAAATGAATCCCGGTTGAATTGGCTGTAACAAATCACTGTAGCACGTCTATATAATATATTATCGACCATGCGTATATATATTCTTGGACGTGTTAATACGGACATATCTAATTTATTATACTTATTTCCATGAACAATTTTTTGGAATATTTGTAGGACCCACTAATTATATTCAGTAACCCATCGCTCCCCCACACCCCACCCTCTTCATTGATCCAGAGTATTAGGGTTCCCATTTTATCACGATCTCAAATCCGTTTCCCTTCAGCCTGGTTTGCTCCTCTTTAATTATCGGGGTTTCTTCAAATTTCTTAGATCGATATTTGTTCACTTTCAATACTATCCTATTCGATAAGCAAAA
> AT2G44735 | chr2:18437623-18438622 FORWARD
TGAACCCAAGACGATATAAACCTCGCCACCGGCACAGATCTAGCTCTCTGTATCTCGGTCCGGTACCTTTTCCGGAGCTTCTCCATCTTGTGACGGCACTGAACCGCGGTTTTCTTAAGAATCACGTCGGGGCAGTTAGCACCAACCGCTTCTGCAACTTCTTCCCAGTGATTCGCCTTTAGATTTCCACGGTTAAGAGCGTACCATTTGTCTCTGTACGCGTCAATTAGCGCGATCGTCTCTTCCAGAGACCAGCACGGCGGAGGTAACCGCCTAGAGTTCTTGGACGCGGTGGGGATGGAGGCGCTCTTCAGATCTGTGTTGGAAGCTGGTTCGGTTGACGCATCGTCATGAGCGGAGGAAGATAATGGTGGCGGGAGGGGAGCTAAAGGTGATGGATCCGGAATTGGATCGTGGTTCATCGGAGAATCCGGATCGGACATGGATCAAAAAATTGAAGAAGAAGGAAAGAAAAAGACAGATCTTGTGAAGGAAGAGAA
> AT2G26300 | chr2:11195996-11196995 FORWARD
TATGTTCAGGAAATCCTATGAAAACATAATGATTGATCGGGTTTATTGGTTTTGTAGCTGGTGGTTTAAGTGGTTAGGGAAGCTATGTATTTATAATTTATTGATTCAATATGGTTTTGCATCTGAAATATATTTAAGCCCAACCAATAAATATACCATCACTCGCCAAGACCGTTTCTCAGTGGAAACATTTTGTGAGAAGTTCAAGTCGATGTTAATGATTGTAAGGATTTAACGGATGTGATGTTTTTGTAGGTTGAAGATTTAAAGTACTATATGATATGTTGTGTTTTTATCGATTTTGAATCTTTATTTTCTTTCCTAAATCAAAACTGCAATATATTTCCTAAGCTAGCAAAACCCATTCTAGATATAAGTAGAGTCCAGCTTGTAATGCAACTGCAAAGCAAAAATCAAGATATTTCGATACAAGGACTTGATGTCATAAAATTCCAAATTTGTTTTGTCTTGCCACACTTAGTAATTCTCTTCCAATAATG
> AT4G10690 | chr4:6588132-6589131 FORWARD
AGCACCACTCATCTCCTCCCAATCCGAGGAGACAAGTTTATACAGCAACGGTATCTCGCTGCTACATGTAAACATGAGAAAGAGCTCTCCTTTCTATCAAACAACAAGAGACTCCTTCTCCTACAGAGACTTCAATCCATCGCAACAACATTGTTTCTGTTTCAGTTTCAGTTAAAGGAGATTCAGGCCCAAAAGAAAAAGAGAAGCCCACGAAGCCCATCCTTTACTCATCGAAACTCTGCAACAATCAAAGCAGAGGAACATCACGCGAGACACCGCCGTCGACAAACATAAACGTGCACAATCATTTTGATGTTCTTGGAAGCAGCAGCATTTCATGCAACTAGGACACCTGTCATTAGCTATTATGTAATCCTCCTCTTTATATAGTTCTCTGCTTGTAATCGAATTCACTAAGGAAGAAATACACAATTATTTTCTCTCTGAAGCTTTTGCTTCTACTTTCATGGTATCAGAGCTTAGGACTTTGTTCCTAAGCC
> AT5G25045 | chr5:8629138-8630137 REVERSE
GAGTCTATTAATCATGATCTCAGTATTTGATCTATAACTCAAAATATCCGTACCGTACGCATGTTTGGAACCGCTCTGATTTTTGTTTAGTATTTATGCATTTGGATACGTGAGAATAACATAAAGTTTGGTCCATTACTTATTGCAACATTTTTTCCTGTTAAACTCTTTGGTATATAGTAATCATCATCATTTGTGTGTACAATTCACAGGAAACACCATGAGGTAGTGAAAAGCTTTATGGAGAGTGCGAGAGTGTTGAAGCTATTGCTGGTCAATATTTTAGTTGGCTTAGTCAACAATATATATCCTGTTTAGTCATTTCCTTTGTGCAACACTTTAGGTTATATCTTTTGCTTTGTATAAGTAAGGTTTTAACGCCTCTTTAATAAGATAAGACAACATAAACCAAACTACATCTTGTCTTAAGTTTCTCATGGTATCAGAGCGCAATCTGTGTTTTTCGAATTGAGTATTTCAAGTGAGTTTTCTCTGAAGCT
> AT3G62310 | chr3:23060732-23061731 REVERSE
GATAAAATCTAACGTTATGACATTACTAATATTTGCCTCATGAATCTTAAAGGTCAAGACAGCTGTACTACATGCATTTAACTTTCGACTCTTCGGTTTCCTCTCCAAATGATGTGGCTTTTGAAATCTAACGTTATGACATTACTAATATTTGCCTCATGAATCTTAAAGGTCAAGACAGCTGTACTACATGCATTTAACTTTCGACTCTTCGGTTTCCTCTCCAAATGATGTGGCTTTTGAAATTCCCTTTTACCTATAAAGATGCAAGTATATCTTGAGCACTTGGATTCATCATGTACCCTCATTATTCCAGTAAAATATGAATTCGAAGTGTTAAGACGATAATTTCAGTATATTCAGATATTGGGCCGGCCTGACAACTTTATACTTATTACAAAAGCCTATATTAGCCAACATAACTAACACTTGGCTCCTTTTCCAAATATTTTGAGGGGGCTAAAGTATATATTGTTTAGATTTGGGGTCAAATTGAAAAT
> AT4G20350 | chr4:10987394-10988393 FORWARD
TACAACTTACAAGGGAGTAGGGACAATTGAGGCGAGTAGGCAAATATGATTCTGTAAAATTACCAAATACATGATTTGAAGGCCCAATAGAGAAGATTTTTGGGTCTTATAAAAGCCCATTAGAGAGATGTAACCTTTTTAATTAAGCGGGAGAAACCTGGTTTTTATTCCTCCTTCTCCATCGGCCATTGATCTGAGTATTTTCAGATTCTTCCTCTCAAGTGAAAGCAACGATCCTGTCTCTTCTCTTTTAGAGTTTATCGATAGCTTTGTTTCCTAATTGAATTTCTGGTTAGATTCATTTATCCTTTTTGCCATTATTTTGAATTTTTTCTCTTTTCAACAATTTGAGATAGTAAAACGGGTTAAGTAGAAGACAGACGAATCGTTGCTAGTAATTAGCTTAATTGGCTACGATTGTAGTTATGATTCAATTAGAAGTGTTCTAATTTGTTTTAAAAAAAAAATCGAAACCCAACTTCGATTTTTTGACAGTCATG
> AT1G66855 | chr1:24940014-24941013 REVERSE
GAGAGATTTTATTTTTTCCAAAATAATTGTTATTTTTTCCAAAATAATTGTTATTTTCAACTTTTTGTGTAATAAATAAATGAATATAATATTTTGACCAATTTTATTTTACAATATTTTTGTCTATTGGTTGAACTAGTCATAACTAATGATATTTTATGTAAAAAAGGTAAATTAAATATGATTTTTATGATTTTTTAATCTTTGTGTAAAATCTTAAACTACAATTATATTGAAACAACGAAAGTATTTTTTAACTAACTTATAATATAAGGTAGTAGTCTATTAATATTCTATTGTGAATAACATATTAATATTCCATGATTGTCATTTACTTCATAAGTCAATTTATCTTAAATTCTACTACAAACTACCATAAATTGGTCAAAGATTTATAAAATAAAACTAAAATTGTATGAAAATAAATAACTTTCACAAAAAGTTACTCATATTATATATAATGCAGTATCATTTGAGTTATGAGTTAAAAGCAAACACCA
> AT1G64950 | chr1:24126561-24127560 FORWARD
TAGAAGAAAATAGAAATGATAATAAAGAAAAGGTAGTATAAATCTCAATAGCACGTAATTGATGATGTCATGAAAATCCATGATAGCTGTTGTTTGTACTTTCACACGTAGAGCTAAATAAACCTCGTGACTTGTGAGATGCAACAAACATGGCACAAAATTGTTTTACTTGATTTCCCCAAATTTCAAAATAGATTTTTATTTCGTTAAACTAAAAAATAAATTATTGTAGATGTACAGATTATATTTTATTATATAAAGTAAGATTTTTAAAATAAATTAAAAAGTTAGTTTTATATATTCTATATTATTATTTTTTATAATATTTAAATTTTAAATAAAAACTCACATATTTTTAAAAATATTTAGTATTCTAATTCTTATCTCAATTTATTTATTTTTTAAATTTTTAAATATTTCTTTTTGTTGTTTAAACTTTAAAATAATTAAGCCATACACGTGTATCATTATTATATAAACACGAAAAGAAGGAAGAAGAC
> AT2G33855 | chr2:14325193-14326192 REVERSE
TCCGTCTTGCTTACCAACTCGAACAGTCCTAACGGACGTCTGGAAGACCATCACGGAGGTTCAGGCAGATGCAGGCTGTTTGGTTTCCCATTAACCGACGAAACCACAGCAGTTGCATCTGCGACGGCTGTCCCCTGCGTTGAAGGGAATTCCATGAAAGGTGCGTCAGCTGTTCAAAGCAATCATCATCATTCGCAAGGAAGGGACATCTATGCAATGAGAGACATGTTGCTAGACATTGCTCTCTAGAAGGGTTCTTTGGTTTCTGTGTTTTATTTGCTTGTGGCTTAAGTAAAGTTCTTATTTTAGTTGATGATGACTTGCTGCTAACTTTTGGAATGTCACAAGTTGTGACTTATGAGAGACTTGTAAACTTGGTTCAAGAATGTTCTGTGTTAGGTTCAATTTAAAAAGTGTTTGCATCAATTCCGGTTATTTGTGTTTGTACCAACCGGTTCAATTCGTAATTCTAATTTAACCGGAAGGAGTCCGATATCGTT
> AT4G04840 | chr4:2448560-2449559 FORWARD
TACGGATTTTGCCATTTTTTGCTATAATTTTTACGAATTTGTTATTTTGTTAAAATTTTACGGATATACTATTTTTCTATATATTAAAAAATGTTCACATTTATGAGTCTTTTTTTGCTTAAATACACATTTTATAAGTTATAACAAATAATAAATTCTATAAACAAATAGAACCGATTAATTTAAATATAATAGGTAAAACACATGTTAAATCGTATTTTTATATTATAAATTTTTTTTTATTCATAAAACTTTAGACAAAAATTGCAAAATCCATAAATATCACTAAGAAAATGGCAAAATCCGTAATTGATTCCAAAAATATGACAAACTTTTGAATCTTTTAACCAAAAAAAGAAAACAGAGGTTTTTATAACAAGTTCAGTTTACAATTTTCAACGTGTGGTTTCTCTATTAGAACCAAAAGAATAATATATATCCAAACGTGCACAACGTGTCAATTTTTTTGTTACAAAATGTGAAGAACAAAAAAAAGTGTG
> AT4G10080 | chr4:6302655-6303654 REVERSE
AAACCATTTAATTTTGGAGCGGACAATAATCCGTTATAAACTAAATTTATTTCTATATAAAATCGGTCTAAAGTTTTTACCGATTTTTTTTTTCTATATTTTTGGTCAGTACTATTATAAATACTAATCTATAAATAATAAATAAGAAAATATTTCAATCTACCGATGGATTTATTTGCAAAACCCACCTCAACCGTTTGAATCTTGATTATATATATTTTTCTTACATCGTCTACTCTATTTTAACCGATACATATTTGTTTAATTCATTTGATCCGCACCATACGATTTATTGCCGAATCCTAATTAAATCGTTTTAAAAAATAAAATAAAAATGAAAGAACAAAATGAATAAATACTATAGTTCTCTGAATCTACTAAACTTTAATGCCAAAAAATTTAGTTGAGGACTGAGATTGACACGCAACCAATTAGATACCTCCACGTAATTACTTTCTCAAAGTGGATAAGAACCATTCTTTTCCATCATCAACCGCTCT
> AT1G60650 | chr1:22338809-22339808 FORWARD
GATAATTGCTCAATTGAAGAAGCAAACCTGGGGATTCATCATCTCCTGAATCATCACCGTCCTCGGAAACTTCTGCAACAGAGTCTTCTTCTTCAGATTGTTCTGATTCTTCCGTCTCAGGATCAGAGTCAGAAGAGAAGCACGATGAATCGGATCCACTGTCTTTATCACCATGCTCAAGCTTGTAAAATCGTCTCTTTATCATTTTTACTTCGTGTTTACTCTACAGAGACAAAACCCAAATTTAGAATTCGAAATTCTCCAACAAATCAAAAGTAAAGGAGCAAACTTCGGATTAAAGTAAATAGAAAAGAGGAGACTTTCGTACCGTGAGTTCCGCAGAAGAGAGCTTGGAGACTGAAAAGGGGAAAGCTTTGCTAAAGAGAAGGGTTTTAGGGTTTTTAGGTTATTTTTGTAAATTAAGTAACTTTTATAAGGGTGTTTTAGTCATTGAGTGGACAACATTTTATCCCAATAAATATACTTATTGAGTTGAAGTT
> AT5G03570 | chr5:902756-903755 FORWARD
TAGAATTAGGTACCAACACTTTGACTGTATTAAGACATGATGCATGCTACATAAAAGTTCATGTTTTAATATACAACAATGTTTCTTATCCGTATGTGTATTTTATATATTTCATGATTTGAGATATAATGAGAAGATAATGTTGAAGCTTTTAATAGGACGAATTGTTGTATTGTATGTAACAAGTTGTGTATATAAACTATGGCTGATGGCTCTCACAAGAAAACGTTGTCTTATTTACTCAGTCGTTGTGATGTCCGAGGCGCTTTTTTTTTGTTTGTTTATTAGTATGATCACTGAGATATTCTAACGGACGGGACATAAACGACGATTAAAAAATTATGGTACCTGATCATCGTTGACGCCAAAAATGAGGAAATATTCGGACATTTTTATCCCTAATCCCCAAAACAATTCCCATATAGTGCAACTAGAAATGTGTCTCAGTTTCTGCGATAATTTCCTCGACTTCGATTTGGTGCTTCGACCATTCATCCTTC
> AT4G00114 | chr4:41384-42383 REVERSE
AAACACCACACGTCCACTATATTTCGCCAAGTTAAATTGAAAGGAAGATGAACAATCAAGAGATGTGGTAGTTATTTTGAATTAAGCATATCCAAAAAGACCCTAGGCGAAGCTGAGAGATCGCAAGTTCGAGTGACACTTGGAACGAAACTAATATTACATGATGTGGTTTCGGGCCTAAAGGAATTACGGGCTTCGGCCCAGAACCTCCTGATATTCAAAAAAAAAAAAAAAAAAGATGTTTATAATAATGATCTTTGAAATTAAACCTCTACATTTATCATAATATTCCTAAATAGTACGTAAATAAAAAACATGCAACCCATGCATATCCAGTCTTAAGTTTATACATATAGATAAATCTCAAACCATACAAATACCATTGTTCTTGTGATTTTTTACTTCCATTTCCTTTTTCCTCCAACGGTGTCATATAAAGCTAACAAATAACTCGTGATTAAACGGACATTTCCAATATGGGCTTTTGGGCCCATAGTGAT
> AT2G23340 | chr2:9936998-9937997 FORWARD
TGACGTTATATTATATTGCGGCATTGTGAGTTACATTTGACTTAAATTAATTTATTTGTAAACCAGCAAAAAAAGTAATCATTTAGAAGAATTTTTTGGTTTTTTTTTCACAAGCAAAAACATCTTTAAAATAACCACATTCATGTATAAGAAAAACTCATAAAAACAAAAAATGTTATTTATCTATTAAATGATATACTAAGAAATATACACACTTAATATCCTAGTTTTTTAACATCCCAATTTATTATTTATTATAAATTACAAAACTGTTATATATAAGATGTTGATCGTCAAATTACAAATTATTCCTGATTACAAATTGTTTAAGAGAATAGTCATATATCTATTTATGTATATAATGATTACAAAAAACCATATCAAACAATATTAAATAAAACATAAATCATTTGTAAACAGTACATTATGTTTAATACAAAATATATATTTTGGATATATATATAGGAGTGGAAGGAGGGAGGAGATTGTTTGTCTGTCCG
> AT5G49301 | chr5:19987571-19988570 REVERSE
TCAGAACCTGCAACAACACGGAAGCTATGAAGTAGACAAGAAGGCTTTGAAGATTCTGCAAACATACTTGAAGAAGTCTTGAGATATGTTTGCTTGGCAATTTCCTATCTGTGTGATGGTTCAGAAGCTGTTATCCAAAGTGTGATTGAAGCTGGTTTTGACCCAAAATTAGTTGAAGTTCTCCAGTTAGTACTTCTCATAATATATACACATATTTAACCCTTTGTGCAAGTTTGGTTTAGATACTGAAGACTGACAATTTTCTTCTTTTGCAGACGCCCTTCCCCAGATGTGCTTGCTCCTGTACTTCATAACATTGGGACTATAGCTAGACAATATAATCACCAGAGCCAAGTATGTAATCATATTCCACCTACGTTGCCACCTTGTGGAGTTATCCTTTATCAAGTTAAAAAAACTGTCAAAATCTATGTTTATCATAATGTTTATATCACTATACCGCTTTTAGTAGAGAGGATGGAGTGCTTGCTTTGTTATAT
> AT1G56540 | chr1:21180664-21181663 FORWARD
CATCAATTGTGCATGTAACCATATTCCATATATATCAACAATAGCTAGACAGTATATAATGAGAACTTCTATGTGACTCTGTGTTCAGTTTTGATAACGCAAATTCAAAATATCAACCTAGAAACAACACGTGAATCACAAGAATTTGAGCTCGTTGTAAGAAACTGAATCACCTCTTCACACCGAGCCAAGGTGAAAGAAGAGATTGAAAAGAGAACTTGGTGTTTACGAGTTCACCACTTGTGAGCTGTATTTCTAAATAGATTAAAATCTGTTTTTTTTTTTTTTTTTCTAACGATAAATCTGTTTTACACATATGTCACATAGCATGCATTAATCTTCCCAACAAGAAACCTTCCATTGCGCGTTTGCATTATTACCGGAGCCCACATTCCCATTTCTTCGAAGTCACGTTGACTTTGAATTTTTCTTCTCTACTTTCGTTTACGTTCCAAAGAAACATTTCACGCTCTCTGGGAATCTGTGATTTTGAACCTCTC
> AT4G12180 | chr4:7274740-7275739 FORWARD
AAGACTGGCATGAGTAAGGAAGATTATAGGCCTCACTTTATTAGAAAGAATACATTACTACAGTCTCACTAGTCTTTATTTTTTTTTCTTAGATGTAGTTAAAAATATATTTTAAGTCACTATTTTTTGTATGTTTACTTTACATCTATCTCCAAAAAAAAAATGATAGTCAAATCTTTAAAGTCAAATTTAATAGGTAATATAACTTGTATGAAAATATGGGTTTACAACTCAAAACCAATTGGCAAGGGATAATTTGATGATTGGGTTGATGTTTGCTTGTGATGGAGAGAGTTTCGTTTGATGATTCATGAAACGAGAATTCATGTTTTGAAACCGAGAAGAGATTCAAACAGAGGAGAAGAAGAAGACTTCGCAAATCGTAGTGACTAGAGAGAGCAAATTGAGAGAGAAGAGAATTGTGAATAGCTTTAGGGTTACGTAATGAGGATATATCAAACAATGAAGTTTTCCTTTTTTTTCTTTGTCATTGTTTGACA
> AT3G45555 | chr3:16713010-16714009 REVERSE
AAATAACTCCATGATTAGTTGCCCAATTAGGAGGAGAAGTGTTTACAAAAGATCCACATATTATTTAAATAATGAAATTTTGCTATTTTATTTAGAGAATCTAGAATAAATTTTTAAAGTTAATACTTGAAATGATTAATTATTTATATAAAGAAGAATATATCTTTACTATACTATTAACACTCTACAAGGAATACTTTTTATGATAATTTAATTTAGAGATTTATACATTTATTTAAATACATTAAGAATTAACTAAAACTAGGAATATATAAAATGAGATCTGTAATACATCATTTCAAAAGGTGATTTATCTAGTTAAAGTCTTAACTCTTAACTTCTCTATAGGATGTAGGATGTATTTATTACTTTCATACTAACTACACTCACGCACAACCGAATTTTATATGTTTATATATCAGTTTTTCGACCTAATTAATAATCTAAACATGTGTTTGGCTCGGATCATCATCTAAACTCAAAATTAAGTTAAATTTGCA
> AT4G30890 | chr4:15039264-15040263 REVERSE
TGTTTCAGACTCTTATCAACAACAACAGTGGAGAAAATGAGTCTTGGACATTTGACGACTTTTGCTGGAAAATCTGTGAAAGTCATGCCCTTTGATCACCAAAAGTCTCTTAAAGCCATTTCCTGATACATGTATAAATCAGCAACTTCAGAAACAAATCAAATCGGAAACGGGGGAAGAAGAAGAAGAAGAGTAACTAATCGGAGGAGGGACCGGTGAAGTCACGGTGGAGGGACCGGTGGAGTCACGGTGGACTAATCGTCGGCTTTTTGGTCTCTCTCTAGATTTTTTTAAGGTTTAAAATTAATTTCAGACAAGCTTCGAACCCGAGACATGGAACCCCTACAGACACGTGAGTTTTTAATAACCGTTCAGACCAAACAGGAGTAACAACAACTGTTTGAGATAGTTTTGTTGAATAACCGAATTAAACCAAAGTGAATACAAAACCGAACCGAGATTTATATTTGTAAAGATACGACGACGCCTTTGACGAAAAA
> AT1G30620 | chr1:10853549-10854548 FORWARD
TATTAATAAAAACATCATAACTCAACCATGCCACATAGTCAACAAGGAATATGAAGAACGGTCAACATAACTCTAAGAACATTCCTCACAACAAACACACATCAAAATCAACTATGAATTTGAAATCAAGATAAAAAAAAAAAAGAAACATCGTAACATAATCTATGACCACTTGGAACTATTAGATTTTGGTCCCGAATATTAATATCAAACATAACAAATAACTATTTATTTCTAATTAGTCAGGTTTCACTAGAACACCGGTATCAATTAAAAAAAAAACAATATGCACAATATTTTTCTTATACAATATGGAAATTGAAATGTTAATAGAAAATTAAAGTTTAATTAATAATCTTGATTAGTACTATATAATATAAATTAATCTGCAGACTGCACCATCATTCTTGCTACATGTCATGTTCATATCAAAAGCAAAGCAAAAAAGCTGACAAAAAAGTCAAATATATTTTTTACTAAGAAAATTCCTCATTTCTTTA
> AT3G58540 | chr3:21647593-21648592 FORWARD
AGACACTCGAGACCAACACTTTCCTCTTAACTATTGTTAAACACATGGTAAATTTGTGCAGAGACGAAGCCGTGAAGAGTTGCTTCAGATGTTCCCTCGTTTGACATGCTTCAAAGTACACAGCTGAAATTTGCTCATATAAATTAGAGGACTCTCAACAAATGTCTATCCTTCAGTTATAAATTTGCTCATATAAATTAAAGTCTCAAAATTTTATTTCCATGTATTTTGTATGAGTTTCCAAGCCTAATAGAAAATTTATTTTTTGAGCAATAATAAATAGGCAAAAAAAATGAGAAGCAAATAGGATAAGTCCAATCATAATTTACCTATACAGTGCTACTACTACGCGTGTCACGTATTGGATGCCTTAGTACACAGTAACAAAATACGCCAATGCACAGCAGATAAATATTTGGCCACCAAAAATATCTTTTTTTTTGTTGTTACCGGTTATGTGTTGTAGTATTTATATATACCCCCCTTGAACCGGACATTTC
> AT1G19390 | chr1:6703369-6704368 REVERSE
GGGTTAGAGGAAATATTGACCATTAGACTTTATTAGTAGTGGGGAATTGGGCAGACTTTCCTCAACCATAATTTTATCATCAAAATTTGCCGAGTAATCTCCCTGAGGGAAAAGTCTTCTTCTTTTTCTTTCTAAGTGTGACACTAGTGCTTAATTAACTGCTACTAAGACATTAAGAAGTATTAAGAGTAAGAGATAATGTGATTTTTGAGAGGGACTAAAATGAAACTTGCAACTAAAAGGTTGCTTGCGTTTATTATCTTATAGTATATATATTAAAACAATGGAGTTGACTTTTGAGCTTGTGCTATCAGATGGCTGATTTATTCGCGGGCGAAAACTGTTTCCGACACAATACCCAAACTTTTCTTATGAAATTCTGAGATATCTGTTAATTGTTCTGTAACTTTTGTTGCAAGTAACCGGAACTTTTTTACTTCACTCGCAGGTTTGCTGGTTTAGCAAGGAACAAGGTCTGCGCCAACAAGACAAGCAACATC
> AT3G25610 | chr3:9313354-9314353 REVERSE
CCTTATTCTAGAACTAGAAGCAATCTATTTCAGCTACGTGTAAAAGTCATTTGGAAAATTCGATTGATTATTCTCGACCATATGCATTATTTCCCCCGGCAAATAAGAAACCCGCGTACATTTTTTTGATACCTTTCGAAACAAACAATACTCATGATCAAAGTTATATTTTTAGATTAAAAAAGAAAAGAAACATCCATCAAAAAGTCAATAAACGAGCAAAAAAGTGTTAAGATTCAAAGTCGTTGTTCAAAGTTGGGTCTCTTTTATAAAAAAAAATAATCTTCTTAGCTTCACACATTTTTGAAAAGCTAAAATAAAAAGACTCCATCTTCCATTTTTGTTCCTTAATTCATATCTTAAGATTCAACATTTTTCTAACATTCTTTATTTCATTAACCAAGTTTGTTCTCCAAGTATTTTTATAGATTTAAAAACCCAAAAATATTTCTTTCGAGTTTTCTCAAAATTTTCAGACAAAGAACTAAACTAAAAAAGCT
> AT2G41800 | chr2:17438041-17439040 REVERSE
TCGACGGTTGGACTTGGAGTTCATTTAATGTCTTGATTATATTTTTCACAGCAGCATCGCTCGTGATATGTTTGAATCACACCATGCACATGTTAGGATTCGTGCTTGGAAGGTTCGTTGCATATTTTTCAGCGTCTGATAGCTCACTGCACACAAAGTCACAAAGCACAAGACACGTATTTTTAATTATTCTTTTGGTAAAGTGTAAATTAGTAATTTTCCATCGTTTAATACAAAACCGAAGTAACATGACAGACAGTGAGTCATACATTGCGGCTCGTAAGGTGCGGTCTTTAACGTGGTTCGAGTTTCCCTTCGTATACTTCTACACGGAAACTTTCTCTCATAAACAATTTTTTTGCCGACAATTTAGTTTTGTTGTTGTATATTTCCAAAAATGTACATGCTGCTGCTTCCTCTTTGTTTCTTATTTATAATATCTCATGTCAAGTGATAACTGATAAGTATAAAACCTCCTATATATAGCCCACAAGGTCCTC
> AT4G19500 | chr4:10624659-10625658 FORWARD
TAATCTAATCTCTAACCGATATATAATCTCATTTAACTATAAAATTTAAATCTTAATCTTCTTTGATTAACCCAAACCGATATATAATCTCATTTAATTACAAAATCTAAACCTTAATCTTCTAATTAGAAACTCAATCCGATATTAAACCCGTTTAATTGTAAAATTTAAATTTTAACAATACTTTTTAAATTTAAACTGATATTTAGTTTTGTTTAATTGTAAAATTTAAATCCGTTTATAATTCAGATCGATATTTAATTATAAATCTAAACCGATATTTAACTTTGTTTAATCATATAATCTAATCCTAAAAAATTCTTATATAAACTCAACCAATATATCATTTCGTTTTGATAGTGGAGTATATTTTATAATTAAATGAATTTTAGTTTTATTAGCTAGCTGATTATGATTGGCTAAAATAGAAAGAGTAAAGAGTGAATAAGAAGGTTCATTTTTGGTTTTCAAATTATCCATCTTTATTTTTTGTCCTGGAT
> AT5G03710 | chr5:970107-971106 FORWARD
ACTGAATATGTTCATTTGGTCTTAATTTTCTGATTTCGAATATTTTTGCAGTCATCATATATTTTATATCAAAATGGGCATTTAAAGCCCACTGTTAATTTTTAATTTCATTATAATGGCCTGCTAGATTCACTTGCAACAATCTATATTCGATGGGCCGAAACTAAATAAGCCCAAGTAAGAAAAAATTAATGTTGACAGTGGGATTTGAACCCACGCCCTTTCGGACCAGAACCTTAATCTGGCGCCTTAGACCAACTCGGCCATATCAACTTTTTGATAGTAAAATTTCAAAGTATGAATATAACCGATTTGCATAGATTTAAATGACAGGGACATGCCCTAAAATCCCTTGGTCCGATTAATAGCCTTCACTTCACGGCAAGTTCACGCCCTAAAAAGTAAAAACTGCGCTCGAGAGACGAAACCGCTATCATCTTCTTCGAGAACTTTCTTCTTTGACGCATCGTCTCCTTCAGGTCACAGTACCTCTCAAGACA
> AT5G22140 | chr5:7341907-7342906 REVERSE
TTTTACTTTGCATTTTATGTGTTGTGAAGATTGTTATGATATTGCGGGGATATTATTTATTTACAAATCACAATGAATTATTCATCTTTTTAATTTCTTACATTTAATAAATATCCGAATTTAACATAATTAAATTTAATAAATTGTGTCAAATCTCAAATATCTTACTTTCTTTTTCATATATGTCATTGTATTAAATTCGTCGGCCTTCAATGGCCATTTCTTGTGATATATATGTCCTATCTTTTGTCTTAAAGACAAAACCCAAAAAATCAAATCTTATCTTTATTATTAGAAAAGTATGTTTTGTTTTTTTTAAAACAAGAAAGAATGTAAGGAGTAAGTATATAAATTGTCAAAAAAAAAAAAATGAATGAGATTGACAAAACTTATACTCGGCCCAAACTCGTAAACTTAAGGGGCCAATATTCAAACTCAAAGGCCCAATAGCATTCAGGAACAAAATTAAAAATTGAAAATTGCGTTCTTCCGCCATTGAC
> AT1G05760 | chr1:1724487-1725486 REVERSE
ATAAAACTTGAATATTTTTGTCTTTAAAAACAGCCAAATACAATTGAAATTGTAATGACATTAGAAAAAACTATACTTATGTCTCGACCAACGTAGTAAATCGTTTTAACAGACTAAGATAATCATTGCATTACATAATTTTCATCCGACAATACATTCTTTCAAAATTCGACTCTTTGTCAAAGCAAATGAAAGAAAGGAAATAATTTGCTAGATGAAGCTATGCAAGATTGTAAACGAATATTCCAATCTGAGGCGTCAAAATAAGAACATTATCTTAAAGAATCTCTAGTAACAAATCTATTAGTCATTTCATTAAAACAAATTGGGTAATGGAGAGAAGAAGCAAAGATAAATGCAATAAAACAATGAATCGTAAGATGAATTACTAATATCAAATTGGATAGGCATATTCCAATCTGAGACTTCAGAGTTAGAGAACTTTGAATCTCTACATGTATATATATTAATGTTATGCTATTTTCGTTATGTAACCAAAC
> AT1G24200 | chr1:8572378-8573377 REVERSE
TTGTAGTTGCTAGATCTGTTGCTTGTTGTAATTTGTATTCGTGGGATGATATCGAGTTCCTTGAATATATTTTTCGTAATATGTGATAAGATATCAAATCCGACTGATGAAGTTTAATCAACTTGAAGTCTCAAAACTAGATATGAGTTTTGTTTTGTCCCCAATAAAAAGTGTTAATCTAATCCCGTCAGACTTAATACTATGGCAATCTCTGAATTGGGGTATCTTTGGTTAAGAATGAGAGTAGGACATATCTAAATCCAATACTTGACTGGTTTGCCCTGTGTTTGAATTGACTACTTCACATGTGTAGGTTACGTGTGATAACTAATAATGGATCACCTTGAGGAATGAATTGTTTTGTTGTTAAGACTTTGGGGTTGTTCAAGGATCCAATATTTTTTGAAGAAACCTTGCACCATCTTTTGATTCTAATAATGTTTCACCTTTTTTTTTGGCTGCCTCTCTTTGAACAATAAAGCTTTCCTAAACTTCAAACC
> AT2G25180 | chr2:10726962-10727961 REVERSE
ATATTAGTCATTTCGGTTCAGTTTCGTTTAAAAATTACGAATTTTCGTATAATTGAGTTTATTATTCCGTTTGGTTTAAAAGAAACCATACAAAACAAAACAAACCAAACTAAACCAAATTGGTTATGTTTCAAAGATTCTTTCTAAGTCTCTCAATAAAATGTTATTTGTTTTGTAATGTAAAGAAAAAAAAAAGAATTGCAGAAAAAGAGTGGATAGTGTTAAGAAGATGATCACACACAATTTCCATAGCCATTTATAGATAGCTAGAAGAGCTAAAGAAGATTCCTTTTTTTAACTCTGCTGGAAAAATCTTTTTGTCTCTCTCTCTAAATCTAAATATTATATACTACTACTCTCTCTCTCTAGACCCCATTCACATATTTAATCTTTAACTCATTTCTCCATCGACGTTCTTGCACATCCCACTTTCTCTCTTTCTTCAACTTGCAAAAAAGATTAAAAATCCAATCTTTCGTTTCTGGGTCTGTTGAAAAACG
> AT3G30385 | chr3:11987381-11988380 FORWARD
TATTGTTACCAAAAAGTTTTTTTTTTTCTTAATAAAAAAACTATGTTTTAGATACAATGTGAGTTAGTCTTCTTAAATTTTAAAAGTTAAATACATTTATACTTAAAAATAGTTGAAAATTCAAATTTATACATAAATATGTCAATTTGAACCTTATACCCATTAAATATTTGGTGTTAGATATCAAAATAAAAGAAAATTAACCATTTGTTACTTATATTAAATTGGATATTGTTACATGTATTTATCTTTTTTTTTGTTTAATTTTGAAACGTTGATAGAAACCATTAAATTTAAGTTTTGTGCTATATTTATTTGTCGAAAATATAATTGTCATTAAATATAACGTTAACTTTATTCTTAAAATACGTTGTTATTTTTATTTCCTTTATAAAGGTAAGGTAACTTCATTTTTTAAATAACAAACTACAAATCATTCTTTATTACGATTTGTTTAGTAAAACAAGAATATTTCTTGTATATTTCAATCATAAGTAGAT
> AT1G44110 | chr1:16777248-16778247 REVERSE
AATATTTTACTCATAAACTCCATATTTCACATTTTGAAAATTTTAAACAGCAAATCACATTGAATTTTCGTGGTAAAAGTATTTAAAATTGAAAAATAGCAGCTCCTGATTTCAATGTATAAATTTATCTTTATATGGTTTATGTCTCCAACTTATTTTAAAAAAGAGAGAAAGAGCACCCAAAAGGTGACCGTTTGAAATTCGAATTTATTTCCGTTTGAAATTCGAATTCAAAAAAAGTAAACCGAACCGAGTCTCGTTACTGACTGTCACACATTGTTTCCCTAAAAGCTAATTAACCCATACGTGGCGTAATATAACAGGTCAGTGATCAATACTAAATAACAGACATACACCTTTAAAATTCGTGCACGCTCCAAAACAAAATCTACACTTCAAAATCAACGGTCACGATCATTCCTCAAATTTCAAAAAATTATTTAACCTCACTTCCTTCGCTTTGTTTTTAAAACCTCTCTCTCTTTCTCTTTCTCTTTCGC
> AT2G46730 | chr2:19199860-19200859 FORWARD
ACAATTTGGTCTCTATTTCTTGAATATGAAAATCGAGGAATTTTTATATATTGACAAACAAGTCGATTATTTTTGTTATGGTTTGAACTTTGATGTTTACAAAAAAAACTCATTTAGTAAGACACATAATGTTGTTCTACTGAGGAAAATATTATATTTTCATGCAATGGTTTCGGTTTGTCACAAAACTCATTTTATTTAAAAGCCGGATGAATTTAATGGGCCTAATATAAAAGGCCCAATAAGCCACTGGTTAGAGTATATGTGGACTGGTTTCACCACCGCCGCAAAAAGGGAGACTGAGATAAATTCGTACAGCAATCGGAGTTACTATGTGGACAGTGAAACTGGCGGCGATGCCGGTTCAATTTCTCATGGAGCAATCTCCGTTGGCTATTTACAGCCACCACCACCGCATAAAGTAATGATCAAGAATTCTTCTGAAATTTTCTGAGCTCAATTTCTTATTCTGTGAATTGATTTGTGGCAAGAGCGACTCC
> AT4G26385 | chr4:13341567-13342566 REVERSE
AAGGCCTTTGGTTGGTGGTGGTGGTGCAGATGCAAAACCTAAACGCAGGTTGCTGCAACAAATTACTTGGGGACTAAAATGAAGAATTGTGTTAAGTAATTAATTAATTCTGTGAGTTGAGATAACCAATAATGAAAATAAATACACTTAACATACAAAAATAAATGTAGAGTAAATCATTAAGATTTTATTAGGAAAATAAATACTTTTATACTATGAACAACAATTATTTTCGTTTTTATTATTTGTGGAAGAAGGAAAATATCAATCTAGTATTTTCTAAGATTTTGTAGAATAAAAAGAAAACAAAATATAAATCGAATAAACCCAAAAAAAAAATCTGAAAATTTTCTGAACACTTGATATTTTCAACTCTTGAATAAATTATACTTGCCAATTTGTAGCACTTGATACTTACTTGTCTTGAAAGAAAACTGTCACAGAATCACAATCTAGGCAATTCCGCGAGAAATATTTAATGTACCGTTTATAACCGCAGT
> AT3G43686 | chr3:15586720-15587719 FORWARD
CCACGAAAGAAAAACCAACTCTTTTAAAACCCTTCATTTCTCATAGAGGCTTTCAAACCTTTTCTCTCTATTAGAGTTTCTTGTGCAGTTCAAACCCTAGAAGTAGCAGTTCACGCTCAATTGCTTAATAAGGAAACTAAAAAGTCATTCTCTATCTCTTCAAGTTTCTTTTTTACGATCATTGAAGCTTCTTAGATTCAGATTTCAGATCAAAACAGAGCATCTAACACTTGTAATGGTATGTTATTTGTGACTACACATAAACAATTAGATGTTTTACTTTTGTTTGATTGATTTGCTAGTCTTGACTAGTTTTTGTATTTTGTTAATGATAGGATCCGTTGGATTCTGTTGATGCTGAGTATTTGAGATCATTAGATGTGGAATCTCGGAGAGTCATTGAGTTGGAACAAGCTAGATATGAACAACAACAAGCTAATGATGAAGCATGAGGATCTAAAAAGCTGAAAAGAAAACTGAGAGATGAAACAGGAACACCT
> AT4G30110 | chr4:14724585-14725584 REVERSE
TTTCGTGACTGTTCATTTTCTCTCACTCGCATTAGCCAATCTTGCATTTGATTTTTTTTTTCCTCCTAACTTCTGATGCTCTTGCTAGCTAGAGAAGCTCCTCAAAGAAGTTTTAAAAAAAAAAATATTTTGCAATGATCTATCTATTAGGAGATATGATATTCTCTATATTCTCGTTTACGTTGTTTACGATGCTAAAGATATTCCCCCATGTAACTGTAAAACCTTTATATTGCGATGAATGTAGAACGATCTCCTCAAGGAGACTTTCACTATCTCTACTCTAGCTCTTTTTTCTCTCTAGCCTGAAATAATTGTAGAGTGAACTTCACGACAACGTTATCATTCATACCCATCTTCTTTTACACATTTTCTTTAAAACACGTTACATGCACCCCTTAATATCATGTTGGGAAAATAAACATGAACCAAGAAATCAGATTCCCACAATAAAATCTCTGTTTCTGTTTTTTTTTTTTTTTTTTTTTGCAGAATCCTTA
> AT5G52320 | chr5:21246683-21247682 REVERSE
AAAAATTTCATATAGTTCACTTTAAGTGAATTTTAACGATTTTGCACACAAAATAATATAGATATTATAATTATATAGTTATAACTTCTAATTGTAAGTTTGTAACCATAGAATAATCATGTTGATTAACGTGTTACAATAATAGTATAATTATCATATAAATAATGATGAAAATTTAATATCTTCAGAAAAAATATACTCGAATCGTAAAGAGATTTTAGAGTTATCTCTGTATTACTTCTCGTTGTAATATAGATGTAAAATGTACAAAATAAAGGATGATTGAAAAGTTGTTTACACACAAAAAAAAAAAAAAAAAAATATTATGCCAGTGAACTCCACACCACTTAACATCTTCAATAATTGACAAATACAAGACTCCTTTTCTGACTTTTCTAAACACCAGTGATTAAATGTTCTTACACAGAGCAATACTATGATTTGAAATGACATATACACATGTGTTATATATAGCAAACGAGTTCTTGTATGAATAACTC
> AT2G19960 | chr2:8621215-8622214 FORWARD
CTTGGTCATTGAAACTATAACTCACTAGCAGAGCCGTGCCTCAAGGCATAAGAAAGAAACCTTCGCTTACGTCCAAAATTTTTGAAAAAAAACTTAGAAGCATATTTTTCTATAAGATACTCTTAGTTTAATAGACCAATATTACAGATCATTTGCATTTATCTAAATAATAAGAAAATAAAATAAAAATAAAAAAAAATCCAAAGAATAAGGAAACAAACAGAACAAAGCATTATTAAGTTAGGTTAGAGAATCCTCTTCCTTTATTTTTTAATCGCCGTCTCTTTCCACAAGACTTTTTCTAATCCTGTTACTCTTGAGCCTTGAACGTATTAACATTGACTCGTTAGAGTAAGTTTGATACTTTATTTATCCTTGTTCTATCCTATGGTTTGATGTAATTCTTAATTATACATGTTGTAGTTTTCCCCCAAATTAGAATCAGAAATTTTGTAACACTTATGTTCGAAATTTACAGAATTGACTACTTCATCCAAATC
> AT1G07473 | chr1:2295490-2296489 REVERSE
CTAGTCGGTAATCTCGGGGACTCGCTTTTCCCAAACATGATGACACTCTTCTCCATCACGAGATTCAGACTCAAAATTGAGCCAATGCGTATAAAAATCAAGAAAAGAGTGTTGTGAAGAGGAGAAAAAAAGGGAGAGAGGTTTGTGTGTGTTGTCGTCAATGAGGACGCAAAAGAAACGGTCATTAATTTTTTTAGTTATGATGCAACATGTGAAGGAAAATAGAAAATGGCAGTTACTTTGAAACGGTCATTACCTAAACTAAAAAAGTTGCCTCCTCTGTTTTCTTTCTTCTTGTGGTTCTACTCTCTCCACTCTGTTGGTTTCGGTTACTTGTGCCCTTTGGCCATCATACAGTTTTGGTCAAAGGTCAACGTATTATTGTTGCTTACTTGCTTTGGGCGTTTTTGTGCACATTACAACCACTTCGCCTCTTCATTGTTGAATGTAATATTTTTTTTTATTTTTATGAATGTTAATGTTGGAGGATTTAAACGCTC
> AT2G45740 | chr2:18838586-18839585 FORWARD
TCCTCCGACATGACTGTCTGATCCTTATTGAGTTCCATCGAAACAAGAAGAGACTGCAGTTATGTTTGGTTAGTTTTCAGTTTCTGATTACAAATAAAGTGAATGGCGGATTAGTAAGTAAAACCCTAACTACACGACTAAAGGTTTTGTCGGTTAAATAAAGAGCGGTTTAAATGTTAATAATTAAGGCCAAGGTTAGAGCCCATTTAGGTGAAACATTATTGGGCTTTAAGAGTGCTATTGCCCCAAATAAATGTAAAAAATCCACGTGGAATTTCAATCTTGTTGTCCTAGATATGTGTGCCACGTGGTTGGGACGCGCGAAATATCCTCAACTTCCGAAAGCAGAGTGGGAGAGGATGATCCAATGTGGTGTACACAGTACACATAAAAAGAGTCAACATGATCAACGGCTTAGAATGAAAGATTGAAGAGATGAGTGCGTTGACCCAACGACGTGTTTTGTCTGTTTATCGGGAAACGAAGATGACCAAACAAGC
> AT5G65700 | chr5:26280757-26281756 FORWARD
ATTTAGAAAATGTATATTGTGGTCATATGAAATGAGAAATTAAAGGAAATTTGTCAATACTTGAGAACATCACCATTCAAATGTTTCAAGAACAACATGACTCCAAAACAAAATAAATGAACCTTTCCCTAATAATAGTATATTCTCCATCGTACAAAGTTCTAAATAATACAATATTCATTTCGTCAAAGCATATGATGTGTTGGAATCAGAATTATCTGCAAATGTTTGAATTTCAAATGTTAGTATCAGGCTATTTTTACTGTTTTATCAAATATCGTTTCTTCTGCAATCTATCACTTGATTGTTTTATCAAATCAGCACTAGTATTATTGATTTTGTAATTTGTGTTTGTCTACCTCCAATTACTTTTTAGTGTTATGATTAGTAATGTAATAAAATCACAAATCTGACGTGGCACCTATATACAATTCCAAAAACAAGTGGAACGAATATAAAACAAATTCACACCTTCCTCATCTTCTTCTTCGTCTTCACTT
> AT5G18810 | chr5:6271326-6272325 REVERSE
ACCTCTAGGGCCTAAGGTGATGGAAACAGCATCAGCTAACTTATCGATTCCGGCTTGGAGTTTCTCTCTGCTATCTTTACCGTATAGTATTCTCTTAGCTCCAGCTCTCACCACCGAGAATTTTCGAGGTTCGTTCCTCTGTCCACTACGGCGCTACAAGAGGCAAGAGCGAGAGAACGTGAAGATTATGGGGAAAGAAATTGAGGCGAGAAGAAGAATTGTAACTCACCGGAGAAATGGTTGTCGGCGAGAATGACGACGGTGATACGGCGAACATTTCGGGTGTCTCCTCTCCTCCGGGAGGTTTATCGAAGGGTTTTGATTTTTATTTTTGGGTGACCGAGTTTTTGGAACCGGACGAGTCAAGGTACGAGTTTTTTCTTTTTTTTTGTCAACAACTTTGACACAAAGCCTTTAAAGCTTTGATTTATATAAGCCCATAGTTTGCAAATTTGAAAGCCCATAAGAATTAACAAACAAAGTCAGACCGTAGCCAGCTT
> AT5G60590 | chr5:24356021-24357020 FORWARD
CTGTCAACATTTGCTGGATTTGGTGTATGCATATGCGGAAGTTCAGTGATGGTTGAGTTTGTGAGATGGAGACGAAGATGGCGAGCCAGAAGGCTAGAGCAACAGCTGAACCATGCTTTGACTCTGTCACAACCGCCGCAACCACTGGATCCAACAACCTCTCTGCATCATTCAAATACCTCATAGAGAGCCAAGAAGTGGACAGATGATTTTACATTTATACAGTGTAGTTTGGTTAATGTTTATGTAATGATTTGTATAAAAGAAAAAGAGAAAGTGATCCAAGGAATGCTTAAAGATTGTTCCTTTTGTTTGTTTTACATACACATTTGTATTGTTGTAAGTTTGTAACTTTGATTTGCTCAATCTCTGCAAATGAAATGTTTGTAGCAGTATTGGTTTCTCTGTATAATAAAAAGATTTAAAATTGAACAAGTGGGTCACGAGGTAATCACGTGCCAAGTTCCTGAAAACTCTTCTTCTCTGTTTCTGACTTATTA
> AT3G14150 | chr3:4693002-4694001 REVERSE
GATTCATCGATTTCACTCGCAGGCTCTTTTGAAAAGACTGTAACTTTAGCAGGTTAAAGTACTACAACTGAAGCGTCAACGATGATGCCCACTCCCTTTTACAGACAGTTTTTTGTGCAAGAGAGACTCTTGGGTTTCTGACCCAATTTCGTGTACAAGTTAGTAAAAACTCTCCGGTCGTCGTGCACCATCTTTGGCGGTGCTGACTCAGCATGCCATGTCATCGTTGTATAAGCTGACACGTGGTTCAGATGTGTCCGAATTATTTTGGGCTGATGAATTTATCATAGTAAAGCCCATGGGCTGAAATCCTTTTCTGTAACGACAGGCTAGGCGAGTTAGTAGAGTAGTACTGTGTCATTACATATTTACATCTTACAAAAGCGACAAGAGTAGATTTCGTCGTATTTTGTCATCGACCGGGCCCGTAAAGATCAAGATCAAGAATTATTTCCCCGACAGACAGTGTTTGACTTCCCTTATCTTATTCGGTTTCATTT
> AT2G30130 | chr2:12867630-12868629 FORWARD
GACGCCAACCTATCACGCGCCTTTGCGGTGCTCACTTCTACATCTTCTTCTTCTCCTAACTTACTATATTGCCCTCAACATTCTCATGGTCAAAACGTCATTACCAACGTCTTTTTTAGCCGTTAATATGTACATATCCCGTCCTAAGAATCCAAATTAAGGATCCATATACACTGTACTTTTGAACTATTTAAATTGCATAAGATTCAAACAAGACTTAACTTAAAATGACATCTATTTTGAAGATTTTTTTTTCTAAAATGATAATTATTTTATAACGAAAAGAATACAACTTTGTGGTGAGAAGAACAAGAAAAACTAAGAATAGGTGTTTTCATATTTAGGTTAAATAATAAAACATTTAAAGTTAAGACATTAATTATAACACACAAAAAATTAAAGTTGGAATTAAATGAACACATGTGAACACCAACCTCGCTCTCTCTAGAAAGCCTTCAAAACCCTATTATAAATACACACCTCTCAAACTCTCTCCCTTT
> AT4G17480 | chr4:9746967-9747966 REVERSE
AGTTTGAAAGTGTGTTAGGGGACCACCTCAGTATATCGGATGAGGAGGTTGTGGAATTTGTTGTGCCTTACTTAATGCAAAACTGTATGTGAATTTTCATGAGACTATAAGATTGACAAAGTTTATGGACTATAAATCCAAATTCATTTATTGTTTCTGATAAAGATTTTTTTAAATTTCTGGTAATTTTTTTAACTTTGTGTCATTATACTTAGTAATTTAAAATGTAGAAAGTAAAAATAGCTGGTTTAACAGTTAATCTTTCTTTGGCCTATTTTTACAAGGACATACATGTATAGAATTTTCTGAAAGTTTTCAAATAATTTGTTTAACCTTTCTTTAAAGTTTCAAGTCAATGCCGACAAAGAAAAAAAAACAAAGAAAATTATGCCACAGAAGAAATTTAGATGAGTAAGATCAGTAGATACAAAACACCAACCACCAAGTAATAAATTCTCTTCCATTTTATGACTAAAGCACAAAAAATTAGATAAATCTGT
> AT3G43000 | chr3:15046815-15047814 REVERSE
CGAGACCAAATCCGACCCCAACAGTTTGCCCCCCAGCTCGTTGTCTTCGTTTACGAGCGACGAGTTTCGTGCGGTTAAATAACCGAGCCGGCAGTATATCTTTTCAGTTCACGATCCTTGGCGCTTCGACTTCCCGGACGGTCAAACTTCCATTCATGCGTGGCCGCCTTCTTTCTTGAGAAGTGGAAGCGTCTTGCTTATTCCCGAGGTTTGCGCGCGTGTTTTCTCCTACCGAGCTCACGCGCTGTTGAAGTGTTTTAATTTCTCCGTCAGACCCGACGCGCCTTTATGTCTCTATATATATCGAGCTGCTCCTCAGGATTCATTTATCTGAAGTTGCCGAAGAAAATTTTTGAGGTTTGCTTCTTTTTCTCTGATCTTGATTTCTTTGCATCGTTTTTCTTTTTCCGGTAGTCTTCCGACGTTGTTTGTTAGTATTTTGATTTTTTCGGCTAGAAATCTTCCAAATCCTTGTTTCGTTAGTTGATTCCGAGCCGAAG
> AT3G55360 | chr3:20523015-20524014 REVERSE
TGGACATATGTCATCAAGTGAGGGGGTAGAAGTTTGCAACTAATGTTTTTGTGCTCATGAATCAATCTCTTCTAGGTAACATTATTTCACTCTTTTCTATAGCGAATACTGCAATGCTTTTACGTTTTAACTAAACATGACTAAACCAAATACCAAAAAAAAAACGAGTAACACTTTGGTGGTTCCTATCTAAGTTGACCGGATCACTCGATTTGATAAAAAAAATTATAGTAAAAGTTTTTGTTTTTGAATACAAATTATATATTTGACTAAAATTCGAAACTTAACCGAAACTAAAACCTTAGCAGATAATCTATAGTATAGTAGATTCATAAACCGAAAAAACAAAAATCTAAACCTAAACTGAGTAATTACTAATGGTGGATCCTTAAAACAAAGCCATAATTTGCAATTGCAACAAATGTTTTTGTTTGGAGTAAAAACCAAAAAAAAAATGATGGGGAGCAACTAAAAATGTAAAATGGTCCCAATCTAATCGC
> AT1G46912 | chr1:17271691-17272690 FORWARD
AAAACATTCAATAGTGAAAATTTGTTTGATTTAATTTTTGACTTAACTATTTAAATAGTTACTTTATAAATTAAAGAAATTTTTGATGTAACTAGTTAAAAATATTAAGGGTTGTTTAAATAGAAATTCAATATTACAGAATATTACTAAAACCCGTAAAAGCCAAGATAGTATTACGAAAACCCTAAACTTTTATATAGGAAACATTCTAAAAGATTATGGTAAATATCAGAATATATATTTCTATTAACCTTACTTACTCCTTTTCATAAAATTGTACCATGTGATTTACTTTTTCCCCAAGTAAAACTGTATTCGTGAAGCAGAACCATGCCAAGTAAAGAAGACGCCATGAACAATCAGAAGAACGATTCGATGGATCGCCGTAAACTCGTCCGACGCAACTCACAATCATCGGTCTCAACATATGTAAGAGAGACGCTTCACATCGATCTCATCATCGAGATAGTCTCAAGATTACCTCTGGATTCCATCGCAAT
> AT3G50180 | chr3:18607163-18608162 REVERSE
TCACAGCTTTAAGATTAGTTACAGCGTTGCTTTGACATTTCCCAATTTACGTCTCGCTCTCAATCTCTGGAAAAAGCTTTTAACCAGCAAAAACAAGGGAACCCCCAAAACATTGGTTTTAATTTATGCTCATACAGTTTTCATCAACAAAGAAATGTTGACTTCGTAATTGCAATTAAAATTGGTTTTAGACAATTAGTATACACTTGCAATATTTTTATACCTTGAGAAAATATAATGTTTTTGTAAGTATAAGAGGGATATTATTTTACTAGTGTATAACAAGAATTTATCAGGATTTTTTTTAACGAAGTTTGACTTTTTCAATCTCACTCGTTAAATATAAAGTATGACAACATTTATGGTGAGTCTTTTTATAAAAGAGTTAAAAGATTGAAGCTTTCTATATATATCTACATATATTTTAGCTTTCTTTATTTGTTACTTCGTTTACTCGAATTCATTACTCATTTCCTCTTGGTATAGCTTCAACCAACAAA
> AT1G73270 | chr1:27552518-27553517 REVERSE
GAAGCCTCTATCATGTTTCAAAGATGGATCAAAGGCCAACCTCTGTAAAAGAGGGGAGTAACGTCCTTTACGTATAAAGGAAAAGAAAAGTATGATTCTAGTAACACATCCAAAAATATATACATAAGGACCCTTGGCCTTATAAGTGAATAGAATTTAGGGTTAAGTTAAACTCATAATTTGTAAGCAAAATGTGTGTTGCTCTATTCAACAAGCTTGGTACAGTTGCATTTTACCTTCTTTTTTGTCAACAAGCTTGTTTTCCATTTGTTTGAAGCAAAAGTTAATTTACATGTATTGTTATTAATAAGTGTCACTAAAGATATTTAAATTATATTTTTAATGATAAAATTATATGTTGGTAGAGGACAAGGTTGGTCATGTAGCCAATATTTAAAGATAGACTTGGTAGACGACTTTTTTTAGATTTTAGACTTTTAGTAGAAAAATGCAATAGTTGTCCTTATAGGCATTATTGCTAATCAGAAACAAACAAAAAA
> AT1G53310 | chr1:19888370-19889369 REVERSE
ATATTAAATCGATCGAATTCTAATTCTGTAGGTACTGTGAGTCAAACATGAAAGTGTAAATTTTCAAAATATGATTGGTGTTAACTTAGGTGAATCAATTTTTGATGTTTTTTTGTTGATTATATAAATCAAAATTACGGAAGAATGCATGTTGTTTACATAAGTGATATAATTAATTTTTTACTGATATATTAAAAATAAAAATATTTTATGTTATTGTTTTGGTTATTTTTTTGTTCCACAAAAATTAATTAATCATAATATTTCTTTCTTGACTATCACTAGATTCAATGAAAATCTCTCTTTTATACATAAATAAAAATCTTCTCAATGCATTAATAAATATATATAAATTGAGGAAAAAAAGAGATAGAAATCATGGAAAAAAAGGTTAAAAATTCCAACTATAAGCGAGCATCACATATAGAAATAGAATAATGTATAGGAATCCATCATGATCTCACTCTCTATATATAGGTAAGCCAAGTATCTTATTTTTG
> AT2G19850 | chr2:8567569-8568568 FORWARD
GGGATATTTAATTTTTCCATCTGTTTATGTAATTTTAAAATATATTTTTCTATGTTTTTATATATAAAATTAGATGACAAAAAAGAATATAAAATCTTCGAAAACGATTGCATCGTCATTTTGATTATCTGTTTCCCATTATATAAATTATGGTTATATTATGGTTTAGGCTGTTTTGATTTCTTGCATTCTTTAATATTTTCAGAATTTATTCGAATAGGTTTAATTAGTTCCGTACAACCAACATAGAAAGATATTATTAGTTTTTGTTCTATTCAATTTTGATGGAATGTCTACTCCTACCAACAGGTTTGAACAAGGATTTTGCATAGTTATAGTATTAAAAAGTGACTAAAAAGTAGAAAGTTAGAGAGTGGGTAGTGTTGCTAAACACTTTATTCTTTCTCGTACCAAACTGATGTGATATCTAAAATGACTTTGAACTGAAAAGAGAGCATAGCACTCGACAATAAAAAGGGTTTTGATAGATCCCACTGATT
> AT1G50180 | chr1:18583235-18584234 FORWARD
CTCTTATCAACAAATTAAGAAATTGAAATTTGATGTATCGTATATCAGCAATGTTTCATGGTTATAAAAAAAATAGAAGTTTCTCTCGATGCTTTTTCTGGCCTCCTTTTTCTTTTCTTATTGGGTTTCGTGCATTGCATTTGTTGAACCACAAGGCAGAGACCATTTTTCCTTATTGTAACTTCTGCAGGTAAAGATAAGAGGGAAAACGTGTGGTTGTAGGAGATAGCAAAGACTTTTGAATGTCTCCCACCAAATTCTGATGAATGAATATGTGGATGTGGTATTTCATGGACCAGCACAAAAGAGCATTTCAAGAAGTCGTTTGGTAGCTGTACCATCTAATTATGTTCACATGATGCTGAGAGTTGAATAATTCAGAAAGGGACAAAGAGTGTTATGATTGCGTTGACTTGGAGTCATGTTTCATGAAGGTAGTGCGTAGTTGACTCTTTTCTAGTGTAGGAGGTAGAGATTTGGGAGAGTCACTAGAACACGAA
> AT2G14590 | chr2:6227837-6228836 FORWARD
AGCGTGAGTTAATTAAGAATATATATATGTAAATCAGATATTTAGGTGTGATAAATCATGCAAAACGAATATTCCTATTTTAACCCTATTGTTCAGGATACTTGTAGGGGACTGAAAAAAGATTTGGGAAATATGGATATTGCGCATTTAATGCGGCGACAAAAACCTGCCAAAAAATCCCGCCGGCGTAAGTTACAGAAAAAGAATCGTAATGATGAGCCATGATATTATTTGGGTTGCGTGTTTGGCTATTTGTTACTCCACTATCATTGTTGCTTCAACAACAAAAGTAGAAACACATGACGGAAAAGAACCTACATTTACTATTGCGAAGATAACAAAATCAAAGTAATTAGAGACTCAGATAAGCAGTTAATTCTCGAGTTACTTTGTTCAACTTCGATAGAGGGTAATAAATAGTCCACCCTGCCTTAGGGTTTGTAACTTCTGTCATACTTGTCTGCTAACGTTGCGGTTATGGTTGATTATCGACAAGCACC
> AT1G34545 | chr1:12642419-12643418 REVERSE
ATTGAATCATTACTAGTGATGATTAAAAAATCGTTACTTAATCATCACATTTATCGACTAAAAAAATCGTCAAAAAATCGTCATATTTTGTGACTATCAAACATCACATTTCTGTCACATTTGAAAGCGAAAATATAGTTACTAATTCGTTACTAGTAATGACTAAAAAAGCGTCACAATTATGTCATTTCTTACAATGGAGCTATAGTCACTAAATCATCAGAATTACCGGTTAAATCATCGTCTCCAATTGTTATGATTTAAAAATGCAATGTTCGTTTGCCTGTCACTGGTGACTGAAAGCAGCGACAGCATATTGGAGTACATAGGCCGGTTTAGATTAATTATATTTGTTCGGTTTAGTATTGGTTAGATCTTATACCACACTTGTATATAACAGAGTAATTGTACAGTGTAATTATTAAGATGAATGAGAACTTTCTCTTTCCGTAACAAACTCTCTCGATCTTCATCTTCTTCATCGATCCTTTTCTATCTTT
> AT3G18490 | chr3:6350669-6351668 REVERSE
GTACTTTGTATCCAAAGGTCATTGCAATAAATAAACACTTAAGTACTCTGTAGTCACACATCTCTAGGAGCTTAATATTGGATAATCGCTTGTAGACTTGTATTAAAATATTTAGTAGGTCAAATCCCTATCTTCTACAGTTTCTACTCTCGTCCGTACAGACTACAGACACTATGCTATAGTTTTGTGTTGAATTCTACAAAGTACAAATTCTTCTTTCGGTGCCAATAACAAATAAACACAATTCTCAAATTACATTTGTCTAAATTTTTATTTGATTCGGTATAAATGTAACGCTATGTTGGGAATCATATGATAAATCCAGATTAAGACTTCTTATTTAATTTATTTTTGTATATATAAAATATAATATCCAACCATAAAGTTTTTTTACCGATCGATGATAATGTGAATCCAAATATTTTAACAGGATGATAAATAATTGATGTGGCTTTTATAACCGCAGCAATTCTGGCGTGACTCTCTCCGCAGCATTTATT
> AT5G34867 | chr5:13170123-13171122 FORWARD
TTTTGCAGGAAACCCTTAGTAGGAAATAGAGGGCGTGGTGGACAATAGGAAACCCGGAGTAGTTTTGTGCCTTTTGTAAAACAAGTATGTTTCTATTATGTACCATGCTTTTGGCACTAAGCCTTGGCCATAAAACTTATAAATGTTTGGTAACATGTTGTGTAATATTTATACTTATGAAATAAATCGGGTTTCTTGTACAAATTTACGAGTAATAACTGAACATGACTTAGTCCGAGTCGGCACAAACATTAAATATCGTAAGGGTTGGCAAGCCTAAACGATGTTTTAAGTGGGAGAGTGGTCGTCAATACGCTGGCCAAGGGTTGGGATTGGTTCCCGAACCGCGGTTGGATGTTGATGATCATTCTGAATGTGGCGTTTTCGGGGCGCCAGTGACTAGTCTGGTCATAGAGCATCTCGGGGGCGTTACAATTTGTGGTATCAGAGCATGGTTAATGATGCTAGCAGGACTCGTATTTTTTCAAAATGTTTTACCG
> AT3G04903 | chr3:1349510-1350509 FORWARD
TTGAAACGTAACCAGAAAACCAAATGATTTTATATTTTCGAAGAACACTCTTTAATTATCTCAAGAATGTCTCTATCTAGAGTTTAAATCCGGGTGTTGATTATATTCAAAACCTTAATATTTTGTCAAGAGTTTTGTGTCATTTCGATACAGTTATGGAAGAAAATATATTTTCCTGAATTTCCAATGTTAATGGCTCCGATTGACTTGGTATATTGTGAGACGAATCAAATCGTAATATCTTCTCATTTAAATACTTAGGAATTAGGATTTAATTTGTCAAGTCAATTTGGAAATAATTCATAATTAATAGCAAATAAATATTATTTTATAGGGTAATCCAAGTTCAACCTTCTATTGCTGTTGTCGAATCAAACGACCATAGATTCGATCATGTGTAATATATAAAGTCATCCCTTGTATCTCAATCAACATCAATATTATAGTGTTATAAAATAGAGATAATCATATACGAAAAATAAACTACATACAAAAAAAAA
> AT4G02090 | chr4:922100-923099 FORWARD
TGTTTTTTGTATCGTCTTGCTTCGTTTTTTCCTCTCTTTAATTGTGTTGTAAGAAAATGTCTTAAACCGTACCTAGCTTTTTCTCGTTTGTCTGATCCTCGACTGGTTTGTTCTTGTAGTGAATTTTTTACACGTTTCGTAATTTATTCAAATAAGGGAAGAAAAAAAGATTAGATTATATACTTTGTGTAGTTAGTTAACTAACCCAATAGAGAAAGAGATGTGTGGTTGAGCAGTTTTTTCACTTTGTTTCACGCATACTTAGAAATAAGACAAGTTTTAAGTACGTGTGTTAGCAGCAGCAAAAGATTACCCAACAAACCCATCAAATTTTTCTCCCCATGATCCCACCAATACAATATACATGTTTTGTATATGAATAATTTATCATTAAAGTCAAAAGATGGAACCGTTTAACGAACTCAATACAAACCAAACCATTTCATGTGTTGTGTGTATGTGTGTGTTTATATATATTTACAATTTACACAAAGACACTT
> AT2G34050 | chr2:14384280-14385279 REVERSE
TTGTTATAACACAAAATACTTTTGTGAGACAAAAAACAAAGAGTGACAGGAAATTTGTGAAACATGGGTTAAGATCTCATTTTTTTCTGTGTATTTTAGTCTAAAATGTGGAAGCAATCATGGCTTATATTAACTTTATAGATCTACTGCCGACAATAAAAAAAAAATCTTTATAGAATCTTTCGAGTAGAATGCGTAATAATGTGTTCCTGTGACTATTACACATTTTCTAAAAGGATCAATAATAATGTGTTCATGTAATTTGCCATGTTAAACATAACTGTGGTAGAACAAAAATATATATATGTAAATACTAAACAGTACTAGGTGAAGTCCATTGAACATTGGTTTAGTTTAGAAGTCAGGTCGAGTAATCCGGAAATTTTAGACTCTGGACCAGCCCATTATTATTGGTTCAGAAAAAGCGAAATTACTAAAATCCGGTTTGGACCGTCGAACCAAGTTACCCACGAAATCTCGAGCCGGCTTCGTTTCCGGTT
> AT3G16820 | chr3:5729175-5730174 REVERSE
TTTAATTTTTATTTAATAAATATTTAATTTTTTTTCCTGTTTGTTCCTCATCAAATTTGGGAAGGAAAAATTTTCTTCTACCATTCCTCAAAAAATAAAGAATGATTAGGAATATTGTGGGGTCTACATATTACAATTTGGAAAAAAAATACTAATGATGGTGAAAAAAAGAGGAACAACATGTTGTTCCTGTGCATTCATTTTCTAAATAATGGTCACTAATAGGACCCATCGTATGATCAATTAATGAGATTCGCTAAAAAAAGTCCACTATTGAAAATCATATGTCAAATTATTTAAATTAAAAAAGCAATTCAAGGAAATTCAAGATATCAAACATAATAAAATCTATATCTTAAGTTAACTCAGAAAATATAAATTTTCTGTTGCATACCACCGGGTGTGCCCTAGCTAGGCAGAGAAAAGAAAAGAGTTTTATTTTTTTTGTTTCACTGCTAAAGGTAACTTGATTTGTAGTATGACATATAACATATTCAACA
> AT5G35420 | chr5:13655938-13656937 REVERSE
TTAGTTATTTTTGGTTTTGTTGGTCGAATTATTTATTTATTCATAAAATAGTATTTTTGACTTGCGGTTTAATTGTTATTTTATTAGTTGGGTTAATTAGTCATTTATGGGAATATTTAATTATATTTAAAAAAAATGGGTCGGGTTGTTTCAAATTAAATTGGGGGAAATTATTTTGCAAAGGGAAGGATACGCAAAGCGATAAACAAAGCGGCGAAGGTTAGTTTGCGACGAATTTTCGATTTTATTTTAGACGGAATTCGCCAAATCCATTGTATGAAATAAATTCCACTGAATTCTGGTCTATATAAGTGTGGTCTAGGTTAGTATGCGACGAATTTTGGATTCTATTTTAGCTGGAATTCGCGAAATCCATTCTATGAAATGATTTCCACTATATTCTGTTCTATATGAGTGTGGTCTTTTATATACGTTGTTTTTGTTAACAAAAGTCGAGACTTTTTCTGGGTAGAATTGCCTGATGGCTCTAATTTTACAGG
> AT5G35820 | chr5:13994483-13995482 FORWARD
GTTCGTACAAGCAACAAGAGCAGACAACAAGAATGGTTTCTTCAATCAAGCCGCCTAAGAGATTGCAGCAATTCAGGCCCGTAATTGCAGCTGGAGCACCTGACTTGTGTAAGGTTCAAGCACGAGCGTGTCGGGTAGCTCTAGATCCTTCTCTTTGTCTCTTTAAAGGAGTTGGTTGTGTTGTGTTGCTTTGTAAGGTGTGAGAGAAGTTTGTAACAGAGAGAGAAAGTTGTAGAACCCTAAAGGCTCAAGATAAGAGCAAGTTCTTAGTGGATTTCCGAGAATATCTCGGCGAGACGTAGGGATTCAAGTTTGAATCCTGAACTCGTTAATTCCTGTGTGTTCTTACTTTCAAGTTCCGCTTTTTACAAACGAGTGAACAACAAAGTGAGTTGAGAGGTCTGAGATTAGACAAAGTACAACTCGAGAACGTTCTAATCCTCACAGTTTGGTATCAGAGCTTCCAGGTTACTACCTAGGAGCGAGAAGATCTGCTCAAG
> AT5G50990 | chr5:20738419-20739418 FORWARD
TCAATGGCTCTCTGTTTACACACTATGTAAGAAGTGAAAATTGGATTGTGATTGTATTGTTGTTTCACTTGTGGGTAGGTACAATGCTCGTAAGCCGACACAATCAATAAAAGCGCATCAGAAACGAGTGTTTAAAGCGGAATGGCATTACTCTCAACCACTTCTCATCTCCATATCTTCTGATCTCAACATTGGTCTGCACAAGATCTCATGAAACTTTTGAAGCTCTCACATGTCTTTGTTCCTCATTTCTTATTATCTGAGGATACAGGTTCAGGTGGCGAATATTTATCAGCCATCATACCAATTCTTAGTTTTAGGTATAAACATCATTCCCATGTATTAAACTCTCAATTTTTATAAAGGATTCGTTAATTAACATTACTGCAGAAAGAAAGAACAAACACCTAAGATTATTATAAAAAAAAACTCAACCTTTTGGCCGGAAAAAAAAACAGAGGAAAATCTCAAAGTTCTGTCTTTTACTCTCGTCATTCGTC
> AT5G47290 | chr5:19197432-19198431 REVERSE
GCTAGTTTGATAATTGTTAATTTGTATTTGAAGTTTTATATTTTAACATTTTTCTGTTGATTATAAAACGTAGAAGAGAGTTTGTTTAAAGGCTTAGATACCTTGAGGTTCAAGTTGAAAAAAAAAAAAAGATATCTTGAGGTTTTGTAAGCGATCCACTTTTCCACGAGAAAACGCGAGATTTTCACAGACCCACAAGTGCATGCATGACGTCAAAAACTAAAAGGCTAATCTGTTTTGCTATTATTTTATCAAGGCTATTATTAACATGTATATAGTGATATACTAATATAATTCCGGTTAAGGGCTCTGGAATGTCCGGTTTATGAATTAATTAAGATGTAATCTTGGTTCATTTCTTGGTTTAATGTGTTGTTGCTGTATAAAGATATAAATCGCAAAGATTCTTGTTACGTAACAGATTCAACTCCACGTCGTTACACTCGCTCGATCTTTCTCTCTCTCTCTCTCAATTCTTTTTCTTTCTTTTCTTGGCTACA
> AT5G66750 | chr5:26647951-26648950 FORWARD
CGGAGACAGATGACGGAGAAGTGGAGGATAGAAGAAGTTGATTTTAATGTTTGGGGTCTCTCCGTTGATCATTTTCTTCCTCCGGCCAATTTGCAGATCGAAAAATGATTTAGCTTTTTATTAAAAATATTGTTATTCGTTTTTAGCCGATATCATAACTTTTTGAGATACATTATCAACACACTCGTGCAACTGAGATATTCTTGACACAATTTTTGCATTTGAAATTGGCAATTTTGTACTACTCATATAGTTTGAAGCTTCAATTCACTACAAAGGTTATTACTAATTGTGTCGACAAATCCAGCAGATTTAATAATGCCCATTCCATTAAATGTTTTTTAGTTTAATAATAGGATGATCATATGACCAAAATCGTAAATAAGGGTTAGGGGTAAACCTGTCATTTCAAGCTTCCCGCCCATGGGCGCTACTCCCAATTTAATAAAAAATAAGAAAATAGGCGTAAATATGAGAGTGTGTTTTTTCAATATACCCTC
> AT5G28070 | chr5:10082170-10083169 FORWARD
CATTCCTACGTCTTGAATTATCTCAAGAGTATACTTTCTTTGACACAAGAAAATCCCTTCTTTGTTTCTTGCTACTTCGATGCCTAAAAAATACTTCAGAGATCCCAAGTCTTTCATGTGAAAACACTCCCCCAAGTATTTCTTGAATTTTCTGATTTCTTCTGAATCATTACCTCCAATGATCAAATCGTCAACATATACTAGTATATATATTTCTGATTTTCCTCTTCGTAAATGAAATAAAGAATAATCAGCTCTTGACTGCTTAAACCCATATTCAAGTAGTGAACCATGCAGCTTTGTGAACCAACATCGTGGCGACTGTTTCAACCCGTAAATCGATTTTCTTAAACGACAAACCATGTTTTTATCAGAAACTTTAGAAACCGAAGTTGTTTATATGTTCTAAAGTTGTTTATCACTTAAAAAAACTGAAGTTGTTTAGAAACTAAAGTTGTTTATTTGGTCTTTGATTTTTCTACAGGTTATAGCACTTCAAA
> AT2G03933 | chr2:1216568-1217567 FORWARD
GGTAATTTTATTTCAATTTTCTAATATTAATAATTTAATATATGCTCTCAAATCTTGCATTTAATGTGATATACTTATCATATTAATTGTTAAGATTTTTTCTACTTAATGGAAATCTCTCTTTGACAAGCTGATTCTCCATTTCTTTAATATTCCTTTTGTTCAAAATCATCAATAAAATTATTTAAATTATTACCAAAATTATATTTGAATGTATATTAACATTCCATGATTTGGTACCATATTATATAGAATCATGCCATACATGCCAATCTATAACTATATGTTGATATTTTCTTACCACCAAAATAATGTTATCAACAAATACGGAAAATTCATTTATGTTAAAAAAAGAGTAATCTACTATGTTGAAAAACTAAGACTTCTCTCAACAAAGAATTATATAAATATAGCTTTCTGTAAAGGCTTAGAGAAGTAGAATTTCTTTTCTTTTTAAAATAAGACTTTTTATTTTTTGAAAAAATTAACAGCAAAAAAAA
> AT3G10530 | chr3:3284892-3285891 FORWARD
TCATGCGGCCACGCCGGGACCAAGATCTGGTTCTTTTATTTCCCATAACAAGAATCTTTTTCATTTTATTTATATTATAGAGAACTTTTAAAGCAGTCTGGTTATGTTGGATCTGGAGGAAAATCAGGAAAGTACATTTGATTTTTTAAATGTACTCATATGAAAATGTAAACAAAACATGAATAATCCTTTATATATGGGAGTGGGACCTAGATTTTTTTTGTTGCTATTTAACAAAACAACATTTCTCCAACATTCTGAAAAACAGGATCACTTGTTTTGTTTCACTGTACAGTAGAAGAGTTTTCACTAACTAGTAAACTAATTAATTAGTGATTTTTATTTTTTTTTAATCAACTCAGGCCTAATTGAGATAACTTGTTCGTGGGTATCAGGCCCAATATAAAGTATTCTAAGGCCTACTCAATAATATCTCCAATATTTTTATTTTCGGACAGATCATTTATTTATTTTTGTAATATTTTGTTTTTTCTTCTCGT
> AT2G11271 | chr2:4485540-4486539 REVERSE
AGAATATAACCTCCTAATTTTGGCAATGAATTAAACCAAAAATTATACTCTCCTATATGCGATCCCGTAAAATGAGCAAAGCCAAATATAAGTCCTCCTAACTACATTCCTTATCTTCCTTCTAATATTCCATAACATTTAAATCAAATAACTATTCCTAATTATCTACCATAACAGCTTTTAAATTAAAATTTAAACAAATCAAATCAAATTTGAAAATATGGAATATCCTCAAAATTCCAGCGCCTATTTACTTCTAGACTCACAATCGTAACCTAATTTGTTTTGTGCTATATAAACAATCGAAATCTTTTACCATCACCACACACATACCATTATCTCTCAAGCAAACAGTCGATTCACATGTACATGTTTTCATTTCAGTTTTCAGCTTCAGCATTTGGTTGGGATGATCACAAGCTTTTGTTTCAAACACTAATATCTGGTAAAAGAACAGATTAAAACTCACCGTCTTAGGTGCCATAAGAGAAGAAAAAGTA
> AT1G32170 | chr1:11574320-11575319 FORWARD
ATCGCTATTTATACGATTTGGATTAGATTTTGTTAGATAAAGAAATAGTCTAGCTATTCTAATATACAGTTGCTTTAACTCAATATTTCTTTACCTTAGTTAATTTATATATTTTTGGAAGATATTTGGTCCAGTTGTTAATCAAAAATTTATTTAATGTCTTTGCATTATGTTAAAGGTTTGTTTCCTAAAAATTGCAAATCATACTATAAATATTGCATGAAATTCAAATCATGAACTGCTAAAAGTAATCATAATGAAATTTTTAGTCGAGTTCTCTGATCATTCTTTTTTTTTTAAATCCACATTGGTTTGATTTTTCTTGATCGATCATCTTTAACATCACTAATATACAATAAACAGCTGCAAAACCGTGGCAGACTAATTAAAAAAAAGAAAGGGTAAAGCTGGAAAATATTGACAAAGAGGACAAATCAGAAAAGACTATTGAATAATTTACTCTCCCTTATATAAACACCACGAGCGTGGAAGCCAAAGAG
> AT4G17580 | chr4:9791146-9792145 REVERSE
CTACGAAGGATATCAAGCTGTTTTGGATTCTAAATCAACTGATGAAACACTTGTAAGTCTCATTTTTTTATATATGATCACTATTTCAAGATTTTGTTTTTGGTAAAAGATAGAATTATATGAAATTAAAATGGAACTATTCAGGCATTATATGCAAATTGCAAATTATATGAAATTTTAAGCCATATTTCATATTTGGAGAGACGTGTTGTAAGAGTTAACATGTTGAGGGGAAAAAAAAAAAAAACAGAGTTAACATGTTATGTCGTTTCTTTCTCCGAAACAGAAACAACGTAGCGTTTTTGCACTCTACTACAAGTACAAACACACTATCAAAGAAACTAACAGTATTGATCATGGGCTCGTATTTAAAAGCCCACCACACCATGGGCTTGTTAGCAAAACAGAATTGATTTATTTGACCGTACTATAAATATGGAATTTGAAGTCTCTGCATTTGAAAATTCTCTTCTCTGAAGCATTATCAAGCAAAAGCAACA
> AT1G56830 | chr1:21272649-21273648 FORWARD
AAAAATCAAGACAGCCAAATAGGTTTATGGTTCTAATTTTTTTATTTTGTTCATAAACTGCATCATCCTTGGAATCTTCTACTTCTCACTCATGATCAAAATTTAGGATAGAGAATGGTATACGGTTTAGTCTATTTTGAAATAAAAGTTTAGTTTACAGAAAAAGTGGACGTGCCGGAGTGGTTATCGGGCATGACTAGAAATCATGTGGGCTTTGCCCGCGCAGGTTCGAATCCTGCCGTTCACGTTTTTATTTTGAGTGTTGGTAAGTTTTTATAATTACTTATTGTGTTTTATGGATCGTCTTTGAATTTGAACGGTTTTTCATCATGTTACCGTTTTCAGTAAACTTTAGTATTGATAAAAAACCTCTAAAAAAAACAAAACAGCATGAAAGATATGAAGTCAACTTTCTTTCTACTCCTCTTCTTGATAAGTTTAAATTTGATTAAAAAGCTTTTCTTGAATCATCAACATGCATAAAGTGTTATGATACAAAA
> AT1G03630 | chr1:906642-907641 FORWARD
TGAACAAGACAATGGAGGAGGAGGAGGAGATGGTCTAGAAACCGTGACGACGGAGGAGGAAAAGAAAAGAGATGAAGTAGAAGAAGAAAATAAAATAAAATAGAGGCAAAAATGGAAATTTTCATTGGAATTTTGCAACTTTTAGAAATTGTAGAAGATGAAGAGAGCTGTGTGATCCAAAAGTGTTTTTTTTTCTCTCTCTTTTTTCGTTTTTGTTTTCTTTCTCCCACCTCTCCATTGACCGTTAAGTTGCCGCCTTCTTCTCTCTTCCACCAAATTGTTCTTGACACATTTGGACGGTCCAGATTCATTACAGTTCACCTATCAACGGTGATCAGATCAGTTGAGAGTTAACAAAACAATATTAAAGCCCATCTCAAGGCCCAATAAACGAGAGATGAAGAATCTGAAACTAGTGATCTGATTGGTTGAGGGAAAAAGCTGTAGCCTGGAAGACACGTGTCACTAACCCAAAACTACCTTATCTTCTGTCGCTCCTC
> AT3G03230 | chr3:746010-747009 REVERSE
GTCTATAATCTTTTGCTTTGAAACTGCTACCACCGTGCCACGACACTTGGATCAAAGTTACAAAGCAGTTTCTTAAAATCTATGAAGATAAGTTTGTTTTTCTTTCTCTTACAGATTCTAAAAATGAAAATGTCTAATAAATCCAAAAAATATTCAATATGCAATATAAATAATAAAGGGGAGTTACACAATTGATATAAATGCAAAAGGACAACCAATTCAATAATAGTAATGCAAGATAAGTTATCAAGACATGTGTAACAAAGAGAGAAGGACAAAAAGAAATTTGTAAACAAAAGTGGTCATGCTTTACTTGCCAACAAAAATAAATAGTACTACATTATTAAGTTGCTTGGACCAAAGATACCATTACATCAGCGCATTTTTCTCTCTAATAATTGTTGAAATTGTTAAACATATATTAGTTCCTGAGTTTCTTCTTCTTTCATTTTCTTTAAATCAATTCTAGTCTTTTGGTTCCAAGACTTATAGGCTAAATA
> AT5G23320 | chr5:7852368-7853367 FORWARD
GTTCGTGAAATTTATCCTTGTATGAAACTTGCAATGCGATTGTTGTGTTGGTTGGTGGGTTTTCTGTAAAATCTCAATGTTCATGTAGGACCTGGGTTTTGGCAGATTCAGTGCCATAAAGACTGTAGTGTTAGTCCTCATATTACATTTGTATGGTTGCTAAATGGTCAAACTGATACTAGTATAACTCAGAGATTACAAGATTTATTTGGATCAAGATCATATGTTTCCTTGATGCCAAAACTAATTCATTGTTAAGATTCATAAAATCGAGTATATAGCGAGTTAACGTTTACTTGAATTTCCTCGTTCTTTATCCTTTGTAGGAGGTTATGCAGTTCTTGGATCCCCTGAGATTTGTTGTCAAAAACCAGCTTCCATTACTGATACACTATGCCTCCGTCTCATTCTCAGGTCTGTTGTAGTTCTTGAAACAAATTATCATAAGCTTTGATCAAACAGGAAAGAAAACCTCTTATAATCTTTCTTGATTGATAAAA
> AT1G18735 | chr1:6461753-6462752 REVERSE
AATGATTCAGAACACAAGACAACAAAGAAGTACATAACATATATTATATATATGGAAGCTAGAGAGTATATATAATGTTGCATGACTGATATAAGAAAATATATAATGTGTATGTAAAGTGGTTTATGATTCACAAGTTAGTTTTCTACTTAGTAACAGCTTCTTCAAGCTCTCTTAAGCCACCAACCTTCTGTTCAATTTCTTCGATAAGTTCTTCACGCCATAGCTCCGCTCTTGCTTTCTCTTCTATGTCTTCTTGCTGCATCATATAACCCAAAACACAATAACAACTCTATCCAATCTTATAATAGTTGTACACATTGTGAATCTGTGATGATATACCAAAGGTCAATGGCCCGAGCAAGCCCAGCCCGACCCAACTTAGGATCAATGTTACCTACCATCAGATCTGTTAACGTTTGAATTATTATATCAAGCCCAACCCGGCTCAAACTTACTAAGCATGATTGATCTATCAATAGGATGGATCAATGTTACCT
> AT3G18550 | chr3:6382508-6383507 FORWARD
CAATTTAATATCTATCAAATAATTATACTGAGTTCTTATCTACATATTAGTAATGAACTATCTCAAAGAAATATAAGAACATAAACAAACACAAGGTCCTAATTATAGAAAAAAATCTTGATAATCAAATAAAACGAACATCTATTATCACATTTTCACAAAAAACAAAAACGAATATATTTTTATCATGCCGAAGCTAGGAATTAAGAAAAATATATAAACAAAATAAATGCTTTTTCAAAGGCTTATATGTTGTTCCTTCCCCCATAATGATCTCTTTGCCTCTCTCTCCATATAGCTCTCCCTCTCTCTCTCTTTTTCTCTCTCTTTCTCTCCATTCTAGTTCATAGCACATAGACTCATTTAAGTACGTCGCCTGTGTTGTCTTTCTCAACCATTAGTCCTTTGCTTCGATAAAGGTATTCTCTCTCTACACATTTAGACACACACATAGATTCTCTAGAACAAAGACATATTGTACTATCTGACTAATCACTATT
> AT2G07455 | chr2:3100927-3101926 FORWARD
ACTGTACTCGACACGCGCGTCGAGTATGTCGGCCGAGTTTACACGTGCGAGGTCAAGACAATTCATATTTAAATTTGAATTCGAATTCACTTGGCCCCACACATCAAATCCTGCTCCCCAAAGCCCATCAGAGATTCTTCTGCAAATAGTGAAAGCATGTGCCCTTGACCAAATGAAGGGTGAAGATTTAAGGTGTTTGAAGGGCTAGGATTCAATATTCTTGTCTATAAAACCACACTCAACAAGCTAAGTCACTTACACTCTCTCTTTGCTCAATAATTTCGAATTTTACTTCTTCTCTCCAAACATTTCAAGATTTTACTCTCACTTCTCTCTATAATTCGCAGAATTGAACCATAATTTCTTGGTTTCTCTCCATACAAACCTTTTCAAAACCTCTCTTAAAGCCTTTGATCAGTTTTAAACATCAAATTCTCTTCTAATTTGACCTACTTTGGGTTATTTTGTGGTGACTATCTGCAGTAGCTCAATACAAGATC
> AT1G15385 | chr1:5293266-5294265 REVERSE
AATTGTTTTGGTTAGTGACGAATGGTCAAATTATATATAACTTTCTAGAATCTTGCATCCTTGTTTCTCCAAATTAACAAATTCAAATTTAATATGTAGTTAGGCAACCTCTTTTACATTTCTTTCAAGCAGAATCTTAGATTTGATGCTATGTTATTCCAATAGTTAATAGAGGATTAACGTATATTTTATTTTTTCTTAAAAAAGAAATATATAAATTATAAAGTAGAGAGTAGAGACGGTGCTTTGTAGATCATTCCTCTCTGACTATGGATGGGTCTCGTATATAACGTTTTTTGTTATTGTTAATAAGTCGCGTGTATAACTTGAGATTCAAGATTCCATTTCTTTTTATTCCTTCAACATTCAACTATGGTTTACGTAAAGAGAAATAAGTCTTCTCCTTTCCTATATGTCTAACTACAGTTTTTTATTAAAAAAAAATAAAAAAAAAAATGAAAATCCCCTATAAATACATAGGTCTCGAGCATCTCCAAAAT
> AT5G26680 | chr5:9315476-9316475 REVERSE
TTTCTTTATCAACCCATAGTCAGGTTTGATGAGAACTATATGTTTTTTGAAGGCTTCAGATCCAAATCGGATCTTAGAATGGATTTGTCTCCAGCAAAAAAGACATCACTGTATTGGTAGGGAAATAAAATGCCAAAAGAATAGCATACCCTTACATATAACGAAACTCAGAACATTTATATGGGCTACATTGAACATTCTCTCTCTCAACTTATAACTTTATAGCTCCAAAAAGTATATAGTCATATAAGATGCATCTTAAAAGAGAGTTTCGATTCCACTAACATTTCTTTGGACTATGACTCATGGGCCTTAACTATATGATGGGCCTTAACAACCTGATGGGCTCATTAGGTTTAAAGGCCTCATAAAGTTAATCAGACTCTAGCGCCCACACGTGTTGAGGAGGCGGGAAAACAATTATCATCGCCGGCGTGAGGAGACCAAATTGGCAAAGTTCCCTGAGAGAGAGAGAGAGACAACACCTTCGCATTCGCTAA
> AT5G45080 | chr5:18193208-18194207 REVERSE
TCGTCGGAAACAATTATACGACCACGTGTTTCACACGCTTCGTACAGGACAATTAATCGTGCTATGGTCGTTAAATAGTCGCCAATATGATACGACTATACAACGATCATTGTTTACTGATTGTGTTATTGTCGTAATATAGTCGTCGATCAACGACTAATTCACGACTATCTCATTCAGCGACAATGTAATAATGACTAACGTCGTTAGTCGCTGATTAGTCGTATTATCATTTTTTACGACTACTATGCGACTGTCGTGTAAGTCGTTTATCACCTGTTTTCTTGTAGTGATATAAAGTCAATGGACCAATTTCAAATTTTCAAGATAAACTCTAATCTGTTATAATTAACTACATGTTGCCAAATTACATACATATTAAAAGTATATCAAGCATATAAGATTGTTGGATTAGTTTATCGTCCAAAGCATCTTGACAAAACAGAAGCTCAAACAATTATCAACAAAAACTCTCTTCTTATTTCTCAAAAAAAGCTCTC
> AT2G19220 | chr2:8342162-8343161 REVERSE
AGTATAAATGAAGATTAGTCAATTTTTATTTTGCAACAAATTAAAATCAGTCAATGCCAATTAAAAAGTTTCCTAAAAGAGAATCCACTCATACCGGTATAAATAGGGCCCTTAGACACCTATAATCTCAGAAAAAAACACAAGAATTCTCCATCTCAAGCAGTGCAAATGCCAAAAAATTTAGCCATGATGTAAAATTTTGGAATTGATAAGTCTTAAGGTTAGTTCTAGATTCAGCCATGATGTAAAAAATTCCCATACATATTTGAATGTATATTGTATATAGACTTGGTTTCTGTATAAAACTATTTGGAATGACAAAATCTTTCGCTATCTTCCGGGTTCTAACCAATTATATCATGATTTGCTTTATTTTGTTTTGTATATTTCCCACAATTTTAACGGAATTACCGGTCAAAGCCTTTAATAATGATATTGTTAATTTACTTTTTTTGTTGTTGTTGTCTTTATTTATCTAACTATGCATATAGTAAAGAATT
> AT5G27095 | chr5:9531982-9532981 FORWARD
GCTTCTGTCAAATCCCTAACTCTGTTTCTAGCTTTGAGCAATCGACTTTACTTGGGGAACAAGGATCTGGTCTAGGAAGTAACTCTGATCTTCCTCCCATGGTGTTTACTCCTCAGATGCAGACACAAACCCCACTTGTCCCCTTTGATCAGTTTGCGCCATGGAATCAAGCACCATCGTTTGCAGATCCAATGATGTTCTCTTATAATTAGGTCTTGTTGTTCCAAGATCTGTTCTTTGACTTGGTCAACGTTCTGTTATTTTCTATTATATATTCTCAGTTTAGGTTATGAGTTTAATTTGTATGTTTTCTAAGTATGTATGAATGCTATTTTTTCAAGTTTTAAAAAAAGTCTTGGCTTCTTCTATATTTGTATGAGTCTACAATTTGAGTTTGAAAACCTGCTTTATTAAGATCTTTAATATACAATAGACATTGAAATGAATGCTAGATGTACATAATTTATGCAGATAAGCCAACTAATTGAGTAATTGAGCTT
> AT3G48240 | chr3:17866316-17867315 FORWARD
TTAACTATTGTGTTTTATTTTGTTGTTTTAGATCCAATAGAAGAGGATGCATAAGATATGAAGCAATTTAAAGTAATGTGGTATTGATAAATGAAGATATAGAACTTAAAACATGATTATATGAAATGGTTTTTGTTTTAGCATGCTTGAAAAAACTCCTTTTTGTAAGTTGCCGTAAGGCTTCTCGATTGTTTGAGCCGGGACTAAATTTACATGAAAAGATTTGGTTTCGAGAAAGTGTATCAATGAATCGACGACATTAATACATAATTAATTACAGCCAATAAATATGAGCCACTTAACTTCAAAAATACACAAAACTCGATTTCTTTGCGTAATGCGAGGAGAATTAAAAGAGTATTGGGTTATTAATAACAAAATTGTCCAAAACAGCCTTGTGATGTCCAACAAAGGAACGAATATTTTCATTTCCCTGTCCAACAATGACGTCATTTCCTACCTATAAATAAGTTCCACTCGTCCCCCAGAATTCTCGGTTT
> AT4G14548 | chr4:8346010-8347009 FORWARD
AATCATTCAATAGGTAGGGTTGTAGGCAACAACTTTACCATAATTTTGTTTCAGATTTGAGCTGAAAATGAATAATTTAAGTGCAAGTGGTGAATTCCTAGATTCTCCCTCAATGCCACATTAAAGCAAGTTTGTTCAACATGACATCTCAAAAAAAATCCTATCAATAGTAGGGTTGAGGTTAAAAATAAAGAGTTATAAACTGCGAAAGCATGTTTAGGAATTCTCACCTTATGCCATACCAAAACCAACTAAAGAACTAATGGTTTAGATATTCTGATGTTATGCCAAGCATTTAGGGAGGAGAATAATTCGGAATCATTTCATCAATTATCCAAACTATCATTCATTGTAGGAGTAACTAGAATTCTTCAGTTCATTAATGGGAAATTAATAATAATTTTTAATTTATTGTGTCAAATAACTAACTTTCTGTAAAATATTAAAAAAGAAGGAAAAATGAGAGATTTTCCAAACACTTCAAAAATCACTTTTGATTT
> AT1G24610 | chr1:8722747-8723746 REVERSE
ATTCAATCTCAAAATCAATAATCAATAATATTCAAATCATATATTACGATTCTTCACTAATCATTAGAAATTTATATTTATAAGTTTAGGGTACCAAATTTATTCAAATATTTAGTATAAGAACCAAATATGTTGATAATCGAACATCAAAATGTAACATCTGTTCATCTTTGTCTTTAAGTTTTTACAAATGCTTTGAATGGTTCCAAATTTGCAATGAACAAAACGATTTTTATTTACCGTTTATGAATTTTGGTTCGCAACAAACTAACATAAAAAGATGAACTCATTTGTAAAATTTTTGGTGTATGCATATTAAAAAAAAATGATTTAACATAACTAAATTTTGTAAATTTTTAATACAAACGCAAACGTTATTTTTTTCAAAAGCCCATTTACGACGAAAAACTAACTAACAAGCCCATTAGTTTTAGTATTCCTTTTAACAATGGACCCAGGCGCCGAATAAAAACTAAACCCGGTCCGGATCTTAATCCTCT
> AT2G10614 | chr2:4152465-4153464 FORWARD
AAGTCGGTGAAGGTGTGGCACAGTCCGGTGGTCTTTGGCCAGAGGATGGCGCATATGGGCGGTGTCGGTTACTCGGGCGAGTAGCCGGGCCGGTTGTCAGGGTGCCTAGTGACGGGTTCTGGTGACCCTCCTTCCTTCTCTTCTTTTTGGGTTTTTCTATTTTTTATTTTTCTATTTTTCTTTTTTGTTTTTAAAAAGTCTTGAAACAAATACTGGAGAGATCAAAAGCAAAAGCAAAGTTTAAATCCTAAAGAAAATATTTACCTAGTGGGTTGGCTCCCACATAGCGCACTTGTTTAACGTCGTTGGCTCGACATTTGGGAACCAATTAGGTTCAATGAGGAGGAGCTTCAGGGATCGCTTCTCCTTTGGGAATCCTTGATGTATTGATATGCTGCCCCAGCTTCTACGGTAAGTGATAACTGTGTATTTTACATGTTTTGAGCATCCATTTGTCACGAAATTAGCATCATATCACCACTGTTTTATACCATTTCACA
> AT1G67790 | chr1:25420100-25421099 REVERSE
ATGTAACTGTCAACGAAAGATGGCAAAAACACAAAGGCTATTATAGGTTTCTATCAAACTGATCACTTTTTACTGTAAGAATATATGCGATATACTTTTCTTGGTCTTCTTCCCTCAGTAATGAACAAGATCCCAATCTGAGTCTGCTATTCTTTCTTACTCTTCCACAAGTTTGTATTAGTTTTACGTATATGCGGTTAAGCAGTCCGGGCGGTGATCCTCTCCATTCATTCATTTGCTTACCCAGAATAAATCTAGTGTGTGTCTTTCATCACGAAAAGTATTACCACAGTGATAAGATGTGTAGATTTTCAAATCTGAAAAAGAGATAAAGCTATGTTTCAAGTCTTTGAATAAGATTCCAGTCATATTGCTCAACAATCTTTAGTTTCAGGGACCCTACTAATATTTTTATCACGCAAACCAAAGAGACAAAGCTGTTTTGTGTTTAGTAAATACATATTCAAAGTAGAGTCTTTTTAGAACAACAACCATTTACC
> AT5G08120 | chr5:2602928-2603927 REVERSE
ATTAGTTAAGGTAAATAAGAAATATGGTTAGTTTAGAGATATTATTTATATTAAATTTGGTAATTAAATCATTAATTTTCGTTTTTAATTATTAGTTTTTAGATAACTTTTCCAAAAATTAATGTTATCCAGATCAGAACAGAATTAAACATGTTATCCAGGATCCGAACAGAGTTAAACCGGGTAAAATTCACCCATTTGAATTAATTGTTGAATTATGGCTCAAATCTTCAACATTATCTTCAAAAATCCCCTCCAAAAATGTATATATAGATATATAGATTCATGAAGTTCGTGAACCGGTTTTCTCGAATCGGGAACCAAAACGGCTCAAGACCGGACAAGATTGAAAGACACGACCCAATAACGTTTTCGATCAGAATAACCCGTATTGGAAAAGCATATAATTGAAAAATTGTAAAATGGAAAATCTCAATTTCCAAATTTTAAACAAAGCATAATGTTAAATTTAAGGGATCATAGAAGAAGGAAAGAAATTC
> AT2G23010 | chr2:9797843-9798842 FORWARD
ATACATCAGATTCATATGTACCAAAACTTAAACGTTGATCAGCTGTTTGAAACATGAGAATACGTTAAGCAGACAAAAAAATATACTGTTATTTAGGTATAAACATTCAGATTTGATTCGAATTATGTTCGAATTTATTTGGATACAAATAATTCAGATACAAGAGTTTTTGCCCGTAGTTCTAGCGAGCCTTTATATATCCAACGAAAAAAGATTTTTAAAAAATGAGGACAATGTAATAGACAACGAAGGATTTTAAGAAGAAAAAAAAACAATGTATTAATTGTACATTAATATTGTAGATGCTACGTGATGGTGTGGCACACAAAACTATTTAATTTTATTTTTTTTAATATTGTCAAAACCAATATTTATTGATCTGAGAGGGCCTACTGAAGGTGGAAGGTCTACGGAATTAGCAAAAACAATATAAATATTTGATACATAAAGATCCCTTTTCTTTCGCTGAAAGGACTCAAATCTTTAGAAACGAAAAGAGA
> AT3G30695 | chr3:12253399-12254398 REVERSE
AGTTTCTGCAATTCTTTACTGTTACTCGACTTGGTACTCGACCACCTAGTTGTCTGGCAACAGACTGTGCAGTCGAGTATCCCTGTTTCATTTTCTGTCTGTTACTCGACCTGTCACTCGACCTCACCCAGTGCTCTGCAAAGAGCTGTGTTGGTCGAGTGTTTTACTGTTTATGTTTGATTTTCTGTTTTCTGCATGTTCACTTAGGACTGCTAGAACACACCAAAACATGTTATGCTTGGCTTGACTTAGTGACATCTGATCACATCTTGATTGTTAGCATCACACCCATTTGGATTGACAACCTAAAATACTACAACGACATGATTGGTGTTTTAGGATAATTGACATCAAAACCTATTATCAATTTGGCGCCGTTGCCAATTGGGTGTTTGTTTGTTACATTTAAGATTTCAGACTTGCTTAGATCAAGTTTTTTTTCAATTTTCTTTTCGGTTACTAACTGTGTGTTTTTCTTGTTGTCTTCTTGATTGGTACAG
> AT1G28390 | chr1:9968287-9969286 REVERSE
GCTTATTATTGTACATCTAAAAGAAATCTTGTGTGTTTGGCTTAGCTTAAAAGTTAAAATATGTAATATTTTGGTTATCTTTTGTATAGTCACACATTTTGAACATGCCCGAAAACCAGCATGAGAGTTTAGAAAATTCGAATTAGCTACGTTTTTTTTTTTTTTGTTTCAATCATCCACCAAGATATCCGGCGATGAATCTTCCTATAAAATACCAATAATTGATACATGCAAAATCTTAATTTCTAAAAGTGTATCATTATAACAAACTAACAATACATTGAGGCGGAAATAATTTTAGAAAATCATATCAAACTTTTAAGGAAATGAATGATTACACACATTCACTCATGCACAGATACACACACGTAAAAACGTTAATTGCAAATTAAATAATTGAGCAACTTTGAAATTAAAGCAACTTTGATTTCATGATTTGTTTTCACACCATACCTTTCTCTTGCTTTCTTGCACCAAAGCTGTTCAACAGTAACCTCACC
> AT1G69610 | chr1:26185954-26186953 FORWARD
TGTCCGTTCTCCGATAAAAAAAAAGAGTAAGTTTCATTACAGTTATTCGAATAATTTTAATTCAAATCCTAATGTATTTGATATTAATATTCATTTTTTTCCCAAGAAAACAAAAAACTTTATTCTCTTCTTCCTTTTGGACATCTTAAGCACAAGGCAAAAAAACATTCAAATCAGAAAGAAAAAAAAGAAGAGAAAAATTACAAAATTGAATGAGAAAGCGAAATGTCACATATATATAAAGAAGAGTTGTGTAAGAGTGAAATAATTTCCCATCCACAAATCTCGCACCTGATTCCATAAATTGATCAGTTTTTCTTTCTTTCTTTCAACGCATATCTAGTGACTCTGTAACACTTTCTATGTCCGAATTCGTCTTCTCCAATAGTAAGAGATTTTGACAATTTTCTTGGGGGAGAAAAAATCATAAAAACACTAATCATGTGTACCCTTGAAGACGTTTTGTGTACTATTATGTTAACGCGTTGAAATTAACGATG
> AT1G07740 | chr1:2400509-2401508 REVERSE
GCTATCACGTGACCATAAGAACAGCAACTGCACCATCTCCATCTTAAAACACACATCCTTGGTACGTTGCTAACCAAACAAAATTTCTGTATCTCTTAGTCCAACGTCATTTCCTTTGGTTTTACAGTTTCTGTGTGTGATTATTTTCTTTGTAGCCTTCAGGCCAAGCTGCGAAGACCTTGACTCGCAAGGAGAATCAACAATGTCCATAAGCCTCCTTGGCTATATATTCCACGCCCATCGTTTGGATGTGCAAGAAGAGAACCACATAAATGAATGATCAGATGGATTTCTTGTTTCGGTTTTACATGTAGAATTATACTGCAGCAATGAAAATTAAAATTTGTTGAACAAATGAGTGGTGTGTATATAAGGATCACATGAATATAGAATCACATTTTAAAACTTTGCGCGCACACCAAAAAATAAAATAAAAATAAAGCTTTCTAGTTTATTCCGAGTTTGCATATTTAAGCTGAAACAGAGCAAAGGAAGAAGAC
> AT1G28030 | chr1:9770793-9771792 FORWARD
AGTTTTTCCTTTAAATCATATATGCCAAATCACAAACTATTTTTCTATTTCTTAAACAAAAATTATAACAATTCCACCAAATATTCTAAAAATTCACTTAAATCACCTAAAAATATAAAATTCCTTTAGGATTCATTTTCTAGGATTGTTATTATTAAGAGACTTTTCTATTTTAGTTTTGACTGTTTATATAATTTTAATATAATTTTCTTATTTCATAAAAATAAATATAATTTATTTCTTTATGCTATTCATAATTTTCTAATTATTTATATAGTTGATTTGGTATGTAATCTTATGATCTATGTTTAAATGGTATGTAATCATATGATCAATGTTGAAATGTGATCTTTGACTGGGGTTGTCATGTTTGGTCTTTTGGGCCGAAATCTATGTGAACACGTGGTGAACACTTGGACTATATATGTGAACACTTGGTCTTTCTCCTCTTAGGTTTCTCCTCCTAATCTTCAAATCTTTACACAACGCCATCTAAAGAT
> AT4G37650 | chr4:17690786-17691785 FORWARD
TATATAAGATATTGTTGATATTTTGTAACTAGAAAATATATTTGCTCTGTAATTTTTCGTAAGTTAAATCAACATTTTTCAGTAGAAACAAATATTACTGCAAAAAGTAGGATCATTATTTTTGTCCAAAATCTCAGTTAGCTATAGGGTTGTAGTAAAAACAAAACACATTCTTGATTTGCCCCAAAAAATAAAGAGAGAGAAGAATATTGTTCAAAAGTGGTCTCTTCTCTCTCTAATTATGTTTTCACTAAACCCAATTAGATTCAAACAGTCTACAAAGTCCAAAAGATAAACATGGGACAACAATTCGATGCAAAAAATCCTCTTTTCATGCTCTTTTTTTATTCTCTAGTCTTTTAAATTACTAATAAAAACTCACAAATCCACCAAACCCATTCTCTACAACTCACCTTCATCTAGATTTACCCACTCCCACCGAGAAACACAAGAAAAAAAATATACATATATAAATATACAAGACAACACATGATGCTGAT
> AT2G38790 | chr2:16215265-16216264 REVERSE
CGTTCGTTTAAGTGTTTAATAATGTTGTCACAAATCCAAAATTATAAAAATACATGCAACTTTATGAATTTGATTACATAATAATTATAGAGTTTCGAAATACAAGTTAGTTATCCGTGTAAACTTTATCTTCCAGAACTTGAGCTATCAGAAGCAGATAAGTCTCCGCCGTTATGAATATACTAATGTAATTTACATGCAATCTTTACTTCTTCTACACGTTATGAAAAATGTGTAATGTATGCACTTATCTCCGAAGTTGCAGCTTCTCCCAAGAAACTACTCAAAATGGTGACAATTACATACACTGTCGCTTCATGATTGGCCGGAAACAAATAAAAATCAAATGCTTTGGACCCATCTAGTCTTCGTTGAAGAAGTCGTGACAACGTCGTGTTGACAAGTCGGGAACAAGCAAAAAATCTTATCTTTCTCCCCATTATTTTGCTTCCAAATCTTCATTTCTTTTTATATCTAAACATATTTTTGCTTCCTTCTTC
> AT3G54280 | chr3:20090976-20091975 FORWARD
GAATGTGTGGCAAAAAAAGAAAAAGAATGTATACCATTTGGATGGGAGGTCCAAAATTTTCTTAGAAATTAGTAACTTAAACTTTTAAAACTCATACACATATGGATTATATGTTGAAAAAATCATAATTCAGAAAAGGATCATATATAACTACTAATATATTTTTGAGGTCTTTGTTTTTAGTTATTTTATTTTATTTTCTTAAACTCGAGGTCTTTGTTTTAACAATTTTTCTAATTTCATTATCTTACAAAAAATCTCAAATTTTAATAATATAAATATTTGTCATAGGTACGGGAAGAGCGGTTTGTTTTCCAGCGAAAAAAAAAGAACGGTTTTTCTCTATTTGTTGTTGTTGTTTTTTTTTAATTATTTTCGCCCCTGATTTTTTTTAATTAATGAATATAATTTTTGCAATTTTTCGTGGGAGGCTAAAAGAAAGGCGAGGAGGAAGAAGAAGGAACCAGCATTATATATGAAGCACCCAAAGCATTCTCTGC
> AT4G33420 | chr4:16083828-16084827 FORWARD
AAAAAAGATTTTCTTCGTTAAGCTTTTCTTTTGTAATTAGTTATAAACCTTCTCACTTTCAATGAAATTCACATTCATATAAGTTTAAATTTTAAATTAAAATATTGGTCAGCTATAGACTATAGTAAGTATATTAAATAATAATAACATTTTTTGTGGACAAAGAGAATTCGGGTTTTGGGGTTTTGGCAAAGGAAAGAAATGGTCATATGTGGAACACTACGTGCCACTTTTCATGCAATAACATGCAAATATTAGGTCAGCCACTAGGAATAGAATAAGTTGAATAGTTTTTTACGATGATAAGAGTAAGCGGGAAGCCATAATAGACCACTATCCCAAAACTTTAATCTGCTTCCAACTCATTATGGGACCAACTAATACAAAATGATATGTATTCCATGTTCCAACCACTCCAATACGAATTACGAAGCAAGCGTGTCTCAGTGTCTGAGTGCGACTGCCTTCTCTCTATATATAAGAGATATACATAGTGAATT
> AT2G01026 | chr2:22541-23540 REVERSE
TATGGCTCTATGACTTTCAGGAATGAATGGTGATCGTGGGAAGGACTTGGCTTAGGCGCGAGAGACTCAAGGCCGGGATGATGGGTGGTGATAGTTCGGATAGTCTAGGGATCGATTATATGACTTGTAATAGCTTATATGCAAATTCATAGGTTGTATCGAATCCTTTGCTTAATTAATAAAGTATCCGATTGTTTGTTTACTCTATTCGTCTCATATATTGAATCTCGGAATCATATGAAACGGATTAGACTAGGAAAGAACCTCATAAACGGTTAGGGCCGAGTCACTTAGTGGCTTGGGTCGAGAGAACTCGCCCGGACTTTAGGCAGTCCGGATCGGGGCCTTTCAAGTTGGTATCAGAGCATGCTTGGTTCTAGGACTAGGTGTTGGGTTAAGGGGTATCACCACTCGTCGGCTTGAGAATCTCGCGGTAGTTGTTCTTTACTCTTTTGCGATTTTACTAGGAGTTAGGTGGATTAACTTTAGAGGTTTCGCAG
> AT1G03550 | chr1:887957-888956 REVERSE
TTTTGTGGTTGGACCGGTTTTTAAAATCAAGATCTGAAAACTTTATATAATTTCCCTTTCTTGTGCTTCGTTCGGTGTGTTCTTTGCATGTAACATGTTAGCACGATAAGCTGAAACATTATAGTATTGATCTTTTAATATAGTTAAATCTTCATTATATAATTGAGTTATAACTTTGATAAACTAACAATAGAATGAATGATCTGTTACAAACGAAGTTGTGACATGTCACTTTCGAGCCACTAACCGCAAAGTTCGGATTCAAACTTTTGAAGTGCGTTAAAGTGTTCGTAACCAATATTTAAAACCGGATTCAAATTGAATCAAACCGTTGAAAAACTCAACATGAAAAGCAAAACCGGAATTCTATTACTAGTGAACTAAATCCAATTGACCGAATAAAATCCAGTAAACCGATCCATAAACCAAAATTGGAAGAAAACAATGCCTGTTTAATAGGTGTTGAAACTTTGCTGAAAAAAAACGAAGCGAGCACCCTC
> AT5G37720 | chr5:14984607-14985606 REVERSE
TCTCCTAAACTTTATATGATCCGATTCAATCTAAACCGTTCAATAAAATTAATTCCCTTCAATCTAAACCGTTTAACAAAATAAAGAATTTATGTCGTTTTTGAAATCAAAATATGATCACATTCCATCCCTAAAACACTATACTCAATCACAAAATCAATAATCGATAATATCCAAATCATATATTACGATTCTTCACTAATCACTAGATATTTATATTTATAAATTTAAAATATCAAATTTATTCAAATATTTAGTATAAAAACCAAATCTACCGATTGCCCGCGATTGCCCGCGGGTTAAATTCTAGTGTATACTAGTAAAGTCGTTTGCAAAATATTCATTTCAAAACAATGGTCTCTAGTACATCGTAAATTGGCAATCAAATTCTATTTGAATTTCGAAATTTCGATAGAGACGAAAATAACCTTCTAAGTGTTCTATAATTACGAAATTGTCCTTACCCTAGACTTAAACCCCATATTTTCTTCCTCCATCCC
> AT3G03540 | chr3:848298-849297 REVERSE
CCTGAAAAATACATCTATGCAATTTATTCTCTTATACAGACAATGCAGAAATATGGTGAATTTCCATTAGACTATAAAGGTAATATTACTTCTGCTTCTACTTAGAAAAGCACAGCAAAATTGGTACCATAGTCCAAAATGTGTGAAATAGTTTTCAGTAAAATGTATTTATAGTAATTTTTGGGGTAAAATGTTAAGTATTTTATAGGGATTTGATGAGGTATTCTTCAATTGTCCAGATTTGTATAGACTCAAAATGTGAGAGAACGAAAAATATCCATAACTAATAAGCATATGATGCTTATAATTTTGATTTACTTCTAACTTTAAATGGGGCACTTTACTTGACGTGATACCAATTCAAAGGACAATAAGCATGCATGATGCGTATTTCTTATTTGCTTTTTACTTGTAAATATCTATCTCTTCAATTTGTCAAGCACTATAAACCCACGATCTTCTCAAACTTTCATCAATAATTCAATTGGAAAACAAATAGA
> AT5G60440 | chr5:24305294-24306293 FORWARD
AGAAAATAGCGACAAATAATTTCAGATAACAATATAACGATTTTTTAATATATTAAAATATGAGATTAAGTTTAGAATATTAAACAATTAACGAAAATGATGTATCAGTAAATCAAAAACATATTGACCATATTACGCTTGTTACTTGTTAGTAATTTTTTTTACGCCGCCATTTTTGTTGCTATATTTAAAAAAAATATTCCAATAATATTACTATTAGATATGAAAAGATCACTACTAATTAAAGGTGGATCTTTCTGGCAGATTTGGATACATTGTACAAATGAAATGAGAAGATAATAGTCAAATAAATTTGTATTGCATACCATATATTGATTGAATATTAAGATTATGAAATGTTACAAAAATAGTAAAATTCAAATTCAAATAAAAATATAATAAATCAAAGTTGAAATTTACTCATAGACAACTCAAATATTAATTATTTGGTTTGTAATATTCTGCTATAAATACATGAGCATTTTCATTCTACAAACACC
> AT2G44040 | chr2:18224105-18225104 REVERSE
CAGCAGCCGTCTGTACGAATGAAGAGCGTAATTCCTTCTCTACAGCTAGTGGTGACGCAAATCCTAACACCAAATGTTAACATCTCAATCACGAAATTGCGAAAAAACGATTTGAGTTATTATAAGAGAAGTGAGAGAAAGCAAGCTTACCGGATGTGGATGAGGAGAATGAGAGATTATTGGATTTGTTCACAGAAGAGCCACCGTGTATATAACAGGCGGAGGAAGATTGACGCGAATTGAGCTGACGGTGTGCCGTCGGTATCAGGCGGAGACACGGCGGCGAAGCTAATGACTTCATTTTTCGTTCGTCGGAGTTTTAGAGACGGTTCTTCGTTCTTCAGGTTAAGAGTGAGACTGTGAGGTCCATTAGCTTATCAAATCGGTTCAAGGCTTCCGGTTTATTATTTTCATTAAAATTACGGTTTCATTGAATCTATTAGTTTGGTTAGAGATTTCCGGTTTGATGAAAAGGGATAAGCTAAACCCTACATCCCCAA
> AT4G02740 | chr4:1220858-1221857 REVERSE
AGGAAGAAGAGAAGGAGCGTATGGTTCGGTACCATAGCGAGAGACTGGCTGTAGCTTATGGGATAATGCGTGTGTCTTCAGGGAGACCGATCCGTGTGATAAAGAATCTGCGTGTATGTGAGGATTGTCACAACGCCATCAAGTATATGGCCAGAATCACAGGGAGACTGATTATCTTGAGGGATAATAACAGGTTTCACCATTTTAAGGATGGTTCATGTTCTTGTGGAGACTACTGGTGAATGATGATTCCATTTCATCTTTGATTCAATCTAACCATTGACCAATTATACGTAATCAACACACATTGGAAGAATTAATTTGTTAACTTAAACATGCCAAATTGAAAAACTATAATGTTGTTTTTAGTACATAAATATCCCTACAGAAAATCCACATAATTTGAAAAGAAATGAAAAAAATAAAAAACGAACCCGGAAGTTTGGACCTTGGAGGCGGAGCCATTTATAAACAACACTCGAGAAAACGCTTGAGAAGAC
> AT5G43370 | chr5:17415074-17416073 FORWARD
TGCAGACCATACAAAACATAGACGAGCATAGAAAGAGAAGTTGATCAAGTGATGGAAAAAGATTAAAATAAAATATAAATATGGATATACCCTTAAGATTCCGGAGACTATGCTTCTCCGATCTCGTCTATAAATTTCAGCCGTCTCAGCCAACACAATCACAACCACCACCTCCCTCCCTCTCTCTCTCTTAATCTTTCTGCCCCCACCATTAGCGCACAACGGTGAGATTCGTTAGATGTTTATTATCTATGCATCCAAATTCACATATAGATAGATAGTACATATATAGTTGTTTATATCAATAGAAACTTTTGTTTCTAAATTGTAATCGCTTAAATTATTTGATTTATGTATAGGTTTAATTATAAATGTTATTCTGTTGGTTGTATTGGTACTAAACTAAAATAATTTAGTAGCATCTTTCCAATATTATTATAAAATTATAGTTAAGATATTTATTTTTACTTCATGAAGCAGGAAAGACAAGAGAGGCTTAG
> AT4G08660 | chr4:5535388-5536387 REVERSE
AGTTATGGAATGATGTGACGGCTAAGTTATGGTCGAGTGTTATAAATCAGCCGCTAATAGCTGGATTACGGTAAAACTCAGCCTTGTTATGGCTGACTTATTTGCAAAAGATTAATTACTATAATAGCATGCAGTTACAGCCGAGTTGTTAAACGTTACGGCTGAGTTAGTTTAGTTACGACATACCACGACTGACTTAACTTTGTTTTTCTCCTGTTTTAATTACTGTAATAGTATTCATGTTGCGACTGACTTATAGATTTGCTTGATGGTTGTGTTATGAACTGTTCGTTTGGTGGCTTACTTGCCACCTCATCACTTCAAAACGACGTAGGCTGTAATTTTCCATGTCATCATTCCATGTCAGCATCCTCAACGGAAATACGAAACGTCCCTTGCTTCTTTAACTCGTCTTCCCAGACTGTGTTTAACGCCTGAACGTTACAACTTCTTCATTCATCTTCTCATACATCTTCAATTTCTTTCATCTTTCTCTCGAT
> AT3G53820 | chr3:19937706-19938705 FORWARD
TATATATGTCCTCCACCGTTTGCTGATAATACGTGTAAAAGATGTGTTTAATTTCCCAAATACATTGTTATTTTTTTTACGTCAATTTGCATACATTGTTTATTTAGACATCGCACATTTGTATTTTCATGAATTATAGTTTCTAACATTTTTTGATACATTCATAAACTTTGTGTGTGTTTATAAGAAACATTTATCTACATTGTCGGCTATATTAAAAGTTAAAAATGTAAACGCCCAAACCAATTAAAAACAAAATACACACCATTACACAATCGCAAGACAATAAGCACATAACTTATCTATATACTTTTGTCGGCTAGAAAAAGTCGACTTTGACTTTAATTTTTAAAATGACCAATTATCACGTTCTTTATCAGTATATTAAAATTTTTTCTCATGAAATATAACCATCACCTTGTTATTTATCAATTTTACATCTCTTCTCAAATCAAAACGCTCCCTTGTTTATATTCTCCCTCGCGCGATATCATATACAA
> AT2G02135 | chr2:540897-541896 FORWARD
AAGTTGATAATGTCGATGTGATATTTATTTGATGTCGATTACCTAGAAGAGTCTTTCCATTTTCATCTATCAAGCATTATAATGAACGTCTAAGTTCAAATCAATTGTTGATGAGTAAATAGACTCATGTTTATATATTAGTGTATATTGATCTTTCCTCATTGTCTATGAAATTCTTGGTATGCTTCCTCTCGAGATGCTAATAACATATATGTGTATTATCTTGTTATTCATGGTTATGTATGTATATGACCCTATGATGGTAATTCTTTTTTGATAACCAAAGTAGAATATTTTAAAATCATGAAAAACGAGTGGACAAAACATAAAGCTTATAGTAAGCTTGTAGTGTGTCTATATAGAAGGTAGTTTTGGTAAGCTACTGGTAATAGTTTTCGTATTAATTTATACTATATATCTCGTGTTTGTGTAATTAGAAAACAAACGTATATACTGAAACCTAGACTTATCCATCACACATATAGAAAGTCAAATATTCT
> AT5G51390 | chr5:20878465-20879464 REVERSE
GGTTTGTCAAGAGCACCGTGAGATGAAGAATCGTCTTTCGGATAACTTTGTGATGCCTATGACTGTTATCAACCCACCACCGGTTCAAGAGATGAGTGCTTCTGGTGACAGAGACCAACACCACCACAACTCTGTTCCGGTTTCACACCATAGCTCTGATCTTGAGATGAGGCCATTGTAGTCCTCAATGGTTCCCCATCAGATTCAAGGTTTTGTTTTGCCTGAATCTAACTTTATATATGTAAACCGATTTGGTTTGTTTCAAACTCATATAGATAGATTCGGATTCTGGTTTTCCTTGTGTAATCATGATTTATCATTATCTCAAAATTAAGATTTTCTATGCCTAAAATATCTGATTTGCATTATTTCTATAGGTAGATAAATTTCTCCTTTTTGGATAAATATGAATCTTTGAAAAAATCGCAACACGTTTTGCATTATATAATTCTTATATATCTAGTCCTATTAAAATAACAAAATACCAAACTTTTTCTTAT
> AT3G51160 | chr3:19008428-19009427 REVERSE
CAATTCTCTCAATTTTTTCAGTTGAGTACAAAATAGTAATTGCTTCTACAAAAAATTACTAATATTTTTAATGTATCAAATTTGTAACTTTTTAATTAATTTTTGACTACACTAAATGTATATTAAATGCTTTGTTTGACTACTTTTCACTCTAATTGTTTTTGCAATTATTGTCTTATAAACTTTCAAATACTTTTCACTATTTTTGTTTGGACAGTTCATAAAATGATTTGAAAATCTTAATATGTTTGTTTTTGTGGAAAGTTTGCAAATGATCCAAGAAAATTCTATAGTACACCATTGATGAGTTTGACCACAAAATAAGTAAATCATTAACGTGTTATACATAAACAAGGAAAATATCCAATCAATAGTCAATTAAAAAAAACTTAAAGACCAACAAAGATTACCAAACTACCCTTATCCTGAAATTGACTAAAATACCCCTCCGTCTTCAACCTCTCTGACCCTATTTAAATCAGCTAAAACTCTAACAGCCC
> AT4G19902 | chr4:10791973-10792972 REVERSE
ATGGGACGTTTCGACATTAGAACCAAAATCAAACACTGAACCAAAATCAAAGATCCAAAACAATTTGAAACCTTTTAGCTCACTTTCTTATTAGCATCACCAAAGAATTTGCCTTTTAATTTGCATAAGAATCTTGAGTTCAGTGTTTCTACTTTCTATACTGACTGATCTTAAGATCTCTATAAACATGTTATTGGCTCAATATGAAATGGTTCAAATATGGCGAAGCAGCCTCTCAGGAACAAGCTCCAGTATTGGTTAAAGTGGGATGGTGTAGACTTTTGGTTAACATATGATGTATACGTTTCGTTTGACTTAGCAATCAAGAGCCTAGACTTGCCTTGTACACTTTTGCTTAACAATGATGTATATGTTTCGTTTTGACTAAGAAATTAAGAGCCTAGACTTGACTAGTTAGGTTGGGATTTTCTCGGATCGGTCTGAGGACTATACTATAATCGAAATTTTGGTCTACTATGCAGATTTTGATTTAAACCAAG
> AT5G12236 | chr5:3957148-3958147 FORWARD
TGATCAGATCTTTTATACTTGCAAAAATCGATTCTAAATATATAATCTATACCTTATAGAGAAACTCTTCATATCTTGAAGATTCCTAAGAGATGGGAAATTACTACTCTAGAAGAAAATCTAGGAAACACATCACTACAGTTGCCTTGATCATCCTTCTTCTTCTTTTGTTTCTGTTTCTTTACGCTAAAGCTTCATCGTCTTCTCCTAATATACATCATCACTCAACTCATGGAAGCTTGAAGAAATCTGGAAATTTGGATCCAAAGCTTCATGATCTTGACTCCAATGCTGCGTCATCAAGAGGATCAAAATATACTAATTATGAAGGTGGTGGTGAAGATGTTTTTGAAGATGGCAAGAGAAGGGTCTTCACAGGTCCTAATCCATTGCACAATAGATAAATTTTTGCTTTTACAAGTTTTTGTGAATTTTTGTCTGAATAAAACTCATTTGTGCAAACACAAAAAACATATTTATTTACTTTTTTTCTTACACTG
> AT1G77010 | chr1:28941710-28942709 FORWARD
AACATTAGTCAATGCACTTACCTAACACCTTCAGCTGTTCAAGCTGTCTGTGATACATTCCCTGCTCTCCACACTTGTTCAGGCAGACATTCACTTGTCATGAGCGGTTGTTTGAATCTACAATCTGTTCATTGTGCTTGTATCCTTCAAGCTCACCGCACTCACACCGTTTACCCTCACCCGGCGCATTGAAACGGTGTGTGAGCCAGAGGGTCTACTACTCTCTAGTATGTGTGTACATACATATAACCATATGGTGTTAATAAAGCTTCTTTGAGTTCCTTCTTTGTCTTTGATGCAATCTTAAGATTTTAACATTACCTAGTCTTGAAAATCTTGTAATGAATCGCGAAATACTTATTTCTTCTAACAATTTGTTTAAGTTGCATCCATCAATCAATAATCATATCATTAAAGAATGAATAACACAGAAATAAGATGATGCTGCTTTGCATGTGAGACTAAACCGGAACCGGAAATGGTTAAAACCAAATCGGAAA
> AT4G09490 | chr4:6016576-6017575 REVERSE
AAAAAGGAAGAAGCTACAAGCTCCTAATTTGTTCCTCAATAAATTTTGTAGTACACTTCCACATCATCTTTTTGACATCCAAACACCTAGTGTTCATATATTCCTTGTTCTCCATTTTTTTCCCACAGTATCTTCAAAAACCGTGCATATTTCTTTGCAACATCCTCCTTTCATAAGCTGATACGATCTTAGATAATTTAGACAATCATACTTGCAAAGTCTTCTCTCATGGCCTTAAGAAAATCACAATAAAATTTTGTTGCAAGGCTACTAAGTGCTGGATATGGAAATGAACCCACAAATGAAGCAAAATATGTCAACAAAGATGATGGTGGTCGTTGATTTTAAATTCATAATGCAATAAATAAGACATCATTTGCAGGTATATTTCAAACCACAAATGCAGAGAACAATTTATCAAAACCTACCTTTGCCAGCATTAGAGAGAAAGAGCGATCATAACTCCATAAAATGAGATAATTGATGAGATTCGTGTATAC
> AT4G14615 | chr4:8382764-8383763 FORWARD
TTTGTAAGCCATACCTGAACTTGAGAAAGCCTATGACGACGCCCTAGAAATTCTTCTTTATCGACCCTTCTTTTCACATCATCGTGCTTTGTCTTGAGAACTTCAATGGCTTTTTGTAGAGCTGCTAGATTCTCGGGAAGGCTATGAATGTAACCTTTTCTAACGCATAACCATTGAGAGAACTGATTCACAAACTGATCACATGACACCGAGACCGAGATACAACCTCCCATCTTGGCTCAAGACAAGAGATGAGATTGGATTTTCTTCCACTCACGCACCGATCTCCAAAAGTCAATTTCATTGAACGTTTACTTTGGACGAATATAAAAGACTTATACAACTATACAACCAACGACGACCACGACTTCATCTTCAAAGAAAAAATAAGAATCAAACTCTTTAGTTGTGGGCTTTATGAGTTTAGTGAGGCCCAAATATAAATATATCCAAATTGGCCCATTCTTCCACTAATGAACAACATCATCAATTCGATTCCC
> AT2G07826 | chr2:3360110-3361109 FORWARD
AAGGTGATGCAAACAGGAAACCTGCTTCGCCCGTTGATGGTCCAAGCCCAAGTATTCATTCCTTAAGGAGCTGGACGTATTGTTCAGCTTCCTATGAAGCTAGGCTGGCACTTAGGAAGATTGGACGAGTACAAGATCGAAAAGAACCCTATAGGCAGGCTAAAAGCGCTGTCCGTCTTCATGGCCTCAATAATACTCAGTATTGTACTGGCCGAATCCGTTTCGCAGCACGGAGTATACCTCAATCTCCGTTAGTTCCGTTTCGGCTTTTTCCCCAATTTCCCACTCCTTCTGTGAGGCAAAACCTCACCACACTACACTTCGACACAAGAGAAGAGGACCGGGCGCTTGTATCTTCGGGATAGGAGTTATCGGTCTTCTTTAAGAAAACTCAAATCAAATACTCCTTATCTCATGGATCAACTTATTGCTGATTTCGTTTCTAGGATGGGTTTGGCTCTGCCTGTACTTTTATTCTTGTAGCCGTTAGGTCTGGCCAA
> AT5G15830 | chr5:5167543-5168542 FORWARD
GTTGTTAAACTAATCCTATAATGAAGTAGCACCTTCACGTGTCATCATATATACACATCCATATATAATTTATGTGAATATGATACACTATGATCTATGCATACAAGCCATGAAGCCAAGGTTACTATAAAATTCAAGCATTCAATTCCTTCCCAAGTCTCATTCTCATGCATGGACAACCAATGAATATACAATATATGTATGGGGACTTCTAACCAACATGTTTATCGATCTTTACAACAGCAAAGTAGCCATAGCAGATTTACACAGCAACGTGTAAATACTTTTTTAAACTTCTCTCAGTAAGTCATTTACAAGAAAAAAAATTATGTCCATAGCCAATGGGTTATGTCTTATATCGACATAATCTAAATTATTTTTTAAAAAGCAAAACCCTCTTAAGCCAATGTCACGAAAGCCACCAATTTGCAAAAAAAGTTGTGGTCCACTTGTATGCCTTTCTCAGCTGTATAAACACTCCTTCTCATCCAATCTCCACC
> AT5G26690 | chr5:9309797-9310796 FORWARD
TTTATTTTAGGTTAATATCGACATCTGTATAATTTTGTTGGCGATAACCGAACTAACCGACCCGGAGAACCGAAGTCGCATTCCTATTGAATTTTACATTTGTAACCAAACCGGGGAGATTTGGTGACTTGAGATTTGGTTTCTGGGTCGACAGAGATTGTCCGCTAAAATGTCACTGTCATTAACAAGTACACAACATATAATATGTTAAATAGATGAACAAGTGAACAAATGGTTTAAGACTTATGACTAACAAATACCCTCATGGATAAACTCACAAAAGTCCCAAGTTCAGCTTGAATCGATATTTAGATATATATTATCAACTATGTAAAAACCCAAATATAATATGTAACTATATTAATATAAGTGTAGACAAAATGTATAGACTACATAAAATATAACTAGAGTAAGCTCGTTGACGCAACAGTTTGGGAGAAAGACTTAAACGAAGTCAAGTCGCTTTTATTTAATGAAGATGTTGAGAAATGAAGACAATA
> AT2G11120 | chr2:4410578-4411577 REVERSE
ATAAATTAGGATTTATAGAGCTCTGGAATCTGTAATCTAGAAATATCTACTATAGAAGCAATTCTACTCTATTAATTGGTCGAGTAAATTTGCATCATCATTTTACTCTATGAACTGGTCAAGTATAGTGACTAGACAACCAAGCATGGTGATCGAGTGGCCCACTTGTTTCCCCATCACTCTATTACTCGTCGGATAATGCATTAACCCGTTTTGCTCAACGCTATTTGGTCAACCCCCTTTATCCCAACAAGAAAGCATGGAGACCATCCTCCTCCACTCATTCAAATCGACATCAAAGATAAGGCTTTCACCCTCTTTTCTTTTTCTCTTTTGATCGCACCTAACCATCATCTCTCTCACTCGATTCCTTTAGCAAAATCATTCCCAAAATTTCAATCTTCAGTTTTCTTTCACTCGACCAAACACATCGATTTTTCTTCTTGTTTTTGACTCACCTATTAATCTTCGATTTTGGTTTCTAAGAGTTCAGTATCACC
> AT5G57035 | chr5:23079661-23080660 FORWARD
AACAAGAAACTGCTAATTTTGGATTAGTGAAACTACAAGTGGTTAGTGTGCCGTCTTTAATCATTAATCTAATATTAACAAGAACAGAGAACAAGTATATGTTCGTTGCATCACATACAGAATCTAAGAACAAGCACCACATAATTATCAATTAAATTAATCAATCCAATGAAACTTCTTCTTAACCCTTTAAAAAAACAATTACTAGTCAATAAAATCACTTCTAAATTCGCTATTTGCACATTTTATTCAAAATGAATTATATATCTTTATTAATGTCAACCCCTTGAAATAATATAGAACATTCTTTCTAATATTTTTCTCACAATTATATCAATTAAAACCTTCAAAATTATCAATAAAACGACCATATCTTAAATTTCACAAAAATATAAGTCCCAACATAACAATTTTTTCGAAAAAGACTTTTCTAATAAAGTAGGCGCTTTCAATTTTCACAACAGTCAATAAATACATCACCCACTTTTTCTATCCAAGTC
> AT3G18165 | chr3:6222188-6223187 FORWARD
TTTCAAATGTAGCAGAGATCTCACTCAAGTGTTGTGCCGTTGCGTTAGTAGAGGAGATGGAAACGCAGACCGGTCTGGCCACAGGGATGCAATTGGCAAAGCTATTACCACAGATTGAGAAAACCATGCCGGAGATTTCAGCTGAGCCGGAGAAGAACCGGTTCTTGCAACTCATCCGAGATTTGCCTGAAGTTAAACTCTTTTTTACTCTTTTATACGCAAATATGCCTCAGTAGCATTATTAAACCCCATTGCCAAAAATTGTTTCCTGATCACTTTTTATCATATGTTTCGATTTACTTCAAAATAGTAAAACCAAACATCTCTAGAATAATTGTTCAATATCTATATCAAATCATTTACTAATATAGTAATATTGCAGCAACAAAAAAGGACACCGTGTATTACATATCTTTCAGTTTTTAGGGCCCTAGAAGCCCAAGGCCCAATAAAACCGGGTCGGTGATATTAACTTCTTCTTTTTTATTAACTTGGGTCTC
> AT1G57100 | chr1:21286380-21287379 FORWARD
TCAAAAAAATCAAGACAGCCAAATAGGTTTATGGTTCTAATCTTTTTTATTGTGTTCATAAACTATTTCATCCTTGGAATCTTCTACTTCTCACTCATGATCAAAATTTAGGATAGAGAATGGTATACGGTTTAGTCTATTTTGAAATAAAAGTTTAGTTTAGAGAAAAAGTGGACGTGCCGGAGTGGTTATCGGGCATGACTAGAAATCATGTGGGCTTTGCCCGCGCAGGTTCGAATCCTGCCGTTCACGTTTTTATTTTGAGTGTTGGTAAGTTCTTAAAATTACTTATTGTGTTTTATGTATCGTCTTTGAATTTGAACAGTTTTCCATCATGTTACCGTTTTCAGTAAACTTTAGTATTGATAAAAAACCTTAAAAAAACAAGATAGCATGAAAGATATGAAGTCAACTTTCTTTCTACTCCTCTTCATAAGTTTAAATTTGATTAAAAAGCTTCTCTTGAATCATCAACATGCTTAAAGTGTTATAATACAAAA
> AT3G57990 | chr3:21471487-21472486 REVERSE
GACAAATAAATCCACGCAGATTGTAAATCAGCCACCACTAAATACTAACTTCTCACAATTCTCACTCTTTTGCTATTGTTTAACCTCTTTAAGAAGATGGATAAATCGTATCGTTGATTAAAAAAATTAGATAACCAAGAAAAAAAAAAAAAGTGTGAGCAAACAAAAAAAACCCTAAATCGCGCACAAACAAAACGAAAGCCCAGCGTAAAGGCCTCTTTAATATAAATGGGCTTTCTAAGCTTATATATATTTACGGGCTTTATGTGTGTACAGAGAAGAAAAAAACAGACAGAAGCAGAAGGGATAAACAAACAACCAGGCATTTGTCCACCTTTCATTTTAAGCATTAACCATCTTATCTTTTCGCCTTGGAACTTCCCCATAATTACACCACAGACTAGTCTTGATTATCGGTTATTTTTCTTATTACACGAGGGTAAATTAGGGAAAAACACTTCTGGAGCCTTTATCCTCATGTCCAACCAAAATCTTTACAC
> ATCG00480 | chrC:54157-55156 REVERSE
CTTGACAGTAATATCTGTTGTATATGTAAATCCTAGATATGACAATATGCGGAATTCATCCATGAAAATGAAAAACAAGGGGGGGTTGCTAAAGGGATGAATAAATGGGACGCATAACCGGATATGCTAAAATGAAAATACGAAAAAAAAGGCTAATGAGATCGAAATAATGAATCATAACTAAAGTTCCGTTTCGAATTCGCTAGATAAAACAAAGGCTTGCCTATTCCTATTATGATAAAAAAATAAAAGACTTTCCGCAAAAAATTTTTTTATTCATATATTTTTTATTTTAAAACTAGGTTTCAGTTAGTTGAGCTTGAAAATGACTATTCCTTCATTGAATGAATAAAAAATTGAATTCCACATCCGCTTGGGTGGGACCAACGAAATCGAGTGCTTACTCCCACTTTTTATTGAATTAACCGATTAATTTGCTATCGAAGATTTTTTCTGTATTCGAAAAAATTCGTAACAAAATTTAACATATTTTTTTTATT
> AT4G26510 | chr4:13383062-13384061 FORWARD
CTGCTGCCATAGTCGCGAACTTGAAACTTCGAGAGAGACTGAGATGATGATGAAAGCTCTCCTTCTTCACTTTTTCTGAGTCAAAAACCAATACCGCCAATTAGGTAGTAACCGGGAATTAAACCGGGAATGTACCAAAATCCAAAAATTAGATGTAAAATCAATTGTGGGGTTGATTATGAATAATTAGAAAGTATACGACTCTTTTCATAAATAAGGAAAAGAAAAAGATATCTAGATTTTTTTTGTTTTGTTTTGAAGCATCGTCTTCCTGGTTCTTCGTTCTCTTGCGTTCGTCACCTCAAACACGTCCGCCATTATTATATATCAAATCAATCATGTCCGAATCCAGCTTTTACCAATGTAAGCAATTAAATTAAATTAAATAAAAACACTTTTATCAAATTTAATCAAATTAAAAAACTGTCCCTTTCTTATCTGAGATTCTATTGTTTCTGTCTACTTCCACAGAAAGAAACTGCATCTCCGTTTTTTTTTCT
> AT1G61470 | chr1:22677185-22678184 FORWARD
ACCCAGAGAAGAACCTTCCGGGAAGACTTAAAATAAAGTCTTTTGTCAATTTCGTGTATTTCGGGATGGAAAATTAGACTTTAATTTGTAATAGGAATTTAATTCGGTTTAGCGTTGAAATCGTAAACCGCTTCGGAAACAAGGCTTTTGAGTTTTGAGAGAGAAATTAGAATTTAATTCGGTTCGGGCAAGGAATTTAATTCGGTTTAGTGTTAAAAATTGAAAACCGCTTCGGAACCACGCGTTTTTTTGTTTTTGAATTTTAAGAGAAAAATTGAAAACTCGTGTTTAACAAGAATTAGGAGTCAAAAAAGTCAACACGAACTTTTGATGGAAAAAAAATGAAAACTTTATAGTATCCTAAAAATAAGGAAACTGAAGTCGGTGTCTTAATCTAATCCCTATAAATTCTCTAATAATATAACGCCAACCAAATAAAATTCATTTGTTATCTCACTTTCTCTTTCAGATAAACAAACAGTTTCTTAGTTTCGTTCGAG
> AT2G37410 | chr2:15699276-15700275 REVERSE
GTAAGAGAGTTAATGACATTCTTGCATTATAAAGGAGCTTTTAAGCGTGAGTTCAAGACGGGTAAACAGACAACAACATCCTTTAATCTTTTCTTAGTCTATGGGCTACTCCAAACTTGGGCTACTCCAAACTTGGGCTACTCCAAATTGGGCTTCTCTACTTTAAATCTTCTACTAACTATTTGGGCTTTTATTAATAGGTTTAATTACTTTCTCTCTCAGGTCTTTCTTTTAACTAGTTTGGGCAATTGAAAAAACTTTTGGCTCCTTTTTTAAATTTTACTGAACGAAATTATCCTAAAACAATAAAAAATAAAGCAACCATATTCGAAAAGAAAAGAAAAATGAGCGATGCCGGCAAAAAAGAGAGGGAAATTAAAAAAAAAAAAAAAAAACGCAACAGTGTCGGAAAAATAAAGCTGACAAAAAATTAAACGCAAAATAGTTTGGTCGCTGTAACTTTTTTGTTTATTTTTTTCTAGCCAACCCTAATAAACCCT
> AT1G64790 | chr1:24082028-24083027 REVERSE
TTTGCTCCTATGACATGAGCAAAAATAAGTGACGAAGATATAATTCCACAAAAGATTAGAGAGATCAGACGAGATTTGGAAGTAAAACAGAGGGCTTCGACATCGCAGTTGTAAAAGAGATCTAAACCAGACTTTGCCGGTAAGGAAATCCGATCTAAAGTCGGAACTTTATTTATCTCGCACAGAGACGAGAATATGTACAAATCCGGACAAACCGGAATCAAAAAGGATGAACGATGGTGTCTCCTCTCTGAAAGGTTTGGGGAGAGAGAAGACAGGAGAAAACCCCTAATTATATTTTGTCTTAGATCTAGTTTTTTTAACACACAAATTCTTCCCACCAAAAAACACACACAAATTCCAACATTAAAAGTGAATCCATTATCCATGGACTTTAAAAGCCCGAATGAACAAACCAAACTTAAATCGAAGCCCAAAAACAAACTTTCAGATTCATTTTCAGTTTCTTTCACTCTTCATCTTCTGCAAACTAACCCACT
> AT4G25870 | chr4:13152278-13153277 REVERSE
TAAATTCGTTTATTTTTGAGACCCACTTGGACTATTTTTCTTTCCATTGCCCCATTCCATTCATATAAAATGAATACTAAAACTTAAAAAAAAAAAAAAGGTCGTGAAGCCAACTCCAATCCAAAACAAAATTTAGATTCTTTGGGAACTTTTATATCACTAGTTTAATACTAACAAGAAATTATTGGAGAAAATAGACTGCTGGAATTAATTAAGTACTCTCTTGTTTTCGAATTCAATCACTGGAGAAGGAAGACTTGTTGGTTTCACCAAAAAGTCTCTTCTTCAATTTTTTTAATTCAGAGGCAGTAGTAGTACACTCAGATATAAAAGAAACCAAAACGATCGGAATCTTCTTCCACTTGTTCTTTTAAAAGATTAAAGCTTTTTTTTTTCTCTTAAAGCAAAAAAAGGAAAACTTTCCCTCTCGCGTCTCTCTCTTTTGACCTCACATTCGCTGAATCACTCTTCTGGGTTTTTTTTTTTTTTTTTTTTCTTTG
> AT3G23560 | chr3:8456682-8457681 REVERSE
AGATTTGGTAACTAGGTGACGACGTCTTTACGATACTCTCTCTAAATGTGACTATACAACTAATGAAAACTTGTAAAAAAAAAAAAAAACTCAAATACAAATTTTCATTAGTTTTACTTTTGTATTTTAATACCAATCCTATGCATGTCTTGAAACAGGTGAATTGTTGTAATATAGAAATATTTCTTAATTGATGAAGTTTTGTTATTCACAATTTTAACGATAAGTTAAGTCCAATGTTCAAAGTTTCCTGAGGTGGTAATCGGGTGGTCATGACTCATGAGCTGCCTGATTATAGTACATTGCAAATTTAATTGGTTGACTTTTTAAGTCATCATTTTGTTTTAAGATTATTGATTCTGATCCAAAAATAATTAGTCTGAGGATGTAATAAATTGAATCTTTTTTGGCATAATTAAAAAATGTATTTATATTGCATTATAATGTGGCAGTAAATGGCAGAGAGGCCTCTTGTGTTGGTATTTAATATCCTGTTTCTG
> AT4G22440 | chr4:11830024-11831023 FORWARD
AAAATCTTATAAAATGGAATAGAATAGTAAATGTTTAGTTTTTGTAGTTTATAGTTAACTAGTGTGTGTAGTTCAAGGTTCTCAAAAGCTTCTCATAATGACACATCATACCATTTTTGTGAACCATTATCTTTTTCTTGTGAGTAATATTTTTTGATATTTTCTCTTCGTCTCATTCTTATATTATATCGAGAATCTCAGTATCTTTAAAATATTGATACATAGCTACGATTCCGAACTAAAAAAAATGTTTAATTTCGAATTGGATTGGAACCGAAATCACATAGCCGGTCGGTTTTTATAAATTCGATTATATTTTCTTTCGTATTCGGTTATCTCGGGTTTAGTTCGGTTATATTGGTCCAATTTGAGTTAGTTGATTGTAATTTCTTCAACGGATCGATGAAGCTCAAAGAGGAAGTAGAGAGAAACTTACTTATCAATGGTTGGTGCTCTACATGGCGATCAGAGATTGGGTTTAGATTCCTCTCTTCTTCGTG
> AT1G22880 | chr1:8094502-8095501 FORWARD
GTATTCCTGTACGTTTTCCAATCAAATAACTTCATTTTACCATTGTTATTATTTAAGAATATGTATATATATAAGAAAGTGAGTTCGATATTTTCATTTGTATGTATATAATGTAAAAGATTATACAATAAGACAATAATAAAGAGATTAAGGAATCATTTACGTGTTAATCACACTTGACTTGAGAAACTCTTTTAAATTGAAGTCCTCCTATAGACCCGTCGCCGTTATCTTGGCGCCATTTACGTACCCTCCTTTTTTCTAAATCATAATCCCCAAAATCCCTAACCTAACTAAACTAAATACTACCTAACTAACTACCCTATTATCAAGATTTAAGACATTGTTTATCTATCCCCTAATCGTACGTATTACGCAATGCCACTATCTAAAATACACTTCATTACAGTTTACTGTGGTAAAAAAGATAAGTATCAAACATCAAAACTACCAAGAAATTACCAATTTGTGTCGGTGAACTCATATAGACAAACCTATGT
> AT4G28900 | chr4:14258141-14259140 FORWARD
TTATTTGTGACAAAGCTACTAAGTATACTTGCTAGTAATAACCATGACAATGTTATATTATAAATGTTAATGAATCGTGACAGATTAACTAAGAAAAAGTCAACGACCAGCTGCACAAAATTCCGGTGCGGCAAAATAAAGTCAAAGTTGCATTACTCATGATTGGCTTCGATGCTTTACTATTTGTGAATCAGAGAGAACCTCCTCTACAATCAGAAACTTTGCTTTCTGCGAATGGACCTGCAACACTCAACAATACTTTGGGCCTCAGTCAAAGTGTCAAGCCCATCAACCTCAAGTCTTCTCTACCTTGCAACGGTAACAAGATTCCTCAATTTCCAGCGCATCAACGTACGGGATTCACAGCTAATCATTTGTCCCTTCATAACAAATTTGATCCTCTTTGTTCCTCTGTCGTGATGTGCAGCTAATGACGTGTGACCTAGTGTCTCACCATTTTGGGGTTCATATATAAACTCTTCTCTGTCATTGTAAACCTT
> AT3G21730 | chr3:7661233-7662232 REVERSE
AGATAGAAGAACACTACATACTTTTTCAAGTAAATAATTTACCATGTGATAATCGTAATGTCAACAAATATAACCCAATTTAAAGCAAATAAAAGAGATGAAGAAAGAAGAAGAATGTTCTATCTAAGCAAATAAACAATCAATGTAAACAACCATATGATCATCACAATCTCAATAAATATAACCTAATTCAAAGTAATCAAAAGAGATAAAGCAAAATGCGAGTTTGTATCATATTTAATATAAAATAAGAAAGTAGGAAGTTTATGAGTAAAAGTTTAACACAAGTAATTTCTTATAATTATATTATTAAATTTTTAATGTCTAGTTAATAAGAGTTGAATATATTATTAAATCTACTCTTTTAGGAAAATAATGAACAAAATATAAGGAACGAAAACTTATGTCCAAATAGTTAAATTTTTTTTTTTCTTAATGTTCTTTGGCCTATAAATAGGGTCACTTTGTTTTCCTTGAAATATAAACTGATTTCTTACTAT
> AT5G62750 | chr5:25204118-25205117 REVERSE
TAAAAATAATCCATTGTTTTGTGTTTTAATGTGTTTTTAGAATCGTTACAAAGGATAAGTAAGTGAATTCTTCCAATTTTTATTTGTGTATGCATGTATAATATTGATATTATTTGGAGGAAATAATCAAATCTTATAAATTTTTGAATTTAAATGCTATTTTCTTCGCCAAGCTGATCTGTATAACCAAAAGGTCCTTTTACTACATAGGTTTAATTGATCGCTGCAGTTATAGTGATAATCTTAAGATCTAACCATTGTGAAAACCTTCGTCTTATATATGTATAACAATTACCAACTACTTAGGGGCTCTATGGATGAGCTTAAACGATTGATCATTCCACAGAATTAAAATTCTAAAGATAGTAAAATATGGAAGCAACATACGAAACTCCATAATTCTCGTTATACAAGTAATTTCTACGGATGTGATCATTTTATGTCCAAAATTAGCTGAAGATCCTTTGTAATAAAAGGGTAATTCTGAGTTCTACAAGAAA
> AT2G06980 | chr2:2882425-2883424 FORWARD
TATTTATACAATATGATTTACAATTATTGACCATTAACCATCATGAATTCTCTTTAATATGTCCGTTTCGATTTCTAAATTAATGTCTTAACGTCTCTATTTGAATTCTTGTAGCCTCTTTATAGACTTCTCGACATTCGGCCCATTACCCATTCTCAAACTGCTGCCTCTTTCCCTGAAGTCTTCACTTCGTGGGATTGAGAATATCACTTCGGTTCGGTATTAAATCTCAGTTGACTTTCCCTCTCGTTCACCTTATGCTTACGTGGCAATCTTCGGTTTGGTTCAAACTTGGGTTCAGGATCCGACACTAACAATTAGCTCCCCAAGTCTTCTGAGCTGACACGCCAGTTTGAGGACTTTATTTCCTTAATGACGAATATTGCACAACACGATCTCCAATTTCCCGCCTTTTTAGCCATCAATTCCCTTTATTTTTGGACTACCCATATTTACACACATGACATCAATTCCCTCTTCCACTTCTCACACGACTCTAG
> AT1G03470 | chr1:867734-868733 REVERSE
CTCACCCCGGCCCACATGCCTCGTGGGGCCCATTTAGATAACTTTCATATCTATCATCTGAACATAACTCCCAAACTACCCCTGTTCATAGCTCCATATATGATAAATCTTTGACTACACTGTTATAAGGTTATAAACATTTAAATAAATTAAAGAACAACTCTGATATAGAGAGGAAATCATTGAATAGTATTTTACTTGACTTTGATTAAGGAAATTTTCTATAAAAAATAGTTATTTAAGTAATAAATAATTCGTTTGAAGAACCAAATCTGGCAGTCCAAAAATTCATATTAAGGGGTGGAAACGTCATTTAAGGACATAAACAGTGAAGTTCTGCCATGTCATCCGCCGCTTAGCCTCCAGGGGTATATCCGTAAATTACAAACTCTGCTGTGTATTACTTAAATACCATACGTGGCAATATGCGATTGGTTAAGACAGTTAATGTCAATGATAAAAGACTCTGAACTCTCAAGTCCGAAGACAGAAGAATACTA
> AT2G07550 | chr2:3165510-3166509 REVERSE
GTGTGATAAGAGAGAGAGTGTGAGAGAAATAAAAGAAGTGAGGTGTTCTTGAGAGAAAAGCATTACATTGTGTAAACTTGTATTGAGTTGTTCTCTGCGGATTACAAGGGTAGTGCAGAGTGACCTAAGTACTAGTGAAGGGTATTAGGTTGTCACTTGTATACTCTTGTTGTAAAGAAACACCATCTGATTTCTAGTGGATTCCCGAGGCAAGTCTCGGCCCAGACGTAGCTACCCTTACGGGAGTGAACTGGGTTAACAAATCCTGTGTTCTTCGTTTTTGTTTTCTCTTCTGTTGCTAGTCTTGTTCTTCTGAAACACACACACACTCAGTTCTCTGTTCCATCATTCTGTTCTCTGTTTTAGTGCCTCTGTTCTGTCTTTGTTGAGTGTCTCTCTAGAGGAAGTCGACACCTTTTAGAGTAAGAGATCTTAACAGATTGGTATCAGAGCTGTAGGTTATTGCTTGTGGTTCTGTAAAGTCTCACAATCATTGAACC
> AT4G07680 | chr4:4466982-4467981 FORWARD
AAACCGCATAACGTTTGGGTTTCTTATTTCTTGGCGTTACTGTTCATCATCTCCCAAAAAAAAACTGTCGATTTCTTCCTCTTTCTCTCTCGACGGAACGAAATCGATATCTTTCGCCGTTTTGCTCTTTTCTCGTCTGTTCCGGCCGAAATTCAAAGCGAATGATGGTGAGGTACGGTTTCGGCTCTGTTATGTTCTGTTTTTATCAAATATTTATGTTACGGCTGAGTTAATGTTTTGTTTTTTTTGTCAAGTATGGTATGTGAAGGCTGAGTTATTTTCTGTGAAGGCTGAGTTATGTTCTCTTTTTTTTTGGCAAATATGTTATGTGACGAACGAGTTATGTTCTATAATGGCTGAGTTATATTAAGTGACGACTGAGATATGTTCTGTAATGGCTGAGTTAGCTTAAGTGACGACTGAAATATATTAAGTGATGGCTGAGTTAAACATACTGATGGGTTTTCTTATCTCTTGTGTTGTAGCTGCGTGTTCGTACA
> AT3G06450 | chr3:1980037-1981036 REVERSE
AAGAAAAAAAAAAAGATGTTTGTAGAGTGAATTAAAATTATAGTATAAATTATGCGAGAAAAATGAATACTATAAAAAATGGTTAGCAAACTAGTATTTTCTAATCAGTGAGTGCTGGAAATCACCGCCCATTAGTACTGTAGATTAGGATGCCACTAGCTAGTAAATAGAAGATATTTATTAGGAAAATTCGTCCAAAGAATTTGTAAAAAACTAAAAACCCATTAAATCAAGTAAATCGTCATTGTCAGAAAATGTGACATGTTTTTGGAAAAAGATTCCAATTCATCAATCCGAGAAAAATGTATGACTCAAAAATCTAAAAATGTCTTAGTTTGGAAGAGATGAGAATGAGATAAATGAACCAACTTGACTCTTAACTTAATCTCATTTATAGAAAAATTGGTAAAAGAGTGATAAGAGACATTTAAACGCCGTGTTAGGCGGAAGAAGTGTACAAAACCAATCACGAGCATTGTCTGAAACCGGAGTCAAAGAGA
> AT3G32118 | chr3:13118182-13119181 FORWARD
AGTAAAAGCTCAGGAGTGCGATCTAGCAATTTCGGGATAATAACTTTCTCGACATCAATGTCAAACTACTAGATCGCAAGAGGGAGTGGAAGTGTTCATAGAACGTCAATGACAAACCTTGCTCCCATAAAGTCCACTTGATTTCAATCTCCACTGAAACTCCAAAAAGCCCATGTTGTTTCCACTTGTACCCCATGACACGAAATTAATTGATCAACGGCCCATACTCGATCACAAGGCGCGTGAATTGAAGGAACCTCGTCTTGCCGACATAAAGCACCATGCTTTGTCACCTTATCACTTCGCCGACATCATAACGGGCATTGCATCTCATCTCTCCGTTTAAAAGTAACACACCTCCTCCACTCATTCAAATCGCAAAGGGAGATAAGTGTCACTACTCTTCACTTTTCTTGATTACTTGTGATTTCAAAACATCTCTCTTGTTTATCTCTCTACTGTACTACCAAAATCGCTCTCAACTCTTTCATTGTTGCAAG
> AT3G59550 | chr3:21996054-21997053 FORWARD
AGACTCTAATCTACTAGATTATCAGTAACCAAACAAGAAACCCACAATAAGAGATTGATTACTTTCAGCTCAATCATGCAAACTTTACTAAAATCCTAGTCGTGAGAACAGATAATCAAACAAATAATATTTAGCTTCAATAATCCTCCTGAGAATAATAAAACTGAGAGGCGAAGAAAACTTTACCATTGTCGGATCTGATTTAGTGGCTGCAACTTTCTTCCACTCAAGAGAACAAACAGCAAAAGCAAGAACCCAGCGTCTGAAAGAAATAGAGAAACCTAAATATGAAGAAAACCCTAGACTCTCATATACGCGAATTTCCAAATGTACCCCTTAGGCCCATTAATCCGAAAAGTTGGCCATTGGGTTTAGTGGCCCAAGTTGTTTTGTTTGGCAAATTTCAAAAAACTCGGATCCAATAAGAAAAGGGTATTTAAGTCATTGCGTCTATTTGCCTATGATTTCAACATTAGCGCCACAAAATGTTTTTTCCCGCT
> AT5G39380 | chr5:15760687-15761686 REVERSE
TAGTCTACGTTGCATTTATGACATTGTTGAAGATAACTTATTCACTCTGCTTTTGTTTATCAGATTTGTTCTTTTGATAACCAAGATTCAAGCTTTGCTTAACTAAATTTGAAACCTTTTGATAGGTATGTTCTTTTGGTTATTAGTGCTAAAATGGTTCGTTTTAAGTTACAGCCAAAAGGGTTTTAAGTTTTGGAATCATGTGGTGGGATTGGATATATATTGTTTGCTTGGTGGATTTATCTTATGACATTTCCTATTTTTAGTGTTTATGTTTTTAATTAGTTTCTGTTAGTTTTTTTTTGTGTTTAATCTCTTCACTGATCTGTTTTTTTGAGTTGTCTACACTTTAAATTCACAAAGCAATGCAAAATAAGACGGCTATATTGATCTCATGTTTATTTCTTGTTTGTATATATATGAAAGTAGTGATTCTGTTTGATGTGGTGTCTATGTCTGAACTTATGAACAGATTGTTGTGATCGTTTTGGTGCTTCTTG
> AT4G34035 | chr4:16303124-16304123 FORWARD
TCAGATTGAAAGGGCTACCAAGAAGAGACAAGGAATCAAGGTACTGAATAAAACATTCTCTAAACCGATTTCAACTCTGTTTGTTCAACATTGATGAATTTGCGTTTTTCTTTGTGATGCAGTGGACTGAGGAAGAGGAAGAAGCGTTCAAGAAGAAAACGGTGGATGCGTATGAGAGAGAGGCAAATCCTTACTACTCGACGGCGAGACTTTGGGATGATGGAGTGATTGATCCTTGTGATACCAGAAAGGTTTTGGGACTTTGTCTCTCTGCTGCTTTAAACCGTCCTTTAGAAGATACTCGATTTGGTGTCTTTAGAATGTAAACAACTTTTAACCAATAAACATTTTCAAATAAATGTATAAACTTTTGTATATGAGCTACCAAAACTGGTTGATTGTCAATGGAGGAGAAATATGGCCAACTACAACAGATCGTTGACTGGTTCGAAACTTAATTTATTTACTAATTAATTTGATTGATAACGAACAACAAAAAG
> AT5G36937 | chr5:14586836-14587835 REVERSE
TCCTTCACTCGGTCGCTCGTTCACTTATTCTTTCTTCTTTTTTGTTCTTCATATTTTATGGTCTCTGAAATTCTAAGATCTAGCAAGTGAAGAACTGGAAGAAAAAAAACTGCAAACTTTAAGGTTTTGGAGCAATTGAATGAACTTTAGGTAGAACGCATGAAACTACAATTACATGAATAAACACATAGACAACAAAATTATCAGGGTGCAGATTTTTAAACCAAGTTGTAATTCTAGCAAACCCATCAACCATCATCTTCCGCTGGATTTTGTGTTTTCTGAAGAAAAAAAAGAGATAGAAAAAGGAGAGAGACAAGAGATTGTAACCGATGTAATTAAAGGGTAAATAAGTAAAATTGCCCATACAAAGTGCCTACTCCTTGAAAAGTGTCTAATCACGTAAATACTTTTAAAAAAGTGCTCTACACTGTAATATTCTCTAAAATTTAACCGTGGGTTTTGCGTGTATATATAAGATATCTTTTCACATAGTTAAG
> AT5G45428 | chr5:18406388-18407387 FORWARD
ATGCTCTTGAGCCTTTCTGTTCAACAACGAAGCAATTGCAGAGAAATCACACGTTTGTGTACGACATTTTTTTTTTTTAACGTCGATTTATTGGTTAGTTTTATATTGCAACTATATTATAAAATGAAAATATTGTTGACGGAAAAATGGAAATTTTAGGAGCCAGAAAAAAGGGAAGGAAACAATAATTCACTATTACGAAAATATATAAACTTGTACGAAAAGTCAAGGAAACCATTTATCACCTGTTACAACTTGGAATGGAAAGCGGAGAATATATTAGGCAAAGGCTAGAGAAGTTAAATAAAGGATAAAAGCTTACGGTTCAGATTGGAGATGACGGCATTTATGAAATATCGACGGTTTATCTGTGGATAATTACTGTAGGTTGAGATGCAGGAGATTCGAGCTTAGCACCAACAGACACTACCATAATAAATAGCTTAATAATATATTCCTTTTTAGCTGAGATATTATAAAGTAGGGTTTAATTTGTTATT
> AT1G30400 | chr1:10726638-10727637 FORWARD
TTAACTTGGACACGATATTATTATCCAACTTCCTTTCTAGATATTCATTTTTAAATTACCTATATATTTTTATTTTCTCAAAATATACTAAAAATTGGATAGAGCTATTAAATAAAAAAGATAGAATTTAGAGAGAAATAGCAACATAATGAATTATAATATAAATATTTTGTAAAGAAATAACAAACTTTATAGTTAGTTTGCCTAATATAGAAAAAAGATTACAGTTATTTACCCATTTGTTTGTGTGTAAAAAAAGGAGTAAAATAAACAGAGAAAAGAGCTTCTTGTTTTTACTTGTGAACGTTATTGACTTTTCGGCCTCTCTCTCTTCTCTATACAAATATATGGATCTTCATTTCTTCGTATAGTGTAAGCAGTGACGCATCCATTTATCATCATCTCCTTATAAATCTCGAATCTGCCACAGAGAGAGCGTGTGACAAAATGAGTTCATAAGATTCCGTTATCGTCTTCCTGATTCCTCCAAATCTCCGGCG
> AT5G12450 | chr5:4039937-4040936 FORWARD
GCACAATAACATTTATTTCGTTTGATATGTTTTCTTTGCACCGTGTATTCCGTTGTCATAAGTCTCTAATTGAATAAAACTTAAATTAGACCAAGTATCTATCAATGTATCTCATAAAATATATAGTGGAAGAAAAGAGTTGGTTATTGAAATGTTAAATTACTATGTTTAGGAGAGTTATCGCATGAGAATTGACAAGCAGTAAATTTATGCATGCGACATTTTCTTTTCTAGTATTTGTTATGTCTTGAATTTCCTTTTAACTAGATGGTAGAATTAATAAAATAAAAATTCAATTAATCTAAGCAACCTTATACCGAGACCTTTTTTTTGTTTGTTGTTAGTGTTGCCCAATATTATACATGTGTCTCCGGTTTCAGGGTCTTGTGCACAGAGTAACAAATCGATGTGGAGATGCATGCGCTTGCATCCCTTAGAAACAGAGGAAGATTGTCAAGGAGGAAGAGGAGTTATGTTGTTTATGGACATGTCAAGTGAAG
> AT5G01640 | chr5:242226-243225 REVERSE
TAGGTGATTAGTGTGATTGTCTTGAAATGTATGATCTACTCTCATCGATCAAGTAACTTTGAACTACTTCGTATTGTAAACATATCTAAGGTTTGATGGAGTTGCATTAAGAAATAACATTTATGCTATATATGATGCTACAACTTACTATCAGGGTAAACAATGGTTATTTAGTCTTTGTCTACTCGTTAGATATAATTATGTTTAGAATTCGAAGATGAATGTTATCAAAGAAAAAAGGATTTGACATTGTCAAGTCTACTACTCCATATGACAGATCAACATTGTGTTAAAAATATTTTCTATTAGGGAAACTTCCTGTGACTGGAACATTAATGGTCAAATGCACTTTGCCTAAGTAATCAAGAATTATTGTATAAACTACGTTAAGCAAAAAAATAACCTGAGTTATAATATCAGGAGGTTATTTTTATTTTTATTTTAGCAAATGAATATAGATTAGCTATCAGATGAAGCAAGGTGTATAATCAAAGTTGAAA
> AT2G17330 | chr2:7539423-7540422 REVERSE
AAAAAAAAAGAAAGATAAATACCACAAATCATCAAAAATAAATTACTTGATTTCGCCAACTATATGCACATGCTACTTTATAATTAATTTATGTTCTTAAACATGTGCAATTTCCCTATAAAAGAAAAAGACAGTGAGTACTACAGACTACACTTCCTTCTCATTCAGCTTTTTACTCTTTAGATAATCTTCTGATAATAATCTTCAGCCATATTTAAGGTAACTTATCCATTCATTGGTACTTTCAGTTTGCTTCTTCCATGCATTTGTCATTCAGCATATACTTTGATTCCGCTTTTCTCAGATTTTGATTTTCATTTCTCCATTATTCAACTGAGATCTTCTTATATGTAGAGAGATTTTGATTAGCTTCTATTTTTATTGAGAGTAAAACATAAAAATGGTAATAGTAAGCAAATAACGTAAAAAAAAATATCGTGTTTTACAAATTTCCTTTGTTGGTTTTCCACAGATTTAAAGAACCCTAACGAGAGAAAAAA
> AT5G02615 | chr5:588967-589966 REVERSE
CATAGACATATCTTAAAACTATCTTAATACAACAAACAACACATGATCAAACCTTAGTGTCCACTCGAAGCATTATTTTTGTTTGTTTTTCTATTTGAAAACAAAAAACAATCAGATTTAGGTCAACAAACAAATCATGAGTATATTTGAATAAAATGTTTATCAAAACCAACAGAATCAACTTTAAATGTTCTCCGTGCCACTAATTCACTAAAATGAAATTTGCGATGGATTTAGTCATTTAGACATTTTTTCAAAGAAAACCAAAAAACAATTGGCGATAGAAAGTGACATATGAAGAAAATAATAAATGAGTCTCCATTATTGGGGTTTTCTGTGTGAACGTGGTAAAATATCCGACGATTATGAATTTATGATACCAACCAACCATGAAAATAACACTGGTCCAAAGTGAAAATAGATTTCACATTCACAAGCTCCAAGTCTCGAAATCCAAATATGAATCAACAAATAGTGTTTGAGACTTGCATATTCGTCTT
> AT5G48740 | chr5:19769370-19770369 REVERSE
TAACGATTTTGAATTAAGTACTAAATACAGATTTATGTTTTTGAGGCATTAATTAGTTTTTCTTTCTCCTTTTCAAGTTATGGGAGACTTTGGGTATGTAAACGATTTGTCCAAAAAAGATTTTCCCTTTATAAGGAAGCTTAAGGAGGATGCATTGAGGATTAGTGTTGAAGCCAAGCAAAACATAAATATCATTGCATTTGAAGAATTCTCACTCAAGCATCATTCTCATTATCATTCTTAAAAATTGAGCAACCAAATTTTGCTCTCTTTTTACATTTTAACTCACAAATACCATATTTGACACTAAAAAGATCTCACTTCTATTGTTAAATAAACATTCATTTTAGTTAAATTGTAATTTATAATATTAACTTGACACTGACTGTTAGTGCATTCTGATGACCACTAAGTAAAGTACCTACGAGTCATCATCATTGACATCTTCACACAGACACTCATATTATATAAAGAATGAATTCACTCACAAATTAGGAAAC
> AT5G60760 | chr5:24437271-24438270 FORWARD
GGCGAAATACTTGGTTATAAAAAAAATTAAAAAATAATACTACTAACACAAATTTTAACTATACAAACAGAGAAATAAATATTTATCAAAAGTCAACTAAAAATAAAAAATCCTAGGATATAACCCCTACATTTTGATTCAATACGTATTTAATTTAAGGTGGATATATATACTTTTATCTATTTAAACCAGATATAATCGAATGAAATAAAGAGCTAACCGGATGTCTGAATATATCTTAAAGGGAGTAATTTGATTAATTAAAAAGTTATGCGTAACAATTTTAATGAAAAGAAAAATACATGTTGAAGAACTCAAAATAGACCAAAATACACACACAAAAAAAGTTTTGTTTTTTAATATCCTCCAGGAAGGAAACGAGAGAGGAAGGTGGGGCTTTAAAGAGAGACCCGTGGAGGCTCTACTGAAGCGATGCGTGGAACAAAGCTGACACAAAATGGCCACACCAACTTCTCCTTCTCCTTCTCCTTCTTCTTCTT
> AT1G42515 | chr1:15957627-15958626 FORWARD
TGATCAGGTACTTGCTGACCATAATTCGCATCATTATTAAAATTACTAGGTTGCTCGACACCACAATTTGTATTACTAGTTCCTGCGCTATCTCTACAACCATCTCCATGACGTAACCATACATAGTAGTTTGGCATAAGTGATGTTTTCCACCGCAAATTTCCCTTGCAAATCGCCTGTTTTCTTGTAGTGACATAATCGTATTTTGAAAACAATTCCCTTCAACAAATAAAGTTTTTCAATTCGGATTTGCATAATAAGAAATTGTTATAGTTCTTTTACCGTGTTCTTGTATAGTTGCCAATTCGTTCCGGTAAGTTTATATGCCAAATTTGCCGGAAAGTTTTTTGGAAATATATTCCCGCCTTTGTTGTTTTTTGTAATTGAATTATTGTCTTGTTGTGATAGATTTATTCAAGTTTTCATGTATATTCAGTGACAGATTTGTTGATCATTTGTTTGACAATTTCTTTGAACATTGTTTTTCTCTTTGATTAGGT
> AT2G12370 | chr2:4977987-4978986 FORWARD
GGAATCCACCTGCGAAAATACCAAGCCAGCCCACAAAAGTCCACTAAGCCCATTAAGTAGAGGACCTACGCAGCTGACGAAATGACCTAGGAACTGACGAAGAGATATTCGTGGAGCGGACCTGATATCTCGGAACTGACCTGCCGAATATCCAGGAGGATCTCCGCAGATCCCGGACGGAGCTACCACGTGCGTAGACCTATATAAGGGAGGTAGGACGACTTGGAAGAGACATTCAATCCAACTTACATTGATACACACACTTTTACACTTGTAATCCCTTTTCACATTGTAAAAGCTTTGTCATAATTAATACAAAAGTCCATTCGTTCTTAGCAATACAACTCTCAAGGTTTCAGTGAAGATCTAGCCCTCCTTTCTCATAATCTTAAATACAAATATCTAGTGTGGATTTCAGAACCCACATTTGGCGCCGTCTGTGGGGACGACAATATATCATTCCAACACCAAAACTAACACATCAATTGTGACCAACGATC
> AT5G46140 | chr5:18706709-18707708 REVERSE
ACCATACAACTAATCATACAACTCGTACCACTAGACACTAGTATAGTAATTAATAGAAAATAATGAAAAGCTTACGATGGCATTTTTGAATACAAGAGCCTTCACGAGTCGGTTGAGCAGTTGAGGCATTTTGCTAAATTTTCCAAACTATTGTGGTTATTTCTTGTGTGTACCTCTCAGCCGAATTGTCAGTGACATTAAAGAAACATTATTGACAAAATAATTTTATTAAATTGACTCGACTTTTTAATTTTGTTTTGAGACCTTTTAATGTGTCATGGTGAGAATATTCGGGACAATAAAAGAGAGAGATTGGAGATGTTAGCTGATGACAAAATATATATATATATTTTTCTTATTCTGATTCCCTTAATTGAATAAGTCCTGATAGAAAGCTTCTATTTGTTTTAAATATGAACCGTTGAGTTAAATTTTATTGACTTGTTTTTTCTTTTCAATTACTTCCATCAAATATGTCTAATTATTCATTTCCTTAAAAA
> AT2G33300 | chr2:14112025-14113024 FORWARD
TGAATAAATAAGGAAAACAACAATCTCTCTTTGTTTAATTGTTTAAGTGAAGTAAATGTGTTTCTCTTTTGTAAAAACTGAGGGGTTTTTACTATATTTTTTGTGAAAGTAATTTTGGTTTATGTAAATTTATGTTGAAACAGACCAGCTCTTGTTTTACTTCGTGTTAGCTTTTGCTTCTTACCAAGTTACCGTTGTTACGTGGAACCGAAACAAACCGTTTTTTCGTTAATCTAGGTTAATCTAGGTTAATCTAGTGGCTCTTTATAATCTCTGTTTCTTCTTACGAAACAGAGGATCGGATTAAGAAAGAACGAAAAGAGAGGATTTTTAAAAATACTTACTACTTGATTGGTCACTGATTGTTTTAACGTTGAAATATCTGGTCTGACAGATTTACCCTTGGATGTACTCGACAAGAAAAAAGGAAATTAGTATAGTCCGACGTTGTTTCGTTGCGTGGGCCTGAAGAAAGCTTCCTTTAATTTCCTTTTTTGTTT
> AT2G36530 | chr2:15323870-15324869 REVERSE
TAAAAATGGTTGATGGACATTGAAACCCTAGTGGAGAATTTGTCACATAAGTAAGGCCCAAAGTTTTTGACCCACAAACATATCCATTAAGTTATAGTTTAGCGAAACCCCTTTAACAAAAAAGAAAATTTTCAACTAGTGAATTGTTTCTAGAGAGTTCTGTACAACCATCCAAATTTCAAACATGGTATAAAAGATGTTATTGACAAAATAAAAATGGAAACAGTGAAACGTATAGTCGGAAAATGGAATAAAATCTAGATGCCATATATTATTCTTACTTGTTCTAAAGTCTTTAATAAAAATAGTCGGTATTACTTGGACAAGGAGCAAAACAATATGGAAAAAACTCTTCTATTCTGCAAAAGGCGTGCAGCGCATCGTTTTGGCTTCTTGCATCAGAGCTGACTGTTCTCATCCAACGGCTGTTATTAAAACAATCCAACGGTTTTGGCTAAATCCGTGACGTCTTTATATATCGAACCAGACCACCAACCCAT
> AT4G06735 | chr4:4039109-4040108 FORWARD
TATTCTGTTGCAGACCTCTCCAGGGAGAACGCTGAGTATGATGATGATATCAGAGAGGATTATGCAGACCCTCTCTATAGTTCATTTTCTTCTTGATAAGTGTGAGGAGTCAAGCTAGAGACTTTAAACAAGCTCACTTGGGAGGAAGTCCCATGATTATCCTTGTAAATAATTTTTACTTTCTTGTCATTTTTGATTTGTTTTAGTTGTGTTTGTGGTTCTCAGGAAAAAAGAGAAACGTGAAGGCAGAGTAAAAATTCAAAACTTTTACTCTACTGATGGCCTATAGATCGAGTACATTGGTCGAGTATGAGTGATGTTTTAAAATCTGGATTTTTTTTTTTAAATCATCATTTTACTCGACCAACAGAAGCTGCAGAGTCTTACAAAGAGTTTATCAAGTTTACAGAAGATTGCGGGATTTCCTGGGTTTTTTTTACAGTAAACAGAGAGCACAGAAGAAAGACAAGAAAACACAGCGGAACCCACCACTGACGCCC
> AT5G60980 | chr5:24542360-24543359 FORWARD
TTAGTTTATTTTTAAAACATATAAAATATGAATTTTTTGTCTTTTCAACTTCTTTCTTAAATTTTATAATTCTCAGATTACTCAACATGTTTTACTTAAAAAAAAACGATGATACATTAATAACATTTGAGAAGTCGTATTTGTGTTTAATTTTTAGTCGTTCTTTATTTCTAATGAATAATACCTTCAAACATCGAGTAGATAATTAATTTAATATTGCAATATTTCAGAATTTGTTGTTTTCATAAATCTTTTAGATACGTCGTATAGTAACACAAAATCTGTCAACGGTTTATAACTTTTTATATACGACCCAAAACCATTCTCAAGATCAACACAAGTAAATCCTATTTTTGTAAGTTTCTAATAAGGAAATGAACAAGAAAGACCCAATAATTCAAGAATGATGAAGCCCAAAGTATGAGTCTTCTTGCTTCTTGGGCCGAACCGAACTGAACTGAACTGAACTGAACTAAAGCTAAACTAAAACTAAAGTTGGT
> AT1G75720 | chr1:28435319-28436318 REVERSE
TGTCTTTTAATGTAAATGATCCACGAGTTCTCAAAAGAGGCAAATTTTGTCGAGGACTCTGTTATCTGAAGTGAGAGACAGTCACAGAAAAGAAAAAGATGATAGGTTTTTTTCGAATCTCTTTCCAAGTATATTTTAAAAGCAGCATTTGAGTTTCTTGTGCAGCAAGCGAATTGAAACTCGTAGGATTATAATTTTAGTGTCTTACACTGTAAATACAAAACAGTGTTTTTGGAAAATAAAAAATAAAACTCTTAAAACAACCCTTATTATGAAGCTGGTGAAAAAAAAAAATCTATATATACCAAAAAAACTTTGAAAAATAGAAAAACAATAATATAATTAATAAAAAAGAGTATTTAAAAGAAGTGTAGATGAAGAAAATAATATGCTTTGCGTCGTCTCTCACTCAACTACTCAAGTCACAAAGCTATAAGCAAGCTTATGTATTTCTTAGCTTCGTCACAGAAAGCTAATTAAGCACTAACTAGCCATAAATG
> AT3G16690 | chr3:5686491-5687490 REVERSE
TTTAGGATTAGCAAAATAATGTCTCTTATTGATATATTACTATATACATGTTCAAGCATGAAGTCAGAGGTATGTGTTATTTTAGTTCAAGCTGTTTTTTTTTCTTAATATGAGTTTAATTTATTTAAGTTTTCTAAGAGTGGAGTTCACATTACCGGTCGATGTCCGTTAATTATGTTCTCGTGATACTACAACTGTTCAAATCTTTATTAAATCACTGTTTTCAATTCCAATAGGTCATTAAAAATTAAGAACAAAAGAAGAAAAAGAATTATTCAACCTGAAAAGTGAGAACAAGCTATGCACGACGCGACTTTCATCCTAATCAAATATTCACATGCTACACGAGCTCTTTTAGTCTAGCATTAATGTTCTGTTCATTTTGCTGTCTTGAAAGAGAATTTATATTTCATTAATATTTTACCAAAATTAAATCACATATATATATTTGTCTTTCGATATGTGGACCGGACAAACACAAAGTAGCGTCCTTATAATTT
> AT5G48060 | chr5:19474296-19475295 FORWARD
AAAATTCTGCAAACGGCAAGTTGAATTTAAATTGGTTTTTTATATTACATATATATTGGAAATTTATCTACATCGTCTTTTTTTTTCCTAACTTTTATTTAAAATAAAATTCAAAAGCTGTTACAAAACTAAAAAGGTGATATTGTTTAGAATTAGAACGTGCATTACCATTATGCAAAAGGATATTGTTTGCTTTGAGCATTGCATAGAATAAAATTTTAAATAAACCTTTTTTGCGCAATTGCTCTACTTGTTTTGCAGCCTTATACTTTTCCTCCAAATTCATTTTCCTATAAAGAGAGAATCCTTTAAAAACTTGTAGCTCAATGAGAGACAAAAGTAGCTTCTTCATAATTACATTCTTTACTTCAACTTATAAACAAGCTTCTTGATTAGTTTAATCAGAATAAATACCTTTCTTCCACAATTAGGTTTCTCTCCTCAAGATTCTTTCCCTTTTAAATCTCCCTTGCACTCCAAGAAACCAAGAAAACCCCACA
> AT1G09415 | chr1:3038409-3039408 REVERSE
GGTTGGTTGAATTGTTGGATCAAACCTGTAGGTATAAAACCGAAGTACCAGACTCATATGAACACCTAATTCATGATGTAATTGACGGAGACAATCATCTGTTCATGAGAAGCGATGAGGTTGCAGCAGCATGGAACATTCTTAGTCCGGTTCTAGAAGAGATAGACAAGCATCACACAGCTCCGGAGTTGTATGAATTTGGTGGACGAGGACCAGTTGCGGCATACTATCTTTGGGCCAAGCACGGTGTCCCATGGGCAGATGACTGAAGAAGAAACATAGATGCAGCAACAAACAAATGAGAGTGATTCTGAATGGTTATTGTGAAGTGTGTTTGTTTAGCTTGAAGCTGTGCCATTCCCTGTAGACTGTACATATGTACACATGTATGTCATGTTGCTATATGAATGTCCATCATGGTGGGGTCCATAATAGTGTTGAAAAGTCTCCAAAGCCACCCAAAGGAAAGAAGAAAGTCTGAGAGACTTTTAGATAAGGTC
> AT4G39480 | chr4:18361258-18362257 FORWARD
ATCACAAACGTCTGTATCAAACACCACCGGCCACACAATCCCCAGTGTTCAATTATTATTGCTTTCATATCAATTAATACGAAAGATACAGATTCATGAGTTCTAATGGTATCAACAAGTACATATGTGAAAGCTATTAGAAGTTAAGAAAATGACAGTATATACAATATTTCCCGTTAAAGCTAACTAACTTCTTATTTAGGCTTCTCATTTCAAGTTATTTTGGACTGAAAATATTTTTGCTATTTCTTAAATATCAACATAACCATTAATTTATATCTACCGCAAATTCCTTTCAAGCGTGATAAACCGTAATACTTTATGTAAAAGTAACTTAATTTTCATAAAGAAAATAAATACTGGCCCATTAAAATTAAACTTACTAATATACTATTTATTTTCTATTAACTTTCTTCAAAAAGTTTTTTTTTTGTTTTTGTTTTTGTAAGACAAATCTAGCTGGACAATTATCTTATATTGGGACAAATAACTAATTATTG
> AT5G19095 | chr5:6400239-6401238 FORWARD
ATTTGGACAACTTGATTTACCAATTACCATGATCGGAACTTGACTGGCAATTTGAAATGAAATGCGCGTATGTAAGACATCTGTGTGTGAATGTATAACAATTAGGCCGAAACTTTATTCATGCATAGCAGATGAAATAATATCATTGTCTGGTATAATTGGGCTTGGATTGATTTTAAATTTTTAATGCACATATGCTGCAAGAAATAGGTACCAACCTTTTACAAACCCATTAGCCCATTGAGCCAAAATAATATATAATGCTAACGCCTTAGTTTTCTTCTTCGTTTCTTCTTTTCTTCTTGACTTGTTTATGAACAGAAAGATTTATATCTTCACCTGTTTTTTACTTCATCCGAAAAAAAAAAAAACCATTTGGCATCTTACAAACACTAAGATAACAAAACTTGGAAAATAATGGAACTGATGTGAGGAACTGAAATCGAATATTCTAATATTTACAAATCCAAATTCTTAATGAACACTGCACTAGCATGAAA
> AT5G23989 | chr5:8104233-8105232 FORWARD
TTGCAGCCATTGCCCGTTTAGATGAGGCTTAGTGGTGTTTAGGGATATTATCATGTGCTGAAAGATCCTGGCCTAGGACGGGCTAATTACCCGTAGTCCTCGAGCTAACCCGTCTTAAGCCAAGTGTAGCCAGCCAAACCATGATCCACAGTCGGCAGTCCTCGAGCTTAATTAGTCAGCGATGTGTTTTAACATTGGAAAAAGGATATTAGGATTCAAAACGTTAAGGGCCTAGCCCATTTGGCCAATGATACATTCCTAACTGGTTCTACTGGATAAATTTAAAGATAGAGATACATGTACTTAACCAACTGGCCTTTAGTCTAGTAGTAGCAAAATTCGTCAAAAGGATTGAGAAACTTTTCCATGTGGTTCAAGGAAAGCTTGGAAAGGATACAAGATGGTCCCGATCCAGGGAGGCTTCAGGCTTTGGCTCAAAACTCTTTCTGGTTACTAAAAATGTACGAGAAGAGATATATAACTACATTTGAATCAGAGAG
> ATMG00730 | chrM:216631-217630 FORWARD
AATATAGTCAAGTGTTACAACATTTGAATGTTGATGTTGAGGAGAAAGCAGGAGTGTGCTGAGGAGCTCAGGGTTGCTTCGCTCACTTAACTGGCTCATACTACTTGTTCACAGACGGACAAAGAGATAGTTGTACGTTTGCTGCTCAGACGATTAACAAAGTGTTTAGTGCAAGGAAAAAAAGCATAGTTTGATGAGTGCCAAGATGATTCGGAGAGTGTTCAGTGCAGCACAAAGGAAGAAGATCTCTCTTGGCAGGGCCGGAAACAGGTGCGCGCAGTTGGGAGGATGCCGGGGTGTGCTAGTAAGCAAATGGGAAGTTGATCCGATCTTAAGTAGCCCAGGATCCATCCCAGGGGAAGATCTATCGAGTAACCAGGAAAGAGATGGGTAGGTAGAACAGCCAGAAAGATAGAAAGAGCTGTTGCTGGAAATCAGAGAAATAGTCGAGTTCTTCCCTCTCGTTTTTCGGACCTCTAACTATCACTAAAAAAGAATCT
> AT3G19440 | chr3:6739695-6740694 FORWARD
GACCCATATCTCTGTCCTTGATGTAGCATAAAGTTGTAATAACACCGAAAGTTTCTCTTCTTTAACAACCAATAGAGACGCAATTGCATAAAAAGGATACTGACACGGAAGTAGCAGACTTCTAAATCTCTCTGTTTTATAATCAAAACTCACTAAGAATGTGCAAAGATCAACTTCCTTTTTATCAAATATTTATCTTTTTCGCAAGCAAACCAATGAGTATTTCTCTTCAAATTTTTTGGTTACTATATCTCTTTTTTATCACCTAAGCGCCGTCGTTTCTCTTCAAATCTCTCTGTTTTATAATCAAAATTCAGTTATTTTTAACAACTGATTTTTTGTGATTATTTAGAAAGTGAAGACAAAATGTTAATCCTCACCTCATGGAGGATTTACCAAAATAACAGAGAAATTAACGCTAAATTAACAGTTACAGTATTACTTTTGTCAGAATTACCAATTAATTATAAGCAAAAATATGAATTATTTGATTAATGAGT
> AT1G66640 | chr1:24856438-24857437 FORWARD
CTTTTTGAATGTAAAATTAAATTTTTCTTTCTTAATTTCTTTTATAATAGGATAACTAAGAGTCTAAAGACTTTACTGCAAACAAGAAAGAAAAAAAAAAGGTTCAGATATATTTCAGGGATCCTTTGTTCTTTTTGAACATTACGATAAAATACATTCGAAAATACAAATTCACGGATGAAAGTTTACTGCAACAGAAAACTGTCTTTACGATACAATACATTCAATTTTTTTTAGTTTTATTGATTACATATGTTCCAAGATAATTATTAGATAAAACAGATGTTAAAAATAAATATGTTTAGTAAAATTATTAAAAATACTATTTTGCCATTTAAAAATATAGTCAAGAATCTGAGATATTTTAAAACGTTAACGGCGTTTTGGTTCTCCGTTATCTTTCTTAGAAGCCGTTAAAGTGGAACTGTTAGGTTTAGGTTTAATAGTTATCGTTTCATTTTCATCTAGTCTTGCCGCTTTCTTCGCAATTTTGAAGGTAC
> AT3G05820 | chr3:1735758-1736757 REVERSE
ACATAGTTATATGTGATACATTTTCATGTTTCAAACTATAATATAAGAAGAACATGTGCATCATTATTGTTATTTGGTAACAAAATGTTATAAACGTATAATACGTATTAATTTAGTTTATTTATTGGATTTTGGTAAGTTAAGCTTGTGATTAAGGGACATGTGTGGATGGGAAAAAGAGACAGAAAGATGCAAATGTAAAGCTCATTTTAGGTTCGGACGCTCACGTGGCTTTTACAAGTGGTCTCCCCACGTTCGGATTTTGGTTCGGAGTAGATAAAGACAAAAACCGAAGCCGTGTTCTCTCGTCTTTTGACCAAAACGCCGTAATAATCCGTGAAAGACGATGCTTGCTATCCGTTAGATCTCTGCCACGCGTCGGACACTACGTTGCATATAAAGTTACACATACGATGTATAAATACTTGATTAAAATTATAAACTTGTACAGAAATAGGAATTTTCGAAAATGAAGTTTTGGTGTATTAATAGAAACCATA
> AT5G58750 | chr5:23727788-23728787 FORWARD
GTTTGGTTTCGGGTACATGAGTTCTAGTTATGAAAAAACAATCATCACGACTCACGAGTGTATATATAACTAGTTCATTGAATAAGTTGTCGGCTAATATTCGGTTTTGACCGGTGAGACTGTTAACTAAAATGAATACTATTAGAGTAGAGACCCACTTGAAGTGTACTATAATTTTAAAAGCCGGCCAGCAACCACGGGCCAGACTCTGCCTCTCGCAAAATCTTGACCGTCCGATTGAGAACCGGACAAAATGCTGTACACGACGGTTCCTTAAAAAACTATTGTAACAACTGTTGCTTTCGTAACACATTCCAGAACCACAAATTAAATTGATAAACACGTTAACATGAAACCCAAAACACTGTTTGACTTTAGTCTATTTTATCTTAAACAAATGTTGCTTCGTTATGCTACATCGTAGCTGTGTTCAAAGCAACTTGCTTTGGATAATTTATCATAGCCTTTAAAACAGGTAAGCATCGAGTCTTGAAACTATC
> AT3G24675 | chr3:9015501-9016500 REVERSE
GCATTGCCAATCGTTCATCATGATATGTTAAGGGAGAAAGGTGTTGTTTTTGATTATGATCGTGGGGATTCTTCCAGCCACAATGGTGGTCTCAATTTGAATTCGTCCTTACGTCTGGAGGAGTCTACCCAGTCGAAAGATGCAAGAGATTGGCTTACTGAACCAGTGAACAGCTTGGCTTCTAAAGATGTGGGGTGTTTCCTTGCTCTCTCTCAGCCCTTTCCGGTAAGTTCAACGGTTTATAGCCCTGGTCTCTTTGAGTCAGACTCTACTGGGACTATCCGGAAAAAGGTAAAGCAAAGAAACAGACCCCCTAAGCATGCTAGGAAACTCAAGCTGAAAGATCCATCTTCCATCTTTGTGGATCATAGCCTAAAGGAAGGTTCTACCTCTGGAACAAAAGACAAGAGAAAGGCAGTTGACATGGGTCCGAGCGCTGCGAAAATCTTCAAGCTCAACCCTAAATTGGTGGTCCCAAATGAGGGACCGTCCAAAGCCTA
> AT4G17080 | chr4:9600451-9601450 FORWARD
TTATGTGATATGTTTGCTTAAAACAATATCATTAATAAGAATTAAAATCATGACAAGGGTAACGTTTGCCACGCTAGTGGCAGACACGTAGAATTAAACCGTACAAGCATAAATCCTTGTATTAGTCTCAAAACCATCCGGATAAACATAATAAAAGTTCATTTTCTTGCCATTTCTACAAGCAATTGACACCATTATTACCTAGAATAGTACTATTTAATATGAGAGTTTAAAAGACCTGGAATTTTAAATTTTGATGTACGGCATTAATGCATTGAATCGTAAAGTATATTACTCTTGATTATTAAACTAAAAGTGAGTCATTTGGTATCTTAATGACGAGAGAGATTTAACTAATCTCACATTAAACTAAGCTTAAGGATCAAGTGGGGGCAAGCGAATGGCATAACAGTAAATAAAACGAAACACGAGGGCTTTATTTGACAATGCCTCTACCTTAGCTTCAAAACTGAGCTCGTTCTTCATCATTTCCTGAAAAC
> AT4G10390 | chr4:6443436-6444435 REVERSE
ATATCACTTTTTAAGAAAATTATTATATCACATAATGATTTATAAATATTTATGAAAGTTTCTCATTATAATTAATTATTAATATTGAAAACCATTATACAAAATGCAAATAAATGGATTTGAGGATGCACTATTAGAACAAGTGACTCTCAAACTCTTATTTTGAAGATGTGTCACTTTTAAAGTTAGGGTTCTTGTCGAAGATACCCTAATATACTTTCTCATTTCAAAATAAATACATTCTTACTTTAAAATGAGCGAGTTTTAGTTTCGGAAAAAATAATAAAAACAAAATTGTCATATATGAAGGACGTGACATTAATAATCGCTTTTCATATTTAACTATTTTCTACTGCTTTTCCCTGATTGAAAAGCAAAAACAAATGTGTTAAATGTTTTGCTTAGCCCCAAAAAGCAAAGAGACAAAACTTGAAAGAAGAGTAGTAGTTAGAACGTCAGAGAGCTAGCTACTTCGAAGGAAGGTTTCATTCATCGAAAAT
> AT3G47640 | chr3:17566597-17567596 FORWARD
GTTTGTGGGAAACACACGACAGACACGTCATCAGCTCTCGACGGCGCGTTTCCATGCCTTTATTATCCTTCACGTTGACCCCACATGCCCCTGTTTTTTTTTTTTGGTGTTCTACGGTATATTTTTGTGAAAATGTTACTTTTCATCTACTCGATAAAATTCTTAAACAGATAGTACAACTTTTTACCCGATTAATCTGTAGAAAATACAATGTTATTTACACTCAACAAACATTTCCATTAATAGAACTTTACCCGATTTAAACCACTCTTCCACTCGATTAATATTATTATTTTATTAATTAAAGATACGATGACGTGTCCATGAGAGATGAGCTTTAGTGGCACGCAACGTAAGAGAAGAAGACAAAAGTAAAAAAGAGAAAGGCACATGTCGAACTCACGTGTCCACTTAAACGCACCACCTTCTTCTGTGCTCTCCACGCGCCTCCACACGCCCTCCTCAACTTCGGACCTTCTTCCTCCAAAAAAAACAATTTC
> AT4G11410 | chr4:6947334-6948333 REVERSE
GTAATAATAATTTTTTTGGTCTCAATCTCCATGGGAATGAATGAAAAAGGTTATCTCTGGATTTTCAACATCACAGCACTCTTCTTTAGCCCAAACCTGTCTCTTCTTCTTTTGAAGATTGCTCATCTTTTATAAGTTTTTATGAAAGATTTTAAAACATGTTAGACTCGTTTTTTGCTCTACACACCCAGAGAGAGTTGTTATTTCCTTCTTCGGTTGGATCTTTCTTTGTTTGTCCAATTTATTTCCAACTTTCTGCTGTAAAAACCTTTGACATTGATCAGCTTCTCTTTCAAGCAAACTTTTTGTTAATTGCTTATTATTAGTTTATGAAGAACAATAAACGAATACCAAATTTCACATTTAACAACATTTGTATCAAAAATGTAAATAGTGTATACAAACATCTTTATTCTTATCTCTGGATTAAGGAAGAAAACAAATGAAACTGTAATTAATACTTTTATACGAGATTCTTCAGTGCCTTGTTTTGAGAACAG
> AT2G46120 | chr2:18955641-18956640 FORWARD
CATGAACAACCATGGAAGCTGAGTCACCGACAAGACAAACATCGATACCAGCTGTGTCTAAATGAACGGCGGATGGGTAATCGTAGGCAGTTACGACGGTGATCGGTTCTCCTCTCCGGTGTTTTTGTCTGAGATGCGTTAGCGTCACTCTTTGGTTTGGGTTTTGTGGCTTTGGTCCTCCGTAGACGGTGTTTTCCGGTAGGTTACTCATGAAACGGACAGAGATGGCTTTTGAGAAGCGAGAGCAATTCCTAGTGAGTGAGGACGCCATTGTTGTGAAGATGAAGAAACCCTCTTATCTGTGACTGTGTCTGTGTTTACAAGAACAAGGAATTTTACTTTTAAGAAGATTCAATTCCTAGTGAGTGAGGACGCTGTTTAGATTCTGGCAAGTGGCGATTCAGTTCTGGGTTTCACACACAAATCAAGCATAGCAATGACACTGTTAGGAATTGTGATAGCTTAACTATAAATTCAATATTTTAACGAAATCAACAAGA
> AT5G66130 | chr5:26433064-26434063 FORWARD
GGTGGAGCAATAAAGGCACGGCTTTGAAAGGAGTTGAGATTCTTGGAGGCGGCGACGTTGGAAAGAGAAATGGTGTTGGCTGCCATGGAAATCGATGCGGATCAGAAGTCGGGTTTGGGGAGAAGAGAGAGTTGAAGAAAAGAAATTGGGTTGGTGAAGAAGAAGAAGACTGAATTGAAGAAATACATTAGAGGATTGATTTCGTGGTGTTGTTTGGTGAAGCCTTCGGAGACGGCGTGGGGTAGGTGGTGGTCACTCTCTCAGGCCATTGGTGTAATCTCCTACAACTCACCCTACGCTAAAACAGGTTATTTATTTTACTCACGTGAGATAGGCGGTCTAGATATTGACACGTCACGTAAAGACCTCACTACTTGTCTTCTCATGTACGCCTCGGATAAAAACGATGCCGTTTGATTGACCCGCGAAAATATCGAGCGATGAAATAGTCATTTAGTGGAGCGAGCCAACACTCACTCCTCATTTCGAGACAAAAACGC
> AT2G13970 | chr2:5861536-5862535 FORWARD
AGCTGTAGGTGTGGAAGAAGCACACGTTGGACAAGATGTTGAAGAAGAAGACGACGATGGAGGTCTAGGTGTGGAAGAAGAAGATTGTGAAGATTTTGAAGCAGAATTTGGAGCACAGGCGAGAGAGGAGGAAGACGAAAGCGATGGTGACAGTGGTGACGATATCTGGGATGACGAGAAGATTCCAGAACCAGTGTACCATAGTGATGATGAAGAAGTTCATGACGCCAGAATTTGACGATCCTGAAAAGCTTTTGAGGTTGGGGAAAACATTCAATAACCCAGAAGATTTCAAAATAGCTATTTTGAGGTACTCTCTTAAGACTAGGTATGATATTAAGCTATATAGATCACAAAGCTTGAGAGTTGGAGCAAAGTGCACAAATACTGATGTTAAGTGTCAATGGAGATGCTATTGCTCCTATGATAAAAAGAAACAGAAAATGCAAGTGAAGATATTCGTAGATGAACATTCATGTGTTAGGTCGGGTTACTCAAAA
> AT5G01320 | chr5:131626-132625 REVERSE
AATGTAAGTTATATCATAGTTAAGACGAAAATCAGAGACTTAATGCTGCATTAATGGTTCATCTTGGCAAACAAGTTCAAAGATACATATATAGTTAATAACAAAAATAAAATAAAAAATCCATGTTATACTCTAATATAGTTTGAAAATAAATTTATTTTCATCATCTTCTAACGTAAAATGTCTTTTCGTATCACAAAAAATTATAAATTTTTTAGTGCAAAATAAAACGTCCGTGTTTCGTGTATATAAGTATCAATTTATATAAGTAAATTTCTATCTGTAAAAAAGTAACTAAATGTAAGATGACAGCAAGAAAATTGCAAAAATATTTCAGTAAATCTTTATGCTTTTGGCACAAGGAAGTCAGAAACCGAATGTAATTTGCACTAATCAACATGTACAACTATATAACCCATCTAATAATTCCAATTTATTACTCATCATCACCACTAAAATAAATACTAAAAGGTTTCATTTTCTTCATAATAAGCTTTCCA
> AT3G28600 | chr3:10721437-10722436 FORWARD
TAAGTTGTTTTGAATCAATTTTTTTTTTTCATAATATAAGTTATTTTCAAATTTTTATACAAATTATATATTATTTTAATATTTTATGATTATTTATATTATACAGTCTCTTTTATGATTAGTTGAACTTTTTAAAAGTAAATATTCTTAATCTAAGTTCTTTTAGTTAAAACAACTTATATTGTAAAACAGTGTATAACAAGTCAAATTATGGCAACTGAAAAATTGTTTGAACCGAATAAAGCTTACTATAATTTTCTACAACTCAATTAATATTGGTAGTGAAAAGGAAAAATAATAATTTGGAAAAAAGTAATAGGGGGGGCAAGGATTTCCAAAGTGGAAACATGCACATACATATATCTTTTTGTTGTCTTTTCGAATAGACACATTTCCTTTATATATGTAATAAAAACTATATATATACTCTCATACCCAACCACGACCAACTACTCCTAACAACAAAAAAGAAAAAGATCTCAAATACGATCTGAAAAATA
> AT3G12850 | chr3:4090304-4091303 REVERSE
AAGCAATCGTCGTTTAAATTTATTAATCGTCATAGATTCAATTTGGAGAAATTCTATCGCTTAGCAAGATAAACAGGTAACTTCAACTATTTTTCTTTCCAAATCGTGCAAAGTTTCTTTGATTGAATCTTTTGATTTTGGTGAATGATTTTGTTTTTGTGACATAATTCGTTTTTGTAGCAGACTTACTTAATTTTTCATGCAATTAAATGAGATTTCTCTCTCGGAACAGTTAATCTGTGTTACTTTCTTTAATGTTTCTTGCATGTGAAGTAATCTCCGTTTAGAGTTAATCTTGTCAGTTTTAATTTGGAGAATCCATCGACTAGCTAGATTAACAGAGCATTGAGTTTGGTAGAAAAATATTGTTTATGACACACACAAATTTGTTTTCGCAGCAGAAACTTAGCTTAGTTAATTTGTTAATCAGATTTAACTTCATTTATCTTTCTTAAGTGTTTCTTGCAGACTAAGTATTGAAAAAACTATTGGTTAACAAG
> AT5G66760 | chr5:26652658-26653657 FORWARD
AACTTATGGGATCTTATGTTTTGGATTTGGGATTTGTTAACTTATATGATTAGGCTCAATAGTTTCACAGAATATTAAAAACTTGAGTAGGGTTTAAAAAAGAAGCAAAAAGCTCCGATGCCGGGAATCGAACCCGGGTCTCCTGGGTGAAAGCCAGATATCCTAACCGCTGGACGACATCGGATTTGTTGATGTCTATTCTTGTAAATAGTAAATATTTAGTTTTATCGGTTTTGCATCTAATGGACTAAAACATGAACACGAGACGCCGACAAGAATGAATGGGGCAGGCACCAAACATTTGGGTAAAAGTATGCAGTGGGGTATTATTGACAATTTGACCATTACAAGAGCTAATCTTAGGGGGTTTTAGTTAGTAAAGCAAACCCGGTTTAGGAGTAAATATGGAGTGAGAATAGGGGTAATTAAGGGAATTTAAGAGAAGTCATCATCGTTTTCCATTTTTCTTATTTTAAGCGCCTCGGTGGCTATCTCTCACT
> AT5G51200 | chr5:20803926-20804925 FORWARD
ACTCTGATGTATGCAATTTGATTAGAAGTAGCTTCCTGGAAGTCTATGAGGACAATATGACCCAATTCCTGTGCAATCTCACTAACAGTTTCCACACAAACATATGGCATAGGAATTCCCCTAATCTGAACCCATAGATCAATATTGGCTAGAAAATCCAAGTCAGGAAAGAACTCCCACCTTTGATTGATGATAAACCAATTATTAAAAAGCCAAGGCTCTCTTCTTTGAACTGAGATCAAATCAAATCCAAATTAAATATAGAAGATTAAAAACTAAATTAAAATTGAAAATTAAAAAAACCGCGTTTCACTTTAAAAAAAACCCTAAGTGCTCGTCTCCTTCGCTTTCCTCTGTTCTCTCGGATTTAAAACTCAAAAAAATCGTATTTCTCCATAAGAGTAACATATCACTGGACGTTTCCCAATTATCTCCTCCTACGCTCCCGACTAGCGTTTATCCTATTCCGGTCGCCGCCGGAGACCTTGTATCTCCATATA
> AT5G35290 | chr5:13518307-13519306 REVERSE
TACCCGAAATAGAACAAGGGAAAAAACTTCAATAAGCCGTAAGAGATCGCACAAGCGCGAGAGACCTGCCAACCAAAGACATCTGAATATAGTCCAAGGAACATGACGAAAGCATAACCTGGCCACATGAAAGAGGAAGAGAGCTTGAGGTGATGACAACCAAACAAGCCCCGTTACACTCTACTGCCTGGGTAGCAACAGCGGGAGCAACCATGGTGAAGAACAGTCGTGGCGGAGGTAGCCATTACTTTTGTAGAGGTCAATTTTTATCTAAAGATTAAAATCTATTTCAAACAAATTTTTATGGGGGTCAATAAACATATTTTAAACTATTTTTGTAAGTTTTGCTTCAAAAAATATAAGTAAATAAACAATTTTTTAAAATCCATAGGGGTCAATTGACCCCTTGCTAGCCATATACCTCCGCCCCTAAGAACAGCTTGAGAAGAGCGCCTGGTTCTCTTAGTCGGTAGGGGAGGATGAGAGCCATTGAACAAAAC
> AT1G79560 | chr1:29925794-29926793 FORWARD
ATAGTTGATTCTTCGTAAAACAAACTAAAAACACTGCAAACAACAAGATGCACACCGCGAGTTCAGATTGACGGAGAAATCAACCAAATCGGTGAAACAGATCTAGAGAATCTAGCTCAAAACTTAATCGAAGAAAACAATCGGAATCTGAAGAAAGAATATACTTACATGAGTGGTTGAAATGAAATACAAGATGATCGAACGTTACAGAGGCTGGTATAAAGAGTTGGTGAATGGATCTTTCGAGAAGCGAGAGAACAATATCCCTTCCTTATATAAAAGCAGCTTGGACAACACCCCAAGAAATGTCCCTATAATTACCCTTTTTGCCACTGTGTCTCTCCTTGGATTCCACGGTTTAAATATATTATTTTTCGGATAGTGGGCTGATGGACCTTAATGGGCTAGCCCAATTATATAACTAATAGGCTTCGAGCCTCTTTGAGTTTAAGCGTCATCTTTCTCCTTCGAAGTATTAGGACACTCTCAACGACGGATCA
> AT2G37040 | chr2:15560364-15561363 REVERSE
AAAAACAAAATATGAAAGAGTGTTATGGTGGGGACGTTAATTGACTCAATTACGTTCATACATTATACACACCTACTCCCATCACAATGAAACGCTTTACTCCAAAAAAAAAAAAAAAACCACTCTTCAAAAAATCTCGTAGTCTCACCAACCGCGAAATGCAACTATCGTCAGCCACCAGCCACGACCACTTTTACCACCGTGACGTTGACGAAAACCAAAGAAATTCACCACCGTGTTAAAATCAAATTAAAAATAACTCTCTTTTTGCGACTTAAACCAAATCCACGAATTATAATCTCCACCACTAAAATCCATCACTCACTCTCCATCTAACGGTCATCATTAATTCTCAACCAACTCCTTCTTTCTCACTAATTTTCATTTTTTCTATAATCTTTATATGGAAGAAAAAAAGAAACTAGCTATCTCTATACGCTTACCTACCAACAAACACTACCACCTTATTTAAACCACCCTTCATTCATCTAATTTTCCTC
> AT1G23680 | chr1:8377157-8378156 REVERSE
GCTTGTGCAAGGACAGAAAGCCGAAGAGTCGAGAAGAATACAAAAGATGTAGCGGCGGAGAAGGAAAGGTTGCATCGAAAGTGACAATGGACCAATACTTCCAACCTTATTTTCTTCTTAATCTACCACCACTTTCTTGGTACATTCGTGGGATCACCATCAAAACCACCAAAAATCTGCTCATATTGATTCAAAATGCAAGTATCATGTTCCGAGACGCTTGAAACCCCCAAATCTGTCATCTACCACTTCTACTATTTTGGTAGTAGTATTAAACCTAAATGCTATATTTTTAATCCGAATAGTGGAATACTAAACCTCAAAAATGTAAATTTTTGAAAAAAGAAATTTCATTTTACGAACATACAATCAATATATACAAAGTTAGTTTTTCTCTTGTATGATCCCCTTAATTCCTAAGGTAAAGGTAAAACCGTACCTAATCAGCTAACAAAATCTTACAGTAACAAGTTTCTCTATATGACTTATCCCTTACAACA
> AT5G37710 | chr5:14978159-14979158 FORWARD
CAGAAAGAGAGATAATCTCGCTTATCTGTCTTTATACTTAGCTGGTTTCTTCTTCTTCTTTATCCCTTTTGGCTCTTATTACAACTTTTTTTTTTCCATGTATTTCCTCAAATTTTAATATTTTTTCTTTACTGTATATTCATCAAATCTCAAGTTCTCTAATTTCCCATTCGACCTCGAAATTTGACCAATTTCTCTTGTCTCAAATTTCAGATTCTCTTCCTCTGAAAAAAATCAAAAACCAAGTCTTCTAATTCCATCTCCTCTCTGTACCCATCTCCTAAAAATCTCAACTTTGAGTCAAAATTTTGTCTTCTCTCAAACCAATTCATAGTTCTAAAAATCTCACCTTTATCTCAAATTTTTAATCTTTCATCTGATTTCTGAAACCCAAATTCTCTAATCTCATCTTTGAGCCAAAAAGTTTCAATCTTTCCTCTGATTTCTGAAACCAAAAATCTCTAATTTCAAAAAAAAAAAATCTCACCTTTGGGTCAAAA
> AT1G10500 | chr1:3461486-3462485 REVERSE
AACAAACAATCGGTTCCTAGAAACGGAGCTACCCAACAATTCGTACCGGAACCCACTCTTCCATTGGCCCAACCCAGAAGAAGCCTTCAAAATTCACAGAGAAAGAAACCGAATTTAGAAGCTACAAGAATTGGGAAAAAAAAACAAAGGATGAACAGTAGAATTACCTTGGGGAGAGAGTGGAGATTGAGGGAGCTGGTGGAAGAAGAAGCCATTAAGGAGCTGCTTAATTACGCATAGACGCTTGAAACTCTCGCTGTGTGAAAACCAACCACTGAAGAATTAGGAAAGTGTAAGAGACTAAAAGAGACGAATTGGAGTAGAAGAGAAGAGACGATGATGAAGATGAAGTTTGTTTCCTTCGCGCTATGTGTGTGTGTATTCCTTTAGGTACGGGTGTGACCCGACTATCCACCGGGTCGAAATCGGGTTTAAATTTATGACCCGATAGATTCGAAAGAGAACGACTTTATTAGGGTTCATAACAAAAATAATCAATC
> AT1G67800 | chr1:25423732-25424731 REVERSE
TGCTGTTCAACTTTTCTTGTTGGATGATAGTATATAACTTAATAGTAATATATTGAACTGTATCTAGCATTTAGTCAAATCTTTTATGCAGGGGAAGATAAAATTTTAACAAAAACAAAGGAAAATGTGATAATTTATCTTTTGCAAGAAAATAATAAATATAAATAAATTATTGAAAATCATGTAAGAAATAAAATAATATTTCTACTGTATATTTCAATTTCGTTTTTCCATATCTTCAAGAAATCTTAATTTATTTAAAAAATATATATTTATAAAATTAATAAATTAAGTATAAAAATATGCATAGATTTTTTTGGTAGGATAAAAATATGCATAGATTGTAATTGTAAAATTTTATTTTAATTTTTTTCTTATGGTATATGATCCCCCAAAAATTTAATTATCAAACTAAAATTTTAATTACTATAAGTTTACTTCCCTTATTTTTTGTTTTGTTTTTGTGAAATGGATACGTATATAAACGTCACAATTGGTGA
> AT5G49615 | chr5:20133200-20134199 FORWARD
TGCACGTGTGACTTTCCATTGTCGGCAAGATCTCTATACAAGAAGATTCATGCTAGAGGGCAAGATGATGATTTTGCATAGATTTACTATATTTTCAGAGGCATTTTCTATCCGATGGTTTCTCTCTTATCGTCTGACGATTGCCACATATATCATTTCGTTATTTTCCATAACTCCGAGTACTCTCAAAATTTAATGAGCATGTTGACATATTTTTTTTGCAAATGCATTTCAAATAACCTGAAGCCATAAATAGTGACCATAACGTCCAACTCTTGATTATATGAGTATAGGTGTAAGTTTTGTCAACATAGAGATTCCATGTCAAATGTGTGAATAAAATATAGAAAACTTGAAAATTTAATATAACCTTCTTGTTTTTGTTTACTTTATAGACAAAACAGAAGTTGTATATATGTTGTACATATATGTATCTATAGACTATAGCTACGTCCGTGTGTGTGTCTTTATAAATATATAATTCACGCAAGGCACTCTCT
> AT1G71150 | chr1:26826146-26827145 FORWARD
GTGTATTGAATGATATTGGCAGGCGAGAAAGGCTAGAGAAAGAGTGATGGGTGATGAGTATGAAGAGAAAGAAAGTGAAGAAGAACATGAATACATCAGCTAAATCAAACAGTTTCCATTCCATCACCATTAATCCGTTAAATGTTGTGTGTTTTTATTAATTCGATGTTTGGTATTGTTGTTTTCGAGTATAGTAATGAAGGAATTGATTGTTCACATGAGTTTTTGGCCTCTTCTTTCTTTCTATTCACATGATATGGTCCTCTCAGTTCTCTCCCTTATTGAAAAGTTACAATCAAACTTCAATTATGATTTGATTCACCAAATTGAGTAGGAATTTTTTAAAAAACTGGAGGCAAATATATATGAAGGGCATTTTAGGAATAAATAATATTGTAGAAAGAGACGTGAAGAAACGGCCATCTTAACATAAACGACGTCGTTCAGCGAATTGTAGAAATACGAAAGTGTTGTAGACCAAGTGCAAAAAACCCTAACGT
> AT1G30440 | chr1:10758475-10759474 FORWARD
TTGCCTTTATTTAGTTTATAATATTTAATGTTTGGGGGTATATGGTCCCCTTCTTCCATGTATATTCTCTCGTATAAAGAAGCTGGTAACTTCTGCTTAGCTGTTCTTGTCTAGCTGTGCTCTTGGGGTTGGTTTCTTTTCTTCTTTTCATTATTTTTTGTTTGAATTTGGTGTTGGAGATAAGATTATTTGAGATTCTGGGTTTCTAGTGGTTTTGCTCAAGGGATCTGTTGTTGGGTTTAGGTTAATTTCTGGTGTTAGTTCTGTTACTGAATGTGGAGAAAGGAAGCAGCTTTAAGTGTTTGTTAGAATGTCTGAGTGAAATTGATCTGTTTTTATTATTATCTCGATCTGGGTTTTGAGGGATGAATCCAAAGTTTCTTTCTATCTGAGAAACTCTGTACATTAGGGTTTTGATTTTAGTTGGAGGGAGTTTTTTTTTAGGGTTTTGGAGGCTCAAATTTCCCTAGTTTCTTTGTTGAATTCTGGTGAGAGAAAGA
> AT5G66330 | chr5:26501956-26502955 REVERSE
GTTTAGAGTTTTAGACACCTAACGCTAATGAGTGATCCTATCATATATGAACATTTTCGTCGTCTTCCATAGATTTAAAGTTAGTTAGAGCCAATGATTTGGAACCTTTGCTTGCAACAGCTGCACATTCATTAACCCATCAACCTTGCTTCCTGTAAGGCTATAATTACTTCTTCTATCTATGTCATCAACCAAGACTAGTTTAGATTTTGACAACTTCTGGTCAAATGGGTACGTCACATATGGGAGAAAATGAAATAAATTGTAAAGTTTATTAGTCAATTTATGACATGTGAATTGGTAATATGTCAAATAATCCTAAATCAAGAGTTGTTCTGCTTTGGAATCTCAACAGAATCTAAAACTCATAACCTCTGAGTTATGGTGGATGGGGATAGGGCCAACCACACCTCACTGTACAGATGTTGTTGTCTTCACGCATATGTCTGATGGACAATGACACACATGATATAAATTTACACTATCTATTTTAATATCTC
> AT5G64560 | chr5:25809642-25810641 REVERSE
GAAATTGTGAATCTCTTTAAAATTATAGCATTAGTAGCCGAAAATGTGGGGCATATATAAACATAATTCGAATATCTAAAATATATCATGTGTAATTCATGTGTAACATAAATCTAGCTAATATCAGTTAGAGTTAGATTTATGTTTGGTATTTCAATTTAAGTAAATTTAGTCTTTTTTTTTTTAATTAGTTGCTCAAACTAATAATTCTGATAACAAGCAGATAAACTCGTAGTATATCCCGATCAAAAATAAATTAATTTTTATTTTCTTAATCTAAACTAAACCGGGTTTTGTGTCGAATTTAGGTGATTCGACTCAAATATGAACAACATTTACCAGAAATCAGGGTTATTATTACCGGTTTATTGCGGTTTACATTTTAAATATAAATAAGATTCACCTCTAACAGAATATATCACGTTTTCCTTTTTTTCTGAAACTGTAAAACTCTCTCACAAAGCAAAAAAACCAAACCTAAACAAAAATCTAGAAAGAAA
> AT3G47833 | chr3:17647623-17648622 FORWARD
TCGCAAAGGCGTTAGGTTGGGTTCCGAAAACCGCAGACAGGAACAAAACGTATGTTCATCTCAACCGCAAGATCCCTGATGAGCTCAAGTTTGATCTGAACTGTCTGTTATATACACATGGTAAGATCTGCAGCAATTGCAAGAAGAATGTTGCTAAACCAAAAGCTAAAGTGGCATCTCCTGATGATTGCCCTCTTGTTGGTTTTTATGATTTAATAGTTTAGATTATCAGAATTAGAACTCTTTTGTTGACTTGTTGCTCTTAATCTGATAAATTATAAAACAGATTATTAAAATGACACAATCGCGTCTGTTCTATACGACATACTCGAGCTCATTAGTTTTGCATCCAATACCAGATTCATAACATCACAACAGAAGAGGTCTACAAATGTATACTATATAACTTCGGGGTCAAAATGAAATTATTCTTAAGGTATGGGTCAAAAACAGAAAACGAAAATTACAATTTAATAAGTTCATTATTGAGAAATTTGCAG
> AT2G28370 | chr2:12130554-12131553 FORWARD
AACCATAATAAGAAATTAGTAAATAAAACATAAAAAGTACTATATTAACCTTGAAAATTTGTTACACAGTATTAATTTAAATTTGATTATACTTAAATAGACATCTTATATTATTAATTTAAATTTGATTATAATTAAAAAATCTATAGCAGATATGACTGATTTGACAAAAAAATAAAATGCAATATTGTCGTTTGGTTGGTACAGAAATTTTTTCATCACAAATTATATCACATTTTGGAGTTTAACAAAAAAAAGCATGCTAAATTGCTACAATATAAATCATAGTTAGTGATAAACTGATAATATTTGAAATAAAATTAGTACCCATATTAATGTAAAAAGGGAAAAAATAAAAAATATATGTGGTATTGTTTCTTAAAAAAAGATATATTTTAAAGTATAATTTAGGAAACCAAAAAAAATGTGAACAAAAGAAAATATAGATTGGTGGTTATATTTCCCCTTAAGAAGTTTAATTGACCTCTAAATTTGGTTTA
> AT1G80860 | chr1:30389303-30390302 REVERSE
CTGGGATGAAGAGGATTGAGGAACTTGGAGCCAAACGCCGAGCAAAGGAAAAGAATTCTAAAGCTGCAGCCAAAGCTAAAGCTGAAGCGGAAGTAGAAGATCACTTGAAAATCTGATCCGTGCTGTATATATCGTAACAAACTTGAGCGATGTATTGTTAGCAGACACTTAGGCATAGTTGATCTTGAGATATCCAATATATCTATCTAGACGATGATCGTAAACCCACTACATAATACAAAAAAAATATGTTGGTGTAGCCCTTGAATACAAAAAAAAAAAAAAAGGCAATTAAAACTTACTTTTAATTTGATTTGAAGATGTGTAGCATATGATTGTATTGGGCAAAAGAAATATGTTGAGGCCTATTTAGAGACCCTTGGGCCAAATAAATCTGTTGATGGCTATTTAGATACCCTTGGGCCAAACAAATCTGTTGAGGCCCATTTAAAGACCCAATAAAAGTCGTTTTTCTTGGGAAAATCAGAAAAAACAGAGCA
> AT5G61990 | chr5:24903118-24904117 REVERSE
AATGTTCTCTCATGTCAAAACAAAATAAGAAAGAAAGTTGGTCAAACCATGCATTTCACACACTAAGTATTTGGGTAAACATTCATGCACCATTTGAATTTCAACTCTAGTGGGGATCTTCATCATATCTCTCCCATAACCCCTCCCATACGAATTCTCCAGACGCCTATCTATCTATCTATTATTATTTAATTCGATCTCTATGACTAAAAATAATCACACATCAATATGTGAGTTTCTCTAATAATCTCTAGTATCAAAATCGTAAATCACATGTAATTAATTTCCTTGAAATGTAAAACAAACCTACCAATTCTCTAAAAAGTAAAAACCATTGGCCGACAAAAAAAAAATTCTCTATATACCATCGGATATGCAAGGAGCCCGTAAGTGTTTGGGCCTAAAAGCCCAATTATAAATGGGCCTTATGGAATAATCATAGATGTTTTTTTTAAAATCGTATTTGGATTTAATCATCATCTCCGACGAGGATCTCCGGT
> AT5G61230 | chr5:24626187-24627186 FORWARD
CAATCAAGAAGAAACCTTAAAAGGCCATAAACGCACTTAGTAATCCTAAACTTCAGTAAAATGGATGAAATTGCAGTCACAGCCAAAAGAGACAATACATCTGAATCATGAGAGGATCCGATAAGCATAGAATTTGACGATAACGAGCTCCAGATACATATACATACCGAATCAAATCGTCGGAGAGTATTAATTTCCCGAGCTCGCCGTTGAAGTTCTCCGTTCGAAGGTTTTGATAGCAGCAAGCTGGGTCGTTCGGGGGAATAAATAAACTTTTAGGTTTACCCAAAACTAAACCGGGAAAACTGATTTGGGAACCGGATCAATTTTAGATTGAGTAAGAAAAGAACCGGTTTTAGAATGGGCTAGACACAAAGGCCTGTTAAATTGGGCCAATATGTGATAAGCCAGCCTTTTTTAATGAAGGTGTATGAGCTGGCATATTCGACAAGAAATAGTAAACAAAACCGATATTTATCATTCTCTGTCACGCCTTCTTC
> AT2G02550 | chr2:686384-687383 FORWARD
TCTGTTAAATTGGTTTAAGATGAACGTTGTTTATGAATGATGTGTATGATGCATTATTGAGAATGTTGTTAGAAAAAAAATATTTTAATACTGAAATAATTTTTTATTGCATGAGTGAATGATTAGATAAATAAAAATTATATTTAAATTAAACAATACAAAAGAATCCGAAAAAACTGCGACGTATCGAGAGTGATCACCTAATATATATTATAGTTAATAGAAAAACTTCCAGAAAATATAATAGAAATACAGTTGAACCAAACCGAACCGGGTTAGGTCCGTACGATGAAATCGGCCAGCAAAATCAAACAAAATTATGGAAATATATAACAATAATAATATAGAAAAATGTAAACTAGGAAAAAATGAAAATAGCAGAAATAATGGAAAGGAATAGCTAACGGGAAATTTTGACTCTTTTCATCACACTATATATATTGACACACACTCCTTTTTGTTATTGCTTCAAAAAGAAAAAAAAAGAATAATTGTAAGCT
> AT2G26590 | chr2:11315097-11316096 REVERSE
AAATCAATTTGACTCTCTTAATATAGATTAATAATATGACCTCAATCGAACCACTCTGTAATCTAAGTGGATCACGATACCATCATTTCCCATATCGAATTCTTCCAAATGAACTACTCTCTAAACCTTAATGTTTCCCCCAAATCGATATTTCAATGGATATTTTCTTTAATTTTCATGTCATTTTTTGTTATGTTTTATGGCACAAGAAACTAATGAAATTCATGTCCTTTTTAGCGATGTCACGTCATCGATATGACCGAAGTTTATTTTGCGGATGACTTTAGAGTTCATATGATTAACTTGTATAGTTCGGATATGAATGGTAGATTTGTAAACGAAATTGACTTACAGGTTTTGTTTGCAGCAAACCCAAAAATTAAAAGCCTAATGAAGAAAAATTCGGATTGGGCTTGGAGTTGTTCGGATGAATTGTTGTTTGTAGCCTTATAGGGGCCCTTGTTTATACAAGAAGAAAGAAAAAACACAAGAGACGACGC
> AT5G46295 | chr5:18780206-18781205 REVERSE
AAACCCTAGCGACCAATCGTGTAGTTCTTCTTATTTTTAAATTCCAATTTGGTTCAGCTTTGTTTAACTGTTTGGGCCTCAAACTTTCCTTCATGGGCTTCAATTATTCCAATATTGTAATGTATGTCTTCCATTAAAAAAAACTTGGGCTGTGTGTATATAAATTTAGCAGAAATAAACAATCTTTTTCCGATCAATCTGACGTTAAAAAAATTCGTAATTTTATACATTCCTAAGAAGTAAGAATTAGGATAATCATTTGAAACTAAAAAAGAATAAATTCAGTAAAAACAACTGGTATGTATATATAAAAACAAATCTATTATCTATATAAAGGAGTTAAAAAATATATCCACGAAATTCTTTGGAGAAACAGAGTGCTCCCACGTCAGAACACCTACGTTGATATCATGGAAACGCGCTTCGAATCTATGACTGTGAAAACTACCAAAATACCCTCAACTTTAGCTTGTATAAAAAATAAACTCTTCGAAGACTTT
> AT3G54430 | chr3:20148128-20149127 REVERSE
ATGATAGCTGGACTCCATGTGTTCACGATAAGTTTCTGATTCCGCCTGCACAGTATTCGTTTTCTCTCAGGCTATGCCCAATTACTGCATCCACCTCGGGTTTGAACATCTACAAGGATCAACTCCCCTGCTAGAAATCTGTTCTTGCATATAAGTTGAATGCTATAAACAACTAGACTTAGTGAGTCTTGCAATGTTTCTAAGTTTGATTTCTCAAATGAAAAAAAAAAAACCTAATAAACTAAAACATTCGATTCAAAATCTTCTTGTGATATAGCCTCTGTTCTAGTGTAGTTGTTACAAGCAATCCATACCAAATAAACCTCTTAAGAAATCTATCCCATCAAAGCTTAAGCACATAGAGAGGAGACCCACAAAGTGGGATATAAAGCCGTTTTAGACGGGTGCTTTCCCAATGAAGTGGACCACTCCACTTGGAAAGATAATTATTTCATTTTCTGCAGAACATTTTTAACCATTACATGTGACCACAAAACTCT
> AT5G41270 | chr5:16506709-16507708 FORWARD
TTATTCGATTACAGCGAGTGGACTGTGTTTATTGTTGTTGTTTAAGTTCAATGGTGCAGACGTGTTTCGTATCATAGAGAAGAAAAGAAGTGTCTATGGAGATATGATGACAAAACTTAAAAATGTATGATTGTGACATTGTGTATTATTCGCTTTAATGTAATTCAATGTTTGTATTATTGTATAGAATGAAGTATGAACCTCTCTCTGCTATAATGTTATTCCCCTCCTTTTTTTTCTTGAATTTTGCAAATGTTGAAACGCTTAAAGATCTTGAATTTTCAGAGAAACATATTCAAAAAAAAAAAAATATGTTGATAAAAAAGGGCTCAACCGGGTTCGAACCGGTGACCTCTCGATCTGCAGTCGAATGCTCTACCACTGAGCTATGGGCCCAACTGATAAAATTATGATAAGTAAATGATATATACAAATGTAAAACCTGATTGGGTATTCGTCTCCGACTTCTTAAAATCCCAATTCTTTCATAACAAAACACT
> AT4G03723 | chr4:1650105-1651104 REVERSE
TATTTACCGACTTAGCAAAAAAAAATATTAAAATCATAATGATGAGAGTTTAAATACACAACCTTAAAATCATGACATTGCAATTATAATTAATTAATTAGATAGAAGTCTCTCCTGCAAGTAGAGTCTTTCCTCTTTGTCTCATTTTTCAACACTTAGTGTAAAACATGAATCCATAACTTAGATGCACTATTTAATTTGGGTTGCCTGATTTAATCTGTAACCAGAACAACGTCGTATCCAATTTAAAATCGATTTGGGCTTAACCAATTTAAAATCAATTTGGGCCATAACCAAAACAGCCCAAACGCCATACGACGTCGTTCCATTCTTCTTCTTCTCACCTAACTCAATCGAGTCGATTTGGGGATTTTAGAGTTAGGGTTCTTGAGAGAAAATTTTGAAGGTTAAGAAACGATGAGCACAATGAGCTCGATGAGCTACCACTCAACTGCTTCAAATTCGGGTCGTCGTTATTCTCCTCCAGGAGTCCCATCTTC
> AT4G31450 | chr4:15258813-15259812 REVERSE
CACAACAAATAATCTGATACTTTATTTTTTTTAGAAAAGCCAAATAATAAAGAAAGAGAGATTAAAAATACAAAAATCAAGGATAAAGGCTAAGAGGTTTGTTGCTATAATAGAGGACAGATAATTAAACTAGATTATCCTTAGTCGTGGCATCATCACCAAATACTACTTATCGAATTCTCATGATTTTGTTTTCTTTTTCCATCTTCTAACCAAACAAAATTTAGTTCTTTAAAAAAGATTTTGGTCATAATAACTTTTGTTTAATATCTTTAGTTCTCTACCACTACCTAGAGACGTCGTAATCTCTACCAACCGTCAGATATTCCGACCCCATTATCGACGGCGAGGATCTCTGCGTCTTCGTCATCTCAGATTCTTTCTTTCGATATAAAATTTAATGAATATTTGCTTTAAGGTCATTATGGAATAAAAACAAATATTTGATTTATTCTTAATTCCAAAAAGATAAATTACTTAAAATAACATAATAAAAAACC
> AT1G16420 | chr1:5613868-5614867 REVERSE
AAATAGGAATTAATTTATGGATCTTAGATTCACAACCGCATGTGGAATAATTAGTAAAGAAAATGCCAGCCTTTTTATTATTTTTTCTTTGTCAACAAGCTAATGCCAACTCTTTTAAAATGAATGAAACCTACTCATATAATTCCTTTTTGGCCACCCGTAGACTATTCCAGACGATTAACTTAATGACACTCATGTTTTTTTCCTTAATAATAGACCATAGTCCATTAACACTTTCTTTTTATTAAGAGTAACATGAGAGTTATATTAACATTTGATAATAAAAACGACAATGGAAATAGCCGCCACTCAAAAAAGAAAGACCAAGGAAAAAATTAAAAATGAGACGTAAAAGGCCAATAACAGCAAACCACACAAAGTTTCTCTTAGGAGAAGAGGCAAAATAACAGTCAAGCATGTTGGTCCGTCTTCAGACCTTTCGTGGTAGTTTAAATGCTAAGTCTTTCGTTTATAAATAAAGTGAAAAATAAATGCAATTC
> AT1G43666 | chr1:16461735-16462734 REVERSE
ATTCGCGGCCTAAAAAGTGTGTATATAGCTTTACCCTCATTGAGATCTCACAATTAAAAATCTCAAACATTGTTTTAGCTCAAGAAAATTTGCTAAGGTTAAAATTGCAACACCTTGTTCACGCTCTACCTAATTGGATCCGATACCCATCAGTTTATATTGGCCCATGTGAGCCCATTTACTAAAGGCAATGAGTTGTCATTCGTCACGAACCATATTTTGATTTCAGGTTTTTTCAATCCGTAATTGGATTAACCTTGACAAGATTTTTAATTTTTCTATTTATTAACTTAAAAATTATAATTAATAATAAAAGTTAATGTTTGAAGATTTTCAAAAGTTTTGATTTTTTTTTTTAAAATAATATTTCTATATACATTAGTAAAAATTAATAAAAATGGATTTGTTTTAAAAGTTTTGATATTTTATTATAATTATATATATATATATGTCTTTATTGAATTGTATTTTTAAGAATTGCTAACATGTGTTACAATCTT
> AT5G05945 | chr5:1787651-1788650 FORWARD
ATTGAGAAAGGTCTTCCTTCTCGAGGATATGGAGTGAGAAGAGTCTTGAACAATTATCTTGGCATGGAATCAAAACTGAAAATATGCGTTAATCCGTCAGATAATGCAGATACAGCAGTGATTAACCAAATCAGCAAAGACGTGGAAGAAGAGAAGAAAAGAAACTCAACATCAGTCCATCAAAAGGGTCCTCCAAAGTACACTGTCTCTTAAAAGCTAATAGAAGAAACTCAATAGAGTGTATAATTAATGCAGACATGGATTGATTTGTTTGATATTTACTTGTAGTTTCTGTCTTATTTGGAATGGTAAAGTGTCTATCTTTGCAAACCAAATCAGATCACAAAATAGACAAAAATGAGAGTGGTTGTAACAAATATTCTCATCAAATTTGTTCTGGTTTGGTTTACTAGCTTTATTTATTTGGTAAACAATCACCAATAACGTGTATAATTTAAAGTTATGATTATAATGTTTCTTTTTGTAACCCACTACAAAAT
> AT4G16510 | chr4:9301798-9302797 FORWARD
CCTGGTTTGACTGGTTGGCCCGTTGTTTTATTCCCTAGGGTGGAAAAATCCACAACCGTTAAAACCCAAACCGTGGTTAAATTGATTTGTTATTGCATTTAAATCTCTCTAAATTAATATCCAGTATCCAATATAATGTTAATTCTAAATTAAGACCAAACTCGAAAACCAAGTTACAAATGGTTTTATATAATTTTAGTTTCTAAAAAAAAAACAAAAAAGGCAAACTGAAATCAAACCATAAACCGGATTAATCATCCATAAACCATAGTTATTGGCACAACACTAAATTGGCCCATATTTGTTTATTTGGGCCAATATCTACATATAACGTCTAGTGTTTTCCGAGCCTGGTTCTGGCCCAGAGTTTTTATTTTCCACAAGACGCAAGACAAATTCAACGGCTCAGATCATCCTGTTCCTTTCTAATTTACCGTAGACACGAGCACAGATGATTACGAAATCAAACGTAAGAAACGAAACAAAACTTTTGCTGCGGC
> AT2G26130 | chr2:11126134-11127133 FORWARD
CCCTTCAAATCCATTGGCATAAGAAAACTAGAATATTTTTCTTTTTAAGCAAAAACAGTCTACAAGAAAAAAAACATGTGGCAAATCCATTGGATTGGTTCATTCCAAATAACTATTAACCACTAGCTTTGAGTTACCTACATATGCCCATCAATTCATATGAATTAGTTTTACTTTATTTTATCCAGTCAAAATCATTTCTAGGTTCGTCACTCGTTGGTTTTTGTTCTTACATTGTGTAGTCTAAACACGCATGCAGATTCCAATCCTCTTTGATCGTAGGCCTTATAAGGATGCATCGTGATATGCGCAGTCAGTGACTGACCTAAGACCTAGCAAATATGGAAACAAAACTCACGCACAAGTCTAATCTGATCTTCTTCCATTTTCTTTCTTTCCTAACTTTCTATTTCTACTGACCTTTCCTTTAAAGAAAAATATAGCTCTATATATGTTATTGAGTGGTAAAGCGTCTCCTCAGAAAGAAGCTTCAAGTAAAT
> AT3G43820 | chr3:15669777-15670776 REVERSE
AGACATGTTTTCCTCACACGAAAATACGAGACTCTTAACCAAAGAGAAGAAAACTTAACCGAATCGAACACACTTGATTGAAAATACGAAAGAGAGTAAATTTCTTATGTTTTGGTAGATCTTAGCTTTGATAAACTCAAATCCCTAAAATATAGGCTCTATAACCTTATCTCAATATATCATGAGGATATATAATGTTGTCCCAATAATCCTCATTTAAACCTATTTAAAATATTCTTAACCCATTTAGACCCATATAACATTGTTTTTAACAACATAATATAATCAATAGTTATTTAAAATTTACAGATTATTCTATTAAATATTGATAAATTATTATATTACTGTGAATGTTGATATTACTTTACGATTTTGGCAGCAAATATCATTTTGTGAGTGAATTTGTTTTTGCAAAACAAAACTTTAGCGACAAATACAAATTTTAGGTTTTGGTGAAAAAACGTCGGTTTACGGTTTTGGTTGGAAAATATTGGTATACA
> AT1G36650 | chr1:13855675-13856674 REVERSE
AAGAAGCTTGTAAGACTTAAAATAGTTTTTAAAATTTTAAAAGTTTTTTTGTCCAATCACACTTTTATTACTTTAAATAATTTAAAGCCTCTAAAGTCATTATTATTATTTTAACTCTTGAAATTGTTTTTTTTTTAAAGTCACGTAAACATGGCTTTAAAAGTAAAATAAATAGAAATTAATAGTTTATTTAATTTTCTCTTCTCTAAAAAACTTCCCATTTACTGATAAATTATATTTAAGAAAATATTAACTATTTTACATTTCATTCTTTTTTTCTGTTCTTTTAAGATCTACTTGTGTATATTAAAATAATATCAATATTAATTTGAGGCAAAAACGGAGATATATGAACGTATAAAAAATTACTATTAAGTTTTGTTGTGTGAATTTCAAAGTTATATTACAGTTCGGTTTATATTTGCTATAGTTTATATTATTTAAAAGCATAAGTTTATAAGTCACAGTTTCTACAGCTTTAGTGTTACCAATCAGATTTT
> AT1G80760 | chr1:30352209-30353208 REVERSE
GATAGTTTTTGCATGGGGAGATTAAAGGCTTAATAAAGCCTTGAATTTCCGAGGGGAGGAATCATGTTTTATACTTGCAAACTATACAACCATCTGCATCGATAATTGGTGTTAATACATGCAAGGATTATACACTAAAACAAATCATTTATTTCCTTACAAAAAGAGAGTCGACTGTGAGTCACATTCTGTGACAAGGAAAGGTCAAGAACCATCGCTTTTATCATCATTCTCTTTGCTAACAACTTACAACCACACAAACGCAAGAGTTCCATTCTCATGGAGAAGAACATATTATGCAAAATAATGTATGTCGATCGATAGAGAAAAGGATCCACAATTATTGCTCCATCTCAAAAGCTTCTTTAGTACACGATACATGTATCATGTAAATAGAAATATGAAAGATACAATACACGACCCATTCTCATAAAGATAGCAACATTTCATGTTATGTAAAGAGTCTTCCTTAGGACACATGCATTAAAACTAAGGATTAC
> AT2G14843 | chr2:6380934-6381933 REVERSE
TGTTAAAATTATTAATATAAATAACAATAATAAAAAAAAGAAAAGAAAGAAGTAGTGTAGAAGAAGACTACATACGACCTAGCTGCTAGCTTATTTGTTCTTCTTCTGGTTTTAGACAAAAATTAGATTGATAATCATTACACGGAAGTTTTGTGCAAATTGTGGCATCTATTCGCGAATCATAGAATCAATTATATATTTATTCAGGTCAATTGTGGCTTGATAATCGTCTCTTCTAATCCTAGATTTTTCAATTGAATGGTTTATTATTTATTCAGGTCAATTATTGGAATTCTTTAATCATAGAATCACAATTCACAATTAAGTTTTTTCTTCACATCACACGTTCATACATTTACTTTTAATTAGATTTCAACTAAAAGCAGAATAAACGATGGAGATCATGATCATGGTAGATAGATTTATTTTTAAATTCTTAAGGTTTTGAAATTTTAGTGTTTATATGTCAAATTCTAAAGCTTACAAATACAAATCTTTTT
> AT3G10610 | chr3:3318027-3319026 FORWARD
CATTCGTTTAGTCAGGAGCTTGGGCAAATCATCAATGCTACTCTAAAGGAGATAACTTTATTTTGGTTGGATTGTTGTCCTAGTTTCTTCATCTGAAAAATCAAATCTTTCTTTCTTATACTCAAGCTAAGAATTGTTGAGAAACATTAGAGACGAAGAGAACCTGAGATAAGTAAGAGAAGAAACGGAATCTCTGAATCGGACTGGCCCATGAGAGTCGACCCATTCCCCGTTCTTCTTCAAGCGGCTCCTCCTTCGCTGTTCAGTTTCAATTCCACAGTTCTGTCTTCGATCTCCAGTTTCCGCCATGGTCATTGTCCTTAACCAGAAGTGGATACATAAAAATCGAAAACCGTATTAAACCGATCGGTTCAAGGCTAATGGAATCTAATTTAACGGAACCTATTAATAATCTAATTATTGGGTAATGTTAGAGTACAAGCCTATTAACAAACCCTAACTTTACCCATATAAATTCTTGCACACAAGTTTACTTTTTC
> AT5G54067 | chr5:21942147-21943146 REVERSE
TTTGTTGAGTGAATATGATTACTTTGGGCTTGCAAAACACTTAAATATGTCAAATGGTCCGTTTATAGATTATTGAGCGTTTTCGTGTGGACAATTTCTTTTGTGGGCTGAAGTTGGGCGGTCCATAATGGATTACAACGATCCATTGGAGCCGGCTATGATACTATTGTAAATATTATATTGGTTCGGGGCAGCAATGTAATTGGTTGGAACGCTCAAAAAGAGATTGAGAATAGAAATGGAAATGATCTAAATCAATAATTTGCACAAAACTTTATTCTCAATTTACCAAGTGAAAGTTATCTAAATCTAATATTTTGCAAAAAGTTTACTTTCCAATTCCATATTAAGAGAAATCTAGATATTTAGACAATTTTCTAATTTGTTTCAAAAAGAGTTCTGATTTTTTCTCTTTTGTATTTTACCTTTTTTCTTAGGCTAAATCTCCTATATATATGTTTGAATAGAGAACGTAAGAAATATAAAAAAAATTAAGCAAG
> AT2G28110 | chr2:11979838-11980837 REVERSE
AGTATTTCCTAACAATCCAACATTTTCATATTTATTATATCTTTTAAATATTATCATGGTTCTTTTTCTTTCGTCATGTTTGGCCTCTTTAAAATAATTCTTGAATTGTATGAGCATTAATCCAATAACGTCCTGATCCCAAAAACCTCATATTAGGTTTGAGAGTCCGAAAATATACTTTTCACATAAAGCACCTAAGGTGTCATACTTTAACAACTTCACAAAATATGCAAAATTTGTCATTGTCACTTTGAGATGTAAGTTTTTTTTTACATGCAAATAGATTGAGTCTCTTTACGTGTAAATTCATTTAATAAAATTGTATGGAATATCTATTTATATCATATATTTCTAACATATATATAAATATCTATACAAAAATACGACTTTTTGGCACATGTAATTAGAAAAATCCACAAGAAACAGAAAAAAGAAACACCAAATACAACGAAATGAAGAAATTATTATAAATTTGAATGGCTTAACATCTCTTAAGAGTC
> AT3G27970 | chr3:10388609-10389608 FORWARD
TATTTTTGAAAGTTATATAAACAATCGTAATTGCTTGATGGTTTGTATTTTTGATCCTTTGTATTTTTATGTGAGCCTTTGTATATTTGTTTTTCTTCCCTACACCTACTTAGTGTTGGCTAGCTAGTTATCTGTGTGAGATTTTCTTGTTTATAAACTTGATCGACATCACATTTTCACACACACACGTGCATACAATAATAGCATCTTCGTTATCGTCCAAAACAAATGACAACTAAAAATTATGATTCCTTTTACCATGAAAAGCGACCCCATCGCATTAAGGCATCTACTTCAATTTCTGTTCGTCTCTAACGGTCATATATGAGAATGGTCAGCTTTGCTTTTCTTCATCCTGCTTTTATGAATATTCATCTATAAATACCTTCTCACACCTTCTCCATTCTTCACATACTCACACACTCAGCTATCAAGAAGAGAACAAACTCTCTCAACTCTTTCGTTCTCAAGTATTTGCTTGCAAGTGTCTGATACGTACA
> AT5G57480 | chr5:23280969-23281968 REVERSE
TTAGCCTTAAATTCAACATTTCATATTCAAAGAAATAAACTCCAAATCCCAATTTTGCATTTTGTATATACTCTTTTTCTTATTTTTACACTTGTTCACTTTTAATGTCCCCCACCTATCTCCCTCTTGCCCTCTTTCACCATCACCAGGCTAATATTATAGCTTTTCATATTTTCTTTTCTCTATCAAAGTTTATATATTGAGACAAACCCTTCTCTTCTTCTCTCTTCTTGATCTCTCAAAGCTTTCACCTTTCTCCTTCTTCTCTCTCAAGTTTTCATTGCAAATAATCTCTAGTCGATAAATCCAACGAAACCCATCTTTTATCTCTCTTAATCTCTTAAACCCACAAATCTCTCTCACCTTCTAGAAAATAAATCTCTGTTTTTGACCAAAATCCTCTGTTTTTGATCAAAATCCTCTGTTTTCACTCTGTTTTGACAAAAATCCTCTGTTTTCTTCACTCTGTTTTGCTCTGATCTAACTTCAAAGCAAAAACA
> AT3G32100 | chr3:13095971-13096970 FORWARD
TAGGTACTTGTTATTTGAACTATCATAGATGAGCCTAGGCATTTGAGAAAGAACAGGTAGGCTCATAGAAGGGATCTGATTTAGATACTAGGTGAACTAATCAAACTTGATAATAATGCATGCTTTAGTATAGGATTTCTTGGCTTCTCCGGTTATCTTAGCTCTAAGTATAGAGAGTTTCGCGGAAAACCACCGGTTACCCTAAAATCATTGTTTGAGTTCGAGAACGGTGTGATAACAATCCTAATATTAGGTAGATCTACAATTTATTTATCTCCCGAGACAATTTCTTTGACCCGACGCTTTAATCTCTTGAATTTACAACTCATTTACTTGCTTTATTGTCTTTTACTTTCATTTACTTTATCTAGCTTATTTGAAAACATAATAAGTCTATTGTGGGAACATCGAGAGCTCAATGGAATTCGACCCAGTGCTAACGACGATCTCTTATTAGAGTGAGTAAGCTTAAGGCAATTTGAGCTATATCAAGCATCCCA
> AT5G18830 | chr5:6275022-6276021 FORWARD
TCAATTATCAAACTACTTTTAGTTGTGTTAAGTTGTCATCTGTCAGAATATTTCACATCGTAAATCAAAAAATGATTTTAACATTTTCATTATGCAAAGATAATGGATCTTTCAGGATTTTTATCAATTAATTTTGAATTAAAACATTCTTTTAAAAAAAAAAAATAGTATTAGTGCTATTTGTGAAATGATGAATTTTCGGATTTTTGTCTTTTGCCGCAAAGAATTTTTGAATTATATAAGTTAGGCAAGAAAAAAAAAGAATATGTGAATAAACTATTAAAGCACGATTAACTAATCATGATTGTGTTTATTAGTTCAACGAGTTCTCTGTTGATTGAGTCATTCCACAGATAAAAAAAAAATGTAGACTATTTTAGATAATTTATTTTATTTAGTTCCATAAAATAACTCAAGAAATAAAAAGTTTTGAGATGTCAAAAAAAAAAAGTAATGTAAAAATGCATTATTCGGAGATGTTGATGACTTTGTGCAAAATT
> AT4G00430 | chr4:187628-188627 REVERSE
CCATTCGATTATTTTGCTTTTAATATTTTTAAATATTTCAATTATTTTTTGATATTTTTTGAATATTGTTACTATTTAATATATATTTTTAAATATTTTTAATTACTAAGTATAGAAATAACTAATATTTTTGAAAATAAAATTATATTTTGGATATTTTAGATCATCTAAAATATTTTAGTTAGGTACTAATTCATTTTTGGTTATTTTGATTATAAAATTTAATATCTATTCAACAATTTTTAAATTGTTGATTCAATTCGGTTCTGTTTTTTTTTTTCATTTAGGTTTAGTACATTTGGTTCAGTTTATTTGACTCTCAGTTTATTTGCCTAAGCCTTGAAATTAGGTGTTAACTATTGGTTATTCTAGTTGAAATTTGAAATAAAGAAAAAACTATACGTTATACTATTTTATTTTCTTAGCAATAACTAAAAATAAATGTTTGGAAACGTTAGGCAATTTTATTATATTCTATCGTTGTTCTCTATAAATGAAGT
> AT1G22067 | chr1:7786391-7787390 FORWARD
AAACATTATAGTATATGTGGCGACCAATATGCGACCTCCTGTTCAAAAAATCAAACGTACTAGTGGTGTACAAAATAATATTTTGAAATCTTCATTATGAAACGTGAAATCGTCAGGATTTTATAGATTTTGTTTTCCTCTAATAAATTTTTCTAAGAGCCTAATTATTGTCAAATATTTTGTAATGTTGGCGTAATTTTAATTATTTTTAATAATTGAAAATATATTTTGTAGATTCAAACAATTTAGGATATAGTTGAATGAAGTTGACAAGTTGATGCATGCAAAGAAGTAAGAAGAATGACATTCTTGTATGCGAAAATGATTATTTTCAATTAGTGACTGATATCTTTTGCAAGTCTAAAATAAATATAATATATTTTATTAACAATTCGTGAAAAGTCTTTTTATTTGATGGCAAAATACTACATGGTTGTTCTTTTTTTTTGTTGCAACCATGTAATGATTAATGGTGATATTGTTGGTTGGTTGGTAGTCGA
> AT1G21866 | chr1:7676499-7677498 FORWARD
AAGGAAAGATTTTTAGTGTCCAATGATAAATTCAATGATCTTAAAAAATTATGTACAGTGAAAGGTAATCATTCCTTGTTAACGGTATGTATTCTTTACCATGTCATGTGCATATTACGATTTTCGTAACAAAAACGTGGTCACGAATTTTAAGAAGAAAATGCCACTAAGATATGTGTTGTACAGGCTAATATTTTAAATATGAGCAATTAGTGTTACTATATTTATGCATAGCATGCAAATAGTTGTTTAGATGACCAAAACAGTATAATACATATAAGTTGTCCAGAAATCAATCGATATATTTGCCAAGAAAAAGAAACGAAAACAAGTTGACCTCCTAATAGTTAGTTACTTCTAAAATCAGCTAAAACTATTTTTACTATATAATCAACACAACATTCTCACCAAATCATCTTGTTTCAAAACCACAACAAAAAGAAAAAAGAAAGAAAAAAAACATTACAATTTAAGATTTTCAGACTCACAATACTTACGAC
> AT5G63910 | chr5:25574088-25575087 REVERSE
ACGGCTTCTCCGCCACGTTCAACACTGTCACGGGGCCACCGCCTCGTCGCGACATCGCCGGTAAAGAAAACCCTAACGGTTAGTAATTACGTTTTTTTGTTTTCAGTAGGCGAATTTTCCCGCTCTTATGATATAGCCTAGCTACTATTGGTGGTGTCACTGAGACACTGACCGAACAGTTGTGGAAATTTGTGCCTTTAATGGGCTTCAATAATTCGGTTAAAGTTGATCTCACAATTGAAATTGAATCAAAACCGGACTCGGATCCGGTTAGCTTCTTATGATATATGACTATATGATAAGTATGTTTAAATCGTATAGAATATAGATCTTGAGCTTAATGAGATTAATTCAATTTCTTTAGAACACTTGCAAAATAAATAAATAAAACAAAATAATATTTTTCCTTTATGCACTATAGAGTTAGTCCGATAGGATAAGGGCCCAAGAAGGCCTCATTGATAATTTACAATCGAGAGAGAGAGCGATAAAGTCAACTC
> AT2G37780 | chr2:15838303-15839302 REVERSE
ACTGAGACTGATCCTCTGATTAGCCGACACTGAGACTTCACTGAGGCTTAACGTGATGTTGTGGTATATACGAGTTTGGGTGATAATGGACTTTGGTTAAGCCCATATTTGGGCCTTAAATAGGCTTTCACAACATTTACGGTAACACATTCATAACAGAGGACTAGCTTAGTTTATAAAAAAGTTGCATTTATATTTCATTAAATATTTAATTTAACACTATATGGTAATACTAGTTGAAAACTTGAAGACACGTCCGAATTGAAAAACCAGTCATGAAGAACATATCAACTCTAAATTCATGTATAATATCAACAATTTGTAACAGAAAAATTATATCACAAGTGACATATTCTTCCCTATGATCATTCAACTCCAACAAAGTCAACTAAAATAATAACTATTTGTATCAATTTTATTGCATATTTTGGATACACTTCCTTTGATAAGAGAATACAGATCAAAAAACCTTTTGGCTTCCCCACAAACCAACCTCAAGG
> AT1G23490 | chr1:8335683-8336682 FORWARD
TTTGTTGCTGGAGTTGGTTATATTGGCACATTTGTTCCAACTGTTTAGATTAGACTTTTGTATTTGAGAGCAAATGTGTTTTTGCTATTTGATTAGACCAAATTAGAGATTGGATCTTGGTTACTTAAACCAAGTTAACTCTTCCAATATTCATACTCAAAATGTAATTTTTTAAATGGTGTTATGATCTTAAAATTTGGTTATCGATCATATTCATACGTAACATTTTATGAATTTGTATTTGCCAATTGTGTTCTAGAAAGAAAATTGAGAGAAACATACAAAAAAAACAAGTCAACGTCAATGATTTAAGATGTTGAAAATGACATGGCGGTTTTGGATTGGTTAGATGCAATCCACGGCCAATGACCCATCACGCATGTAAACCGCGTAAGCACAAGGCCCCTCCACGAAAACATTCGTCGAGGGGTATTCTAGGTATTACCGGTGATAATTTATGTGAATTGACGTTTTTATCCTTTGCCTCTATAAAGATCTTC
> AT5G03420 | chr5:844641-845640 FORWARD
CCAGTGAAATCCCCGTCTCTTCCAGGGATAATGAACTCCAGCATGAAGCCGGAGAATTGAAACACGTATGAAGGCCCCTTGTACAATTTCTGTAAAACTGTAAAGTAGCTCTTGAAAAACTTTACCTGGTTTTTTGACGAATAGTCTGTTTAGCGGTAAATGTACCGGTGGTTTATCGAATCTAGGATCCTTGTCGGGTTTAGCGATTTTAAGAATCTTTGCCATAGGAAAAAAAAAACACTTTGCTCTGTGGTGTAGAAATGAATTTTATTAACCATTTGGATTAGTCCATGTTCGGTTCTGTTATTCGGAAACCCGGTTATGGACTTCAATTTTGGAAATTACGAAACTGAACTAATCGATTTCCGGTTTTGTTGAACCGAAATCCGGTTAAAATATTACCATATCAATCATATCATTAGAAATGTAGTTCTGTTTCATGTAATTCGGTCTGAATGTTAATAAATGCTGGGAACATCGGAGCTTGAGAAAGTCCGGCC
> AT1G63780 | chr1:23667368-23668367 REVERSE
GAATCATGTAGCTGGCTTAATAGATGGCTAAACCGGGGATGACAAAAAGAAGCTGGTGACTTTGTATGTATCATGTATATATGAATAATCAATGAATGTTTAAAGGTTCCAGTTTTAATTGAACTGTAAAATCTCTATTTCTCTTGTTGTTTACGTTGTCATTTTATGGTCGTTTAATGTAAATTATTGAAGCTTTTTTAATCTTCATGTTGTGCACCTCTGTTCAAAGTATAGTTTGTTGTAAATTATGAATGGTCTTACAGATTTATCTAATAAAATATTAAAATCACAGTATTATTTAAGACAGAAATGCCCTTATAGCTCAGTGGTAGAGCGTCAGTCTTGTAAACTGAAGGTCCGTAGTTCGATCCTGCGTGAGGGCACCTTTTTACCATTTTTACTATTTTTTTTCTTTTCCTATGGGCTTCTTTAGGCCCACATAATAAATAAACGGCCCAAAATAGCTAGCTATCTCCGCCTCACGTTTTGAATGACAAACA
> AT3G58070 | chr3:21507655-21508654 REVERSE
AAATGCCACCCATCCACTATGTAAATTAGAAAAACCAAAATATGAATATGGAGAAGTACATTTTCTCGGAGAAAACTATATACTTAATTAGTAATTTATCAAAATATGAATACGAAGCTTTTATGTTATGTATTCGTGTATATATATATAATCGAAGTCAATAATTTAACCTCCAACAACCTTGCGTCTGTCTAAGCATCTATCATAGATCATGCATTATAGATCCATAATCTTCATCCGATACAATCTAACACAATTAATTCCACACCGTTAGTGAATAATATTGCGACTTTTACATATAATATTATATTCAATCCGTTCATCATTCTTAAGTCTTAAGAGACCAAGGATAAGCTATCAACCTTTCTTTAGCTCTTTGATAATTAGAAGCTATCAATCAACCTTTCTGACATACAACAAATAGAAAATTTAATGAATTGCCATAAAAAATAAGAACCAATCAGTTTTATATAAATGTTTATCTATCTCTCTAAAGCCTC
> AT2G34860 | chr2:14707360-14708359 FORWARD
TATCTTTTTTGAATTTAATGTTAGAAAAAAAAGAAGAGAAATTGCTTTCATTGAGAGTTGAACTCAAGACCTCCTGCATACTATATATTTGTTTATCAAATATACATTCATTGATTAAACTAATTTCATATATCATAAAATTTGAATCGTACAAAGATCACCACAAGTCAGAAGACTAATAAAACACCACTAACCTGAACAAGCACATGTTCTTTGTATTAAAAATGTGAGAGAATAATTCATCATGAAAAAGTCATAATCAAAGTCAAAGCCTAACCCTTTTTAAGTCTTTTCGGGGCCGTCTTGGAGCAGGCCTAACAGGCTAGCGGCCTTTTAAGACTTACTCTACTACATTTAGAGGTCAAGTTATAATGGATCAAAAATTGAAATTGAAGAGAAAATGTACCAATCTAATAAACTAATCAAACTATGTGTACCAAAACGTAAATATCAGAAACATCCTATAGATGGTTCGGGTCCTCTGGTTCGCCAGTAAAATT
> AT2G26860 | chr2:11453844-11454843 REVERSE
TGGAAAGAAAAATATGCAAATAACCAAGGAAAAGCCTCCCAAAACCTTTAAAAAACAAGCCTCAGAAGACAAACCCTTCTTCCATATCCACCTTTACTCCGTTAACATTTGATACAAGGTCAAGTGAAAGGGTAAGGCTAAAAATTTGCAATAGTAAAGGCAATCATCACTTTAGAGATGAGAAAGAAAGGTTTAAAAAAGAGTCTCCATCTCCTTGAGAAGATCCTCACTCTTTAGGTACATGAAAAACTTACATTCTTCAATCCTTCGATCATTGAGACAAATAAAATATTTGCAAAAAAATTGTCAATTTATATATATATATATATATATATATATATATATATATATATATATATATATATGAATACAAGAAAAACAAAACGTGATTGGGCTAAAAATCTATCAAAGGCCTAATAATTGGCTACTGGAGGCCCATAAAAGAGTATCCACATCAAATACACTCTAGTCATTGGCAAAACTTCTCTAGTAGCTTCCGA
> AT4G20235 | chr4:10931278-10932277 REVERSE
GATTTTCTTTGGTTTTGTCCAAATTGGCACTAGCCAACCTTGTGAAACGATTCAACTGGAGACTCAAGGTCGGACCAGTAGGAGATGATAAGCCTGATCTAGCTGAAGCATCTGGTATTGATGTTTGTCGTAAGTTTCCTCTCATTGTCTTTCCATCAATTGCGCACACACATTGATGAGAAAACAGAGAGCGTGTCCAATTCATCTGTTGAAGAATGATCATTGAGTGTGGCCTTTGTTTTAGTGTTCCTCTATAACAAAATTTGATATTGGTGGTCTACATAGATCCGGTGTCTTCTTAAGTAAAAGTAAACCTATGTGTGCTTGTTAGTTGTTACATGATGTAATTGGGTGTGTTTGCATATGTAGACTAATGTCGCTATTTATCTTTATTTTATGAATAAAGCTATAAATTTATTATATAATAACCTTTCAAATCAAACCAATCAATTTTTTTTTTTCTTATAATTTTGCTACCAACCAAAAGAAGTTAGGACGAA
> AT2G38030 | chr2:15915817-15916816 FORWARD
TGCAGGAGACCGATTCCTAGAGATGAATATAAGAATCAATTCGCAGATTAGCGTAAAGGGTTTTATCAGAGACTCGATTGTTGAATTCAATAAACGAGAAAACACACATCGAGGAATTGATTCTGGCGAAGAACACATAACTATTTCCCTTCGTTGTGCTTATGAATGAAGCAGGGAGTGAAGTGGAAGATATTGAATCTGACACAGAAGCAGTAGGAGAAGAAACAAGCTCGAATCTAGCGAAGCCATTTCTCAGCTGCTCTAGAATGTTATCTGCGATATTAATGAATGATAGTGTTAGAAATTAAACGAGAACAAAGCAATAAGGGTGCAGAGCAATGAAGTACTTACTGTTGGAAGAAGATTTGAGCTCCATTGCAGGGGACGGAGATAAGGGAGGAATTCGAATTTTGACTTGAAGAAGCAAGGAAGAAGACTCAGAAATGTAGCCATGAATGTGTAATAAGTTAAATAGTTAAATAACTCTACGATAACACAAA
> AT5G26617 | chr5:9359462-9360461 FORWARD
ATATTCGCACCAAACCATTGATACCACACGGCTCTGTAAATTTAAAGAACAAGGTATGGAAACTCCCTATCATTCCCAAAATCAAATATATGTTATGGAGGGCCATATCGAAAGCTTTACCTACATGTTCGAGACTGGTTACAAGAGGCATGAACATCAGTCCATATTGTTCACGATGCTTAACTGAAGAGGAGTCAATATGTCACGTTCTTTTCACCTGTCCTTACGCAATGAGGATATGGAGACTCTCAAACCTTCCTCAACTGACAGGTCTTTCCATTACACATGATGTCGAAGAGAACATTTCATTACTTGATGCATATTATAACAATAATCATACAACACAACAAAAAGTTATTCATTTTTGGCTCATTTGGAAAATTTGGAAGGCTCACAACAATCTTGTGCTCAATAACTACAGAGAATGTCCATCAATGGTAATTCAACAAACAGTCGCAGAAGTATATGACTGGACAACAATTATTAATGGAATGCAAGCA
> AT1G74160 | chr1:27885426-27886425 FORWARD
TATATGTGAAAAGTTGTATTTGGTGTGATTATGAAGGAAGATACTAGTGATAATTTGTATTTCAAGTTTCAAATCCATGATCTTTAATAAACATAAATTTGGTGACAGAAAACCAAAAAAAATGAATCATTCTCTGGATATGTTGATGACCTGACACAGAGGTCACATGCATCTAGGAGAAGTAAAAAACAGATCCACTCTCTCACATGCTTTTGTGAGATGTAGAGCCTCTGTATCTCCACACACACCCCTTCTCCAATGTCTCTCTCTTTTACTCTATTTTTCTTTTATTACCTATTTAATATGATAATCTAAATAAGTGGTTTTTTTGCTCACATTTTATTTAGGAAAAAAAAAAAGAATCCTGCCATTTTCCAATAAGGAACCCCAGTCCCCATATGTGGCTGAATTTCCGGTTTGTTCTCTGAGCAGTTATAGCAGTGAGAGAGAGAGAGAGAGAGTACAAAACAGAGGAACATTTAGTCTCTTCTTGGATCTGT
> AT1G34540 | chr1:12636054-12637053 FORWARD
AATTACCCAAGCTTTACATAGATAAAAATTATGTGTCAAGAATATATTATTCATATACAAATAATAATTATTATAAAAAACATCTATAACTTTTCAATGAACATATACACCCGCGGTGTACCGCGGGTCAATATCTAGTAGCTATAAAAATTGTATTTATGGTTATAAATTGTAAAACACTGTTGATACGGTACATGATGATGGCTTAAAAAATCCAGTTGAAGAGTCAATTTATCTTTAATCCTAAATGATTTTGAAAGTTCAATCTTTTCTAATCACAACAGCTAAAGCTGATTAAGTTAAACTGGAAAATATGATTAACGGCTATTTTGTATCAAGTCATAGCATGATCGAGATTTAATATTCACGTTTAGTTCGTACAATGTTCACGTTTAGTTCGTATCAGATTACGTGCGAGGAAGTAAAGAAGGCAAGTCAAAGAAGACGACAAACTATTTATTATGTTCAAAACCTAAAACGAAGAAGACAAACTAAAGAAA
> AT2G19190 | chr2:8329945-8330944 REVERSE
TGATTCCTAAAAAAATATACAAACTATTGGGAGTTGTGAGATTTTTTATATCAGTGTTGGTCTCTTTACATTTGTGATGTGGTGTTATAGCATATATAGTAATAAACTCAAAAGGAAATTAGATGTGTTTTGACCATTTATTAAAATGAACCTTTTCTTGTCAAACATTTGAAAAATACTAGTTTTTTTTTTTGGCAACGTTGTAAATAATAGTTAAAAATAGATTTTAAGTCTCGTTTTTTTATGCATATAGTTTCATTCGCTTTATTAGACTCAAATATACTTTTAATTAAATTTTGCAGAGAATTAAAGGTAATCATTTGCCAAGGAAAAACCATGCAAATATGCAATAAGTAGAAATAATGTTAATGAGAGTAAGCGTTGACATATATTACGTCCTGGTCCGAACATTCTTAAAGTTGCGTAACACTAATAACCTTAGAAGATGGTTGGTTGACTATCAACATCTTATTGACCAAATGTTTTTTTTTTTTTAATTA
> AT1G12938 | chr1:4411887-4412886 FORWARD
AACTATTTTGAAAGAAGTAAACTCTTTTCACCATCACCAAAGTACCGTCCGTACATTCAGGTTAGGAGTTTTTTTTAATAAAGAATCCATGATTGTATAAGAATAATGAAATAGTAATAAACATAAACAAAAAATCACTCTGATTTCAACAATAGTTAATCACTGTAAAATATCCGATATTCAGTTTTATCATCATATATGCATTTTGAGGACTAGTATGCGATTCTGCTTTGTGTTTTCCGTAACAAATAAATTCAATAAGTAGATACTTCAGCTTATATAAAGATTACCAAATATCGAAAGCTTTTGAAGAACATTCTTGTCAATACCCTAAAAACAAAGGTAAGATCAATAATAACATGTCTTTAAAATTTATTGTCTATATTCTCAACTGTTTTTGAGGGGAAAAATAGAGTTCATCGTAATCTTGATGAGGTTTCACTGATGTCATATTTGGTATGCAAGAGTAAATTGTTTTTTTTTTTTTTTCAAATGTACAA
> AT3G56260 | chr3:20869025-20870024 REVERSE
CTAATTACTATTGTTGGGAGTTACCAGTTAGCACTTGACATTGGTACGTATTCAGATGGTTTGGTCTGACACTCTGAGTAGTTCCCTATTATATCCTATCTAAATTATCATTTCATTAAATGTAAACCATTATATCTTTTGGATGAACATGCCCCAAACTTTTGGTCAGTAGTTTCAAATTACGACAAACAAGGTTAGTAGTCTTGATATATATTAAAACGTGTGGATTTGTTGGTCAATAATTATTTCCTTAATTATAAGAACACCAAATAAAAAGGTTTATAGAGTGGAATCCCACAAAAGGTAACATATTAAATACTCTAAGCAATGCTTACTACAGTAACTGTTTACCAATAATGTGATCCTCACCTCACGACTCTCTTATTATTAATGAAAACGCATTAAGTAATGCATACAGTAAGATAGCCACCTTTCATTTATTATCTAACCAATTTTTTCCCCTATGTATGATCTTCCATATACTTGTAATATGCTCATCC
> AT1G63205 | chr1:23438678-23439677 REVERSE
AATAATTCAGTTAGGAATAGGATTACTTCATTTTCAGGCTTCTTAAGGATTACTCCAACAACATTATCTCCCACTTTCTAAGACATAGCAATAAAGACAATTTTGTATTTCATTGGTTATATATGCATAACTTTCAAATTCTCATATGACACTAGCTCATATATCATATACATTTCAAAATCATAGTCTAATATATGACACTAGCTCATATATCGTATTCTAGTTTTTGAAGTATCAATTGCACTTTTTACTAACGTTGTTATTTGAATAAGATTTTTTCAGAATAAAGTTTTCGATTTGGTAGTAGTTGTACGAAATTAAAACTATGAGGTCAAAGAATCATTAAAAAAAAAAAAAAAAAAAAGAGACTTGAGTAAATAGAAAGATAAAGAAGGGAACGCAACTAAAATCACTTTCAACAAAACGAACAGAAAAAAGTTAGGGTTTCGTCATCTCTTCTTCAACGCAAAGTGCGATCTTTGATACGTGAAGAGGGAGGC
> AT4G25350 | chr4:12966449-12967448 REVERSE
AGTTATATCAATAATTTATTGGCAATGGAAAATTACTCGATAGATGTAACATGCGTTTTGCACAAAAACGATGTAACATGCGTTGCTAACGTTACTTTTGCTTTAATTTCATAGTTTTTAAATTTTAATTTACAACTTATAAACCTTAATTAAGAATGATATATAACAAAACGATATCTTATAACAATTTCATATTTTTGTTAGTAATTTTTTAAGAGTTTTGACTTTTGATTGTCTGTTTTTTTTTTTGGGTATTTTTTTTTTATTGTTTAAAATTGTGGACGAAAACGAATTCATATTTTTGTTGGCTAAGTTAAGACTCAAGACCTGGTCTACCTCTCTAGAAAAACTTTCAGCATCACTCAAAACCCAAAAGTCAAAAAGTCACATTCTTCTTTCCAACTTTTGTTCCAAAGACAGAGAGAGGCCAAGATTCATAATTTGAGATTCTGACTGTAGACTTCGAGCAAGAAAAAAAAAGATCTGAAGGTTGAAGAATC
> AT5G19875 | chr5:6717341-6718340 FORWARD
AACCTATCTTTATTTGAAAAGCGTTACTTATCAATTAGTAAGAATAGCAATTTTTTCTAAGCTACGATCCAAAAGTTCCAGAAATTTTTAGATAATTCTTCTCTAATAATTCAAGCGATCCAAGTAGAACCATAGCTGAAGAATAGCACCCAAATAAAATAATTCTTAGACCACACACCTACCTTCTACTTTAAAAATTTATGTTGTTTAAATATACGAATAATGACGAGACATTACCCCCTTTAGTTTAGCTTTATTTGCTTTTAAATTCAAAAGCAATAACTATAAGTTTTAAGGGCCCAATTATTAATACAGAATTACGAACACCCATATGATCATATCCACGTGGTCTCGACCGACCACTTCAAAAACCAAAAAGCCCTGAAATATTTTAATCTATTAATAACGTAAAATATAACACCCATTCAAAGCATACTCTTTTCTTCTCTCCAAAGATAATCTACACTTCTTTATATATGTACACACACACATATAGAGAC
> AT1G26260 | chr1:9085853-9086852 FORWARD
TTGATATTGGGTTGATAGGTAAATCGTGATAAAACATACAACATTTTTCTAAGCACATATTAAGTTGATCTAATCTAAAATGATTCTTTTACTTTCATAGGAGCTAGCTCGACAATTACACGAGTTGTGCTATCTTTGGATGGGCATGCATGTAAATTACTCTTTTAGAATTCCAAAATTTGGACCTATGACACTACTCACTAGCCAAAAATCTCTAAGAATTGAGATTAATGTCTTCATTTTTTATTTGAGACGTTAATTTCATCGGATTTGTTAGGCTTCTTTTGTATGAAATCCTTAGTTTTGCATTTGACCATTTCTCAAAACACCCTAACATTTTTAATGTTCAGATCATGGCTGTGTTTAATGTTTATGTTTAATGATCATAAGCTCTGTTTTTAATGCAAGCGTGGGTATATGAATTCAGGAACTTTTTTTTTTTCATTCTTCTTAAACTCGTTTTTAACTCTCCATCTCTAAAAAGACCATCAACGCTCTTC
> AT5G58630 | chr5:23697453-23698452 REVERSE
GAGAGAGAGACGAGGGAAGAAGTAGTGTAAAGCGAATCGGAGAAGACGGAACGAGAGAGTTCAATAAGACTTGTTTGGATGCTGGAATATTATTATCCTGCTCATTGTTGTTGACGTCTTATATTTTGAAATATTTGCTTAAATACCCCTGTATTTATATTTTATTGCACTTACACCCCCGCTTGAATGAATAGAAGTAACATAAAGCCCACTGAAAAGTATCAAAACGGCCCAAATATTTGATCCGCAACTATTTTTTCTTGTTGACTCGGTTCAAGAACTAAAAAGAACAAAAGTGACAGAGGTTTGTTATAAAAAAGCGGCACCGGACGACATGAATTTCTCCGGGAATTGACTTGTCAAAACGCGTGCAGTGCACAGCGTCTCAACTGTTGTCTATTGCTTTCTCAATCACAAAAAGTACAACAAAAAAAGCTGATTTACATTTTGTTTTTGACTGAGAATGTTAGTTCAAATTCTAGATCCCGCTCTGAGTTTGT
> AT3G23100 | chr3:8219682-8220681 FORWARD
TACGATTGTGCCATGCCATATTAACATCGTTTATCATCCAACAATAGTGGTGGAGTTACTTTCTTATTGAGTTCAATATACTAAAAAGGAAAACACATAATATAATTTTTTCTTTTAAAAGGCATTTTTATTATTATATGTATATTATTAGAAAAAAGTATGATTAAAAAAATTAAAAAGAAATGTAAGTAACAACATTTAACGGATTTTTTATTTATTAAAGATAAGCTTCGGTTAGGATACAAAATACAAAGATTTGCCAAACTAATTTAGATATTCTTCAATCTTTTGATGAGCTTCAAAGTAATAATTACTAATTAATTTACTGAATGAAAACAGTAATTTGTTAATTTTTAATTACTTGTGATAAAAAAATAAAAAAAAATTAATAATTACTTAAATTGTCTATATGTAATGGGAGTTTTTTTTTTTTAACAACTTCTTTTAAGTAAAATCACTAAATATATTTTAAAAAAAACAATACCGAAGCTGACTCAGCA
> AT5G27037 | chr5:9516436-9517435 FORWARD
AAAATAAGAAATTTGATACTATGTTTCCTAACTTAAGTAAAATTTACTTATTAACATAAATGTAGAAAATATTTTTAAATTTGTTTTTTTCTTGATAATTTAAGGATAAACTAGGTAAGAATGCGTGCCATATATGGATAAATTATATGATATTACATTTTATAAATTCTGTACTATTTAATTTTATAAATAGTTTTATTAATAATATTTCCAAATGACTCTATTTTTAATATGAAGATGTTTAATATTCAAATTTAAAGTGCATTAAAAATCAAAGCATTAAATTATAAAAATGTTATATAAGGTAAAAATCTAAATTTGGAAATTCTAGATATATTAGAATAAAATGAGGTGTGTTTGGTTATTAGTGGTTCAATGACGATGAAGATAAAACAATGTGTTTGACAAATGTGATAGTATAACTTATTTATTTTTAAATGTGAGAAAAATTGCTTGATTCACTGGTTTTGACTGGTTTCTTGAGGACAAACCTTGTATAG
> AT3G59850 | chr3:22111610-22112609 REVERSE
ATTCAGAAAATATGAATGTTTGGTTTTGCTTTTTTTTTGAGGATTTAAAAAAAAAAAAAACAGACAAAACTATTTTGTATACACTTACATGAATTAGATAATATTACTATATGAAATATTTATAGAGATTAATTCATGTAATATGATACAAACAATTTAAACGATCATTTAGTCACAGTAAATCTATAAATAAACAATCTGATTTTTCAGCATATAGAGTTCATGATAAACGATATAAACCCACAATAGACACAAACTTCTAAAACTCAAATCTACCACTTGCAATATTTTGAAATTTGACAAAACACTCGAATAAACTATTTAAGAAAATATACTACTGTACATATCAAATTTTATTCTTCAGATCTAAGGTTTCGTTGATATGATAATATAGAAAATAACAAGAGAAAAATGTTAATCAACAAAAAACAATCCATTTCACAAATACGCAAATACTATATATACCTTACACTAAACCGTTTCAAATCCCACACACCCAT
> AT2G32210 | chr2:13676986-13677985 FORWARD
AAACATAACTTCTAATAACATATATATTCTGATCTACTTTTGTTAGTTTTTATTAGTTAATATAAGCGTTAATTATTGTTCTCTCTTTTGCTTAACATGTAAATATTCCCATGGAGAAAGAAGTACACTTTTTGCTTTGAGAAAGAATAAAAAAACTCTTTATTATTACTAAATCAAGAAAAATATAAAACCATGCTGCATTTATCATCATTTTACATATTCTATATATAAGGTTCTCTAATTCGTATACTTTTGTAAATAGAGAACAACGAATTAAAAGACCAAATCGATAGCATCTTACCTTTTTGTTGATATTTATTAAGAGAAAAAATCAACACATTGTTATTCTTCAAGAGAATAAATTTCTGGAGACTTAGCAGTTAATGCAATCTGACCTCACGCGTTTTTTTTTTTTGACCTCACGCGGTTTTACTAAACCGACCTTCGTTTACTTCCCTTACCTCTCTATATATATATCTCTATCTTCATTTGCATATTTC
> AT3G13686 | chr3:4482848-4483847 FORWARD
CATACAACCAATTAGAATAATTTTGGCAGCGTTACGGTATCCTATTTGCGAATTCATTGTGAAATTGGGAATTTTTGTATCAAATTTATCTCAACAAACGTTGAGTTTTTGTTGTAACCATTCATCGTGGCAGTTTTAGCTGTCTCGACAACAGAAGACAATGGACAGCTTTGAAACTTAATGAACTAATTCACATATTTTTGTTCCGTGATAAAATTCAAATCGTTTTTTGAATATATATGAAGTGCATGAAGCTTTGATTCAAACGAAAACTATAAAATATGTATAATGTATATAGACTATTCCTTAAATTAAATATTCACCACAAACTGATTAGAAATATATGTATTGTTTTTTTTTACGTCGGTGTGGTTACTACTATAAAACATTATACATGCTAGCTCATGCCGGCACCTACCCCAGCAAAAAACGCCATTCAACGTTGTCGTTATTATAGACTTTTGGTTTTTAATTAGTTTTGAAGAATTATTAATTCATGA
> AT1G14860 | chr1:5123742-5124741 FORWARD
TTGATTGTTTAATTATATCCGTTAGGTTTAGTAATAGTTGTATTAATCATTTATTGAAGTTTTTTATATTAAAAAACTGACATAATTCACTTTTCGTGGTTTAGTGAAACCATTAATGTTCCATCTCTTTTCCATGGACTCACAGACCAGTAACCACACGTCCTAATGGTGGGGTTGACGCACATGACGTCGTCGTCCCTCAAGTGTAAACATTAACCTGCCGCGTATGGATATCGACTTCGGTTCTAAAATATTATAGTTACATGTTTTTTGTTGTTTTTGGTAAAAGGTTAAATTAACAATTTGTATTCTTTTTTGTTAAAATTCACCCTTATGGTGTCACTAATTGTTTTTTTTTTTTTAGATTTTAAATTAACCGCTATTAATGATTTATTTTCAAAAGTTGATAGGAAAAAATAAAAATATAAAGAGCAAAAAAGAGTTTAGAAAATGTATGTCGTTTTTCTATAAAAAGGATAAGCCGCAAGGAGGCAAAAGAC
> AT4G12917 | chr4:7563848-7564847 REVERSE
TAAATCTTTTAAAACCCTTTTAAAATCACTTGTAAATCTTTTTCCCGCCAAAAAAAAGTTTTTGCGGGAAAAATATTTTTTTCGAAAATTTTTGGCGGGAAATTTATTTTGGAATATTTTAGGCAAAAAATATTAATATTTCATTTTGTTAACCTAAAACAATTTCTAAATAGGGGTAAAATGATCATTAAAAAATTAAAGAGGGTATAAATAAAAAGGAATATACCATATTGAGGCACTTTCCGAAAAACTTTAAGCATTATAGACACTTTTAAAACTAGAGGCACTTTCCCTTATTTTTGGAGTAAAAAGGACAAATATACCCTCTCAAATTCAATCCCAGATATCACTCCAAACCGATCATTAGTTTCGATCAAATTGGTTTAAAAATAACAGTTATCACTTACGATTTAAAATGAGTGGTTATTAAGAAAGGAAGGCAGTCGGATATTAACAGTTTGAACAGATGAGATTACAAAACAAACTTGAGAAACTTCCCC
> AT2G12390 | chr2:4996453-4997452 FORWARD
AGAGAGAGAGAGAGAGAGAGAGAGAGAGAGATGTGTCATCATCTCCGACCATGACTTTTTCGGTTATGGGCCTTTTGTTCTTCTTCTTTTTGTAAAATCCAATTATTGGCCTTAACCCAACTAAATAAGGTGCTTTAAATGCTTTTCTTAAAAGTATTGGGCCAAATTAAAAGAATTAAACAGTAGCGGGTCTTAAATAATACATTTCTTTTATAAGAAGTTTAAACATTTAAACTTTATACTACGAGTGAAATCCTAAAATTTACGGATTTGAGTCGATATTAATACAAGATTGTATACGACGGGGTGAAATCCTAGAATTAACAATCATAATACTATTATACAATCTTAAACACTAAACACAATAGACAATACTAATAAAACAAATACAACTTAAAATTTCAAAATTTTAGTTATAAAATATCGTCTTGCGGTATAGGATACATTTTAAACAAAACAAAACCATATACCTACATATCATCATAAAAACAAAAATTCGA
> AT5G24870 | chr5:8547790-8548789 REVERSE
ATTATTATTACCTCAACAAATAATTTTGTCAATTTTTTTGGTTGAGAACGACGTTTTTATAACAAAAAGACAAAAAAAAAAAATTGTTCATATTACACTCTTCTTATCATCTTTATTCTTCGTATTTTCCATACAGTTTTATTTTATTTTATTACATATATATTTTTAAAATGAAAAATAATTTATATGATTTTCTTAAAAATTGTTTTAATATGTGTATTGTTTGATTATGTATGCTAAAAAATGGTACGTTTCTATATCATCTTAGGCGTATTAGTTAGTGTTTAGAAGAATTTTCTTACAAGAATCGTGATCGTTTAACGCTTAACGAGTTCTTGAAATTACTATTACTAATTTTGATAATATGAGTGCTATTTATCAATTAATCTTATGTTTCCTTAAACTCCCTTTTTAACTTTTTTCACGTAGTTACAAAAAGAAATAAATATATATTAGTATAAATTAAAACATATCATTCCGCGATAACTAGCAACGGTGCC
> AT1G77840 | chr1:29267487-29268486 FORWARD
AAAGTAAAACTAAAAAGTGTTGATATAGAATGAATTGCTTGTCTCTTGGATTGATGATTCTATCAACTAAATTATGACCAGCATATATAATATACCAATCTAAGTGACAAAAATTAATTCTTATGTATTACATTTGTCACAGATTTTTTTATACTATTATTTTACATTTGTCAACAAAATAAAAAGTGTTGAGATTTTTTTTTTCACAGTTTTTTTTTGTGTTTAAGATTATTTAAGTGTCTTACAATTAATAAAATTATTGACCACTGACACGGTTTAAATAAATATGACAAGGCATGTGTCAAAAGTTTGTTTTCCCATAAATTACTTGCGGAGAAGGAAATACACTTTGAAACGGAAAAATAGAAAAGTAAAGGCAAAAAAAAAGAAAAGGAAATAACAAAAAAGAAATAAATATTTGGGGTATTTGCCTAAATTCATTCATAAGTTAAACCTAATTTCTCCTCTTATTTAAACCAAACGCCTCTCTTAAGAAATCT
> AT1G56630 | chr1:21226944-21227943 REVERSE
GAGAGAGTTATATGTTGATGCACATTACAACAAAACATGTCGAATTTCGACTAATTTTCTGACCAGCGAAATGGTCATAAATTGTATCAATCAATTTTTGACCAGTTATTGCAATTCAAAATTTGGTAACACATGTTAGTTCAAATTATAAGGTAACATGTTACACACCAGGTCAGTTAAGTTTAATTATAGTCAATATGACAAACCTTTATCCCATGAGAGGGCTTACGACATTACAGTTTTTCGTGACTGCGAATTACGTTTACGATTAATTATTTGATTAGTTTAAGAAAAATATTAATTCATTGTATAGAATAGTCATGGACCCTCAATACAAATCCAAGCGTAGAGTCGATCACGGTATTAAATATATTTGTTGAACATTATAACTACACAATTGTATAGAAACTAATCGTGACTTTAGCTTGCATAGAAACTCTTCCATGTTTCAAAGCTAAATAAACGTTGACAGTATAATTAAACTACGAAAAACAACAAAA
> AT4G02480 | chr4:1088847-1089846 REVERSE
AGTCAATAAATTACTCAATTTTCTAAAAACGACAAATTAAATTTGTCGGATGCGTTAATTCCAACGTGTAAGTACTTTTTGATTTATAGATAACGGAATTACCATTATATAGATCACAAAGACATAAAAACAAAAGTACAATGTTTAATCCAGAATTTTCTCGTTGACGAAGCGTGTATTCATTGATTATGGGATCTAAATTGTCGTGTGTGTTTATAATTTTTTTAATAATTAAAATTATTATAAAGTCAATTTACATTGTTAATATGCAAATATATCAATCAAAATACACACATAAATATGTGGATTTAAATTCGGATATTATAGTGTTCAAATTTTTTAAAAATATGGAATATCGATGGTCAAGTTATTTATATATTTGACCCGTAAAATGTACAGTAATTAATTTAAACGCAGAGAGACAATAAAAATTAAATAAAAAAAAGTTTTGCAGGTTTATGTTTAATTTATAAATTGACCATCCCAGTAATCATTTACAT
> AT4G09600 | chr4:6073613-6074612 REVERSE
ATTCACTAATATGACAAGATGCATTGTTTATTTTTCTTTTCAGAATCCTCAGAAACTACCACTAAACTCCTCAAGGAACAAAACCATATCATGAATTAGGCTGGCAATTTAACTCTGAGACGTCTTTCTTGTATAGAGAATAAAACATACGCGTGTAAAAGAAAACGCGTGAATCGAATGATGAGTGTTAACGTTCGATCGAGATGCCACCAAATCTTTTCATTAAAATGAATTGTGGAGGACATACCACTTTTAACGAGGTCATTTCCACTGGGTGACATGTGGACTCTACTTTGGGTGGCATGTTCATATCTTTCCACATCACCATGTAAACGTGAAAACACCCACCACACTCACTTACATCTCAAACACATGTCTTCATTATCGTACGTAGCTCCAAAAAAAAAAATGAAAACTAGGTTTAGTGATTCTATTTCGCAATGTATAATATACAACTTGTAAAAATAAAATATTTGAATAAGCATTATAAATAAACCCAA
> AT5G24400 | chr5:8331838-8332837 REVERSE
ATCGAATTAGATGATCTGGTTCGGTTCGGAGATTGTAAATTAACCAAATGAAACTTGTCTTTCGGAAGCATATATATCAGTTCGGGTATTATCGAAGAACCGATAGGCTAACCTAACTATCCAAATACTTCTAAAAAATTTTTGGTTACTTTGGTTAGTTTTCAGTTAGTCTTTAGGTTAGTTCAAGAATTTTTCATGTATTTCGACTGTTAGAAGGATAATTTGTAACCGAGCCGAACATTACCGCGGTTCTAAACCGGTTCTTCACTCTATTATCCGAATCAAAAGGTATCCGAACCGGAAACAAACCAAATTTTGTTCGGTTCTTATATGAATCCTAAACATCTTATCCAAATCATAAAACTGAACCAGAACGGAACCAAAGATCTAGATCTACACATTAGTTCATAAGCTGGACCAGACTCATAAACAAACTAACAAAACACAGGTTTGGTCGGAGAAGGCTTTATTAATCCACTTGTCCTCCTCTCAGACTCTAC
> AT3G12660 | chr3:4018060-4019059 FORWARD
TTAAGGAATTTTGAAACCAATCGACGAGAGATCATCATCGTCGTCGCCGATTTCGATGCAGAGAAGAAGCTCTACGTAATTAATTTAGGGTTTCTATTATTGCCAATTGTTTTGGGCTCATCTTTCACTTTCGGCCCAATCCATCAAATTATAGCTTCTAGCCAAGTCAACGGTTTAGATCAATTTTAACCGGTTCTTTGGTTTAGACTATCATCGATACTAACAAGATTTTGGCTCATGACCATTTACATTATCATCATCGCTCTATGAGATTACTCGTATATCCCAATGCATAGAACTCGATGTGCAACAAGTGGCTTACTCTAAAGTGAATTGAGCAATATAATCGGTACCTACAAGTGCTCTTAATCCAAGACAAAACACCAAGTTCCCACAAAGTTTGGAGAAACACACTCTCTTCCTCATGCCTATTCAATATAAAAGCCAAATGCCACCAAATTTTTTAAATAAACTCATCAAGCGATTCACAAGTCACAACA
> AT3G20130 | chr3:7025929-7026928 FORWARD
CAAAGGATCAAGTGACTAAAGCACTGTAAGTTCTCAGAAAATGTGTCTCTTCTTTATGTGTGTATTAGACTAGAAAATGATTCGTCTATGGTAGTTATTGAGTCTTTATATGCATTAGACTAGTTTTTGTAATAATAAGAGCTTGTTTAAATTGGTGTTTTTTTTTGTTTTTTTTTTTGGTAAGAAGCTTGTTTTGATTGTTGATTAGGTGAAGATTTGCTAACTTACAAGTTGTATCAGTAATAATAATATATATCGACTTGTTTAACAATTGATTCATCTTTGTATTCTCAGGTGGCAGATTCTTTGTGTCTTGCTATTTATGTATACCTTTCTATATTATTATTTAAGTCATAAGCTCTTATGATGCATGTGAAACCTTAGTTGTCACTTTGGAATTGGGGGTGCAGACAAGACTTGTTTTTAAAGTTAATAAGTAGATGATAACGAGTCTCGCAGAACTTGTGATTGTTTAATAATAAGTAGAAGTATAGAAAATC
> AT2G21920 | chr2:9347160-9348159 REVERSE
ATAAAGGATCTATAAAAGCTAAAAAGTAAATCGTCATTCTTTAAGATACTCAAAATTAAATTTAGCAAAACTTCTCGATTTGGAGTGAGCTAACAAAGTTACGAATTTGTAGCAAAGATATCTTCTATAATATGACTTAAATAAATTCTGTTTTTTGGCGATTTAACTGAAGATATTTTTCTCTCTTCTGCCCGTTGATAGGGTTAGAATTATTCTCACAATCCGAGTATATTGCATGCCATCTTCACTCTCATCCATCCATCAAATTTTATTTTAATGTGATAATGTTAGTTTATGATAAAACCTTCCCATTATAAACAAGGCAACACGCAACCCATCTCTTCGTACAGGTATTGCGACGTTCGTATATCTCCGCCATGGAAACAATCGGAGAAATCTCATTATAAACAATCAGAGACTTTCTTGCGTCTCCTAATATATGCATCAATGGTGTTTTGTATTATGAAGCTTTTATTGACATCGCTATTACTCAAGCAGTC
> AT1G01730 | chr1:269956-270955 FORWARD
AGGTTGACGGTTCGATTTATTAAACACAAACAAAAAAAAAAGAGAGAGAGAGAGAGAGAGAGAGAGAGAGAGAGAGAGAGAGAGAGAGAGAGAGAGAGAGAGAGAGAGAGAGAGAGAGAGAGAGAGAGAGAGAGAGAGAGAGAGAGAGAGAGAGAGAGAAACTCACAGGATCAAGAGCGTTGGGCTCTGGACCGTAATCAGCGGTTAAGAGGAAGTACGATACAACAGCAGTCGCCACCACACTGGTTACCTTCACCACCTTTTCAATTTGGGGATTCATCGATGTTTTCGTTCCCAGAAAGAACAATTCCGGTGATTTTGGTTTTTTTCAAGTGACACAATGATGATGTTATACGTTTTTTTATTGGTAAAACGACACACAATCCGATTTGTGTAAGAAAATTCATGCCGTTTTCGTTCACTTCAAATATGGGCCCAGAAAGGCCCAAACATCTCATCAAGTCCTCACGGCGTCGTTTTTAAGATCCCCGCTGCGTTGA
> AT3G13229 | chr3:4269692-4270691 REVERSE
TCGAATCGTTACACAGATATATGAAATTAAAAACATCCGACTAATTGAGCTCGTAGAGAGATTTCAAGAGAGAAATCGATCAAAAATTTTGGGGAATTCAAAACATATTATTGAAATTGGAGAATACCTAAATCTTTGATTGGGATCTGATGGCGGGACGGCGGAACAACAACTGAGGAGGAGTAGCTGCTTCGGAGGATGTTTTTTGTTTTATGAAGGTTTTAAGCTTAGGGTTTATCTATGTAGCCGGACAAAAACGACATCGTTTCACAATCTCTATTTATATTACCAATTGGGTTTATAAAGCCCATAAAAGTTTTGTCAAACTTTGGCCCTTTTATTCATTAGGTATGTATGACCTTATTTACAACTATGTAAACCGAAATTAAAAAATGAAAAAGACATAACAACATGTAACGATTGAAGATATTATTCTTCTACATTGCTCGTTGAAATTAATTTACCAAGCTCTGATTGGGCTACTAAAGATAGGTAAGGTC
> AT2G07200 | chr2:2988205-2989204 FORWARD
ATAGCAGGACCTAATGTCTTTAGATGACGATATTTTAGACTTTAATTTGGGTACACAAGAATTTTTAGATAAATCTATGGGACACTTATCTCAACTGTCACAGCTATCCGGATTTGATTCCACACAAAATTTGGATAAATATATTCCTGACGTGGACAAAAATGACAAGGATGCTGTATTGGTGTTTGTTTCGGAGGCTAGATGGGAAGCTTTTAGGGAGTGGGATATGAAGCACGAGTAAGTCCATTGTTTTTCTCTTAAATTATTAGAATTTTATGCTTTGTCAATCAATTAAATTATCATGCTTTCACATTTTCAAAGACTTAAAATTTGGTCCAAGTGTTATCAATAAAGCATTACTCGGTCGACTCTTGCCTTCTAGCAAATGGCTTGGCAACGAGGTGCGTTTTACCAATTGTCATTAACTTTGCAGTACATACTAAGTATTATAAAGAATTTGTGGTGCACTGATTACTCACCGATTTAATATTTTTCAGGAT
> AT5G24260 | chr5:8238245-8239244 REVERSE
CGAATATTTTTGTACAATATCTTAAAAGAGGAAGATAGAGATGTAAGCTAGGATTTGGAAATAAACCGATCTTGATAACGATATTGGACTTGCCTTGTGTACTGTATATATTTAGTTATTTACATAGCGACTCTCCATCTCACATACATAATTACTAATTAAATATTTACAAATCTAGTCTATTATTGCTTCATTGTTGTATATACCAAAATATATGATCCACCTTTTGCGGATATTCATATTTTTGTTACATGAAAATATTCGTGTTTTTTTTAGAATAACAATAAAAAATTTGTACACACATGGTTTATTATTGTAGATAATATTAATATATATCAAACGAAATTTTAAAAGTAGATGATTTATGAAAATAATTTTTGCTTATTTTAATTAGTTCTTGAGTAAAATTATTTATACATTCTAGATATTAAATAATGTTGAATTTTTAATTGAATAAACACTTTATTATATATAAAAATTGAAAAACAAAGCAAGCCGAG
> AT2G41945 | chr2:17512955-17513954 REVERSE
TTCTCCAGCCTTTATGATCCTCTCAATCTTCTGAGTATGTTCAGTGGAGTCAATTTCCATAGATTCGAGAAAGGACCAATCTTTCTCATGGAAATCGACTACGGAGACTGTTCCCTCTGGAGGAGAGCTTGAAGAAACACAAAACGCTCTGTAACGAGAGACATTAGACTGAGAGAATGAGAGATGTTGAGGTGAAAATAAGTGACTTTGAAGACGATTTAACTTCTTTGGTTGCAAAGAGAGACGACGCGAAGAATCGAAAGCAACGAGAGAAGGTAAAAGGGCAGAAGAAGAAGATGGAAACGAAAGGGAGAACATTGATAAAACTGCAGCTTCTGTGCTAAATCGAAGAAGAAGAAGATAGTAGTGTGAATTTTGTAGGGCATCTCAATTTGGGAAGACGATGACGATGACGTAGTGTCTTTATTTGGGCCAGAATAAGAAAGCCCATAAGGCCCAGTAGTTTATTAGTTGTAAGCTTCAGTTATGGCGTAGCAACG
> AT5G56680 | chr5:22935543-22936542 FORWARD
GTTCGTGCGAAATCTCAGAATTAGGGTTTTCGAGATGATGATACGTATTTAAACCCGATACCGAAATATATTGGGCTTTATGGGCCCATACTAACTACTTAATTACTATTGGGCTTTATTAGCTCGAATATGGACATCTGTAAAACTGGACCTATAAGCAACACAAGTTTGACAATATAGGAATACAAAATAATTCGAATTCAGAGAAAAATTATCTCTACTTTAATAGGTCTATAACGTTTGCATAATCTAAAACCCAAGATATTTTGGAAACATATTTCTATTTTAATACCATTTTCCACTAATACTTTTCAATAACAGTAGTTGTTTCCATAAATAACGTCTCCACTAATTGAATAAAATGAAATATTTAACGAATTATTAATTGCGATAATTAGATACGAATCAAAAAGATTCCACCGGCTTCGTTGGAAACTTTAAGATATTTCCGATTTTACCCCATATAAAGGGAAGATCCAACGGTTATTCTTACATCTCTC
> AT4G25730 | chr4:13106781-13107780 REVERSE
GAAGAGGGAGACCAAATCTGTCTTCTTTAGTAATCTAGTGTGGTAAAATATTGAAGTGGAAATGTGTATTAGAGAATTCGTCTTAACTTCTACAAAAGACAAAAGGGATTCAATGCTAAATTGGAATTTGATCCAATTTCTTTCTAGTCTAATCTTTGAACAATATCCTTACAAGAAATTTTTTATCGGACATAGCGCAACTCTTTCTTTAACGTTGAACAATAAATCCAACTTCGTCTAGATGTTAGTGTTCCAAGAACAATCCACTTGATACCTCAATTTCGTCTGTGTTGCTTCCAATACAACATCTTGTTTCTTAGATTGTTGACAAAAAAGTTGAGCTTCTTTCTAAACATATTAAAGGGCCGTTTAAGAAGCCCATCAGAAAGAGGTTAAAGGGCCTGTCCAAAATAGAAATTTGAAATCCTCTCTGTGAGACGAAGGGTTTACACTAAGGCGGAATAAACCCTAAACCCTAGCTGAGTAGCTTCTTCCTCCCC
> AT2G41391 | chr2:17257352-17258351 FORWARD
GCCTTGGTTAATGTTTATCGCTAACTATGCCATCGGTGCTTCTCGACAATGATGTATGATGCGATCGTCTCTGCCTTAAAGTGTGTGCGCCTTATATGTATACTGTGATTTTAATGTATGGTCGTCTACTATTATATATATAGGGAGAAATAAGTGAGGCATATATATGCTCCACAAAAGCTTATATATAAGCAGCTCCGTCTTTGTCATCTTTATGTACTTAACTAAAAGGATACTACATAATAGTAATAAGTGGGTATGTATTTTATCATCAATAATTCTCTTAAATACTAGTTATTACTGTCTTTATATATATATACACTAATGGATTTTGAAAAACGTTAGTACTTCCGCAGTTTTTAGTTCAGCTTACTAGTTGGAAAAATCAGAGGGTTTATACTTTCTTAAAAATTAAATTGTTGGACTAAAGATCAACTGGGGGAAAAAATGTTTTAAGCTGTTGACAAATATTAATATCTATTAATTTAATATAAAATACA
> AT1G59570 | chr1:21883925-21884924 REVERSE
CAGAATTTTGAATTGCTTCCAACAAGTGACAATGAAAGATCAAATTTTTAGTTTTGATCTTAGGGTTCTCTAAGCTTAAGTTTACAGATTCAAAGGTTAATATTTTAGATTTCACTAATGATCAAAAGCTTTGTTTAAGAGAAAAGAACAAAAGTTGAATCTTGATCCGATGTTGAGATTGAGCTAGAACGATCTGAATTTTGCAGAGAGAGCTTACCCGTTGAGTGTTGGGGACGAATCAGATTCGTCAGTGACGATCGCCGGCGAGATTTGGGTGGAGAGAAAGAGGAAGTTGGAGAGATTTGGCTGGTGAGAGTGAGAGATTTGGTCAACGCTATGACCGTTGACTCTCTAGTTTCTCGTTCATTACCATTTTAGAGCTGTTTCTTTCTCTGTCTCCTTCACTAATCTGTCTTTAACTTTGGGCTTAATTAAGCCCAACCTGATTTGTAATAATTAACGGTAATTAGATATTTAAGATAGTGAGGAATTAACAAAAA
> AT3G57190 | chr3:21165403-21166402 FORWARD
GGAACCTCGGGTCTGTGTATCAACCGGCTAACGCGAAAGTTTCCGTCTTCAAGCTTTGGTTTAACATTGCAAATCGTCACTGTACTTGAAATCAAAACCACCATTTCGTTTGAGAGCGTGTCACTTCTGAATTGGGATGATATCGCGCCGAAAATTTGCCGGGATAAGCAACTCCGTCGACAGGATTAGTCAGAGAGAATCAAAACGCAGCGTATTGGCTCGAGCCTGACTTCAATTTTTCACCTTAAACCCTACATATAATTACGTAAATACCCTCCAAACTCAGATGAAACGTCGACAACGAGACATAGCGTAAAACACTGATTACCCCAGCAAATAATTTATCTAATGATTCGTATAAGTTTTGCAAATTCGGTTTTGTTGATTCGCTTTGTGTCTATGTGACTAAACTTTATGAGAATGAAGGAGAATTACGTGGAAGACATTCGAGACTCAAATTTTAAAACAGAGTCTTAAAGGATAAGGTTGTGGTGACCCAT
> AT4G30650 | chr4:14953320-14954319 FORWARD
TTGTGAGTTTGTCTTGTCACTAAATTCCCAACTTTTGGTGTGTTCTATTAATATTCTTCATTGCTTTAGGTCTGAATCATAGTGTTAAGTGAAATAAACATTGAGGGAAATGGGTTAAGTAAATGTACTGAGATAGCTTGCCATCTAAGCAAGCAACAGAAAAATTGGGCTAATCAAAGTCCGGTCCCGGAAACAATAGAAGACAGGCCTTCTAGGCCAACTTAGTCACGTGATCCATTAACCGTACGATAAGGGGGCGAGTCAGAGTAATAATATCCCACAATGATCAGGTGTGTTGTGTTGCACCATACCTTGCGTGTTCTTGAGATGAAAATATCTAAAGAGTGGGGGCAAGGTAAGGTAATTTTACGAGATGTCGGCATGTAAGCTGAAGCCGTACGATTTATATACCAAACAAATAAACGGTGCAGATCTCGTAGTTGACTTGGTAGCGCCAAAAATAAAAAGCCGTGGATTGCTCTTTTAATTGGATCTCTGTG
> AT1G28090 | chr1:9794762-9795761 FORWARD
AGTTTAATTGTATTCTACTTTATTACCCTTAATTTCTGTTTGTTGTCATATTTTCTGTTCAGAAGATATGATCTAAAAGACTTGAACACAGCTCGGTGTTTGGATTTGTTTTACAACTGTTGGTTCCTGACAAACTAAACCGATCCAATTTAATTCGAATAAATTAAATCTTATAAGAAAATACAAACTACACTAAAATATGGATAGAATGTGTAATTATTTTTCTATACACGAAACCAAATCCGAATACACTTCAAAAAAAAAATGACCGAATTTTAATTTTATTTATAAAAACATATATATTGAATTAACATGAACTAATACTTCACCAAACACACACATACCAATTTTTTAGCAGTAACTGTAAATCTATATCAGGACTTACCTAAATCGAAATCAGGACTGGACCGTTATGGACGGGCCCAATAAAAAGTTATCCTTCTAATGGGCTTTAAAGGCCTCATATCTTATTATTTTCAACTATCTTCTTCCCCAAAGGC
> AT5G20680 | chr5:6997103-6998102 FORWARD
TTTTGAGAGGTCCATGCATGCATATATGGTAAGCAACTTACATGCCTTGTGACTTTTTTTTTTTTTTAAATGCATTGTGACTTTGTGAGTGGGTAATGTTGGAATGTTACACTAATTAGGATTAAGTTAGTAAAAACTAAAACTTTATTCCTCTATCCCATTTATTTGCGTTCTCATTCCTTTTCACAATCTAATCAAACCTCTATTTAATCAGGTTTTGAATATATTGTTTCCCCCGATTTTTAATTTGGTTTATGTTCTATAGTAAGAGATCAAATTTGGCAGAGTATGCAAATGTCATAGAAAAAATTGATGTCAAAGGAAAAATATTAAAATTGTTTAAATCATATTGGTGTTAGTTTTTTTTTGGGTCTAACATTTTAAATTGAAGTTATTTTAGTTTCCATCTACAACGATTATTTCTAAAAAATAAACGACCCAAGTTCAAAGCAAATTACACAAATCATTAAAATAAGATTCCAGGGCCAACAAGTGATTAG
> AT4G02871 | chr4:1272934-1273933 REVERSE
TTTAAAACATATACATTTTCTTATTCAAAACAACAAAATAAGGCCGGTATTATTATATAAGAAAAGAAAGACAGGTAAAGCGGGTTGGGTAACAAGAGATGAAGCAGGCCTTTTTGTTAGTGCAGGACAAGCTAGAGGACGAACCAACAACAGTGCAATCGAGAACGAATTTCAAGCCCTTATATTTGCAATGCAGAACTGCTGGAGTCATGGATATACAAGAGTCTGCTTCGAAGGAGATAACATGGAGCTGCTGAAAATTCTCAATGATGGAAAGGCACGATTTGATCTGTATAATTGGGTTAGAGAAGTTCAGGCATGGAGAAATCGATTTCGAGAGTGTAAATTCACATGGGTCACTCGGATGACAAACAAACCTGCAGATCTGCTAGCCAAAGCTCACTTGTTTCGAGAAGAACATTTTAAATTTTACTCTACTATACCACCTGTAATTTACACAGCATTACGATTTGATTACAATTCTTCATAATATCAATAAA
> AT4G20200 | chr4:10911152-10912151 REVERSE
AAAATAGAAATATATCATATGATACATTATTGTTATTAATTAGTAACTATTAATATCTTGTGTTTGTGAAAATAAAGATTAGAATACATATGATATTGCATGTGGTTTACAAATTTTGATGGTAAAATTCACTAATTATAATTGGTAAATTTCAAAATATTTTACTAATATTATATTACTTAGTTAAAATTGTCAAACTGTTTAGGAACAAAAAGAACATAAGGTATCTCTCTATGAGTCAAAGATTGTCATGGAATTTTATTAATGACTACTTAGGAACAAAATATTTCATTAAACTATATTATTTTTACTTTCCACAAAAACAATTATATTCATATTGAAGTCTAATAATATTTGATATTTTGCTTAGTTAAGAAGTTTACTATCTGTGATAACTAGTTTTACTTAACATATTTACGCATAAAAATCTAGTGTTTTTAAGATAAAAAGTTATGGTCTATAAATTATGAAAACGGATTCCATAACATTTTGTAGTGAAC
> AT2G18470 | chr2:8008053-8009052 REVERSE
TAGAGTCATAGTTGATATTTGAGGGGTGAGAACCCTGAGATTCGTAAAGAAATCGATGAACTTGTGCGTGAAGAAATTAGTTTGATCATGCTCAAAGGTCTAAATAATAAAAAACCTTGACATTTGTTCCCAATTGAAGTCCTTTAATTGTGAGAAAAATTATGTTGCTCTAGAGCAATATTGAAGAAAAAGGAGACATATCACATATGGGAAGACCTGAGGAGCAATGATTTGATTTGACGGACCAAAATAAACCAGAGATTTTCCTGACAAATTAAGGTAATAATGCATGAGGTTACGTGGAAATGAATCAACAATCGTTAGCTCCTAATATCACGGAGCCAAAAAGAGAAAAATTAGACCGGAGATTATTACAATTAGTAACTAACACAAAACTGTTATTAAGACAGAAAGAGAGAGAAGAGGCATGTTTCTCGGAATGAAGACAGAGCAAATCTCAATCTTCCTTTTTCACCTTATTCCTATTATCATTTTCTGAT
> AT5G47500 | chr5:19272884-19273883 REVERSE
ATGATTATGGGCATTCTCCAATAGTCCAATATACAATTCATGGAAGCAGTAAACTATTAATATATTTATTATCAAAGTTATATTAAAACAATTATCATGGGCAGCTATTTATGATTACCAATAAAGCTGTTACATCATTGGTTGAATCTGAAATAAACGCAAACCTTTATAAACTCAAAACCTGAAATAGTTAGCCAAACACGTAATTCCAAATAGAAAAAATAAACGACCTAACACGATATAGGCAGGCAGGCTACCTTTTATTAAAATTATAATAAGGACTCTCAATTCCTTGGTTTAAACAGTAAAAGCTAATACATATGAAGACAAAAACATTTAGATCTTGTTGTGTATAATTCTTTGCCTGATGTCAACAAAAAAAAAATACTTTGTCTTTGTTTCCTTCACTTCACCACAAAAAATATGACCGTTGAGACAGAAAGGTAAAAAGGACCACTTTAGTACAAGTACATATATAAAACCTATAGATCCTCCATCGT
> AT5G49620 | chr5:20139385-20140384 REVERSE
GAACTAGTTCGATTATTAAATTGAGGAAACTGTTTTGTTCCGGTATTTTGTTCATATTTCCTGAAACCAATCCATATTTATAAGATATCTCTTTTTATCAACAATATACTTATGCGGATTTAAACACGGATAGTAATATTATGATGATGTTCTCCTCTCATAAAGATAGTTGATAATTACAAATATATTAGGAGATGCTCTATGTTTTAAAGTTTTTAAGTTATTGGGAAAAATTAACAATTCTAATATTGCGGCCGTTTATGCCTTTGTCCCACATGTTACAAATAAATCTTAAAAAAGAATTATCATCTATTTTGTTCATCTATAAAACCATCAACTTCTCCATCTTTTCCTGTGGATACAAACAACATCATCCATTATCTCTCTAAACATAACTCCAAAAAGTGACTCTTTTCATTTCAGAACTCACTCAAAGACAAGTACAAAGCTAAGTCTTGATTTTTTTCTTTGAATATCTCTTTGTGGGTCACTCTTCATCA
> AT4G16840 | chr4:9473885-9474884 FORWARD
TGTTTCAGGTACCTGGATACAGTTGGATCGAAATACGAAACAAAGTTCACCATTTCAGATCAAGTGATCGGATTCACCCTGAACTAGACTCAATACACAAGAAACTGAAGGAGTTGGAGAAGAAGATGAAACTAGCTGGATACAAACCGGAACTAGAGTTTGCTTTACACAATGTAGAGGAAGAGCAAAAAGAGAAGCTATTGTTATGGCACAGCGAGAAGTTAGCTGTTGCATTTGGTTGCATAAAACTCCCTCAAGGTTCACAGATACAAGTGTTCAAGAACTTGAGAATCTGTGGTGATTGTCATAAAGCAATCAAATTTATCTCGGAGATAGAGAAACGAGAGATCATTGTAAGAGACACCACAAGGTTTCACCATTTCAAAGATGGGTCTTGCTCTTGTGGCGATTACTGGTGAAAAGAGAAGAGCTTTGACTCTCTCATTGGTCAAACCTGACTGTATTTATATGCGTTATTGTGTGGTAAAGTTTCGACCTTT
> AT1G58248 | chr1:21586312-21587311 REVERSE
ATAGTAACATCACATCAATCATCATTGTTACAGAAAAATAAAGAAAGCAAAATGACATTTAGATGCGGAATGATAAAAATTAGTTATTGTTGAATGGCCGAAACAACCAAAAAAAGAAGTTATAACAAGAAATGAAAGACGATTTATATATTGTTTGGACGCTAACAGTTAGGGTTGTCATTTGGGTCTTACAACTATGGACTGTTCATGTCAATTTAATTATAGTCAGTTTTTAGAGAAGTCCAAACTGTATGCTTAATTTTGGACAACCAATAACATAAAAAAAAACTAACTTCTTAACCTGAAAAAGAAAGCAAACGGACATGCCTTAAAATAAATAATTTTAAGTGGAGAAAACTACTTTTGCTATATAAAGAAAAAAAGATACAGAAAGCCAACTGATCAACATTAATCTTTTTGTTATAAATTTGTTTTCTATATAACACAAAATAAACTTAAATTTGTTTGAACACTCGCAAACTCATCTCGATTTTCAAATA
> AT5G57060 | chr5:23089152-23090151 FORWARD
TTCGTTAGAGTGATATAGTTTCAATAGTATTGACATCATTTTTTCATTACCAAAAATTACATTAGTCTTCATCACCATAATTTTTTCATTTTGTTTAAATCTACTAAACCAACCAGAATATGGGATGGTTGAATAAACGTCACAATAATTTGTAAATCCATGTGAATGTTTAGATTGTAGGTGATTGAAGACAAAATAATACATACTTATATCACAAGTTAATTGTAAAGTGGTGTGTAAGGCAGCTTTTATCCCCAAGAAAAATCATCTTTTTATCACATCAACATTATTCAACAATTACACAAAAAGGTAAATATCATATTTAAATGTGAAAGAATATAAATAAAATTAGTCTTGTGAAAAATTTAATCTCTTCGAATAACATTGTTTTATTATTCTTATTTCATAAAAAAGGAAAGAAGTAAGCGTTGGTTAGTAAAAGAGTGTTTTTTACTTTCTCAAGAGTTTCAATTTCTTCTTCTTCAGCTTTATACGCATTT
> AT5G58850 | chr5:23762945-23763944 FORWARD
AAGTGGTTTTTACTAAATATGGATATTATTATTTTGTAATTGATTTCTATATTCTTTTGGTTGTTCGTAGATATTATCTTAATAATGGCGTCATATAAAGTACAATAGGAAATTATAGAGGATTTTGGAAAAATATCGATTTGAAATTTAGTGACTAATACGTCTAGATCCTCATAGAGTTATAGTAATCGATAATATCAATATTTCCTAGTTATCAGATTTTGTAATCTTCTTTGCTCATTGTTAACTTCTGGGGTATATATATATATAAAATTGTATTAATTTTTCTATAAAGTGAAAAAAAAATCCATAGCTATAAGGTCAATTTTATATATTTTAGAAAAAAAAAATAATGGAATTTAATGGGTCATTCATTGGTTTGAATTTATATAGCAACTCATTAAGTTCTCTCATATTCCTTATGACTAGCTAGCTAAACTATCTCCTTTGATTTGTGCTCTCCTCTCCTTTTGACTATTCTATTCTTCTTCATTTTTTCC
> AT3G11420 | chr3:3590475-3591474 FORWARD
TTTCACATTTTGAATGTAGTACTGGGCCTTGAGGGACATAGAAAAGCTAAGATTGCACTGCAGTACTGCACCCATTCATTTTGTGACTCGGCCCCTCCCCATTTTGTACGTAAACAAGAAAACGCGTTCGTGATTCACTTTAACTTTATGGAAAAAAAACAATTTGGCGACTTGCATCGACGTGCGCGTTTATATTATATAAACTGATTTTCAAAAGAAGGCATGATTCATCAAAGCATGTATATTAGCATTCTTAATTATATCTTTGTTTCAATCATGATCCAAAAGATGTGAGTTGATCTATTGTTGTTGTTTCCACGTATGTTCGTCTATATCCAATTTTCAGTGTATTTTATTATTCTGCTACATATTTAATTTTAGCTCAAACACACATTTTAACCATATTCTCCTTGGCAATTTATTTATTAGTCGATAGCAATTTGGTTGCAATAATCTTCTGTTATACTTGAAAAACGATCTATTAACAAATATATTCGAAA
> AT3G43270 | chr3:15225461-15226460 REVERSE
ATGTTTTCCAACTGGTGTGCAATGTGGTATTAATTAACAAGCTAAACTATATGTTTATAATATAACGGGACAACATTTTCCTATCTTTTTTGGTTAAAATCAGAAACATACATTATAGGAATATGAAGCGGGACGAATATACAATAGTGATGATAACACAAACCATTAGTTTATATGTTTTAGTCAGGTTTTAAATAGGAATGACTACACATAAATAATGTATCACTAGGTTATATGTCATTGTAATACTTTGTTCTACTTAAGAGAAAATTTTGCTTAGCAAAATAATGGCATCCACAGCTCTAATCCGTAACGTTTACCCAAACATGCATGGAGATTCTCGTCCGACAAATTTTCAACAAAGATCAAAACTCTCAGTGATATATTAATATTTATTATTTCCAGGAAAACAAGTCCAAATTCAATCTTTCTAATTAAAATTAAAAAGTTAGATTTTTTTTTTTTAATACCAAGAAGTTTTGGGCCGAAATCCGTAATCT
> AT4G31075 | chr4:15119650-15120649 FORWARD
ACAACAACCCATCCTGGCAACAACTATTGATGATGGAACAATAGCTAACTGTATCTCTGTGAAGCATTTCATCGAATACCTTACGTACAGCATATTTTCTCGAGAATTTCGCATACATAGAGATGAGAGAATTGGAAACAACTGTATCACAATCTGCACCTGCTTTGAGACAAAGGCAATGAAGCTGTGCGCCAAGTAAGAAAGGCTCTTGTTGAAAAGCGCAAGCTTTGATGACAGAAGGAAGAATAGCTGTGAAGCCATTGGTCCCTAAAGAATGAATCTTTAGCTTGTACAGTCTCAATGCTTCATCGTAGAATTGGTCCGACACCAAACCCTTCAGCTTATTGCCGAGCTCCAAGTTTAAGCGGGAAGACAACGCCCTTGACATTATAACACGACGGCCTAGTTTAACCCATCTCATCGGACGGGTAATAATGACGTGCCCACTATGACTGTATTATCTTTGAGAAATAGTTTGTGTTTGATTCAGTAAACAAAAA
> AT1G74140 | chr1:27875905-27876904 FORWARD
TAAGTTAGCCGTTTTATAGAGAACAGAGAGAGAGTAGATTCTAGTCACTTGGGTACATTCTAGGAATTGTTCAGTGTCCAATTACATAATTGTTTTGATGTCGAGTAAATCTCATTATGTGAGTTTGTGAAAGACTACTTAACCGATTTCTAGTACAAGATTTGATGGTGAATTTGCTTTGATTCTTCTTTTACACTATTGCGGTTGCAGCAATAGCGAGAAGATGAATAATAAGATATAGCAGTTTCTGGTTATGGTTACTTGATAATTTGATGTATGTAAATTGTGATTTTGGAGATGGAAAAGTTATGGTTTAAATTTACAACTTTCCTAAACGGGAATGAGCATGTGATTTTATTTTATTTTACTAGTGTTTAGTGTGACGTCACTTTTGATTGCACTAAAAAAAAGGTGACGTTTTTAACACACATACCTCATGGTGTCTCATGACAATAAAACAATCAGAAGTTCATGCATTTGGTATAAAAAATTGAAAATTT
> AT3G43490 | chr3:15397859-15398858 FORWARD
GTTCTGTCCATACGGCGGACCTTCTTTATTACAGTCCACTTTTACCTTTTTAGTTTTTTAATTTTTTTTTATTTTGTTCACTGTAATAAGGACAAAAGCTGAATGGTAAATAAATTTTTGACGAAAACACAGAAAACTACTTCGTCTGTAGCTCCCATTCATGCCCTAAGGTTTTGAATGGTTACAGCGGTCCAAGCAGACAAAACTGTCTACAGAGTGAACCGCTTTTTATTCACCATTCACAAACAAAATGGATGGTAAATAAAACGCAGTTCAGTCGGTAGACGGTTTTGTCCGCTTGGACCGCTGTAGCCATTAAAAGCCTATAACAATTATGTGGTTATGATTGTCCGTTGTGCAGACATAGATTATAGCGGTTAGGGTAAACCGGTTATTTACTTGTATAATTTGAAAACCAATTATTTACCAAAATCTTCTTCTTCCTTAACCAAATCATTCGAAATTTAGAAATTTGGAATTAAGGTTTTGATCCCTGAGTT
> AT2G19720 | chr2:8511340-8512339 REVERSE
TAGAGTTTCCTCTACCGAACTGCTTCACCAAGAAACAGTTGTTGTTCTTCACGATCTCCCAGATCAATTGTCCTGGAACTGTCGCCATTTCAAATACCTACCTTCACCACACCAAAAATGATACTACCAATCAACAACACATACATTAACAGATCGATTCCTAAAGGCTACTACTATAGAGCTCGCTGAATCAAAATATCTACACAAAATCAGATCATCTAAGCTACGAAAATCAAGACATACTGAACTGAGAACAATTGAGAGTAATACTAAGCTCACCGTGAAATTTCGCAGATAGAGATCGAGAGATTTTAATGGTGGCGCCGGAGCTTTGTTAGAAGACGAATGGAGCTATTTATATATGACCTCTGAAAAAAATAAAACCCTAGCTCATGTAAGTGAACGTGAAAAGTCTAAAATACCCCTAATGTTTTTCGAAATGTCGAAATACCCACAATTCTGAGAAACGTTGGAATAAACCCATTTCCTGCTGCTCTGTT
> AT4G28005 | chr4:13930192-13931191 REVERSE
TGAAAGTATCAGTCTCAAGCATCTTGCGGTAAAATGAAAATGCTAGTTCGTGGTTTCTAGAGCGTACCAGCTTTGCCATGAGATTATTTCCGGCGAAAGCAAGAGAGCTACCGGAGTCGACTGCTTGTTGGAAAACTGAAACCGCATTCTTGAGCTGAGGATTTGAATCCTCACATAGCGATCTCAATTTGGTTTCAGTTTCAGAGAATGCATTAACGAGTTTGGAGTACACACGAGGGTTCAAGAGCTTTCTCACTACGTGCTCATCACGTCGGAGAATCTCAGCGGCGGCCGCCGATGTCCAAAATCTCATATCGGAGATTTTCAGAATTTAGGTTTTCCGATTAGACTCTTTGCTCTGCTTAGGGGTGGGTTATCCAAAGTAAAGCCCGTTAATATATTTAGGCCCATATTGAATGGGCCAAAATAGACAACGCATTAATCTGAAAAGGCATAATTTGATTTCGCCGGAGAGAAGCGTATCTAGCGGCGGGCCGGAG
> AT2G28405 | chr2:12154093-12155092 REVERSE
CATTACTCATGTGGGATCCGAATTCCATTTCAGCCCAAAACAATTATAAGTGAACTCACGTGATTTTTGTAGATTTACTATGTTCATTTAAATCAAAACAACTGCAGAAATTTGTTAATAAATACTTAAATAGAACTTTAACCAAAAAAGATACTTGAACAGAATTGTTTTTTTTTTTTTTGTTAAACTTGAATAGAATTATAGGTCATTTATTTTTAGCGATGTGGTTTTGAAGACGATGGTTTGGTTAAATTAGCAATGTCAAATGTAGATTGTAAAGAAGAAAAAAATAACCGAGTCTAAAGCGTTTTACATATAAAATAAACAAATGGTCGAGAACTTGGGTCAAACTATAGATCCTTTTCATTCGGAATCTTAGGTGGGAGATAGCTTAAATTAGATATGTTTGAATAGTACCTAGACATCTAACATGTATATAACTACAATTTGTTCTTACTTTTTCAATTTAGAAAAAAAAAAACAAATCATGTATATCATCT
> AT3G53380 | chr3:19791417-19792416 REVERSE
TCACCCCTAATTGATGTCTTGGAAACTCTAGAGAATCCAGTGACGATGATTTGTGTTAATGTTCTTGGTACGACAATTAGCCAAAAAGTTTTGGATACTTTTTTCTGGTGCGTCTTTTACCTTTCAACCAACGACCACGACCACGACAAGAATAAATAAAGAAAGATGATAAGTGCTACGACCGTTACATGCATGTAGTTATTTGTTAGACGTGAGAAAATCAGAACAACAAAAGTCACTTCGATACATCATAACATTTTCTCCATAGAAAAAAAAAACTTTCAGACAAAAAGACATATAGCCGTTGGAAAAACCCACGTGGCGTTACACATCTCTCTATCCACTTGTCTGACTTCATTCGTTGTCGCTTTGGATTCTCTTTTGCTCTCTCCATATTATTCTTTGTCTCTTCCTCTGCTTTACTTTACTCCAAGCAAAGTATTGCCCCAATACACTACCCGTGACTTTCATCAAATCTCTCTTTCTCAATCTCTCAAATT
> AT5G05510 | chr5:1632599-1633598 REVERSE
GAGACTCAGCTTTGATCCTATCCGCGATTGCATCCTCTCGCGTTCGAGGTTTCCCATCGTCTTCTTCCTCATACTCTTCCTCTTCTTCTTCGTCGCCGTTAATATCTCCTAGTTCTTCTCTTTCATCTTCAGATTCGATTTTGGGTTTTGATGGATTCGGGTCGGGTTTCTCCGCCGGATTCTCCATGAGAAGGAGCAAAGCAACTGAGAGTCAGAGATGAGCAAATCGGCGAAATCAATTTGACGGCTCCTCCAAAAAGCGTTTTACAATTCCTGTCAATACCTTACTGAACCGGTTATCTGATTATCTGGCTAACCGGCTGAGTGATTAGCTGGTTATCTGATTATCTGGTTAACCGGTTGACCGATTAGCCGGTTAGCTTTACGCAGGGATCGTGGAGCCTCTTGCTGTATCAGAACGTTTCAAAATCAAAAGGTGCACTCTTTTTTCAAATTCATATAATCCCTCTCTCTCTCTATCTCCCACTAGCCTTGTCCCT
> AT4G37400 | chr4:17583051-17584050 FORWARD
TCATTATATGTATAGTTTCAGAAATTTTCACATATATTATATTAAGAAAAGAAAAAATTGGTTTTTGTCCTTACGATTTTTTTCATTGATCAAATACTTAAAATTAACAGAGATAAAACTGAAACAATATTTTAAATTAAAACAACATTTAAAGTGTAACGAAGGAAGTAAAAAATGTTTACCAACTATATTTGTCCTATCTTTCTTAACCAAGCTAGCTTATCTTCACTAATTCAAAGTTGTCACGTTGTCTGTTTGATTTAATACTATTTCGAGTAAAAGCAAAAGTATCTTATGGAAATATCTGCTAATACTCGCAATAAATATATATGGGACAAATGTAAAGAAAGATGTAGTATGGTTTTAAACTTTTAATAATAACAACTATATATATACATATATAGACATTTTTATCATTAAAACCTTTTCACACCATGCAGGATGGTTCCCATTCTAGACCGGTGACCCTATAAATAATATGATAATTTCCTTGACACCAT
> AT2G11851 | chr2:4784982-4785981 FORWARD
TTGTTGATATATTGATTGGTGATTGAATCGTCATTTTTAGGGAATAAGAGGAATACGATTATGAATCTGAATGAGCAATTATCCAATTGATCTATTGTTATGAGTTTTGGGACGGAAACAAAGATATTAGCGTTTTGATTTGTAATCTGCTATGTTGTCTGATCTATTTTTGATATAAATTTCGAAAGGGAGGCTAGCTTGATGATAGACGGACCAAAAAGGAATATGTAAATCCAAGAAGGGATTGTTGCCACAATGAAGAAAACATCTGAATTTGGTCGCCCTTATACATGAAAGCTAAGTAGTATATTATCTATTGCAGTTTGAGAATCCATTAGCTCTATTTAAATATGAAAAAGCTACTTATATTTTGTAAAAAATAAATGTTTAACTTGTTAAATTTTCAAGTAAGTTAATATATGAACAACTCTAATATGATTACAAATTTATATGCAGGTTTGCAACTACTATAGCTTTTGAATTTCTGTAAATCTATCTAA
> AT5G32521 | chr5:12176295-12177294 REVERSE
ACATCACTATGGCTTTGTGTATTGAACATGACTGTTTCTTTTTGTCTTGAACATCACTGTGGCTTTATGTATTGAACATGACTGTTTTGTTTTGTCTAGAACATCACTGTGGCTTCGTGTATTGAACATTACTGTTTTTTTTTGTCGTGAAAATAACTGTGGCTTTGTGTATTGAACATTACTGTTTCTTTTGTCTTGAACATCATCGTGGCTTTGTGTATTGAACATTACTGTTTCTTTTTTGTCTTGAACATCACTGTAGCTTTTTGTCTTGAACATCACTATTTCTTTTTGTCTTGAACATCACTGTGGCTTTGTGTATTGAACATTACTGTTTCTTTTTGTCTTAAACATCACTCTGGGTTTTTGTCTTGAACATCATAGTGAATATGAGTTTGCGGCTAAATATAAAGTGATTTAGATATGTTTCAAGAGTCTTTCATATAATCTGGAATCATTCTTTTGGTATTAAAGGTTTTAAAACACGTTTTCAATTTATG
> AT5G63550 | chr5:25443672-25444671 FORWARD
CAAAAACGTCGATAATCTCAACTTCCGATATAGCGATTCTCTCACCGGGATTAGGGTTAGAATTCGACGATACTGAGGTTTCCGGTTGTATAGATGAAGCAATACCAAAGCTCTGAACAGAATCACCAACTCCGCTTGTTCCAGTTTCATCTTCTTCTTCTTCGTCGGAGGAGTACCGGAGTTGCAGGCGCCGTCTACGCATTTCTTCGCCGGCGAAATTTAGGGAATTTTATTGGTTTTCCCTCCAAAATCAATTTTCTATTTTGCTTTTTTTTTTGAAAAAGTTTGTTTAGAAGCCAGAACGCAATTGGGCTCATTAGGAGGAAAATGGGGCCTGTTATAAAATTGGGCCGAGTTTTGTTGTATGTATGTATATGTGTATGTATATAAATTTGGGTTTAGTTTTGCCGCGAGCTGAATTTGGTGAAAATATTTGGGGGTGACGAAAAGAGCCCGCCTTTGTGTTCTAATTTTTGGTACCAGAATTTTTGAAAATCCCC
> AT5G61820 | chr5:24836695-24837694 REVERSE
CCTTATACTCTTAACTATTCAATCCACCAGACACCAGTAACGCTTGGCAGTCAAATCTTTATTGAGTGGGTTCATACTCTAAACCGTTTACTGAAATTTAATTCAACTAAACAAACCAATGATTTTTCATACACCATTAATTACAAAAACTACAAGATGAAAAACTTTTCACGATATTTGTTCGAAAATCTAAACCAATGATTTTTTCCCTCAATCTTCGTTTATAGTTTAATTTATGGTCGTCTATCTACTTTTGTTTGTTTTATTTGTCGTCGGTTGTCTAATATCCATCCATTCTCACATAAATGTTTAGTGGTACTATGATAACCTAACATGATTGTGTGAGATAAAATAGAAGAGGACAATACTAGCGGGTTTGTGACGAGAGCGGTGACGTCACTGGTTTACACGTGTCACGTACTAACGATTCTCGCGTCCATACGTCTCTGCGTTCATGGGCTATTGATAAGTATTAAATAGACAACTCCCGAATTTGTTTT
> AT2G05915 | chr2:2262816-2263815 FORWARD
GAAACAAGTGAGATCACGGTGAATCGAGAAAGCATCCTCGAAGGATTCGAAGGACGCCAGATTAGTCATGGTCATAGGACCCTGAGACGTTAACGAAGGAATCAATGATAAGTTTCTCAACATAGAGAGCTGCACTAACCAAGGTAGCACAATAACAAGGATTCGGGAGACTATGGTGCTATAGTCGATTGATGATAGCTTTGAAACCCAAAGCGAAAGGTTTAGACATCTCCAATAAAATGCAATAAGAACTTTAACGTTTAGGAACTTGATGATGGAGATGATGGTGAAGGTACGCTGCTTGAGAGCGACGCTCGATGAGCTAATTGGAGCATAATGGTCGATAAGCACAAGTGGTCGAAAGCCACAAAAAACACTTCGGCACAATCGGTTCGAGATATTTCGATCAAGGTTCTTCAAGCCTTTGTAAACATACCATAAGCCCCTAAATACAACTAAAACCAGGAATATCCCACAATATATGCAAAGTCAAGACAACA
> AT5G04200 | chr5:1152790-1153789 FORWARD
GGTGCTAATAGCATAAATGGTTCGTCTCAAAAAGACTTTTCCGTTGCGTGCACGAAGTATATAGACGGTCCTTTAGGATTAAGGCAAATTATAGTTTGGTCAATTGACATTATTTTCAACAATGTATACGTTATATACATTCGTATATCATAGCATTTAAAGTTAATTAGCTCCTCTCTTCCCTTAGATAGCTAGATGGATTAGGTCTAAATATTTGGGAAAATGACTTCCCTTTTGAAGTTACGTATATATCCAAGTTAACCAAATTAATCATGAATCCATGACTTAGGATTAATTATGTCTTTCTCAAAAGTCTGATTTAAGGTTTAGTTTCTTGCTTGAAAGCATTAATAAGTCAAGAGTAAGCCATTAAAAAATGTTCCATAGCTTAAAAGCAAACTAGACTTGAAAATATAAATACTAATATCGTATGTAACTTGAACTTCACTACACGAAACCTCAATCATAAATACACATTAGCTCCAAAACCACAACACTGC
> AT1G26973 | chr1:9363289-9364288 REVERSE
GTCAAATAAAATGGATTTTTGGTAATGAAAAAATATCAACATCCATAAGCTTTTCTCCATAGTCATAACATTAAAAATTAAAAAATATTAAAAGATTGACAAGCAGGAGAATGTAGTGAGAAATAACCGTTATGGGTACTAAAAGCATATAAATTATAAAACAGAATCTCTACGTGTTTTGCATCCTTTCTATCATGTGAAAAGCCGTATGGACTTTTCTTCAACATTCGTATTCTTTTTACTCTTTCCTTTAACCCAAAATTGCGTCTATATTCAAAAAGCTTTCCTTGGTCATCATCTTATGATCTCTCTGTCTCGCTATCTCTGTGTAATAATAGACATATGTATGGAGATTATCCTTTAAGCCTTTAACTATAGTCTATATATAAAGAAACGTAACTACTTTCATCTTCTCAAAACTTACATCAACCTCTTGTACTCGTATAGTCGTATTCCACTCATAGTACATGAAATACTCAAGAAACAATATTCTTGGTTGG
> AT4G19512 | chr4:10639704-10640703 REVERSE
GTTGTTCATGAGGTATGTGTCTTTTGGATTGAGAATCATGTACTTAGTGATGTCTAAGTAGTTCGCAAGTGGATTAATGGGAAATATAAAACAAGGAATTCAACAGTCAAACATGAACATAATATTAGATTAATTCTTTTTCAAGATATTAGTCCCTAAACTCGACAAAACGGTATTTATAAAACAAATTAATTCAAAAATAAAAATAATTCAATTCCTTTGATACATGTTTAAATTTGCATGTGATGATCTGACTTTTGATATACAAATTCATTTACTCTGTACTTGCATATAAATATAGAACACTTGCCAATCATTACTATTTTAGTTTCTTTGCATTTTCTTAAAAGTCAATATACCTTGTAGCAACAACAACATTCCCTTATAAATCCATGAAACTCTCTTCTTTGTTTCTTCATTCCCTCTACATCTCCTTCTCCTTTGCTTACCAGTTTTTATCGCTTTAACATCTGCTTAGTTAATCTCTACGATTTTAAGCG
> AT4G09170 | chr4:5843784-5844783 REVERSE
AAAGAGAGAGTCATGAACCAAAAAAATGTTCTTTTGATAAATGTTGTAAAATCTAAAAGTTGTATTAAAGTTATTTTTAGTTATGCATTTAAATTGTAACTAATTGTCAGGGTAATTTTTAAATTTAAAGAGTTTATAATATTAAAAACAAGTAGACATATAAAAACATATCTTTCAAAATTTTCAATAAAAAAACTTAGTTACACATAAAATTATTAAAAGTTTTACAAATAGACTCACTCGGAGCGTAGGTTCATAACCTAGTAATAGCTATAATGGATGAGATCCGTTGAACACATTTATGAAAGATATTTACTCATCCTTGATAATAACCGGGTTACTTTGTGTCATCATTTTTTGCTAATAAAATTATAAAATATAAAATTTACTTTTATGATTGTGCAAAAGTAAAGATTTACCATCACATTATATATGCAAAATATAAAATTAAATTGTAAGATTATGTTTGACCAAAAAACAATTATTAGATCATATAATTG
> AT5G58460 | chr5:23635038-23636037 REVERSE
ATCTTACATTCCTTTCAATCAAAGTATAAACATACATATATAGATTATATATATATTTTTAAATCTTATTTGACAACAACTCTAATTTTAGTCAAAGAGTATAAACTTTCTGTTAGAGAAAAAAAAATGGTTCTCATAAGGTGTGTAACAAAACATATCGTACGTTACATTTTTGATGAATTCTTTAACTCTGATGAAAATATGCGTTTTCAAGAAGAAAGCGGCTATGTTTACGGAGTGAAAAATGTAGATCATGAAGATGAAGTACCACAAAACATATACATTTTTCACATAAAAAACTCATAATGAGAAAATAAAAATAAAGAAAATATGAAGAGTAAGCGAAAACTACAACTACAATTGTTCCCAAAATGACGCACGACCACATCTGTTGGAAAAAACACACATCAATCATGGATCTATCGCCTTCTCTCTGTCTCTCTATGGATGATCATTGTCGTTTGTTTTATGTCAAATATCTGAGAGAATAATCTGCATGC
> AT4G20770 | chr4:11132985-11133984 REVERSE
GATTCATCTCCGCTAGAGAACTGCAAACTGTTCTGAAGAAACTTGGTTTACCTGAAGGTGGAGAAATGGAGAGAGTGGAGAAGATGATCGTTTCCGTTGACCGGAATCAAGATGGTCGCGTTGACTTTTTTGAATTCAAGAACATGATGCGTACTGTTGTCATCCCTTCTTCTTGATTCTCCAAAAAAACATTTTTTCTCCAAAAGATTATTATTTTTACTTTTTGTCTTTTAAGTTTGTATTTTTTCCAGTTTATGTAATGATTGATTCAAACATTATAAACAAATAAATTTTTTCTTTTTTGTACTTACTGAATTTGGCACGAAAAATTCGTACCAAACGCATATTGTCGCCTATAAACAATATTCAATCTAATATATTTGTTTGAAAGAAAAAAAATGCGTAGCGGAGGGAATAAGTATTTAGCGAGTCTCTTGCGTTGTTATAGAGATGAAAGGTGTAAACTTTCTGGGAAAGTTATACATGGGTTCATTGTTAGG
> AT1G14970 | chr1:5164918-5165917 REVERSE
TGATAAGACAACTGTAGTATATTGTCTTGTCGCACCTTCAAATTTAGTATAGGTTGGTTGATTGAAAATATTTCATCTTTCTAACCAAAAACTGAAAAATGTGTATGAAACTCATTGCTATTTTTGGACAAGTCTCTCTGCCAATACAAATTAGACCATACGTAGAAACCGATGCATTGAATTCTCACGTTTAACAATAGTTTTCCATAGAAACTGAAATCAAAGAATTGAAGAAAGAAAAAGACTAAAGAACTATAACACATAAGAAAAGCCAAATAAATACTCAAGTACATGTGATTAATCGATCATGCTTCCACCGCACGAGCGCATACATACATAACATAAATAAAATTTCTCTCTCTTTTGCTTACTTCACTCACAGTTTCGCCGCCGGGATAAATCCGTTCAATCGGCGTTTGCCACCTGCCATTGTTACAAGCAATGCATTATATCGTTAATGGCGTAGCGCATTGAGAAGAGAGAGAGAGAGCAGGGAAACA
> AT3G04520 | chr3:1219760-1220759 REVERSE
GCGAGCGCCTTATCCATTAGGCCACGCAAACGTTCATTATTAACCAGATTAGAATATACTAGAACAACGGTCTAATATATAATTTACACTATGTAACTTTTCTATATATATAAAAAATTCATAGAGAATAATGTTTAATAATATGAATATATAAAATGAAGAATACAAAACATTACACCAATAACATAACAATTGTTTCTTGCGATCATAAAAAATTAATATGTTTATTGGATTGATTTATTTAATATTAACTATCATAACTTTTATTTTGATAGTTATCATAGAATTATTTACTTACATACAACTAAAAAGTATAGACTGAAAAACAAGGAAACTAGTACAGTATAAGTTAAGAAATTAGGCAAAAACGTTAAGAAAACCTTACTTTACCAATTTGTCATAATGCATCCAACACTTATTTGGTTGGACCGATCTTCTTTCTATAAGATTCCCTGTCGTCATTTCGTATTTGATTTGATCACTCATTCTCTCAACCATTT
> AT2G31271 | chr2:13332392-13333391 REVERSE
TTTATTTCTTGATGCATTATTTAGATGGCTCTCTTTTTAATCTGTTGTTTTTGTTTTTAGTTTCACTTATTTCATTTACCATAGGTTATTATATAGTAGAGATGTAAATCGTGTGTATTGATGGCATATGGATAAAGTAAAATGAAGAAGCTTTGTAAGTTGTGACAAGATGACTAGAGAGTCAATAAAGATGACCGGCCTATAGTTGTTAATAGTGACAATATAGCTTGAATTAATTGCTAATCTAGAAACTCAATAATCATTAGTCGTCAATATACAAATCTATTGAAACAAAAATTATTGACAGTCCTAATATTATCACTTAGGAATTTAGGAAATAGTCTCAACGGATTAAGGAGAATGCAGCAAAGGTTCCTTCAATTACATAACATAATTAGAAAGAGAAGTATCATTTCTAGGATTGAAATATGTTAGCAATGTTCTATTAAGCTTTTCTGATACAAAAATGTATCTATTAATGATAAAAAGACTCAGTATTT
> AT2G14490 | chr2:6165987-6166986 REVERSE
TTCACAGAAAAAAAGCAAACAAAAAAATTTCAGGATAAAAACGTCGTTATATGCGCTTTACGCAGTCGATCCGGGCCGCCTAACAAACTGACCGTTTAAACACACGCGGATCCCTTTCTTTTACCCTAATATTTATAGATTTTCACTCGGCCTCTGTCTCTATCTCTCTCGCCTTTTTTATTTTTCCCAACAGAAATCAATTCAATTTTTGTTGTTGTTCTTATTCTTTTCCATTGTTGTTTTTCTTTTCTAGGATGATTTTTTTTTTGTTTCATTCATGGGTTTCAGTTCAGTTTTCAGAGATTCTTCTCGTGATTGCCCCTTTTATTTTGTTTTGAAAGTCACAACAATGGTCACGTTTTGATCGCAAACTTAATTTGATTTCCATGATAAAAATTGGAACTTTCTTATGTTGTGATCATTTACAACAATTTGTGCGTGATGGGTTGTTCTAAATGTAGAATTTTGTTTGATCATCGTTGGGTTTTGAAAGAAGAGCA
> AT1G58590 | chr1:21743892-21744891 REVERSE
CAACATTTTTCCACCAAAAACGCAATTTAACATTTTCCCGCCAAAAACAATATTCAATATTTCCGGCCAAGAAAAGGATTTGACATTTTTCCCATCAAATTTATATGTAATACAGGAAATAAATACAATTTAAAATATATTTATAAGCAAATTATAGATACAACATACATATAATAGTATATTAGCAGTTAAAATAAGGGAGAGTTGCATAATAGAGCACTTTAAAGGAAAGTTTATACGTTTTACACACTTTAGAGGGAAAAGGCACTTTTCTAATTCTTTTAGTGAAATTGAGACCATTTTACCCCTGACTAATAAGAAAAAAGATAATAAGCTTTTGAATTTAGATTCTTGTCGGTTACAAACAAACAAATATGTGACGTACGTGAGTGGTTGGATAAAAAATTTAGTTATTTTCTTTTTCTCAGCGATGGAAGTTCTATTAAGATCTGATCGATCACTTTTTTTTTTAAGGCAAATCTCTTTATCTTTACTTTTTT
> AT1G44286 | chr1:16822438-16823437 FORWARD
TTAAATGAGCAAAATGCTCACCCCAAACGCAGTAAGAAGAAAAAAAATCATTTGCATTTCACATTTCTGTTTACACTCTTCAAAATTATTTTTTAGGTAACCAGAAAAAAACTAGTTTAAAAATTAAGAAGTTTTCACAAAAATAAAAAGAAATACATGTAAACGTAAGCAGGAACACACAAATTGGCCTTTTAAACAATTGCAACACAGATGAATAATTACGTATGTATGTATGTAAAGATTTGTTAGTATGTTTAAGAATGAAGAGTTTATGCCTTACAATGAGTTTAACCTAAATGACATGCATTTTCATGAAGCTAACATGGTCTAATGCCAAAAAAGTTTAAAAGACATGGAAGCATAGCTATTCGAAATTGATTTCATCAAGCTAGACCATCATGCGATTAGGCTCATGGTTAACGATGTTTTCTTAGACCATTAAGCTTTTAGGCTCGTCAAATATGCGGCGAAGATATCTTAGACCATGTTTTATTTTGTTG
> AT5G16180 | chr5:5278884-5279883 FORWARD
CTCTTCATATAATCGAAGACACGGTTTACTACAAAATATTCGATCAACATTGTAAACCGCCTTGTTACATGGACGAGCATTATATCCCAACTCTCGTTCACATGTTGCATGGAGAGATGAGCGCTAACCGGACCTTGACGTGGGTTGATTGGTCCAAAGCTGGTCCACATCCTGGCCGGTTTATTTGGCCTGATATAACCGATGAGTTTCTTAACCGAATCCGGTTTAAGGAGGAGTGTGTCTATTTTGGCCGTGGTGGAGAGAATGTTACAACTTCCAAGTGTTTTTTATTTGCGAGGAAATTTACAGCCGAAACTTTAGAACCATTGTTAAGAATTTCGCCAATAGTTCTTGGTTTTGGTCCATAGTTACATTTTTTCAGTTAGTATATATTATGGTAATGAAGTGATTATAATTTAGATTTTAAATTCAACAATAACAATAAATTTTGTGTTCTAATTATTTAATTTTTATTGTAAAATGTACTAATTTAGGAATTT
> ATCG00980 | chrC:107302-108301 FORWARD
ACAACATGAAAAAACCTAAAATTCTGCCCTTCTATCCAAAGGATGGGGGGGCAGAGGCCTTTGGTGTCCACTCCAGTCAAGAATTGGAGCCTCACAATCACTAGCCAATATGCTTTTCTCGCATGCCTTTCTTCGTTCATGGTTCGATATTCTGGTGTCCTAGGCGTAGAGGAACAACACCAATCCATCCCGAACTTGGTGGTTAAACTCTACTGCGGTGACGATACTGTAGGGGAGGTCCTGCGGAAAAATAGCTCGACGCCAGGATGATGAAAAGCTTAACACCTCTCATTCTTATTACTTTTTCATATTGAAAAAAAAAATGAAAAATGAAAAGGTTGTCTTATTCAAAACCCCAATTATGAAATCATCCCACTTCACACCCCGGAACGCACCGTTCTTATAGAGAGAAAGGCACTTTCACATCCGAAATGGCTGGGGAGAGGAAAGGTTCCTTTTTTTAGGGTACTCCTGGGAACAGATCCAGTGGAGACGGGGTG
> AT3G22890 | chr3:8111723-8112722 FORWARD
AAAGCGTTTGAAGTTATTAAATCATTAGTAAGAATATATAAGAATGTAATTAGTGGAAATACATAGTAAGTATCATTGGTTTTTGCCACATATGGTGAGCAATTTTTTATTTTAAGAAGGGAAAATCAATTTGTACATAGATTTATGTCACTTATTCAATTGAATAATACAGAAGGATTTAAAGTCTAAAGTAAAAACAGGCAAAATAATAATATGTTTTTTTCTTTGATCGCTCAGATTATCGTATTAAAATTTGGATTATGACATAACAACGATAATAATACAAACTAGTTGGTTATGAACTCTGAATAAATTATTTTAAAGAAAGAATACTACTATTTAATTATAAAATGACTCTGCATCATATCAATAAGGTAACCTCGTTATTATAAACGTCACACTACACACTATTAGTATTTTAATTACACAGTGAAAAAATTTAATTAATTACTAATCTCTGTCCAGGTACATAATATTATTCCAAGATACGGTCCTTCGTT
> AT4G30010 | chr4:14671832-14672831 FORWARD
TTCTAAGAAGCGACGGAGAAGGAATCTGCCGGTGTGTATTAAGGTTTGTGACAGCAAAGGAGCCATCTTGGGAAATAGAAAGTAGAGAGAGATAGAGATAGATGCAATCTGAAGGTTGTGCTGATGATGACTGTCGACTGAGGAAGACGATGCTGGTGAAACGGGTACCAACTGAGATCCGTATTTCTAACTCGGACTAGATCCGACCCGTAGAATGCAAATGCAATAACCAAAAAAACCATAATTATTTAAAATAGCGGTTCTCGATCCGTTCCGACCCGAATTAAAACTGTACCGAATGGTCGATTATTAATTGAAACCAGTCCCGATAAACCGGGAAATATTTTGATTAAACTTGAATTATGAAAATAAACCGAATCTAAAGCAACGCAAAATCAACCGAATATCATTAAACCAAACTGGATAAGACAACCCTTATTTAACCGAAATCAAACCAACGATTCCTTTATTGGCAATTCTACCCTTCTCTGTTGTTTTTT
> AT2G12977 | chr2:5336865-5337864 FORWARD
TGTTTTGTGGGATGATATGTAGGTGTGGTGAATGTGTTTTTGGGTGAATTGTTCAATGACTGGTTTGTTTATGTTATATTTGTGATTATATCCCTTTTATTTGCTTGTGTGTATAGCTCGTAGATGAGAGGATCGCCTCACTAAGTATATGTGATAATACTTAAGCATCTCTTTTTTTGGTCCAGGTAAAGATAAAGTGTGATCGTAGAATCATGGCAAGGAAGAGAGGATGATCTAGGAACTCGTTTGATTTATTTTTGTGTTTTGGTTATTGGAACTGGTAAGGGTTGTGTTAGGATTGTTAGTCATTTTTGGTTTTGTTGGTTAAATTATTTATTTATTCATAAAATAGTATTTTTGACGTGCGGTTTAAATGTTGCTTTATTGGTTGGTTTAATTAAGTATTTATGGGAATATTTGATTATGTTTAATTAAGTATTTATGGGAATATTTCAACAAGTTTCTTGTCTACTGCCTCGACAGTCCAAGAGATTCCTCAG
> AT5G19560 | chr5:6602291-6603290 FORWARD
GGTAAAATTCTAAACAAATGAAAGATAAAATAAATTAAGGAAAAGTCGGAGTATCTTTAACCGCCCTTCCACTATTTATCTTTTGTTTGTTTTTTGAAAACATGGACCGCACGTTGTCTCTCCAGCCCTAGAAAACTACTTCAACATTTCTCTGTTTCATTCATTTTGCACCAACTAAAAAACAAAAACATAAAACAACTGGAAAGAAAAAAGTACAGAACATAAAGTAGTTTTGTTTCATTCGGTGGTGAAAGAACAGAGACAAGGGAGAGCTAAAGGACTAGTTGCTTGATCTGTACGTCTCTTTTGCTTTCTTCTCTTCCATTTTGTGGATTTCATTTGCTTTGTTTTCTTTTATATAATACGATCTGAGACAAGAAAAAAGAAGAGAGAAATATAAAAAAGTGTGTGGAGAGATATAAATTGAGAGGAGTAAATTGGGAATGGTGCGGACATTAGGACGTAAACTAAGCTGGCCAAGATCTTTTAGTTTTAGAAAG
> AT5G41220 | chr5:16497069-16498068 REVERSE
AACTTATTATCAATACGCTTGGCACTAACCGGAGAATCATCAAAAATACTTAAGTGTATATAAGCCAAGAAGATGTGAAGGTAAAGACTCTAAAGGAGAAAGAGGATATTAGAAGTTACATAGTTCATCAGCTTTTGCCTGGTTTGGTATATGGAGACTCTAATGCTAAGTTTCAAAGATTTTGAGATGCTTTTGATATTACTTTTGATAGTTTACTTGAGATTTTTTGTAATGTTGGCTCTCATGGATGTGATTATCATTATGATTTGCTCCGGTCCATGTTTATTTGTTCATTAGATAAAAAAAAATACGATAAATATAAAACATTTTGTAGTTTGGTATATTGCATGTGTTTCATAGAAAGAAAAATATTGTGATTTCAACTCTTCTGGTTAAGGACCGGTTATGATTTGTTACTTCATTAATTTGATGGTGAAGGAGCATTTAGCCCAACCGGCCGGTTTAGATGTTTTACTCTCTATTGTGGAAACAGCAATCTA
> AT1G15610 | chr1:5369757-5370756 FORWARD
ATTATAGTTTCCCAAATAATAAAATTTAACACCAAAGATTTCTCCTTTTACAAAAAAGACATATTACTTCTTCTAGCTTCCCAAATAATACATCAAGCACCAAAGAATTAGGAAGACTATAATTTAGAACCAAATATTTTGAAATTTTACTCTAACGGGCTACAATTGACTAATAATTGGTCTTGGTGTAGGTAAAACAAAAACACACAAAACAAATGTAGCTCCGAAAGTCTACTCATTGTAAAGGACTTTATGTGATTGACTTAGAATTGGTATTGGTGTCGATTAGGTCTTAAGATAATAATATAGCTGGAAATGTCTATTATTCGTATTTAGAGAAGAATGACTAACTTTTTTTTTGTTCGTTAGAAGTTTACAATTGACTTATAGAATAGATCTTGACGTAGATTGGGTCTTAGAATAATAATTTAGCACCAAAGAATCGGAGAGGGCTTTATGTAATTTGTATTTCAACGCTTGTTTAGATGAACTATTAATTC
> AT5G28690 | chr5:10721738-10722737 FORWARD
GGAAAGAGAAACAAAAAGTAGTTGGAGAATCTATGGAGGAGAGGATTAGCCGAAGAAAGCTATGTTTAGTAATTTGTTAAAAGAGATTACTATATACTTTTGAGATTTTAACTCGCATTATGACTTAATACTTTTTCATTTTTCGTTTAAATTCAAATATAGAAACTTTTAAACTATGTTGTGTCAAATATCTTGTAAAGTTCTACATTTGACTTGATCCTTAAAATAGGAAAATCAACAAGATTTTGATAGTAGAATTCCGAAATTAACTAGATTGGTCAATCTATATTCTTCTAGAGTATGATAAATCTGAAACTCGTTTTCTTTAGGGGGTCAAGAATCTAAACTAAGAAAGGTCCCTAATTATATCGGATGAGTCTTTGTGTCAAATTTAAACAATGGAGGAAAATAGCTCGACCATCCATTGCTTAAATCAATGGTGAAAGCTACTTTTACCAATCCTCCATTAAAGCATCTTAAGTCTCTTTTTGTGAGAGTTT
> AT3G20500 | chr3:7156906-7157905 FORWARD
GTTTTTGTTGGTCGACTTTGTCATTTATTTTTGTTTTATCTTCATTCATTGCTTATAAGTTAAGGCTTGTCCTCCATTTTTTGTCATTTGCTCTCGTGACAGCATCTCGATTCACCGTTTTTACTTTTTCTCTAACTTTCTATTTTTATTTATATCATTTTACTTCTTCAACTTTATTTTTTCATTTTTTTGTTAGTCATTCTTGGATTAGTGTTTTCTTTCATTCTTGGACCATACTAATATTCAGATAATACTTCATACATTGCAAAAAAACAAAAATAAATAAACCAAAATTCATAAGGTATCATAAGAAATCAATTATAAGAAAAAACAAAAATCATTGGACAAGACAACAGACTGAATTATCGTTTTATCCTTTTAAAATGAAAATCAACACATTCATACGAGATATGGTAAGGACAATTTAGTCATTTAGACACGTGTCGTGCCCGCGTCGCAAAAGCCTATAAAGAATCCATTTACCTTTTCTCACTGAATCT
> AT5G64470 | chr5:25775025-25776024 FORWARD
AAGATGTGAATGAAGTAGGCGAAGAAGCAGAAAGTGATTAGATTAGTTGGATGATTAGGCTTTGTTTTTCTTTTTAATTACTTTTATAAATTAATTATCCATGCAGTGGACCAATGAAAACGATTTTTTTAAAAAGCTTTCTACAAAAATAATAAAATGGTGAGAGCCGTCAATAATACTAACCACGTATACGAACCATTTGGGTCCGCTCGTACGAACCAAGCCAAAACCATAACTCTAAAGAAACCAAAATTGTGTTTTACATTTTGAACCATCCAATATTATTATCCTTATCTTTATCCATTTTATTTTCTTTTTCAGTTTAAGTATATCAGACTCTGAGGTTTGCAGTAGATAACCAAATGAATTATCTTCTAAATCAAAATCGATTTAAACCGAATACTATAGAATTTAAACCGTATAAAATTAAACCGAACCGGAATAAATTACCGGCTCAACCGCGAGATTATAGTGTCATTCTCTCCAGTTTCAGACGAATC
> AT1G51600 | chr1:19131221-19132220 FORWARD
GGTTACATAGCTTCTTATAAACGAATACATGAATTGAGTCCAGAAGATATTAATTACAGCTCTTTTCTAGTAAATAAAACACCAACTGTCTTACTTATAGACCTTGAGCTATGAAGGCAATCAAACCATTCCAGGCCTAAACCATATAACCTACTTCACCAAAATTCGAATTGGCCTACCAATAAGCTATGATACAAGAACTATCTCCTACTCCTAGGCAGAGTCTAACCAGATTTCATTAGACAAAACATACCTCATGTTCTCGGGCAAGATTAATACGATCCCAGACAAGCATAGAAACAGAGACGAAGACAATGAAAAGCAAAGCCAAACGTCTCGGTCTTCTAAGATAATACGCAGGATTCAAATATTTCCATATCCCATAACCACTAATCGATCTACTTCTCGCCATCTCTCTTCTCAACCCACTCAACAAAAACAGAGACCAATTGAGAAATCAGTGTCCATGAAACAGAGCAAGACAAAAGTTAAAAGCTTTT
> AT5G15110 | chr5:4894750-4895749 FORWARD
AAAACAAATCAATATTTATCCCATGGAAGATATATATAATAGTCTCAATGATTTTTTGCTTGAGTGAACTTTGTAACGAAAATGAAATGTTAGTAACCATATGAAAGGTTCACAACCCACAAGAAATAGACTTCTTAATGTTTAATAGATACAAAATCAAAGACCTTTATGAACAAAGCAACATAGCATGTCCACCACCAGTCTAGATTTTTTCTATTGAATCAAAAGATCAATTGACAAACATAACCAAAATAGGTAATCACTCAAAACTAGTATATAATCTAAGAAATATAATGAATCCTCCTATTTTTATCCCAAATAAAACCTAAACAAAGAAAACATTTGGGAGCTAAAAATAATAAATTTTAAAATAAAAACATAGAAACCATCCACAAACAAATAATGACGGATATCCATCCTTAGCGGTGAATTTCTAAAATTGGAGATTACTTCTTAATCAAGTTTATTTAAACATCAAACCTTCACATTTTACAAAATTC
> AT1G01270 | chr1:111962-112961 REVERSE
AAGCCAAGTCCCGATGAGGTAAAGGCCCCAATTGAAGAAGGTTACCCAAAATAGGCAATCTTGGTGGACCTGGAGGAAGCCTTTGGGCTTTACATGCTGAAGCCTTGAGCCATCTCCATAGAAGAACATTAAGAATGAGAACAGCGAAGAGGGAGGCTAGCACCAAAATCATCTAATCTTATATTCTATATTCAACAAGTCTTTTGATTATACCGTATGGTCTTTGTTGTCTCAATATATAACAAATCATGGAAGACTAGTAGCTAAGTTTTTGTTAGAACGATTAATTATCATTTAAGAGAAGAAAAAAAAACAATCTAACATGTATCTCTCTCTTTGTGTGACACTTTTATGATCTGCATGCTTTGTTCATGTTCTTTTTAATCGGTTTATTAGGACTGAGTTAGCTTAGGAAATCTAGAAAGAAACATCGCATTACCCTTTGACTCACAATAGAGAAACATATTAAAAACGTATTTACTGCAATCTAAACATCAAGC
> AT4G14965 | chr4:8550244-8551243 FORWARD
TAAATCGATATACAATAAAACCTCTATAAATTAATAATGTTGGGACCGCGAAATTTTATTAATTTAGAGAGGTATTAATTTATCGATAAATTAATATTTATTAATTTATACAGACATTTTCCTAATTTGGTAACTTTTAAAATTGTTTTATAAGATTTCTTTCATTGTAGAAAATATATATTTAGAACCAGTTACAAGTAAAACATAATAATAATGTTTAGAAAACAACACCAAAAATTTTGATACAATAAAATATGAAAATTATACTCAAACAAAGAACAAATATGAATTTAAGCAAAAAAAATTTTAAAATATATTTTAAAGAAATTCTTTTACATATAATATATATATAGTTAATATATTTATACAATTATTAATTTATGATATTGATGAGACCATACATTCACATCAAACTTTCAGAAAAATTATTATCTTATTAATTTATCGTGTTCAAGGTCGGTCTTAAAAAATTTATGAAACGCACTCTGAATATTTGAAGT
> AT1G52980 | chr1:19736432-19737431 FORWARD
CTTAGGAGTTCGTGGTCGTACTCGTAAGCTGCAGCGGGTTCGTATGCCAATGATTCAGGAGATATTGGACTGATCTCTTCTTCTTGACCAATAGTTTGATAAACCATCGATGTGGTGGCTATGAGAAACGTTATGAGAATTGCTTTCTCCATTTTCTTTTTCTTGTAATGAAGAAGAAAAGCTTTAACGAAGTAGCCTTTTAATGGTTTATTAATTTGTAACGAGTAACGACTAGCTTTTTATGTTTCTGGTCATTAAAGGATTGTTTGATTTTTTTGACATGTTTACATATGTTACTTACTTGATTAATAATTAAGTCACATTTCAGTTTATACACATTTTTTCATGTTCACGCCAAATGCATAGACTTAGAAGGGGCTTTTGTGTTATAATGGGCCTATGGGCCTATGGGCCTTTTGGGCCAAAACCATTGAAGCCCATTTTAAGAGGAGACTCACAGCAAACCCTAGCAAAAACACTCGAAGCCACTCTGTTTCTTC
> AT3G33393 | chr3:14038235-14039234 REVERSE
TTGGAATTTGTTTACCCTCGACCGATTTTTTGAAGCTATATGGAATCTCAAAATGAGTCCTCCTGGACAACTCCATCATCTTCCACCGCTTCCTCCCAAACCACACGGGACTTCAGCCCGTGATGGACTGAGCAGCAAGCCAATCGCTGACTTGATTTGCAAAAAGAGAGAGAGACCAGCTCGCAACAGCTCTTCTCCTTGGAGGGAAAAGTCAAGGGCTCGAACTGATCGCTCTCCTCGATCATCTCCTCCATCTTGATCGATGGGTTCTCCTCCTCTTCCTGTATCACATCTCCTTCTCTTCGACCTAGTGGTGAGAAGACTGATCAAAGTGCTACTCCTCGACAAGAAGATGCTGAGCCCCGAGATACTCATCCCTAGTCGAAGGTCGTTCTCGTTCCTCAAACAAAATCGCTTATAGGTTCAAACGATGGTTTTATTTCCCTCGCTTTCGGTATAATTCGAACTTTTAGTAACACATCTTTCACTCCCTATTAGCG
> AT5G37280 | chr5:14761926-14762925 REVERSE
TGTGTTTGATTCCGATAACGGAGCTTGTGAGAGAGAGAGAAGCCGAAGCGAAAAATATAATAACTCAATTGGAAAAAGGAAGAAGAAGATTTACTCTGCTTGTTCCGGTTAGTTTGTATTCTGGTGCAATAGCCGGAAACCGAACCACTAACAAACTATTTTACTGGTTAAATCCCGGTTCAATAATCTAACTAAGAAAAAAGGAAACAATCCATTGACAGTTAAGATTAACAACAGAAAAAAGGAAATAATCAATAAACGGCCATGATTAACTACAGAAAAAAAGAAACAATGAATTAACGGTTAAGATTAACTTGGATTCTGTATATTAAATCTCTGTGTAAATATAATCAAGGAATCATCTGAAGATAACAATTTACACTCTCATTCTCTGTTTCTCTCTTTACACAATCGATCTCTCTTTGTTTAATTTCGTGTTCTCTCTTTCTTGTCGCAAACGAACGAAACTAGGGTTTTGATCATTCTTCTTCTTCTACACC
[truncated: 144,966 more chars]
