# Supplementary material for: De-Novo Discovery of Differentially Abundant Transcription Factor Binding Sites Including Their Positional Preference
Source: PLoS Comput Biol. 2011 Feb 10;7(2):e1001070. doi: 10.1371/journal.pcbi.1001070 (PMC3037384; doi:10.1371/journal.pcbi.1001070)
Supplement: Dataset S2 — Auxin data sets. (0.20 MB ZIP) [file pcbi.1001070.s002.zip › auxin/cellsuspension.txt]

> At1g21310	0
CCCTTTTAACTTAGAGGCCATATATATCTTCTTTACCGGAAAAAGAAAAACTCAAGAGGCCATCAACATATTTTCTCTTACAACGTTCTACAATTACAATTACTACTTTCTTAGCTTTTGGGACATTGTATTATTGTTCTAAAGTGAATTTTCACACACAAAAAAAAGTGAGTATTATCAAAAGGGACATAACAAAAATCGCGAGATTTAGAAAACATACGTTAGATCTAACGTTATATTTTGAAAAATCACGAGATTCGATACGTTGTTCGAACATGGAGAACATGTCAATCATCGATGGCTGAAGAAAAAAGTTTAATAATGAGAGTCGGAGAGACCAACAAACATCACTTCTTTCTATATACTAATATTTATATATGTTTGGTGTACATAATTGCATGTACTTTTTACATGACGTAAGTTACCATTTTACAACGAGTGTGAAAATAGTGAAACTGAAAAAGCTATTTAAAGGGTGTGAAGGGAAGGCACTAAATCAC
> At1g59900	1
ATATGCAAGAATGAGTAGTAGTAGAGAGAGACTAGAGAATAACTGTCTTTGACAAAGATTCTTGCATCATTTTAGGCTCAAAGAGATTCACATGGCAACAACCATAGTTTTTATCTTCTACAGTCTACACTGCAGCTGGAGCCGCCAGTTTTGCTGTATAGTGTTAGAATATCTTTTTTTTTTTTAAGGATGATGCTAAAATTGGATATTTTTAATTCATTCATTGAACAATTATTGAATTTTCCTTCTAATGTTAAATTCTCTTTCAAATTAATAATCTCTTTAATCACATGTTTTATTTATTTATTTTGGTTTATCCATTTGGTTATTTATCTTTAATCACATTTGAGTTTGATTATATAATATGATTTTAAGAGAATATGAATATATATTGACTCTTTTATCACAGGTGTCACGTGACTCACGTGAGGCTGTGTACGGAAAACCTTCTTATCCTCTCAGAGTCTCTTATATTAGGATCGCTATCTACTGCTTCACTG
> At1g78100	2
GTTGGAACTAAAACTTGATACTTTTGAGTTTTAAGTTTTAGGTCGTTACTTGACCAAAATCACTTTATTAGGTAACACCATTTAATCTCTTATTATATTTATATTATATCGATTCACTATCAGTTATTAGATTGAATTATTTCAAACAAATATTTATGTTCACAAAATTTTCAAAAAGTTTATTTAAAGCTATGGTCTGTGTCCATCCAATTCATTTTTTGTATTTAATCAATTATTTCCCGTCCGGTATGGACCGTGATGATTTAATAAAAATACGTTAAAGCAGCTTGGACCGTTGATTAAGGACGATGTCGCCGGATAGAGAGCATCACAATCGTTGATGTCTCCTTATTAATTATCAAACCACCAATACAATATTCGAAAAAGCCGTACTTAATGTTCTTTATTTATTAAAATATCATTATACCGACGGCAATTATGGTCCTACATGCCGGTTATTAGAAATCTCTCGTTTCTCGTTTCCTTATTTAAAGTCGCAA
> At5g47370	3
CTTTTATTGATATCCACATAATACATGTACTTTGAGTATAATGACGTGTACTTGATTAAGACAAAACGAAGTACGAGAATTATTGTATTTATCAACTTTGAGACATACTACATGATATGGATCATGAAAATTAACACAAGTAGTGCAAATTGCGTTATCCATATACAAAAAACATCGCACCTTGATGATTCACTTAATTGTAGATTACTTTCTCAGAGTGGTCCGGACATTTCTATTGGTTTTAAAGACATTGGCTTTAAATCTTCAGACACAAAACACATATACATGTGTACACTTGAAAACATATTGGCCATCTTATTTGTTTTGGACAAACTGCCATCTTATTATGCATGGGTTCTTGTAAGGAATAAACTAAAAATGTTTGTGAAAGAAAAAGAAAAACACAAATATTGAGAAAGTACAAAAAGAAAGACATGGCAAAGGCCAAAGGGGGGACACAAGTTGGAGATAAAGTAATACAAGTCCAAAAACAAAGAAAC
> At3g23030	4
TTATGCAACAAATGGATTAACAATCATTAGCACTTGATATTTTCTTTATAACCTGCACTATACACTTTCAAAAAGAGAAGAAGAAACCTTTAAGAAACAGTAAATAAATGTTATTATAATACACCTCTTTAGTCTTTACTTTATTTATATTTTCTCTGTTTGCTTTTATTCCGGGTCGGCCGATAGAATTCTCATCATTTCATTCATTTTTATATTCTTTCGTTATAATTATTATACATCCTTTGAAAGAAAAAGAAGAGGCAATAGAGATGGACGGCTAAGATGTTAACGTAAACAAAGTTGGCGGAGGGAAAAGAGGAGCGTGGAATAATTAAACAAAAGAGTCGTGTCCACATGGGCGGCCTCAAGCTTCGTGTCCCACTTTTGTCCCCTTGCCTCTTTCTTGCCTTTCATGCTTCCGACAACACTTCTCTCTCTTCCTTTAACCCTAACTTCGATGCTCCTTTATATATATCTCTCTCCCCTTTTCTCCAAAACTC
> At1g59500	5
AATATTATTTATTTGATGTTTTTCAATTAGGAATATATGAGCTCAATATATGTTTTTATCTTAGTTTTTCTTATAAATACATCATCAATCTTAACTATGTGAAATATTTATAGTCAACAATGAAACTATGCAAAACTGAAAGTAACGAGACATATAGTTAGATTAATCTTTAAAGATCATACTTCCATGGTAAAGTAGATACTATATTTGTAAATAAGATGACGGTCTGATCAGTGATCAGTGGTACTTTTTTTTTGTGCAACTTATTTATGAGATACGTACCAACCAATGAAAATTGTATTTGATAATGGGGATTCCCTACTTAATTTAAAATAAATCTACTATATTGGTGAGATTCTCTACCAATTAAACACTTGACTTGTTATCTTTGCTGACGTAGAACTTCCCCCCTTCTATAAATCCAACCTTCTCTTGGCTACTCATCAAACATTTGCTAATATTAAACACTTTTGCTTTTACACAAAAACATTCGATAAATC
> At3g48520	6
TTGTTCAATGTGCTTATTACAATATTAATCATTTGATGATACATACTCACAGTTACACTAACAGTTCAATATCCTGATGGAGCTTATCACTAAAAGAGAAAATCTATACTACAGTATTAGGAACTCGAAACAATATCGTCATCCTAAAAGAGACAAAATAGCCTGACTAAACATTTATATTTTCGTTAGGACAATTCTCAAAAAAAGATACTATATATTAGACTAAAAAAAGGAATGAAACAGTGACATACAGCTACACTAAAGACAAAAAAGGAGATAAAATAATATCTCCGTAGACACATAATAGTATAATACCGTGTTACGTCGATCAAAATGTGATATAAGAAATCAAATTAATACTAAAAGCGATATGTTTCGGGACAGATTGGTCCGGACCCGCCACCTTTCCCTTTCTATATACACACACGCAATACCCACCAAGAACACACACAAACACTTAATTAGCAATATAAAAAGCACATTCACAAACTCTTTCCAAC
> At1g31320	7
ACTTTTAGGTAAAACAACTTATATTGTGAAACGGAGGGAGTATATCATTTACAATTTCTCTTTATTTAGTTTTGTGGTGATTCCGAATATTAATTACAACTTGTACCATTTAATTCAACCATATTCGAAGAAAACATTAAAGGCAAAACAAATTAAGGGGAAAAAGAAATCAAAAGTTAAAAAAAAAAATTAAGACCAATGAGAATAGATAAGGGGTAAAAGACAAAAAGAGAATATAAAAAAAACAAATAGCATTTGGCGCCAAAAGTAAAACTAAAATGGTCATGTCACGTGATGTTAATTTTTGCTCTACGACCAAAGCAAAACAAACCTAAAGTTTTCCAAATCTCTGGGTCCCACTCTCAGATGTGCTGACTTTTATTTTTTTTACTTTTGTCTTAAATCTTTGGAAATTTTCAGTTTTAATTTAATTTAATTCATCTCTCTTTCTCACTCTATAAATCCCCACAGATCCGTCACACTTCACCTAGAGACCCTCC
> At5g60200	8
ATTGAGTAGTAAGTTTAGTTGTTTTTATGAGATTATATAGTAAAAAGATTTGGTAAATGTTATATAAAAAAAATTATGAGAATTAATTTACACTAGAAAATATATTTTAAAACTTACTTCATTTTCAAATTTTAGATATCAAATCATACAAAATGTTGTTTTATGAAACTAATTAATATATAACCTTGTTTGAAGTAGCAATTTTTAACAAGTCTTCAAACATTAATATATGAAGAGATAATAACATTATTAGGTTATACTAATTTCCACAGGCTATCAAATGTAGATTTTTTGTTCGCATTATAAATTTTTTAATAAACGGCGGCTTTATGTCTGTTCCAAGTCACGTTCCGAATTGGTTCACATTATTCTTCTTAGCATTGTTTGAAATATTAAACTAATAATATGAGATCGAGGCCACAACAACAATTGTGTGTCTCTCTCCTCCCACATTCCCATCCCATGTATATATACAGATGCTTGGCTTTTCCTTTTGCTTC
> At5g57340	9
TTGTTCATCATTTGTCCAAATCCTCTTGATCTTCTCGATTTAATATTATATCAACACACCCAATTATTTCAAACCCCCACTTATATGTATAAACCAAAAATTATACATAATATACAAAATCTACTTCCATAAGACTTAGGATTCTATATTTTATCAGTAACACTTAATATGTAAATTCTTGAACATATTAATATATCAATCTTTTGAGTTAATACTACAGCATGGTAAGATACTAAGATCTTTTCTTTTACTATTTCATATAGTGGCATTTATATTAATGATTTTTTTTTAAAAACATCACCTTCTCAGAGAATAAAGGACTCTCAAGTAAGAGATTAAAATATTACATACTAGTAAATCCACAAGAATTATATAAAATTAGCTATTGTTTTGTCTGTCTGTTAGAGAGAGAACAATTAGATGGACATACAAAGCTAATTTAGCATATGAAAACCTCTCAGCTTTTTCCTTGCCTCCTTCCTTCACAAATATCACAGCCT
> At5g24320	10
TTCCAGAATCTGTATACATAACCAGAAAAATAAAATAAAATAAGAGACAAGAGTGAAAAGAACAAGTTCTTCTAGATGTTGTTGTTGTTGTTGTCTCATGGGTTCTTCGTTTTCTGAGCTCTTCGACATCATAAATCTCCACATGTAAGAAAAATTAATACTTATGAAAGAAAAATAACCTTTTTATTCATCACGAAATCTGCATGTGTTTTTTTTTTTTTTTTTTTTGATTGATGGAGCTTTGGTTTCTGGTTTTAATGGCTTCGATTTTGCAAAACGAAAAAAAAAACTCAATTTTTTCGATTCAGATTTTGATCGGGATCTATGTTTGTTCGATTGATTATAATTTCTAGGTTTATTTTTGTAAATTCCATTTTTCAATGTTCTTATCTTCTTCCTCTGATTATTTTACTAATTTTCTCGGGAAAATTAATTTTGAAAATTTTCTCGGTTTGGTTTTTTTCTCCAGGCAGCTTTGAGAATTGAGGACGAAAGGAGAA
> At5g19260	11
TTTTTATGGGTAGTCTCTTTCAGTCCCAGATCACATGAGGGTCGAAAGTTCCTTGGCTGCTGAATAATTCAGTCTTTATATTTTTTTGCCAAATGAGTCAAAAACGATGATTAACCAAAGTTTCCTGTATAGTCTATGCTTTCCAAATCTTTTCCTATTAACTAACAAACAAATCAGATTTTTTTCTTTTGTAACAGTAAAAAGATTATATGAAGGTTTTTTTTCAATGTTATTCATGTGCACAATACTACAGCGACTCTCCCTTTGTTACATAATAGTATTCTTATCTGCATTTGTGTGACATAATAAAATAAATAAATAGAAAAGATTTTGCATTATTCAAGTGGTGGTGTGGAAAAGCTCTCTTACCCACCTCTCTAGTCTCTGCACATTGCACAGTCACTTCTCTTTTTCTTTATTTTCTTTATTTATTTTATTCACTTTTTGTGACACTACAAATTGGCATCACCTCCCTCTCATTATCCTTCATGCTTATTTCC
> At4g17980	12
TAAATATCATTCACCCCACAACCATTCAACACTCTACCAACCTTCTCTTCTTCTCTCCGATCTTAATCACTCTCCTAATCAATACTCACTAATAACTTTTTTTTTTTTTTGGTCTTGTATAGCTAATAAGTCAGAGAACCCTTTTCCTCAGTCAGACTCTTTGACCCGCAGCAATTAGCTCTTCCACCAACTGCTCTTCGTTATTTCTGAATTGTACCTTAAGTTTGTTTCTATTTTTTTTCTTAGGTGTTAGATATATTTTTAAAAAGAGAATTTTGGATAATTCGTTTTTTTTTTTGTAAACATACAATCTCTTTCAGACAATGATATTGTCACAAAAAGGATGCAATCAAAGTGAGTTGCAACTTATTTTCAAAAACAAATTGAATGTCGAAAAAAGTTTATATTTTTAGATTTTCCAAATAGTCAATAGATATTTAGTTAAATATTAGCTTTCGACAACTCTCTTGTGTCGCAAGCTACAAGTGTGAATTTTGCAA
> At1g54200	13
ATACTAGTACCAACTTATCTTAACTTGGATCTAAATTTTGTAATTTATCTGTGTGAGTTGTATACGAAAATATATACGCATCGATAAATATGAATATTATAGAATAAGAAAAATATGGAAAAAAAATTCACTTAATTTAACGTTTTCTTTGTCTACATCAATTTTTTTCTATATTCCTAAAAATTGCACTTATTACGTTTTATTTTTGTGCTTTGACTTTTCTGGAAACAAAAATGCAGAAAGTAAATTATTTTCCCACAAAGCTACTACATATATATTGAGAAAAATAAAGAAATTAAACTTATATTTCTGACAAAATTAAAAATAGAAATGTTGTTGCCAACAACTATATTATTCCAGTCTGGCACCCAATTCCACCTACGCAAAAACAGTAAATAAAATAACACGTGGCAATAACACTATTTTGGCTGATAAAGACTCTTTCACTTTAATTCTTCTTCTTCTTGTTCCTCATACACACACACTACTACTACTCTCAT
> At2g46590	14
GACCAGAAAGAGCTAGCAAGAGAGAGCGGTCACGAGACATCATCACTAGTCAAAATCAACAAACCCAACTTTCTCTTTTTTCCCTACCTTTATTCTTTTTATAACCGAAATTTCTTAAAAGTTTAGTCCATAGTTTTCTCCCGAATTAGACGGATGACAATTATGAAATTACAAAACATAATATAATCTCTAAATCAAATATCTTTTCATGTTGATAATCTAAATGGCAAAACAAATAACCACTCATTTCGCCTTCTTATCATTTTTATATAAAAAAAACTATATATTCAGATATTTTTTATTTAGTTCAACAAATCATAATTGAACTATATATAGTTTTCTTAGAACCGATTTTTTTGTTTACTCGAACCAATTCATGTATTATGTATAAGCTATATTCTCTTAGATAATAAGTTAAAAATTGGGTTCTTCTCTTCTCCGTCTTCTTCGCTGGCTCTCATCATCCATAAAGTGAAAGGCAACGCATAGAAGAGCCATCA
> At5g25190	15
CAGAAATAAATTCATATGAAACTATTGAACATTTGTAATTTTGTATTCTAACAAAAACTGTGATAAGTTTGTTAATTCATAATTTAAATTCTATTTTAACTTTTAGATAAATTACGATAATACTTTCCAAAAAATATCTCTAAATAAAAAAAACACTTTTCCGACAGTTTAGCATGTAGTTTCGAAGCTTTCAATTTTCACTATAATATGTGACAGAATTAGATAATCCATTTGCCCATGTCGCAGCAACTTCGAATACAACAAATGAAGTAAATTTAAGAATACTTTAAGTTAAATAAATTAATATAACTCTCTCTCTCACATCAAACAAAATCCATGAGATTTTCTGAGTCGTATTGGTAATGGTGTGGGTCCAATTTAGGACCAAATTGATTGCCAGTTTATTGCCAAAGAAAATTTTAACACAAAAACATTTCTCTCTCTCATGAAGCTAAAGCCAACACTACTTATATAGCTACCCTTCACTCTTCCAAAAACGC
> At1g78120	16
TTATAGTGCACAGCAACTACTAACAGAATTGCTTACTTTAATATGAATCAATTGCTAGTAGTGCTCGTAACTCATAATTGTCTAACTAAAGGTTTTGAGTTTTTGTGCTCTATGATAGTCCTGTATGTTAAAAAGTTTCGCTATCTTTGTATTAATTATTTCCGTAAATGTCGATAAATAATGATAACAACAACAATAGTATTAATCTTTCACTAGGCTCCAAAAATATTTGAAAAATATTTCGTCTTTATCAATTAAGACAATAAACAATCAACGATAGGGTCAGCAAATAACAGGAATGTTTTAACGAATCGACCCCATTAAATCAAATTAAGATCTAATTTTTGGATTTTAGAAAACAAAAGTAAGATTTTTGTGTTATAGCAAAAGGCAGACAAATCAAAAAGTTGGTTTCTTGGAAAGTACTCCACTGTAACTCTTTTCTTAGACTTATATAAATAATACATAAACAACTTTCATCTTCAACTAAGAAAAAACTC
> At4g16780	17
TCGAAAAATGAAAGATCTAATTCCAATAATTGTCAAAGAGGATTTCTAAATTTCTGTTTGACTAGGTCATATATTCTCACGACTCAACGATCTAACCAATCACCTACAACAGAAAATTTGGTTGAAATAAAACGAAAAGTGATAAGTCCAAATGTTTAAAACAAAAAAAAAGTAAACAAAAGGCAAAATAAGATAACTACGATTAGATTTTGTTCTCGCCTTATGAATATCCTAAAAATTATCTATTAGTGATAGTTTGATAATCATCTTTGACTGAGAAAATTGATGTCACATAAACATTAATATAGTATCAACATTAATCATTAATGATGCGACTATAATTATTATTTTATCACAATTTCTTAGATTTGATAATTTGTTTAGGTTTGAGAGAGTTATATAGAGGGGGACAAAGAAGCAAAGTTTGTGATTATAAAATTATTTCCATTGAACTAAAGTTTTCAATAGTTTATTCTTGACTTTAATAATAATAACTATTT
> At4g17460	19
AAGGCTGCTTATATCTAATATATGCAAGACATAACATGAGTCACTTCATATATATGTGAAGGTATATAATTAAAACTTAGAATCATTATTTAGTTGATTAGGCATATAATTTGATGTACTTATTGTCGCTAAATAAATGTCATAATGGATTTGCACCGCATATTATAGAGTTTCTCTTTTCCTAGTCCAAATTTGCAAGAAATAAAGTAGAGATGGAAAATATGAATTTGCATTTTAAATTTACTTTGGATTCCATACATATATAGAAGTACTTTGAGGTTATGGAAAAAGATAGCAAAAGATAGGACTTACTATACAATTTACTAAAATAGTAAAAGAAGAAGAAGGAAAAGATAAAGAAAAAAAAAAAAGAGAAAGGAGAAGACAAAGAGGGAACAAGTTGGGGATATAATAATTGAGTTTCAAAAGGGCATTAATAGATTATAATTGGCCAACCTGACAACATCTCATATCATTCACTTCCTATATTAATCCTCTCT
> At3g62100	20
GTCTACGTTCATATGATTCCTTAAATCTAAGCCTAAACTTTTTAAACTAAATCAGTCACAGTTTCTTATTCATTTATAGTGTTTTAACAAAATAATTCAGTTAATTCTAAAATCCAACCCTAATTATTTTATAAGAAATCAAACAATCTTTTTTCTTTTTTTTTTTGTTAAACGAAAGGTAGTACTAGGAGTCGAGTATATTTACATTGAAACAAACAAAATTTAATTAGAACACACCCAGCAAAAAAATCCGAGCACAAAGTCAAAACCAACACTTTGACCAAGTGTCTGCATGACACGTGTATTTGTCTGCTACATGGACAACATCTTTAACAACACTGTCTCATCATTCCACCATTTTCTTTAATTAAAAAAAAAACATATCAGAAAGACCATTCCAATATTATTACTTCTTCCTTTTAAGCTCTAACAATTAAATAAAAATTTCCATTCTCTATATATAATACACACACGTTCAAATCATTAATCACCTGTTTTAG
> At2g33310	21
AAAAAAAGAAAAGAAAATAAATGAGCATATAGTGACCCAAAACTAAACCCAAATTCAACTTTTTTTCAAAACTGGTACTTAGCTATACGTTTTCACATATTTAACAGTTGTTACTATGAACATGATATAAAGCATAGCTAACCAGATAAGATCAAACGCAACGAATACAAAATAAACTCTAATATAGCAATCATCAAAACGAATACAAATTCTTGCAAAAATAGAAAAGAAAGTGTGATGCAAAAACAAAGCTTTCCACAAATACAAACACATAACACAAAAACAACAGTTTATATATTTAATATAGTTTAATAAGATATGTTTGTTTTGTTTATCATATTTTTTTATAAACACAGGAGAAAACAATAAGGTAAACGGGAGCACGACAAGTTTGATAATGTCGGGAAGAAAAGTTAAAAAGAATTTCTTTGTTAATAATAAAATTAGGGAATAAAAAAAGGGTAAAAGAGAAGAAGAAAGAATGGCATTGTTGTTGGTAT
> At4g14560	22
TTTTCATGAAAACTACCCCACAACTGGGGTGATCGAAAAAGCTTGATCTATATGATCAACATGTCCAACACTAGTTTCATTTTTTCTACTATGATATCCGATGATCCAATCTGAACTATACAAAATGTATCTAGATATTTTCTTGAATCAATCCGAATAACGAATAGTTGCAAAACATAAACCTAGCGTGATCGTGTGGTAGAAGGACGAAGGTCGAGAAGTTCTCTTACTCTTATGATTTTCTCTTTACTCATTTGACCGTAAGAGAAAGAAACGGCTAGGATCTCGCGTACGCAACTGGCGGAGACAAATCAGGACCGTTGAAAATAAGAAAGAAGCCGCGTCCAAAATCTTTGTGTCCCACCTTTGTCCCCTTGCCTCTAACTTGCCTCCTCATGCTCCCCGACAACGTCATAATTCATATCTCTCTCTCTCTCTCGTTAACCCTAATTTCAAAGCATCTTTCCTTATATAAATCTCTCTCTCTCCCTCACCATTAC
> At1g15580	23
TGTATGCACTGTGTAGTGTGTTACGTGTAGAAAAAAATGAAATAATATAATAACTTGTCTTAGCCTTGAGTAACACGTGTTCGGTTGTCGAGAAACATAAATATACGTAGATTTTAAAGTGCACTAATATATATTCGACCATGAATATGTTGTTTTATTATTATGTCGTTGATTAAAAGAATGGGATACAGACATAACAAATCACACATAACATGGGATGTCTAATAGAAAGTAACGTGTTTCTGATCCAACGGCTGAGAAAGAAACCCTACTTTGTCGGTAACAAAATCGTGGCCGTCCAGTGTGTCGAACCAACGGATCCATATTATCGACATTTAAACACGAAGCGGCAAAGGAATGAAAAAACATGACATAAAAATTTCGACAAGATCTTCGAATGGGGCCGACAAGATAAATCAATGCTAAACAAGCTTGTCTCAAACGCCATCGTTTATGTTCCCATGAGAACATATAAAGTGGCAACAGAATAAAGTTCAAAC
> At1g68360	24
TAATTTTTTTAAAACAAGTATGTCGTAATTATTATTTTTTGCTTCAGAATCACATTAAAAAGTAGGTGGAAACATATGAATTTTCCCGAAGAGAACTAGTAAGAATAAACACATAAAAGTAGAGCCAAACTGAAACTTCCTTTCACATGAAAAAAAAGGAGACAAATGAAATCCAATAGGGTCCCATTATCCATGTCGTCTCGGTTCGTGTGTTCCTCAAACTCCCACTTTCACTGTTCTTTTTCTTTCTTCTTGGGATGTCCGAAAAATAAAACAAATACGTAGAAAACAAAAACCAAAGTTAATCACACAACAATCTCTCATATCTTTCACACAACACACACTTGCACAGTGTCTCCCATGTTACTGTACAAAGTCACATCTCAGTTTATATAAATATATGCCCTCACTCATCAACCTCCTCTTATTATAAGCCTTATTCAACATATCTCTTTCTTTCTTTCTAATTCTCTCTCTCTCTCTAAAGACATACATATTTA
> At5g22920	25
TAAACCGAGTGTTTCATATGTTATTAACTTTCACTTAGTACATTAAACTTTTTCTAATAGAATATAAAAAAATAACTTTCTTTTTAATGCATAATTACAAGTAAGATATTTTTTTTAACAAAAGTCCGACAACGAATCTCTTTTCACTTTTCATTTTCAATTTTTTTTACCTCTAGTTTTCTCATTAATGTTGATGAAATTTGGCTCTGACTAATTAACTATTATGTATTTTATTTAAAATTAACTATTATGTAATTTTTTATTATTTAAAATTATGTATTCTGCTAATGAATTCCAATTAGGAGTAAACCATAAACAAGTGGAAAAATATTTCTGTTTATTAAGAAGAAAATTTATATTTAGCAAAAAAAACAAAAACGTTAAAACCTTTTTAATAATGAGTATGGGATTTGTTGATTAGGCAAAATAAAAAATCTGGCGTGTTGCTGAGTCATCACTCATCTTCATATAAATAAATATCATCAACATGATTGCTTTTT
> At5g16000	26
ATGTAAGTGTAATGTGAAATAAATTAAGAAATAGGAAAATGTAACAAAAACACTGTATATTCTAAACTAAAATTAGAAACCATAGACAAAAACATGACAGGGTGGCAGCTAGCAAAAGAACAGTAATCTAATTTCCTGCTTTACCCTTCAAAATTTTTGAAATACACAAAATATAGATTTGCTTTACTGACTATTCTTGTCGATTACAAGAAACAATATGGGCAAAATTATTTTTATAATATCTTTTCTTACAAATTTTTAATATAAATTTATTACTTTTTTAACGGTCTCCCCACACACAAACTTTATCGACAAGCATGCTATTCTAATTTCACTTTAGACTACCAATGAATCTGGTATCTCTATAAAGTTTGTATATCTTGTTTCTGACATACAAAAAAATAGTTTTTTTTAAAATAAAGGTTATGCTTTTGGTGAAGTGGGTTCATCTTGATGTTGAAATGTTTTTATACTTTAACCAAAATTGAAATGAAAAAAGG
> At5g67350	27
TAAATGACATATGGACAGTTTTGAAACAGACTAGTCTTGTGCATATGCAAGTTGACCATTTAAAAAAAAAATCAGTCTAAGCATTATTTTCAGGATTCAAAATTAGGCAAGAGAACAAAACACAAATAAATAACAAATTTTGACCATGCTGTCACTTTACTGTATACAATGGTCACGATACTGATAGAGAAAAGGTAAGGAGAAAAAAAACCGTGTCTAGTAAACTAGGACTCATACTTCTCATGATTTTCTATTTTTGGTTAAAATTTCTACAACATAAATAAAAAAGAAAAATAACTTTTTCTTTTATTACGATTGCTTATGTCTCGCTCCAAGTATATAAAGATGTATAAATACATGCAATTATATGTATCAAGGACTATAGGTTATGTGAGAAATAACAATAATAATAAAAGGTTATAGTCGTATTTGACTTTTCCAAAAGAAACTTCTCTTCTTGTCTTCTTTAAATATTCAAATTCGTCTTCCTCTCTTTCGTT
> At5g57050	28
TGGCATGTTACACTAAACAAAAAATAAAATAAAAGAAATTTGTTTTTGTATAAAATAAGTAAATTACGTTTTTTGTCGACCAATTTTGATTAAAGCTCAAAAGAAAAGAGCAATTCCTAAGAGATATTATTTTTATGTGAAATAAGTAAATTACTCATTATGTAAAAAGTTTGGATTTATCTTAAATCTAATTTCATAACGTTTAATGCAAGATATTTTGGTAAAATAGGAAACGTATAAAACATCTGTATTCAAAACTTCTATAAAGATACCCAATAATAATGGAGGGGTGACACGATAGTAAATAGAATAAGAAATAAAATTTAATCAAGTCAAAATAAAATAAATACCCTTTGTTTTTGTTTCCACAATTCCTTAAGTCTTTCTAATTACTTTGTTGTTCACTAAAACATCTCACATTGTGCTATTTTTTTTAATAAATAAAGACCTCTCTCTTTAAAACTGATTATCCCCTAAACTATTTGTTTGTGAGAAAGAAA
> At5g50130	29
TTATCTGACTCCCAACTCTTACAGCCTCTATTGTATTTATGAAAAAATAAATGAGTTTAAACATACCAAGTAGTATATATGTTTAATATATCTGTGGACTGTGTTATTAATTGAATTCATTAGTTTGATTAAAAATTTACATACTGTTGACTTTAATTAACAGCTTATACTAATTTCAAAAGTAACGTGTCAAAAGCAAATTAAGATTTTTGAAAGAAAAACATCCATGAGACAAAGTTTTTTATTTATCATTTTTTTTTTTAAAACTACTAAATCTTTTGTTTTTATCAGTAGATACAAACTCTGTGAAAGTAAAGGGTTGGTGATCAAAAGTAAAAGAAACTTAGGCGAGTACTCGTGTGAGGTGTTACCATCGAGCAATCAAGTAATTACTTACTTTAATTCCATTTTTTTTTTATTGAAAATTGACAACAAACACACATTAAAGTATATGTGTATATATAGATACGTGTGTGCATGGGTCTCCTCTATATGAGTGA
> At5g40920	30
TTTGGAATATTCTTTTATGTATGTATGTATGTTAAGATGTACAGTTTTCTCTATTAAAAAAAAAAAAGATGTACATTTTGTTGAAATTCGAATTGGGTGGTTTGTTCGAATTACAGGAAATATCACAGTTTCAGAAAGTCGAGAGTCAACAGACTCTCGAATTATTCACCTAGTTTTGAAAATTTTGTCTTTATTAGTTCCATAATCAGAGGAATTTATAACTTATTCTCGTTAGCACAAAGAAGCTGATGCCTATGTATGCAAACTTTACACAATTGATTTCAAAATCATAGAAGTCAAGGTCTTCGACGGCTGTGGGGACACATTGTTTGTCACTTTGTATTTTTCTGTAGAAATTTCTTTGGTGTTTCTTACTATAGTGATAGTGGGAAACACAGTGTTCTGTGGTCTTTGATGACTTTGGGGACACATGTTTGTTTTTTTCTCTTATCTTCTCATTTTTCCCTTAATATATAGCACATTGTGATACCTTCTTCTTC
> At5g40390	31
TCACCAATTGGACCCTTTATTTTCTCTGAAGAGGAATCTGACGATATAAGCCAATCATCATCTAATGCCTAAAACGTTTCAAAACATTAACCATCCGAATCAATTAAATTTTCAGACAATAAAGTTATCTTTTCCAAATATATTATGGATATATATACCCATCGTCACATTTCTTTTCTCTAATTTCCATATCAAAACTAAAATGAATATAACAAGTTGAGTGAGGATATTTTTAAATTAATAAGGAATGATTTTCATTGGTCAATCCGTGGAAATTACATTGTCGGTAGGTCAATTAAAGGCGCAATTATGATGCAATATATAAAAATTTAGAAATATTAAGAGCCATGTGACTAGAACCATGTATACAATATTTTATTTCCCTTCGTATTAAATCACCAACGACCAAATCTAAAGGTAGCAAATCAAACAGCCCCACAAATATATCAAAATATATAAAGAAGTAATTAAATTAACAAAAACGAAGAAAGTATAGGTTT
> At5g14230	32
AGTTCCGACCAAAAGAGTTAGCACCTCTTGGTTTTGTACCTGCATGCTAACATATCAGGTTGAACAATATGCATTAATTGAAAGTCAATCTGAAAAAAGAAAAGAAATATTATATAATGGGTGTATTATCATAATAACTATAGAAATAGTTGTTTTTTTCTTTTAATGTTACAACATGTGAGATGTTATACCTTTTATTAATTACTAATAAAAATACATATATTCCCCATTTATGTTCTACTAATATGCAGACAAAATGGTATTTATTACCAAAATAATGTATCATCAATTAACAATATGGATTATTTTCTATTTAAGCTATGCCATTGCACCCAAGCCAGTGACACTGTGACAGTGTATCAGCATAACTCACGGTTAAAAATGGGACCCACTTATTCTCATTAAATTCACCAATTTTAACCATTCATGGTTTTTTAACCGCGGTTAAACCTGTAAAATCCCGTTTCAATAAATTCTCACACTCTTCTTCTTCTTTCCCT
> At4g32880	33
AGAGTGTAGATGTACATTACCTATATATTTATCCAATTCTGTGTAATAAAGATGTTGGGGCGGCGCCTGCTGCCACATACACATTGGATTAGAAGGGCAAAAGAAGTTCTAATAAGGAGCAAACTAATAGCCATGAAAATTATGAATTTACCATACTGAAAACAAAGGAATTAAGGTTTTGAATTCAATACTTGTTTTGTTATATATGATGTTGATGTGACGTATTTGTGCGTTTCTCATAGTGACTTTGAAAGGAAGGCTAAACGAATTTGCAGTAAAAGTAACAGAAGAAACACTTCAAAATTGAATTAAAATGAAGAAAAAAAAGAATGAGAAAAAGTGAGAAGTGGTGGTTGTCTGGTATTAAGGGTACTCACTTCTCTCCTTTTCAACACAGCCCGACACACATGTCTCTTTTTTTTTTTTTCATACACACATTTCTATTTATTAGTTTCCTAAAATAAAAATTATAAAACAAAAAGCACACCCACCCATAAACT
> At2g01990	34
TAATCTAAATATATATACATATATATATATATATATATATATATATATTATTGCATGGTTATAATATATAACCTAATGATTGTGTATTAATCTCGGGGTTGTGTATCCATCCGAAAAATTCAAATTTTCATAAAATGTGTGTTTGTTAAAGAGAAAATTTTTTTTAGCACCTTTACATTTCTCAAGGAGGAAAAACACTATCCATCCAACATTTCTTCTTTTGCTTTATTTCTTTTTCCGTTGACTGTATTGAGTACAAATTCGTCTTCATCTTCTAAACCTCTCCACTACTTTTTACTTAACTTTTTTTTTCTTCCAAGTTTATTGTTTATTCTCAGTTACATTCACTTTAGACACACAATCCACCAACATAAATAGGCAGTGATATAAGTTAATATCATAGAAAACAATCAGAAAATAATTCAGAAGAGAAAACACAACAAAAAAAAGAAAGAAAAAGAAAGAAAGAAGAAGAGATGAGTGAGCTTCTCTACTCTCTC
> At3g06020	35
CGCTTCCTCGACTCTGACTCGATCATATCATTTTTTGCTATTTAAGTGAAAAACTATGATTGACCAAACAGAAAGAAGTACTTTTGCAAAAAAATAGACACAAATATTTTGAATGTATATTACACATATGGAACTGTACAATGACCATATTCTATTCCTTCACTTTTTTTTTTTATGTATATATATTTCTCATATACATTATGTGGCATAAATAAATGGTTTTCATTTTATTCAAGTGGTAGTGTGGAAAAAGCTCTTTTACCCACCATTTCTCTCTCTATACACTATACTAAATAATTCTTTCTCTTTTTTTTTCTTTAAATTTCAATTTGTAAAAAAAGTTACTTTTAGGCACTACAAATTGACACCCTCTCCCTCTCCTTATCCCTCAAATTCACTTCCAAAGCCTCTCTCATCTTCTCTCCTACTTGTCTCTCTCTGCTTCCTTGTTTACACATACCAACAAAATCTCTTACAAGAAATCTTCATCTTTGAACTTT
> At1g71960	36
ATACCATGATTTCAAAATTAATTATGTGGTAATTACTAATTACATTGTTAACTAAAAAAAGGAAAAGGACATAAACACATACAAACACAAAATAAAGTTTTTGCACATTTTTCATGATGATTAATAGTCAGTCTTACAAATATATCTTTCCTCTTTTCAAAATAAAATAAAAATCAGGTGGATTCTCAATTTGACAATTAGAGTGGAAAACACTAATTGAAATTTCTGTAAAGAGAAAGAAAGTATATTCGAAAAAAAAAAAAAATCAGAAGAAGAAGAAAAAAAAGGCTGGCAAAAAAAGAAGAATTTTAAAGTGGCTAAGCAGAAAAAAGAAACAAAACTAAAACACTTTTTATTTATTCCTTTCAGCAGTCGCCAGCTGGCATTATACGTTTTGCCACGTGTTATTTTCTCAATGACCAGTAATCTAATGACGTGGCACCCACTTGCTTCACGTTCCACTTCTTCTCCATAAATACAGCTCTCACAATCTCTTCTTC
> At1g75450	37
CTAAAAACATTGATAGAAAAACTTATCATTTTAAACGTTCTTGGGGACCAATCAAAATGGTTAATTGTCTAGTGCCTGTTCTTGATTCTTCAGACATGGTTGCAAAAGTCCATAGTCAAATCAAGGTTATATGTAGCTTCAACACTGATAACACGTTTATTAACAAAACCATATCAAAATGGTTGTTTTTTGCATTTTCAGTCTTGACGTATACACTGCCATTTTTGAATTAGTCAAATCGTTACGTAGTTGGTCTACGATGTCTCGCTGAAACAAATACATACGTGTGTATATACACTATGCAAGTAGTATAGTTAACATCATAATTGACCCTAAGGAAAAAAGTTAATGTAAACAGTGACACGTAGATATCACACGGTTCTTTTTTGGTTTTTGTTAAAGATGAACTTGTTAATAAAGAATATGACGTGATCTTCTCCGGTACAACTCTTTGTCCTATAAATAGAGAACTCTTGTCTTCATATTCTCGACACACACAT
> At1g09950	38
ACGTGTGCCTTCTTATTTTACCAACATGTGTCGGTTTCCTCTTCAGATGTTATTTTAGGTCATTCCATAATATCGAGATGCGACCCTGACAGATATATAATTCCAACTGGAACTAGTAGTGATAGATACAATTTCAGATATAAACATTTTAATTATAAAACAGACTAAATATTTTAAAGATTTTTAATGAACACTTGTTTTAAAAAAAAAAAAAAATTCTCTAGGTTATAGTCTTTCTTTTTGTCGATTCTATAGGTTATAATCAATAATTACCAAGGATAATTTATATTTTATTTTCATCCATATTAAAATTTTATACTATTGTTTAACCCAACTTGATTCTAAAACCAGAGTTGAATAACAACAGCAAATGATGATAAGACGCTGCTCTGATTACACTTCACTCCGACAAGACAAAAGTCACAAAAATCCATTTCGCCCGCCGACACATCGTCGATAGACCGACATATCGTAAATTAATTCCTAAAAGATTTTTCTTG
> At5g12340	39
GACAACAAAAACAAGGAAAACGGGATAACTTGTAAGTGATAAGGGAGTATGTATCTGGACCATTATCTAATTCGTCATTTGGTACAGTTGTCACTGAATCAGCCACGAGTTCAACGTGTGCGTAATAAAGAGTTCTAAAATCAAATTTCATTATTTGATCATATAGTGTAACCACTTCCACGACTCTATGTAACACTTCTAATTAAAATATCATATTAATGAATTTTTAATGCCGACAAAACAAAAAAATTGCAAAACAAGAGCCGAGAGGTTTGACCATTAGAACCCATTTCATATTTATCATATGCAAATCCTGGAGTACTCTTTGACCATTAAAATGTCAACGAATCCTTCAAGTAGTTAGTTGCCTTTTCACTACAAACAAACTACAAAGACCATAAAGACTAATCCCCTCTCTATATATATCATTCCTCTTAATACGACAATCCTTAACTTTTCCAGCTTCAAAAAAAAAAAAAGTCTCGATCTCTATGAAAAAT
> At2g36910	40
CGATTCCAAGAACATGGAAACAAATGTGTAAAAAGGAAATAAAAACATCAAGCGTGGGCTGAAAATCACTACACGAAAATCCAAATTTTGGTAATTCTATTAAATTTTTTAAGTTGGTAATAAAGAGAATAAATACACAAATTGACTGGCCAGTACACAAGTTGACTGATTAATCGCAAATTATACATAATTAATAATTAAAAAACGGTAAAAAACGTTAATAAATAAGGAAATAAATCAAAACAAATGAAGAGTGGGATTAGTAAAGTATTAAAGAAAGCATATAGAGCGGAAGAAAACTGAAGATGGAAGATTATAAAAATAAGTGTTGTGAAGAAGAAGCTATTCGATTTTTATAGTCTTGAGTTTTATTTTATTTTAATAAGAAAACAAAATAAGATTTTTAAAAAATAGTATATTATTTATTTATTAATTTTCTTCAGGGCTGTTGTGGTTTTTGAGGTTCTCTATAAAGCAAAGTAAGAAAACATCTACACAAA
> At5g20540	41
CCATCAGAAGCGTTATGAACAACACACTACAGTACCCATTTAATGAATAATGCTAAGAACAACTTTTTATTATTGTGATCTAGCTTAGAACCACACATAATAAATTATTTCGTTTTAGGTTTCTCAAAAGTCAGAGTCAAATTTTGCATACATATCGATTAACTTCAAATCTTGCAGCACACTTGGCTACTTGAGTGTGAAGAACGACCTTTGATACCTCTGAAAGTCTAAATCCACAGGCCAAAAATCATGTATATAGTCTAACCTCTGTACAAGTTTAGCTAATCAGTAAACAAACAAAAATGATTTACCTTACCTTATGCAAGACCAAAACTTTTTACTTTTTTCACTTTCGAAATTTTAACCACCGGATTGCGTAATTACCGTAGTGAGACGCGGAACCTTTATTGGAAACCGGTAATCCCGGTTTAAAGTTTCTTAAGCAGAAATTATAAAAAAAAAGAGAGAATAAAACATAAAAAGAGCACCGAACCCAAACC
> At5g54130	42
CTTAACACAATTTAAGAAGAAGAAAAAAAGACTAACAAATGAAAAGCTTAGTGACTGTGTCACTGTCTCTTAACCCGTCACTAATCTGTTGCAACTTCTTTAATCCTATAACAAAGAAACTGTTTTTAATCCGAAAACTTCAACTATATAAACCGGCACAAAAAAACCGTCATCAATCAAAACAAATTACTTAAACAAAGATCTCGACAACAACGTCTACAACGCATAATTATGTCCATGCATTGTTTTTTCCTTTTCACAAAAAGATAACAATAAACTAAAATAAAAACTTTACTATTACAACAAATCGTATCTCAATTTCATGAAGAGATGGCCGAAAGGAATAAAAACATGGACCCACCCGCCCATCGAATCGTGCGTTACGCGAAAGCAAAATATTCATTACCATTAAAAACAATATTTATCAACCCCTTTTTAAAAATGTAACGAACAAATTCAGGAAATAAAATATTTATATTCCTAATACAAAGTGCTTCACC
> At1g80240	43
CTACATATTTTAGTTTTCCGTTGTTTGTTTGCATTAGTTGTTACGTACCCTATATATTTATATTAATTAGTGTGTATGTTTTTTCCAGATTAATCACTTTTTAAGGAATACTTACCCGTAAACCTTTTTTCAAAAAGAACTTTTTTGGCGTTTACGCATGGATGTACTGATCTTCAAAAATGTTTTTCTGAAAAAGCCAAAAAATATTTTAATACTTTGAAAATTTATGTGAATAATTTAGATAGGCAAACGCAAATTACGTTTGAATATATAGTTTAATATAATGGTTGTTAAGGCAGCCCCTTAAACAATACATTGAAGAAATGGAAATGCTAATCATGAAGTCAAATGTTTCCTGAGCTAGCTGTCTGTGTCTGCGTGGCACCTGACAATAGAACCCAGGATGCTTCCAGTGGCATTCCCGTTGTTTTCTTCAAAACCAGTGCTCGTCTTCTATTCTCAAACTCATAAAAACCCAGCCTTTCTTCACCCTTTGGATA
> At4g28640	44
GTTTTTATTTTATTTTCCAGCCTTTTAAAAATGTTTTTATTAATACCACGGATACTACCGTTTTGATATCAAATTTTCTTTGAAATCTATCCGATCTTATATCAGATTTTGGAGTCAAATACCAACTACAAAAATCTGAACATTAATACAATAATATACATTTTGAAAAATCATGTTGTCCATTATATTTTTTGGCATCTAATCCTATCGTTAATTGATTATAAGTTTATAAATATATTACAACGGAATTTCGCATAATTGTAAAACTTCCCTATATAAACTTACGAAAAATTGAAATAATTATACCAAAAGTCCACATATTTTATTTTAAAAACTTACATAAGTGGATATTGTTAAAAGAAGGAAAAAAAAAGAGTTTCTAGTAAATATAGTCACGGAATAATGTGAGAAATTTATTATTGGATCAAAAAAATGATAAAATTGGGCGAGAAATAAGACTAAAAGTTAGGGAAGTGAAAAAGAGACAAATCCCACCCGTC
> At4g16820	45
AACTAAAATAAAAATCAAACTCGTCCATCAAAAAAGGCAAAAAATCCATCATCGAAAAACGATTTAGTCCTCAAATTAGTTTTGAGTATTTATTGAGAATACATGACTAATAAATGTTTACACGTACTAGTTTACTACTACCATTGCATGTGCAAAGGAAACTGTAAGGACTTTTCTTGAAAACACACGGAACTTTTAAAGACTTACATGGAAACGGTCCAAAAACATCCTAAAAAATAGCCAGCCAATACGGTCCTTAAGATTTCAATATTCCTTAAACACAGAAAGGATAAATCAAATAAAAACAAAGTCAAGTCAAACAAACGAGGGTCGAAATGGTAATAACATTCTAACTCCATGACCATGCTAATTCCAAATTACGTCACAGCCACCTTCGACGTTTTTCATTTAAATACCAATCTTAGTTTCATTCTATCTTTTGTTCTTGTCCCATCAAACTTGAGCCATCTCTCATTCCCTCTCTCTCGTTAATAGCTCAC
> At1g26770	46
TATTCAATTTTAGTAAATTGTTAATCTATTCTAATGGTGTAACTGTAACAAATGAGAATGAAAAAAATATACTATTGTGAATAAAACCCCACACAACACATTACTATAATAAGTTAAACTTCTTTTTTTGTAGGCGCCTGGAAAAAAAAGAAAAGCAACAAGAGGGCTGTGAGGACGCATCACCGGTTTCGTAGCACACATGTGCATTTGTCTCTTTGCTTTTTCGGTTTTTTTCTTGCCAATCAATTTATTTTGTTCCTCAGAAAAAAGAAAATCTAAAACCAAAATATATATTATAACCTCATTTAATAAACAACAAAAATGTTTGTTGAAAAAAAAAAAGTTTTTATTTATCTTGACCTTATTTCTTTGAAGAAAATAAAGCTTGGTTATTAAAGAAGTCCAAGTTAGTTGCCACCATCAGTGGCATAACGGTAAATTAAAGCCAACTTCCTCTAACTAAAGTTTTCTATAAATTCAACCACTCACCTCCCACTCTA
> At4g11280	47
ATATATGAAGTTATGTGTCTGTTAGAACTGGATTTTTACTATTATTATTACTATTATTATTATCATCGATTAAAGGATGTTTTTTGATGAAAAAAATATATTGTTCTATTTAGCCAACAAAATGAAAAGAATTCCGGTCCATTATTTTCCATCAAATACAAATTTTAACAGATTCTGATCTTGTAAAATTCAAATTGATGTCTCATTTCTTTTCCAAATACTGAAATTGGACTTAATGTTATGTACTCTCAGGTCCCCCACAATGATCACTCTTTTTCACAAATTTGGTTCAAATCCACTCCAAAAGATACAAAAACAATTCAAACTTTAGGGAAGTCAAACAAAACTATAACAAACAATAAGGACCATTTTGAAATTTCTACTTTCTTCAGTTCTTTCATGGAACTTTCGTTGTAATCTATCTACAACGCTCCACATACTCGGTGTGTACACCTGAAACCAAACCTCTATATATAGAACACAATCTCACTTCCCAACAC
> At2g23170	48
GAACTAATGTCAATGCATGGAAAGAATTACTTAGGCTCCGGGAACAACAACATGATCCCTTCACACACATACTCTAATTCAACTAACCAAGTCTTCTTAATTCTGATAAGTCAAATTGAAAATGTCATTACCACTGATTAAAAAGGAATCAAAAGAAAAAAAGCTTTTAGTATTGAGTATTGACCGTCGCTATCGGTGACAGGCAGAGTCACAAGCCAAATAAAAGGGAACCGCGTGGTACGTACGGGCTGACGCCTAGCTGCTACGGTCATGACAATAAATTGCCCAATCAAAGTAACATGCCAACGTGGCGCAGACATATCAGTCCCACATGTCTGCCCAAAACTAGCCAAAGATTACGTGACCGCGGTCCCTCTTGTCCCCTGTCTCGGTCTAACGATAACAAACCGAGCCCACTTTTATGTCGACGTGGAATTTGGCTGACGTTGGTTTTCTCCTTCTTGCCACTATAAATACAACCCCATACTCGTCGAGTTTCA
