# Supplementary material for: De-Novo Discovery of Differentially Abundant Transcription Factor Binding Sites Including Their Positional Preference
Source: PLoS Comput Biol. 2011 Feb 10;7(2):e1001070. doi: 10.1371/journal.pcbi.1001070 (PMC3037384; doi:10.1371/journal.pcbi.1001070)
Supplement: Dataset S2 — Auxin data sets. (0.20 MB ZIP) [file pcbi.1001070.s002.zip › auxin/seedling.txt]

> At5g51190	0
CAATTAAACGAAAAAAAACATAAGTTTCAAATATTGCGGCCAAATCATATAATCCACAGTGTGCCCAAACGAGAATCCAAGGCAGCAATACCATCTAACATAGGCACATAGTCAAGTGGACACATACACATTCGTGCATCCACCTTTTCCAAAATATAACTAAACTTTACCCTTAAAAGTAAGAAAAAAGTGTCAATTTTTCTTTCAAATATCTCTCAGAAAAACATTTTTAATTTGTGTCTGGGATATGAAGAAGCCTGGAAATAGACAATAGCTATGATGATGGACCCTCGCAAGAAAAAGACATAGCCACAAATCCTTCATTATCTTAAAATAATAAATGATAGAGTAGTCCACTTGCCACACTCCAAAGCAACAATAGAACTAAACAAGTCAAAACAATTGAAAAGGATCCTTCCTCTCTCCAACCCAAGAAGCTAGCTACGAAACCTCTCAATCCCACTTTTATATATAACCTCCAATCTCAAAAACCAAAATCC
> At2g26530	1
GCGGTCTGAAAAGGCGGCCAATTAATTTACGTTAATCATCGTTTACTATTATTATCTTCGGAATATTTCCAACACAATCAATCTAGTTGGTTCCAATTCTCATCACATATTTTATTTTATAGTTTAAAGTCTTTCAATTCAGTAGTCTAACTGTATAACATATGACTTCGAACAGATTGATATAGACCACTCAATCTAATAATATCGTTTTAGCTACGAAGAGTATACAAAAAAAGCTAGTTGGATAGTTTAAAAATTAAATGCTAGAAGAATGTTGGATATATCAAACAATAAAATTAATATTTAGAGAGAAAATATCGTAATAGAGTTTTTTCTATAAATAAATTTTTGAGTTAAAAAATATTATTAGCCTGACCAAACTCTTTTTATTTCTTTAAACTATGACAGTAAGATCTAAATTTTAATAAACCAATGTTTATTTAATATTTTCAGAAATGGGCTAAAAATGACTAGTTGTTGTATGTGTTTCCTTTGAATAA
> At4g17490	2
ACTATCATAAGTTTTTATATAAAAACGTGTGTTTATCCAAACATTGAGTTGATACGGCCGCTAAATTTTGATATTGCAAATGCATGCATGCGAAGAATTCTCACAACGAGTAGTAAATTAATCAAATATTAACACGAAAGGTACTTTATAATAACTATTACTAAACCGTACTAATATTTTGATAAACATGAATCGATAAATTCTTGTCTAATCATCTGCCAAAGAAACCCAATATTAGAGCGCAGCCTAATTAAAATATTTGTGTTTTGTTTTTTTACCCCAGCTGCCATTGATGAACCACACGATCAAACCGTTGACGAGGGGTTTATAATCTAATCAAACGGTGTAAAACCGGTGAAACACGCGTGTACATACACCATCCCGCATTTGATAATTTTAGATTTTAAGTTTAAAAAATCCTGAGGATGTTGCCTTGAAAGAGTCTCTCATTGACTTGACTCTTTCCTATAAATACACCTTTCCACTCTCTCTTCTCCACT
> At4g16780	3
TCGAAAAATGAAAGATCTAATTCCAATAATTGTCAAAGAGGATTTCTAAATTTCTGTTTGACTAGGTCATATATTCTCACGACTCAACGATCTAACCAATCACCTACAACAGAAAATTTGGTTGAAATAAAACGAAAAGTGATAAGTCCAAATGTTTAAAACAAAAAAAAAGTAAACAAAAGGCAAAATAAGATAACTACGATTAGATTTTGTTCTCGCCTTATGAATATCCTAAAAATTATCTATTAGTGATAGTTTGATAATCATCTTTGACTGAGAAAATTGATGTCACATAAACATTAATATAGTATCAACATTAATCATTAATGATGCGACTATAATTATTATTTTATCACAATTTCTTAGATTTGATAATTTGTTTAGGTTTGAGAGAGTTATATAGAGGGGGACAAAGAAGCAAAGTTTGTGATTATAAAATTATTTCCATTGAACTAAAGTTTTCAATAGTTTATTCTTGACTTTAATAATAATAACTATTT
> At4g17460	4
AAGGCTGCTTATATCTAATATATGCAAGACATAACATGAGTCACTTCATATATATGTGAAGGTATATAATTAAAACTTAGAATCATTATTTAGTTGATTAGGCATATAATTTGATGTACTTATTGTCGCTAAATAAATGTCATAATGGATTTGCACCGCATATTATAGAGTTTCTCTTTTCCTAGTCCAAATTTGCAAGAAATAAAGTAGAGATGGAAAATATGAATTTGCATTTTAAATTTACTTTGGATTCCATACATATATAGAAGTACTTTGAGGTTATGGAAAAAGATAGCAAAAGATAGGACTTACTATACAATTTACTAAAATAGTAAAAGAAGAAGAAGGAAAAGATAAAGAAAAAAAAAAAAGAGAAAGGAGAAGACAAAGAGGGAACAAGTTGGGGATATAATAATTGAGTTTCAAAAGGGCATTAATAGATTATAATTGGCCAACCTGACAACATCTCATATCATTCACTTCCTATATTAATCCTCTCT
> At5g04190	5
TTTGATGATAACTGTGGCGTATCCACAAAATGTAAATCATACAAGTCACTAAGTCGACATTCTTCTGTAAAGTATATTAGCTTTTGAACAAGAATTAACCTTGAAAACCAAAATAATTTGTTATCATTTCAGAAGCTATAACTATTTTGAGTTTGTTCTAATCAAATCTTATTTTATTTTATTTTTCCAATCTTACTTAAGGACCAAAATTTGAACTTCCAAGTGATATACTAATCCTTCAAAACTGGCTTTGGACATTCATAGAGAGACTATAGACCAAATCACCAAATATCTTGGATTTATGGAAAAGTATATGAAGAAAAACCAAAAACCAAAAATCTCAAAATCCTAATCCATTCTATTATTTGTTGATGATGACTGCAAATTTCTTGTATGATGAATTTTAATGGAATAGTTGGGTTCCACAAAATCAAACCTTTTCTATTAATATAAAAAAAATCTCTAAGGACTTTTAAGGTTTATTTAATTAAGGAAACCTA
> At4g36500	6
TAACATGTTTTTAAATACAATATTTTCTTAAAAAAAATGCTATTCATTTATTTGACCCACTTTGAACAATAATGTCGAGTTCTATAATTTTGTAAACAGGACGATATTATTTATTTGACCAGTTTGAACAAAGTAAACATCATCTAGTCAGATTTTAATATAAACCAAGTATCGTGGAAGTTCTTTGATTTGTTTAATCCTCCTCTAGTTAGATTTTAATATATAAACCGAGAGAGACTCGTCACTCAGCTCGTGGAAGTTCCTTTGATGAGCATGAGGTCAATTATTGCGTTAGAAAAGACTTGAAAAGTCAAAGAAAGCTCGTCGAAACCATCCTTGTCTTCACATATTATTTTTTATTTTATTTTCAGAATTAAACATTACAATTGTCGGACTTTTCAAATTAGCTAGCAACCAAAGTCTGACCATTTCCACTTGAAATTAAATAAGATACAACAACCATAAAATCTCATCACATCTCTCTAAGTATAAATTATAAC
> At5g64905	7
TGCAAGAAAAACAAGTCCTTTGTCCAATCATTGACCTCTTAATTGAATTTGAAATATTTAACAAAGTACCCAATAGATAATTCTTTTGTTCTTGTTAAATTAGATTTTCAAAATACTAAGCTTTAGCATTAATTTGAATAATCAAAGATCTTCCTTTGAATTACCTATTCAACATTTGTTTAATAACTTAATTCAAACAAAAACCAAAGAAGAGCGTGAATTGACTTTGACCAAAACCAAATTCTCTCAAGAGTTGCTGCCATATTTTGACCGCGCGCCACGTAGATTAGAGTCAAAATTGTTATTTTATTCACTTCAACATAAAACCAAATAAGCATTATCGGTTTTCAACATACCGGCACCAACTTTTCCAAAGTCTGTATGTACCTAACAAAACCGGTTTATCATAGAAACGGTCAACACACCAAAAATAGTTGACCAACAACTACCCAAGTGATATCCCTTTAAAAGGAGTCGCATATGTGTTACCAAGTTCCATC
> At5g64770	8
GTTTGAAAACTGAGGAAAGTGTTGAGAAAGAGAAGAAAAACGTTTTTCAAGAGATAGTTTCAAGAAATCAACTACAAACAGGCATTTATCAAAGGTGACAAGTCATTGATCTTCGTTCGTGATTTCATCCGACCTTTTGATTACCAAAGTTCCTGAATTTTTTTATTACTAAACTGGGTTAAGGTATGTGTTTCGGTTTAAATTTCTTACATATACAAATGTGAAATTAAGTTTGTAACCGAAATTCTGTTTCTCATTCAAAAGACGTGATTGCATAAATTATCATCATTTATTTGCTTTGCAAACAAGAAATATTAATTTTGTGGGGATAGATTCATGTTAATGTGGGAAGACAGAGAAATATCGACGTCAAATCCTTAGACCCATATGTCTCAATAACTTCCAAAACGTTATTCAATTCCGATATAAAATTGGGACCATAAACTGATCATAGAATCATTCATCTCTATATATAAACACAAAAAGGTTCAACAAAAGAT
> At5g57560	9
AAAACCACTGAATAATGTCAGAAAATCGTATAAATACTTTTAGATAAAAAAAATCTCAAAAGTTTTATCATATTTTAATTAACTTTTTAAAAACCAACACTTTCCCCCTTTTTTTGGTTTATAACAGAATAATTTGGTTCTATTAGACTAAAACTCTACCTCTGTCAAGGTCGGTCCAAGCCGGTGGTAAAGAATCCAACTCTCAAATCCAACTTTTTCTGAGGAAAAAACTCCCAAATCCAATTAAATCTGAAACCAAAAAAATAAAAGTAATAATTAATTACTAAAAAAAGGTAACATTACTAAACAAAAACCGCGTGATTTCCAAAGCCAATAAATAAAACACAGGCTTTTACTACAAGATGGCCCAATCACCAGCTGTTGCCTCAAAGACGCGGCTTCTTCTTTCGCCATACGAACCTTCCTCTATACGAACCGCCTCTTAAAAATCTTCTTCACTCACTTACTATATATACATTCCTCCATAAACCCTCAAAAAC
> At5g39670	10
AAAATAAATAATACATTTTGCAAACTTTTATGTATACTAACTTTAAAAAATAAATTGTTCCGCGGTATACCGCGGGTTAAAATCTAGTTAACATCTTATATTTTGACAATGAAGGAGTATCCCCGACCGTATCATGTATGATATCTAAGACACACATACATATTTTAACATTTCCTTAGTTTTCTTAACAATGTAAGGGGTCACCAATCAAAACCTTAATTGTAATATATACATAGGTGTATAATACAATTTAATATTAATATGACCAACTTCTTTCCAAAAAAGTACAAAAAACAATTCCCCATCAAAGGTGCAGAAGAAATTTCCTCTTAATTCTTTATTTATTATCTTACACCAAGTCTTTTTGTAAGTTTCTCCTTTCCCTATCCTTCTTGGTCTCTTCTTCCAACTGCAACTTCCTCTCTTTTGCCTCGCCACCAAAATTGTGTCCACATTGACTTATTCATCATCTATATATACACAACCATAAAAACAAACTC
> At5g18060	11
AACAACAAATCCTATCGTTTAAAACATTGAAAAAACAGTCCTTTGTGAACTTATGGAGTTTGTTTTTCGTTTACTGTCCCACACTCAATTTATTGTTAGATTATCTCATCAAGACGAACTGCATTAAACTAAATCTTTCCAGATGGTAAAGACATATTGATAGGCAACATAATCTTAGCTCGCCGTGAGAATCCATCTTTTGCATATCTGCTTCAACAATGGTTTGCTCATGAGTAATCTCTGCATTCTCATAATCTCATTTCATGATTAGGCTTTTAAAAAAAATCTTAGCTATGCCAAGCTCTTGCTAAGAAAATGTTCCTCTTGGTAATGATAATCACAGTTTATCCAAAAAAAAACAAAAAACAGAACCATGTGAACTCTGTCCCACGCTTCAAGACCACAAGTTTCAATGACTTTTCAGAGCGGTTTCTACTCCTTCATTGATATTTCTATATATACACATATAGCCTCATTCTTTCAATCATCAACCAACACCA
> At5g12050	12
AAGACCCTACTTGTTCCTAATCACATCCTTTTCCTAAACCTATATACGCTTGAGATCTGTCTAAACAATATGAGACAATCCGTAATGATATGGCTACATCAAGATTTCGGCAAATCGTTGAGAAACAATTGTTGATGTTATTTTTCTAAAAGAGATGGTTTTGTTTCATTGATCCAATGCAATCATTCATCTCCAATTGTGTCAAATATACAAATTTTAATGATTACTTGATTATAAAGAATCAAGAAACAACTTCTGAGATACATTTCTATAGGAAAATGTTGAGATATAATCTCCATAAAATCATTAGTTTCTCACATTATGAGGAAAATGACATATAAATTGGGCATTGGACAACATATTATTAGGTACATGCACACATAAACAAATTGAAGTATCCTCTAGTATGGTCCTAACATCAATATGGTCAGCATACGTGAACAACACGCGCCGAGATCGTTGCTTATATATACGTCCTCTCTCCCTCTTCTTCTATCTTC
> At3g60550	13
ATTGATAAAAATTAAAGATACAAAAAGAGGCATATAACCTTTTGATTGTATATGATTTGAAAACTTTTTCTTGAATCATTAAAATAGCTTAATTACCTTTTGCATAAATAAACTAAAATTATACGATTTTAGATGCAATAATTAATTCCAAATCTTAAAACATCATTTCCTCATAAGTCATAACCTTTTAACTTACACTTGTAATTTTGTTCAACATGGATTACTGAGATCCGAATCTGAAATATTTATACCTAATCAATACTCTGACCTACCGTACGTATGAAACTGTATTTAAATTGTTACTACATGAACATGATATAGAACTATTTTTATAACGATATAATACACACGAAGGTTAGTAAGATTAACAAACATTTAAATAAAGTAATCATTAAAAGAAACGACGATGAAGGTACCTAATCGTTACATTAGAAGGCTTGTATATAAAACCTCAACAAAACCTCTCCCTTTCACTTCATCACTTCAAGTCTTCTCTTCCT
> At3g55980	14
GCTCTTGAAAAGCGCGTGCTAGTTGTGTGTGGGTGGATCACGCACACGCGTATTGAAGTGTTACCGTCTTAATCGGTCAGAATTTTGAGTCGAGAAATTAAAAGTGGTGAATTCTTCTTTTAACTCCCCCCAACTACAAAATTTACCATTTCCACCCCCAACTATTTCCATAATCGAATTATTAGACTTCAAACCTAATAATTTAAAACGAACAAACATATTTTCTTAAATGAAAGGAGAATTTAATAGCATAATCAATTGTTTGACCAAAAAAAGAGAAGCATAATCAGCTGTTTTCCTTGTATACGAGTAGAAGAGTCAGCACAAGAGCGACAATGGCTCACCTTTGAAAGTTTGGTTTCAACCTTTTGACTTTTGACCTAAAACATATCCATATTCGTCAAGAAGAACAAAGAAAGTATTCCAAAAAAAATATAATAAAAAAAAAAAGACCAAGAAAAATAAAATGGAAAGAGGAAACAAAGAAGGCAGCTTCCTCT
> At3g50930	15
TTATCCTATCTGCATACTTACGCAGCAGATAGTTATTGGTAAGAGAAATGTCGAGCTTGAAAACAAAATATATATATATATATATATATATGTATGAAATAGTATCTAGGATCTTAAATTAGAAAATCATGTAACATCAGTGAGTGTTGTTCTTTCCACGGAAGAAGCAGATATTGATGCATGAGATATATCCTAAAGATGTCCAAAAGGTTTTAGGCCACTTTTCATCCATTCTCAGTAGGTAACTCTGTTTAGGCCACTTGACTCAGATTAGTGATCCCAAGGTACTAGTTTCTGAATTTGTTTGAACAACCAATTGTCTTTAGAAAGACATAAACTCTTGTTCCAATAAAGAGCCTATACCAACTCTAGCTATTCAATGACACTATTTTAGGGTTTAGCATTTTTGCATTATTGTCCAATGATACAAAAGAGAGAGATGGATATATGAATGTCCTCTCTATCTTGACGCAAGCACACAACAGCTGAAATATCATATA
> At4g38860	16
TGCTCCTTAAAAAATAAAACTACATATATCCAAAATTATAAGTAGTGTATATTGTTTATCATCGCAATATAACTACTAGCTCCTTCATAATGTGCATGTGAAATATTGGAGAATATTCACTATATAATACGTAAAACATCTAAATGACCTTCATTCTACTTCTACAAATAAATAGCTCTAATTGAATTCCATTTTACTAATTATCTGAAATAAAAGTATAAACAAAACCAAATTTTTAGGACGTGTTATGATCATAATAATTAATTCCCTCAAACAATTAGTGGGTTTGCTGAATTATCATTTGAAATGTATCATTATTTTAGAAGAGTCTTACAAGACGGCACTAACCAAAATTTTAGATAATTATTGATAAATCATTTGATCATTATATAAAATATTAAATAAATTTCGGATAATCAAGAGATTTAAAATAATACTGTTGCTTTAGCATCCTATCCTCATCTTCCTCCATAAATAACCCCTTTCGCCACCTCTCTCTC
> At4g34760	17
ATTTTGAAGATTTTCGATGATTCAATTTAGTATATATATGGAAGATAAAATTTTCATTGTCTTTCTACATGATAGTAACGGTTTTAGAAGGGTGGTTATCACTTATAGTATTTGAGTTAAGAAATATAAAAATATACGTGACTGTTTTTCCTTGTAAACTATTTTTAGGCCCTTATTTTTATTCAAGTAGTCACATACGTGTTTGAAGTGTATTTAACTAAGAAAAAGAAAGTAGGAAATGAAAAGGATATAGTATTTATGGTGTAATCTTGGTAAGGACCAGGAGATCAGAAGGGGCCACAATGTCACAAAGAGGACCAACAATGAAATTAAATCCTCAGCTGGCCTTTAACATTTTGGCTCCCACCATCTCCTTCCACACATATGCACATGTCTTCATGTCTCTCTCTCTCTATACGTTACCTACACAAATATGTACAGACAAATAGCCCATTACAAAATCTTTATTTATAAATATATACTCCTCAACTCCCTCAATA
> At4g29780	18
ATAGAGCCAGTTTTTTTTTTTTTTTTTTTATAATCATAAGATAATAATAAGACTAGTAAACCAATTTCCTTTACTCATCAAATGTCATAGAAAAGACTAATAAATTAAACTCACAAGGATTTAATGCCAAATCTTCTAGTTGATATATATCTAAATCCAGTATTACTAAATTAGTTTGTACTTGCACTATGCATATCGAATCTAATATATATAAGGCTTAATAAAACATGTGTTTCTTTTTGTCTTTTATCAAAAACAAGATTTACGCGGTGCAATCTCAATAAAACAGTAACGAGTAAACGCTTTATCTAATCAAAAATAATAATAAAATAATCTGCAAAAAAGAAAGTCAAGTCACCGTCAAACCCATCCCGCTTAGCTTACCGCGTTCACACCTTCACGCGCTTCCTTCGTCCTTTGCGTCTCTCTCTATTTTTTTACAAACACAGACAAATAAACCTTTTTCATATATATATATCGTCTGAAACCAAAACCAAAAC
> At4g27280	19
TCTATACTAAAAAAAACTGTGTGATCAGGCAAAACCAGTATTTGAATAATTCCAGAGTAATTTTAAGTCGAGCCGACCTTAATCTTTAAAGAAAAAGAAAGAAACATATTTTCGATAATCAATCAAATAAACAAACTCAAGTCACTTGCCGATGAAAGTGGTGGAAATTTCCCATAAATAAACAAAGGAACAAACAAACAACTCCTCCATTTCCATTACTTTACTCTTTCTATTTCTTAATATAAACGGACGATTTTACCCTCCATCTCTCGCCGTTTTCACACTATGAGCTTTCCACATCCCTTTACGAAGTGACGATATTACCCCTAAAAGCGACCTTCCTCGAAGAAACCACATACCAACAATCTGAGAGATTAATCGCAATTTCCCAGACACGGGACCTTCCCTCATTAATCTTAGCTGGCTTCCATGGATGTTCCTTCTCAGAAATCCCAATTTCTCTTCCTTTATATTCTCATTCACTCCTCATTCTCCTCCTC
> At4g24570	20
CAGTTAATCTGATAAATTTTGAGTAAATAATAAAGTTAACTTTGTACTTACCTATATCAAACTAATTCACAAAATAAAGTAATAATAACAAAGAATTTTTAGTAGATCCACAATATACACACACACTATGAGAAATCATAATAGAGAATTTTAATGATTTTGTCTAACTCATAGCAACAAGTCGCTTTGGCCGAGTGGTTAAGGCGTGTGCCTGCTAAGTACATGGGCTCTGCCCGCGAGAGTTCGAATCTCTCAGGCGACGTTTCTTTTGTTTTCGGCCATAAAGGAAAAAGCCCAATTAACACGTCTCGCTTATAAGCCCATAAAGCAAACAATGGGCTGTCTCTGTCTCACTCACACACGCGTTTTCCTACTTTTTGACTATTTTTATAACCGGCGGGTCTGACTTAATTAGGGTTTTCTTTAATAATCAGACACTCTCTCACTCGTTTCGTCAACATTGAACACAGACAAAACCGCGTCACAAAACAAAACTCGCT
> At4g09890	21
ATAGCAATTGATGGTGGCATGCAAAAATAGACCTAAAAATTGGGTCCACACGTAAAGTTGAAGGAGTAGATAATTTCTTCTTGCTACACCATCATGTAACCAACTATACAACATCACACATGCTTTGCCACCTCACCCCACCCATCCCACCTTTACCCTACTGTTTTGAAACCCGGTTTTATTTAACCAATCCAATCGGTTAGACCGAAATTCAAAACAAAATTAATTGACAGTAATTTGTATGATCACTGATACTAAAAACAATTATAGCCATTTATAATTGGAAAAAAAATCTATATAATTTTGTTGTATTGTTAAAAAAATCAATTCAATAATCCACCCTCTTTTTTTCTTCCTTTTTTGGTTAAAATAACAATCCTCGGTCTAGTTGGTTTGATACCATTACCAAATGATCTGGTTTGTTTCCCACTTTCGTTATAAACCTAAACAATGCTACCCCCACTTCTTTATAACCCAAACCCATTTAAGAAGTGTAGTAA
> At1g30370	22
ATATGTTTTGTATATAGAGCAGCCCTAATTATTCAATCCTTAAGCTGCCAAGAATAACTATCATCATGGCGTATTATTATTACTTTGACCAACTAAAATCATTTTGACAAAATGAGATTGTGTTTTGACTTAAAACAAAAACCTTTCCAAGAGGAGATTTAATTAGAGTTGCTGGATATGGTTTACCTGAACCGGAATTCTGATTTTTATTAGCAACCTTCACTTCACTACTCGCATATAAAACCTAAACCGTATATTATACCGGTAATTAATAATCATTCTTCCGTACCGAACAATGTTTTAGTACAAGGTCAAACATTTATTCTTCGTCAACGCATATGAGTATCTTCCCAGAAGCAACATATGCATATGTTGCTTCATATATATAACACATAGAGATCTATTCCAAAGCATATCGATCAATTCTTGCTACAACACATCACAACTTTATCATCATCATCATCATCACCTCAAAAATTATCCGACCGATAAACTCAGAA
> At3g25780	23
ATCAAATTAAATTAAGTAACATAGACTCACAAACGCATGGTGGTAATTTGAAGCCTATGCATTCAAAGAATGTTGGAGTCATGGATCCGAATAGAATTGTTGATACTAGTGGGACCAGTCCTTCCTTGAGAAAAAGGATGCATGAACCATCTCGTGATTGTAGTGCTATTATGTGTGTACACGGCAAATTGACACAACCGAACCGACCAAGTTATATATATGTCACTAAAACAGTCTGACCAACAAGAGTTTGAAGACCTGCAGGCTACGTTTATATCTTTTGACTATTATAGTATGTTCCCATTACTTTGAGATCTCGTAGTACTCAATAAATATTACACGGTTTTAAGTCGATAAATAATAAATACATAAAATTCTCTAGCTAACGCTTTTAGACAATTCGAAACCGAGTGGAAACTACACAAAGCATCTTTTGACATATACGCACGTGTTACTTCATCATCGTCCAATATAAATAGACTCATTACTAAACTCAACAA
> At3g14370	24
ACTCCATCTCTCTTACCCACCTATTAAAAACTAAAACCAATTGAAAAAATAATTCAAAATTTCTTTTTTGTTTTTCCGTCAAGAATATTTCCCCCCCTCTTTTAATGCATCTTATAATTGTTATGAATTATATATATTTATGATGATATAATTGTAAATGCGTGATTATTATCGACCGACTGTATCAACTGTATAACTGTTTAGTTTTCTTAAAATATGCACCATCGTCGGTGTTTGATAAAATAAACATGTGCTTGCACACCCAAGATTAGTGATAGTTTTAGACTTTCATACGTGATTAATAGTTGTTTAATACCTAAAATCACATAATAATAAATGACCCGTTAAGGTCAAACATATCATCACTTTCCCTTGTCATTTCCCAACTTCCCAAAACCCCCAAACATAAACTTTTTTAAAATCATTTTTTCAAATAACTAATTAACTATCAAGTCTCCAATGTCTTCTTTATAAATAACTCAGAACTCTCTGCCTCAAAG
> At1g19050	25
TAGGAAAATACAAAATACAATGTTGAAGTTAAAATGAATATAGAAGTAGATTAATTGAGCAATAACCACCGGTTTTAGATCATTGATTGATATGTAAGTAAAATGCAAAGTAGTAGCCGACTTGGCAAAGAAAAAGAAAAAAGAAGAGAGAGAGAGGTAAAACTAAAATAAAATTACTAAAAGCAGAAGGAAAGTTCCAGGTCACGAGGGAGTAGTCGCTGTCGGATTGAAAGAAACAGACCAAACAAAGATCTTTGAAATCTTAAAAAAGATTCGGTGCCCAAAGATTTTGACCTTTGAAGACACATTTGATTATTTGTGTTTTCTGACACTTCCCAAACACATAACATCAACACTTGACCCATTTTTAAGATTTTGTTTCCTCTTCAAAGATCTTACCCCGCAAGATCCGATCTTCCAAATCTCTCTCTATCTACTATACTAGTACTTATTAAACCCCACCACCTCTCCCTTCTTATTTATGTCACCTAACCTAACTT
> At1g29450	26
GTATAAGTTCTCATTATGTATATACTGTAACAGCAGCCTCTTGCATTCTCCATCAATATAATAGTACCTAAATCTTGTCATATAAAGGTTCATAAAGTATTCATACCCACATGAAGAAGTTGTATAGTCCACAAGTTGATTTGCAGACATAGTTTATTAATAAGTTGAGACCCTTAGGAACCGTTGAAGTTTCTGCAGGTTAAGAGATTTTACTTCCCTGGGAACATCAAAGGGTTTTAATTGAATATTGAATGCCTTTGTATCAGCTAAATCGTGACATATGAACGTTCTTATTACAAGATTCATACTCACATGGTCATGTCTTCTCAGTTCTCACCATGTATGTTTTAATCCACAAGTTGATTTGAAATAAGATTGATTGCTAACTTGGGACCCTTATGATCACTAACAAGAAACCTGGCATGTGTTTCTGTCTGGCTTGGTTGCTCTAAAACAATAATAGTTTCTCCTTATATATAATGAAACAAGCCTGTGGGAAT
> At1g44830	27
AATGTTTCCTCTTATAATGTTTTATAACTTTCTGTCGTATCTTGATATTAATATTCTCATATGAGTACTGATTTTTGTTATTTACATTTTTATTCAAGATTCTGAGGCTCAAGAAGTAGTAACTTTTAGTTGTAAACAATAGTGTACTTTTGTGGAACTAAAGAATTAGCTTGGAGCCTTGGAGGTCAAATCAATAAATATGCATTTTTGAAAATAAAAAATAGGGATTCTCTTATTAGTGATCTGTGATTGGGTGTAGCATATGGGATTGTGATTAAGGAAAATCTTTTTTATAAATAAATTAAAAACACCTGTCTCTTACATTATTTAAAAGAAAAGTATTAATCTCTTTGTGTGTGCCCCATGCTACTTTCTTTGACTATGTTCATAGTATTTTTTTTTCTTTTGAGTTCTTTATGTTTCTCTTTCCATTTTTGTTCTCTATAAATAGAAACACACCATTCTTCTCCTCCAACTTCCTCCCTTAATTAGTATCAAAA
> At1g27730	28
AAATCAATATTGGTTAGTTGTTATAGACTTTCTTTCTTTTTTTGTCAACTGGTTAGTTGTTATAAGTTATAACTATCTATCTATCTTAAAGTAAACCGAAACGTGTACCATACGAGTACCATCCATGACAACGACCAGAAACCACAGAAACTCTAGAATATTTTGTAAGGCGGCATCAGTACTAGTAAACTAAGTAATGAAGGAAAAGTCTTATAGCCGACCTCTTCTTCATTTTACCAACACCACTTGCACACACACACACGTGTACTAGGTCAAACCAAACGTGCCCTAATTATTTTCCTCTCTTTACCCCCAAAAAAACATCTAGATACTTTCATCACAACTTTGGTCCGCATATTAAAAAGAGTTTTAGAAAAATATAGTAATTATCTAATCGCCACCTTCACTCTTCACACTTTCCTACCACTTGTCACGCAACTTCCTTCTCCACACTCCACCTACTACTATATATTTACACACACTTTCATTACTTCTTCTTC
> At1g18400	29
GTCGATTAATTGGCATTGGCCATTTGGAAGTTATAATTAAGTTGGCAAATGGATGTGATCTCTTACCCTATACACCTACATAAAAAACCCTCCATGCAAAACATTAATGGATGTTTTCATTAAAACAAGTTTTGATATCAACTTAGTTTGACTAGCTACATCCATTTCAATATTTTCTTCCCAATATTAATAATAAATTTAAAGATAGACCACTAGTTCTTAACCTCACACCAAACTGACTAGAAATGTTCTTCCCCCTTGCAAACAGAGAAAGCCTAATGGAACCCACGACCAAACATTGGTCCTACTTTTCCTTGTTTGGACATATCTCCCCGACACACAAATCCCAGAACGTTCACTTGCCCACGTGGCTCTCCCTTTATTTCTCTCTTTTTCTTTCTTAATTTTCTCCACATTTCTTTTTCTAAAATCATAAATTAAATTAATAAAAAAATCCAATCGAACAATATAAAAGTCTCAAGTTTTGTATCAACCAGTCT
> At1g02810	30
ACTGATTGTGAATTCTTTACCAACAAACAAACAAATTTACCTAGCAAAGTTTTAATACTTCAACAAGCTTACATGATATTAAATCATTTGTCTCGAAATTCCGTGTTATGATGCACTAATGTCAATCAAACTATTAATAAAAACAAATATCATAACAGGTAACGGCTACTATTAATAACTCAATTATCATCGAGATACGCATATAGATAGACACATAATCAAATACTAATATTTTCTCTATAAACGTATGAATATAATGTTCTGCAATAACAGATAGGCATCTTTGAATAAGCAGACAGAGTTTCCGATGATTAGTAAATTACTTTCTGCAAACAAACCTACGCGTTTTTATGACTCCCAAACGAGTTGACTCAGGATTATGATCGCATTACAATATCATAGTTATCATACACATATTAAAAAATTAAAATGGACCTACCTCATCCTCATTAATCATCACCACACTTATATAAACCACTTAACCTAAAGTTTGTATTCAC
> At2g40140	32
ATTAAAACAAAGTAATTGATTAGGAACTTAGTAGGTCCTAAAGAGAACCAACAATGGTTTCGGTTATAAATAAACCAAATGGGTACATTATCCTTATATCTAGAAACTTTAACCAAAAACAAGATGTTATCTAGAAACAATAAATACATCCGGAATGAGACTTTTTCTTATGTAAGTCGATACAATGGGGGCATTGTTTTATTTCCCTTCAAATGAACTTTGCTTTTTGATCATTTTAAAAAGCCATATTGAAAAAATCAATGAGATAGGAAGATAGATATTATAATATTCTTTTTATAAAAAAGACAAAAAAAATACACTAAAACAATTGAATAAGAGTCAGCAAAACAACGACGTCCTTACCTTTTTTAAAAGTTTCCCAGTTTTGACTTTTGACCTAAACCATTTCCATGTAGAAAGAGAGCAAAAAACAAAACAAAACAAAGATAAGTAAAAAATAAAAATGATATAAAGAAGGAAGAAGAAGACCGAGAAAGGTA
> At2g35930	33
ATTTTACGACACAACAAAATGGAAAATCTTAAGTCAAAACGGGTGGCAAAAATGTGTAAAAAGAGAGGAAGAATCAATCAATTAAAAGACACAAAGCAGACAGTAGACACTCTTGTCTTCACCACCGCCACGATCGCGACCAAATGGCTCTCTTTATATTTTATCACAATTTTCTTATCCGTTTGTTACAATCTCTCTTTGAAAAGTCAAACCTTTTCATACGTCTCACGTGTTCTTTTTTCTTCACCCAACTCATCAGCGAAAATAAAAGGTCAAATCTATGTTCCTCGTTCGTTCCTTCTATGAGTAAATAATACTAATAAACTTTATTAAATAGGGGCAGATTTTTTCTTTTTTTAGCATATAGTTATAGGGACAGCTTTACAAAGAGTGTGTAATAACTAATAATATTTGTATTTTCCGTGTTTTGACTTTTTTAATAATTGTGAATTTTTGACATCTCCTTTATATTTAAACCCAACCTCCTTTCTCTCTTCCTC
> At2g18210	34
TGAAAATGCAAAAGATTGGTCTCTGTGCATATACTATCCTTTAAATTTAACCAAATTCTTTTTGTGTAATTCAGAATTTTCTTTTTACAGTTGTAGCTATTCATGAATTACAAATATTTTCAATCATTTGGTTACGTGATGGACTAATATATAAACCAATCAACCATGTGCTTGTCGTCATTTCTTTTGTTTATTAATTGTGTTTATAAACACATATATAATAAGTATGTGTTTATTCTATTGTTAACACAACGTTTATCATGCAATGCAAGTCTTAGTCTATGTTTAGTTTATTAACGGAAGATAAAATATATTATTACTAATAGAAAAGAGGATACGACCGACGAAGTTTGAATTTTCCAAAATGGCAACCTAACTTAAATAATGCAAAATCATTAAACCTACAATTCTTATATTATCAATAAAACCATATAAAGACTCTCTATAGAAAAAAACTATATAAAGACAATCAAAGACTCTCTCGTTACAATAACCACAAA
> At2g18010	35
TTAGTGTTGTTAATTTATCATTCATTAAATTAATAGTTAATTAAATCACTTGCCCTAAACGGAATGGTATTATGTAATTTTAATTTTACCGTTTGATCTTTGTTTGTCAGCATAATTTGATGTTTTGTCCTTATATATATACATGCAAATTTAAATGTTATAACATTCATAAAATAGTGACATATATATATATATATATATTATACATGCAAATTTAAATGTTATAACATTCATAAAATATTGCCACTATTTGGTCAACGTCATAAGTAGCCAAACCTATTTAATTATAATCAACGAACTATACTACCCAATTTGATGAAGAAAAAAAAACTATAGCCCCCAATTTTAAAAGTATAGTGATATACTGCATTAATGATTATTTCTCTATTAATTTATTAGCCTTCCAAACTGTCCATATAAATACTTCTCCATTGTACCTCTTACCTCCATATAACATTCTTCAAGCAAAAACTAATTCCACAAAAGAAAAAAAAAGAACA
> At2g22810	36
TTTTACATGGAGATTTCCTGTCGGTATAGCGTCCTCATTTCTCCATCGCTTCCACTTTTTTCCTATACTAATTTGATCTAATTAATTCATATGTCAAAACATTAAGAAAATGAAACTCGTAATTCATACTTGAATTTAATAGATTAATTAAAATGCTATTTATTGGCAAAATAAACTCGGTTTATATCTAAATTTTAGAATCACTAAAACTTTTTGCCCAAAAAAAAATAAAAATAAATCACTAAAACAAAAAACAATCAAAAGAAAACCCATGTTGGTAAATCGGATAATGAAAATAATTAGAATCCCCGTCCTTTGTGTATTTTGGCGTAGCATGAAACTATATAATAAACATGCATTCATTCTTAGACTTCTCGTAGCTTATCAACAACAACGCGCTCGATCTCTCTCAGCCTGTCTGACAACTCTTTCTCTAGTTCTAGAGTTTTCAATTTATTGTTGAGCCTTTTATTAAAAAAAAAAAAACAAGAACAAAAGAA
> At2g34650	37
TTAAGTTTCAGAAACTAATCCATATATAATGTTGAGATTAGTTAGTATTCATAACCTATGGAGTATTAATCTTCAAAATTTTCCTCATGAAATCTGTATTTAGTCATCACTTTTTTAACACAGATGAATCACTAGTCCAATATTTCTCCAAAAAAAGACACAAGAGTCTCGAAATTGTAATCCATATCTGTAATTTTGCACCCCTATAATATGCCTAGAGGAAATAAGAAGAAAAAATAATGGGGAAAAAGAGAAGCTACTGCTACACTTTCAGGCACGTGACAACGTCTCACACGTGTCATATATCTTACGTCATCAAGTCCTCTTTTTCTCTCTTTCACTTTTCTGTTTACCTCTCTCACGCGTTGAAAAGTGCAATCAATCTTACATAATTAACCACAGTAAGAAAAAAAAAAAATGGTCTCTGTAACGTCTTTTTACTGTTATAACCTTACACGCATAAATACCCCTCACCAACTCTCTCTGTCTCGCCTCTCTCT
> At2g38470	38
CAAACTCACTTCTAAATACTAATCTTTTACACTCATGTCATGTGCTTTAAAGATATGAGAGAACCTTTCCTAGTACACCTACAGTCAAAATTTTCAAGATTCCGAAATTTTCTAGGTTTTTTGAGCAAGAGCCAAGAATCCCAAATGTTTGAATTTGTATTTTTGATCCAAAAATACTACAACATCGTATAAAGAATAAATCATACGTGTCAGAACGAGACATATGAAGATGATGAAAGCATTGAGCCGCCCCTCAAAAAATCCGTTCAACGTTTGAGAGTCAAGGCCACAAGGTCTGACCAATCTATCTCTTCTCCTTCTTCTTCTAATCATATTTTCAACGGTCAAACTTTTTATCACCTTCTCAGAAACTACTCTTCTTCATATGTGACCCTAAAAATAAAAACGAACAATTAAACAAAATTTTAAAATAATATAATATTCACCAATCAGACGTGCAATATGTTTTATATATTCAGACATAACCAACAAATATACAG
> At2g26710	39
ACATATCATATTAACAAAAAAAAATACAAATCCATTCTATACCATATACGTTACATTGTGAAAATTATAATAAACTCAAGATATATATATACATATACATCATGGTAGTAGTAGTAGTAGTACACATTTAATTTCAGCAGTTGCACCAACAACTGAGTAAAGGACAAAAAACTATAAAATTTTGCCATCTGCTATTTAAATCATTACGTATTACTAGAAAATGATGTGGAATTCGACAAGAATGAATAATAAAAATTAAACTCACTAGAGACAACTTTCATTAAAAAAAAAAAAAAAGACTTGTATCACAATCATATGAAAGATGAAACAAATTTGCATTATTATCATTTTTATAATTGAAAAAAAAACCTCAATTCGTTGACCCTTCACTGTCCTCCAATGGCGGCCCCTACGCCGTTGGCCTTGCCTCTCTCTCTCTCTCTCTATATCTCTTTCTTGATCTCTCTCTATAAAAGCTCAAATAGTCCAGCAAGCAAAAT
> At2g39650	40
GATTTTCGAATCAATACGTAACTTTCAATCTACAAATGAATTATAAAGTCATTCATTTTTGGTATTAAATACAAGAAATATCGTCCGAGTCAGCCAATTTAAAACGTTAAAGCCCACCTTTAACTTCGTCCCCAAGCCAAACTTTTAATTTCTCGATTGTCCGCTACGCTCCACCTCATCCCAAACAAATTACCCGTTTTACCCCTTTGTTAGATAAAGTTAAAACTATTTGTTAGTTTCTTTGGTAAAACGAATAATATCATATTCTCCGTCTATGTTCGTTATTCTGTTTTTAATTTTCGGTTCGTTACAGCTTCCACAGCAAGCTCAAATGGTAATATCATTAATCATATAAGGGCATTTTTGTCATTTAACATGAGTATTATATTAACCTCATCTTCGCTTCATCTTCCTTTTCGCCTATCTTCCTGGATTTTTCTCTTTCGCTAAAAAGAACCTTCAAGCTCTGTCTCTCTCATCGCTATATAATATAATAAAAT
> At1g57560	41
GGTGACATGAAAGGTTGTCAAAACGAGAAGTCCAATCAATATACAACGCATTTTTCATTTTCTCATAGGTTTAGTCAAAATGACCCAAACTAGTTACCTTCGAATAGCACCTATAGTTAAAATTTAAACCTAATTGAATAAAGTATAATGAAATTGAAAACAAGATTAGTTTCTATAGATTCCACACCCACACACGAAAAAAAGAAAAGACACGAGTCTCATGACTTATACATGAGTAGTCTTTGGTCCCAGCTAAGCACATCATATTGTCTCTTTTCTCTGAAAGTTAAATACAGAAAAAGAAAACATAAAATTCAACAAAAGTCTTCTTATGAAAGTGACTTTGTTTCCTTTTTCTTTTTTTTCGTCGGTTCCATAGCCTCTCTATTTATGTATTAGTCTCTGCACATCTCTTACTTCATTTTCTCAACCTTTTTCACAATCCATTAATCTTTCTCTTTCATCAATACATTACCAAGAAACCAGAGTTTTTCTTCATT
> At5g62280	42
ATATTTACCATTGTTTAACATGTACACATGTGTTTATAAATCTCCGTACACTATAATGCATATTTGAACCATATATGACAGAAAGTTTTCCACTAGTTCTAATTACATTTTGTTGCCCTTTCCTACTCGTCTATTGCCTATAGAAATATTATTTTAGTTATGATTAAGAATTGGGATGCACATTCCGAAATTAATTATTAAATGCCACTATGAAGAACCCTTGAACATAGTCTAATTCAATTTTAAGATCATAAGGAACATTAACAGTGACAATAGCTAAGGTCTCTCGACAATGAGACAATCCGCTTTTTAAATATATACATATAAGAGATACCATATTGTATACATATGCAGATACAATTACAACTTGACCAAATTTATTCAATTTCTCCTTCTCTTTATATCAATAAGAAACTATTCATGATACTGGACCAGCCTGTTTGAATCTTGTCCCATCCACAAATCTCCCAATATATAAATAAAGAACCTTCACCCGTAAA
> At5g54490	43
TAGTTGGTACTTGGTAAACATTATGCTCTAATGGCTTTGGTTGTTATTGACGAACATACAATGTAATGAATATTTTCTCAATTGAGTTGTTTCATTTCTAACAAAACTAGAAACTAAAACAAGGAAGGCGATGTTTCTCACATGAAATTTACATACACGCAATGAAAACCAAACCGACTAAATTTTGTGTTTTTTTCAGGGTGATTTTTAAGAACATTCCTTAATCAATGGGATCTAAAAAAGTCACTTGCCTAAGAAAGTCACCGAAACTTCACATTCAAAGTAACTTTATCCTCTTCTCAGCTTTTCACATTATGAACCTCCCGTGGGAACAAAGACATTTATACCCTTACGTGAGCTTCCAAGAAGAAACCAACAATTTTTAAGATTTTTCCCCATTACATGTAGATTAGTTGGCTTCAAGTTTCTATGGATGTTCCTTCTCGGAAATCCATAATTCTCTTCCTTTATATATAAAACTTACTCACAACACAAAACCC
> At5g52900	44
AAAACGTTATACAGCTATTTTTGCTTTTTCCTATACATATTCGTTTCATAGTTGTGTTTTCTTTGTCTATCAAAACAATTAGTTCCATGAGATATGTGTCAATACTTAACATGCATCGTCTTTTTCTGATTTGTGGATAACTCTCTAAACAAATTAAAATAATCATGCTCTAGGAGAGGAGATAACGTCATTCATATCATGATCTTCCTAATTAAAATATAATTATGTTGCCACCGGGAATATAATTAAAATAACCCTATATTCGAAAAGAAAAGAGAAAACAAAAACTAAAAAAAAAAAGGAAAGGAGTGAAGGCAACAGCACATAATGAGAGGTTAGTATGGGCTCACAAACTCTTATGTTTCTTTTCTTTTCTTTTTTCCCTTTCCAATTATTAATATCTATTGTTTCTTACCAAACTAACCACATATATATTTATATATTACCGTTATTAAATTAAAATAAAATTATGTGTATATGTCCCTCTCTATATATAAACA
> At5g47370	45
CTTTTATTGATATCCACATAATACATGTACTTTGAGTATAATGACGTGTACTTGATTAAGACAAAACGAAGTACGAGAATTATTGTATTTATCAACTTTGAGACATACTACATGATATGGATCATGAAAATTAACACAAGTAGTGCAAATTGCGTTATCCATATACAAAAAACATCGCACCTTGATGATTCACTTAATTGTAGATTACTTTCTCAGAGTGGTCCGGACATTTCTATTGGTTTTAAAGACATTGGCTTTAAATCTTCAGACACAAAACACATATACATGTGTACACTTGAAAACATATTGGCCATCTTATTTGTTTTGGACAAACTGCCATCTTATTATGCATGGGTTCTTGTAAGGAATAAACTAAAAATGTTTGTGAAAGAAAAAGAAAAACACAAATATTGAGAAAGTACAAAAAGAAAGACATGGCAAAGGCCAAAGGGGGGACACAAGTTGGAGATAAAGTAATACAAGTCCAAAAACAAAGAAAC
> At5g41400	46
TATATATATTATATAATTTTAAGTGAATTTAGGAAAGTTATTATGATTGTTATAAAATCCCTCCCCCTCAATCCCATTTAAAACCATAAGATTTATATTTTTGTGTTTCTTACTAAGAAAATTCTCTTAATATTCTGAAATCGCTAAAAAAATAATTTTTAAAAATATTTCCAATAACAATAGATTTTAGAATACTTTTTCAAATCACTAGTTCAATAATACTAAATTTTAAAACATTTTTTAAAAGTCCAAAGTTTCAAAACATATATTTTGTTATATTAACAAAAATTACTTCAATAGTTAGATTAAACTTACTGCAGAGTAAGTTTGGTGTGAAGGTTAACGAAAGTCAAGTAACCAAGTGATACACACGGGTTTTGCATTATTTGTATTTATATTATTAAAAAGCATAATAATATTTACTAATTAATTATGTAAGTATGTACATATTCATATATCACTGAGTATATATATCCTACTCATCTCTGCCTTTTTCTCTC
> At5g02760	47
TTTTCTATCCATTTTCTTCCCACAAATTACCACTTTGCAAACAAAAGCCAAAAACTCATTTACAAGATGAGTTAATAAAGACACTAACACACAACCAATGTGAAAACAGACGTTTACATGAGATATTGTTACCTCTAAGAAGTCATTAATCATATAATGAGAACATTCTTGCTTCCTAAGTTTTTACAAGATTATTAACCTCTAAGAAAGGAGAGACACTTTTAACGCAATAATAACTACATGATGTTATAAATATAGGAGAGAGTAGAAAAGAATATGACAGCCCTACTAAGACAGAGAATCATCATCGAACAGTAAAGAGGAGAATCTCTGAATATCCACTTTAAACTACTGCCCTCTTGTCTTAACTCTCAGAACCATTTAATTTTTCAGTTATTTTGACCCATACCCTTTTTGGCCTCTTTCCCTGCTTTCCAACACCTTCACACTTACTCTAGGGCTTCCACGGCTATATATATATGGTCCCTTCCTTAAACTTG
> At3g63440	48
TTTAGTTTACAAGGATTGTGTTGTTGGGTCCCAACACTAGTGAAATTGCCTCCTATTTTCCCACAGAGAGCACAAGGATTTTTTCCCTTGCACGTTCCACCATTCTTTTACTCTCACGGATGATACAGGAACCAATCCTTTTTGCGCTTCATCTGAGTCAAAAGCCTGAAAAAGACCACATATAATACATCTCAGCCTAAAAAGCAAATACCATACCTACGACTGGAAACATATGGGATAAGAGGATAAATAAATAAAGGGAATCCTTCAAATGGTAAGTTTCAAAGTAAAAGTGTTATGGTATGATCTTGTCTGCCTTTTCTTTGAAAAAGCCAAGATTGTGGGTGTAACTGTTATCAAAAGATAAAAAGATTCGTGAGATCTTTCTTTCTTGTGACTTTTTCCTTCAACTAGGCTCCTCCTTTATGGCTTCTCTCCGCCAACAAAGAAAGGGAGAGGCCTCAACTATAAAGCTATTTATAACCCTTTGTTAGACAATC
> At3g50340	49
ATTTTTTTTTTCTTGGTAAAGGATTATGCTACCAGAATTCTTTACTACCAACAACTATTCCTTATTTTGTAGCAAAAACGTTGATTATTCAATATAAGAGGAAAATGTTATGAACCGACTCTCTCTAATGTTTGATTAGTGATAATCTGATTTCATTAAGGATGGGTCCTACGTTATTCCACGAAAATCAGAGCCGTACGTGAAAGAAAACTAAAACAAAAGTCTAAACCGATCAGAAAGGTATCTGATGCTGATTAAATGTAACAAAACAAAATTAAAGAATCTCAAATGAAGAAGAAAAAATATAGTAAACACTTTAATCATCAAATTAGTCTAGTCGATGAAGTCACTACAGATTCTCACCACCACCATTTCAATATCTCACAAAATAAAAACCCATAAAAACCAAATAAAAAAAAAAGACAAAAAGTAGGACCCACCAATAAAACTTGCTATAAATAAAACAAAGCTCCATATTTTCATCAAACAAAGCTTCTCTC
> At4g38850	50
TAAGGGCCCTATAGTGATCAATCTTCATGATTTCTGATGTGAAGACAGAAATCAATATGACCACTTGTTTGTTAGATAGACACTATAACTAGTCAAATTTTCCTTTCTTGCCACAGAATTTTTTTGAAGGCTTTTGTGACTTTGTCAGTATATAATCAAATCATGTGGTCCTGTCTTTTGAATATCATTGAGAAGAAGGTATGACTTAATCAGTGATAGAGACTTGTGGTTCATTAGGTACACAACTTCATGTCCCTACATAATCTATAGAGAGATTTGGCATGTGATGTCTTTGAGACAAATAAGCCCCAATGAAGTTATCATGTAGGACATCATTAGACACTAACTTCTCAGACACCATTTATTGATTTGTTCTTGGTTTAGTATCTACAACCCAAAGCCATGTGCTCTGTAATTAAAAAGAAAAACCTCAAAAATACTTAATCATTTCTTTCATACGTTCGTTTATATAACAAGTAACTAAACCCCTTTAGATTCAC
> At4g36110	51
CATTGATGCAAAAAAAAAAAAAAAAAAACTTAGACCATTTGGCTACTCTATCTAGGCCATAATATAACAATTTGGCCTTGTAAGAAAAAACAATAACCCTTGAAAATAGTTGGACGTTGTATTTTTATGTCTTGTGATAAAAGGAAAATGTTCAAATTTTGAAGAGATCATATAAGATAATGTACGAATAAAAACAAGTGTTTGGACATTTATGAAATTTAATAATTATATTTGATGTCATATGTTACGTACTTACGCGGCTTTGATTTGATCACCAAGGAAACACTTCATGTGGTTCTGCATGAATTAGTCGTTGTTGTGTATATAATACATATAACCTAGTCACAAATCATCCAAAAAGTCATAAGTAAACCTAATAAATCTATGTTAAAAGCATATATGAGATTTTTCTTATTAAATTTAATAAACACTTCCAAAATTTTCTCTCTCATTGTGCCCTTAAATACCCCTCCATATTCCTCCCCACCACCTTCACATCC
> At4g32280	52
ACTGTTTAGTATCACCTGTTTTTGGTATAGACTATTGGTTTTGTGTTACTTCCTAAACTATATGATTTCGTACTTCATTGGATCTTATAGAGATGAATATTCGTAAAAAGATAAGTTATCTGGTGAAACGTTACTTCAGTCATGTTGGGTCTAGATTTACATACTACTATGAAACATTTTAAGATAATAATTATCCTAGCCAACTATATGTTCTATATTATGGGCCAAGAAGATATAGAACTAAAAGTTCAGAATTTAACGATATAAATTACTAGTATATTCTAATACTTGAATGATTACTGTTTTAGTTGTTTAGAATAAATAGTAGCGTGTTGGTTAAGATACCATCTATCCACATCTATATTTGTGTGGGTTACATAAAATGTACATAATATTATATACATATATATGTATATTTTTGATAAAGCCATATATTACTCCTTGACCTCTGCCCCCATTTCCTTTTACTATAAATAGGAATACTCATGATCCTCTAATTC
> At4g11280	53
ATATATGAAGTTATGTGTCTGTTAGAACTGGATTTTTACTATTATTATTACTATTATTATTATCATCGATTAAAGGATGTTTTTTGATGAAAAAAATATATTGTTCTATTTAGCCAACAAAATGAAAAGAATTCCGGTCCATTATTTTCCATCAAATACAAATTTTAACAGATTCTGATCTTGTAAAATTCAAATTGATGTCTCATTTCTTTTCCAAATACTGAAATTGGACTTAATGTTATGTACTCTCAGGTCCCCCACAATGATCACTCTTTTTCACAAATTTGGTTCAAATCCACTCCAAAAGATACAAAAACAATTCAAACTTTAGGGAAGTCAAACAAAACTATAACAAACAATAAGGACCATTTTGAAATTTCTACTTTCTTCAGTTCTTTCATGGAACTTTCGTTGTAATCTATCTACAACGCTCCACATACTCGGTGTGTACACCTGAAACCAAACCTCTATATATAGAACACAATCTCACTTCCCAACAC
> At1g29440	54
AAAATCTAAGGACCTACATGCTCTTCATCTTTGCTCCACCAGCACATGCCTTTCTTTGTATCTCTCTATCGGATCATTAATTTCAACCAGATTTGTTGTCCCCTGAATAAGTACTTGATCCATTATATTTGTGACTCACATTTGATTCAGCTGATGGACCACTAACCAACCTGAGACCTTGAGTTTGACATTTTTTTGGCTTCTATTGCATATACATAATATAATGTAACAACAGCCTCTTGCATTCTTCTTCATCAATCTAAGTACCTAACTCTTGTCATATAAACGTCCATATAGGGTTCATACCCACATGATCATGTCTTCTCACCATAAGTTGTATAGTCCACAAGTTGATTAGCTGACATAATTGATTACCAACTTGGGACCCTTACAGAGTAGAAACATAAGCATGTGTTGTGTCGGGTTAGATTGCTCAGGAGCTTGTCTAAACCTAATAGTTTCTCCTTCTATATAATGAAACAAGCTTATTGGTACTCTTC
> At3g23030	55
TTATGCAACAAATGGATTAACAATCATTAGCACTTGATATTTTCTTTATAACCTGCACTATACACTTTCAAAAAGAGAAGAAGAAACCTTTAAGAAACAGTAAATAAATGTTATTATAATACACCTCTTTAGTCTTTACTTTATTTATATTTTCTCTGTTTGCTTTTATTCCGGGTCGGCCGATAGAATTCTCATCATTTCATTCATTTTTATATTCTTTCGTTATAATTATTATACATCCTTTGAAAGAAAAAGAAGAGGCAATAGAGATGGACGGCTAAGATGTTAACGTAAACAAAGTTGGCGGAGGGAAAAGAGGAGCGTGGAATAATTAAACAAAAGAGTCGTGTCCACATGGGCGGCCTCAAGCTTCGTGTCCCACTTTTGTCCCCTTGCCTCTTTCTTGCCTTTCATGCTTCCGACAACACTTCTCTCTCTTCCTTTAACCCTAACTTCGATGCTCCTTTATATATATCTCTCTCCCCTTTTCTCCAAAACTC
> At1g29500	56
ATCTATTGATTTTAACCAGATTTGTTTTTCCCTGAATAACTTACTTGATCTATTATTGATTTAGCTGATGGAACTAGTAACCAACATCATGGGACCCTTAAGCAAACATGATTTTGGTTTTTGGCTGCTCTTGTCTCCAAGACTTATCTGCTTGACAAGTTATCAACTACACATATTAAAATGTAACAACTGTCTCTTGCATTCTTCATCAATGTATTAGTACCTAACTCTTGTCATATAAATGTCCATATAGAATTTTGATACCCACATGATCATGTCTTCTCAGTCCTCAAAAGAAGTTGTATAGTCCACCAATTCATTTGCAGACATGAATGATTACTTACCAACTAACTTAGGACCCCTCTGACTTATGATCACATAAGAGAAGAAACATAAGCATGTGATGTGTCAGGTTAGGTGCGTAGTAGCTTGTCACAAAGTCTGTCTAAATCTATTAAGCTCTTCTTCTATATAATACAACAAAGCTTGTAGCATTCTTC
> At1g29510	57
CTTTGCTTGACCAGCACATGCCTTTCTTTGTTTCTTTCTATCGGATCATTAATTATCACCAGATTTGTTGTCCGATTGTCCCCTGAATAAGTGAAACAAATCTATTATTTGATTTACCTGATGGACTACTAACCAACCTGGGAATCTTATCCTTCACAAAAAAAAAAAAGTTGTACAGATGCATGAGTTTGGTATTTTTGGCTTCTCTTGTATTATATGATATAATGCATCAACAGCCTCATGTTTTCTTCAATAATGTCTCAGTACCTAACTCTTGTCATATAAACGTCCGTATAGGATTCATACCCACATGATCTTGTCTTCTCACCATAAGTTGTATAGTCCACAAGTTGATTAGCTGACATAATTGATTACCAACTTGGGACCCTTACAGAGTAGAAACATAAGCATGTGTTGTGTCGGGTTAGATTGCTCAGGAGCTTGTCTAAACCTAATAGTTTCTCCTTCTATATAATGAAACAAGCTTATTGGTACTCTTC
> At1g29430	58
TGGCCAGAAAATCTAAGGACCTACATGCTCTTCATCTTGGCTTCACCAGCTCATGTCTTTCCTTGTCTGATGCAAATTGTATCCATCTATATCAGTGACCATTAATTCTAACCACTTTTTTTGGTCCTTGACTTCACAAAAAAGATTTGATGTCCCCTGAATATATATTTGATCTATTATTTTTGTGACTCACATTTGATTTAGATGTCCAGGACTACTAACCAAGTATCAACAGCCTCTTGCATTCTTCAATAATGTCTCAGTACCTAAATCTTGTCATATAAATGTCCATATAGGAAATTTATACCCACATGATCATGTCTTCTAACCACAAGTTATCTATAGTCCACTAGTTGAATGCAGACATAATTGATTACCAACTTGGGACCATAGATTAGAAACATAATCATGTGTTGTGTCTGGTTGGATTGCTCAGGAGCTTGTCTTAACCTAATAGTTTCTCCTTCTATATAATGAAACAAAGCTTATTGGTATTCCTC
> At1g04240	59
AAACCCCAGTAAAGAACAATAAGTAATTTTGTCACGTAGGCTCTGTTTTTGGCTCTTCAACACCCAAAGTACCTGTTTTTTGAAGATGTGAGACATAAATTATTACTTATGATCTCAAGTCAATAAACTCATCAAATCTGAACTACCCACAATCCAAACATTGAACACTAGCTACCTTTACATATAGAGTTAATTAACCATCCATCTATTGAGAAAACGAGTAAAATATGTATTCGGTTGTTGTTCTTGGTAAGAAAAGATTATGAGCTTACGATCCGAAATTTCTTGGTTGTGATAAGTTATTAATGGGAGATAGAGAGAGGTGATATGCCCATATGGCATACCACATGTGGTGGGGGATTCGAAGATTTGATCTGGACCGTCTATCACAAGAAAGAAAGATGAAAATATTTTGTTTTTGGGTTTGGACAGATGGGAGAAAAAGAAAGTGTCCCCACAAATGTCCCCAAGAAGATGGGACACACTTTTGCCTCAAAGTT
> At2g36220	60
ACACACGTAATTGAGCCAAAACTAATCATAAATAGTTCTATACTTCAGAAAATAAAAATCAAAATACAAACAGTTAGTTAGCATCGTTTAGCTGGGTTTTTTTTTTTTCAATTCCAACTTGAATCAATTAAACTGATAGCTTTGGATAATACTGAATAAAAAAACCTTGTCACTAATTTGACGAAACATGAAGAAAGATTATAAAAAAATATTAAAATCTATCGAAAATAATTATATTTATCTACAAAACAATTTTTCCCGATTTAGTCATTTCTTAACAGTTACAAATATCCAAATCATATTTTATAATATTAAAAAAATCATATTATATAATTCCTGATTTTCAATTTTGCATATTACGTCGACACTTCGTCCTCCGGGTTTTCCGAGCACAAGTCCTAATCAAACAATAAGAAGACAAAAAGAAAAATAAAATCTGAAAAAGAACCTTTGCTCTTTGTTAATATAAAAAGCCCTACTCTCGCATCCAACGTTTCTTC
> At2g42430	61
TCTTTAATGTTGTTTGAGTTTCAAACTTGCAAAGTGCAAACCAATTTTGGTTGTTATACTAAAACCACACATATAATTAAAGACACCCACTATAGCATAAAATTCGTCGTGTAAGCAATTTTACTATAGTCTAAACTCCATAAAAGGACGTCGAAAAATATTGTGATATTGGAATTATAGTGTCAGTTTGTTTTTCTTTGGGCAAATGGATTGTAGTTTCATTATATATTACAATTTATAAACGAAACGATAAGTATGGCTCATACTTTAGTGATGGAGAATTAAAGTATTTTATATTCAGAGATGACACAATATGGTAGACCAAAAATAACTAATTAAAATAGTATCATATTAGATATTTATATGTGATTGTAAATTTGATCATTGAGTGAACATTTTAAATTAGTATGCCCAAGAAAGAAAAGAAAAAAAAAAAACTCTTTCTCTCTCATGATAATGTTCCTTTTATAAAATCCACCCAAAGACACCAAACACTTCTC
> At2g30040	62
ATGTCCTTTTAACAGTAAAATTAAAACACAAACCGTTTTCTTTGTTGAAGTTAAACGAACCAATTTATTAAACCGTTGACTTATTCCATTTTATCCTTTTTTCGGGTAAAGAATCAACGAGACCTGATCAAACCACAACTTGAACTCTTTGTTGATAAGGATAAAAGTTAAAGTACTCAAGTTTTCTTTCTTACAACATCCCAAGAACTTCTCCAAGTGTCGTTACTGACATCATCAAGGTATCAAAACCTTTCTTCCTAACTATCCATTTGTCTAATTAAAAAGGTTAAAAGCTAATTTAATTAAAGAGTTAGTACTGTTTTGAATTTCCCCAAGTGGGAAGTCTTTATTTATGGCTTCACGATTTCAAAATCCAGAAAGACAAGTAGAAAAGAAACGTCCACGTCGGATAATAAAATTAAAATTCCAACTTTATTTCTCGTTCACATTTGACACTTCATCACACGTATAAATATCGTCGTGTGTCCTTAGAAATTTAC
> At2g23170	63
GAACTAATGTCAATGCATGGAAAGAATTACTTAGGCTCCGGGAACAACAACATGATCCCTTCACACACATACTCTAATTCAACTAACCAAGTCTTCTTAATTCTGATAAGTCAAATTGAAAATGTCATTACCACTGATTAAAAAGGAATCAAAAGAAAAAAAGCTTTTAGTATTGAGTATTGACCGTCGCTATCGGTGACAGGCAGAGTCACAAGCCAAATAAAAGGGAACCGCGTGGTACGTACGGGCTGACGCCTAGCTGCTACGGTCATGACAATAAATTGCCCAATCAAAGTAACATGCCAACGTGGCGCAGACATATCAGTCCCACATGTCTGCCCAAAACTAGCCAAAGATTACGTGACCGCGGTCCCTCTTGTCCCCTGTCTCGGTCTAACGATAACAAACCGAGCCCACTTTTATGTCGACGTGGAATTTGGCTGACGTTGGTTTTCTCCTTCTTGCCACTATAAATACAACCCCATACTCGTCGAGTTTCA
> At4g14560	64
TTTTCATGAAAACTACCCCACAACTGGGGTGATCGAAAAAGCTTGATCTATATGATCAACATGTCCAACACTAGTTTCATTTTTTCTACTATGATATCCGATGATCCAATCTGAACTATACAAAATGTATCTAGATATTTTCTTGAATCAATCCGAATAACGAATAGTTGCAAAACATAAACCTAGCGTGATCGTGTGGTAGAAGGACGAAGGTCGAGAAGTTCTCTTACTCTTATGATTTTCTCTTTACTCATTTGACCGTAAGAGAAAGAAACGGCTAGGATCTCGCGTACGCAACTGGCGGAGACAAATCAGGACCGTTGAAAATAAGAAAGAAGCCGCGTCCAAAATCTTTGTGTCCCACCTTTGTCCCCTTGCCTCTAACTTGCCTCCTCATGCTCCCCGACAACGTCATAATTCATATCTCTCTCTCTCTCTCGTTAACCCTAATTTCAAAGCATCTTTCCTTATATAAATCTCTCTCTCTCCCTCACCATTAC
> At3g58190	65
TTTACTTTGAGTAAATAGATGGTCTCTGGAAGGGTAGGTTAGAAGGTCTATTGTGTAGAGGCAAAAAAAAAAAAAAAAAAAACTAAGGCCCATTGTGTAATTAGTCTATTCTTTATAATTTTGCTTTCGGTTTAATCAAATTGGTTTAGTAGAGATGTACACGTCCATTCTGTTCTACTATGCAATATCTTTTTTTTGGTATTAAAAATAAATAATCCAAGGCTGTTTTCCCCCTAATTAAAATAAAATACTAAATCTCTCGTTTTATGCATACAAAATTCCAAAAAGATTTGTCGATTTCTTTAACAAGAAAAACAAAATTGTACTAATGCAAAAGGAATGAATAAAAATAAATAATGAGAAGTGTAGACCATTAAGCAGACAAGATGCAATTAAACAAATGTAATATTATATGTAACCCACCTTCATCTTCACCTTTGCCTTGTTTATAAAATCTCTCTCCTTAAAGCTATACTCAAGGTTAGATCAAAACCTAATAC
> At4g27260	66
ATTCAACAAGTGAGATTTTTTTCATTTGTAAATGCAAACAAAGTAACAAACTGGTGGTTCATTACAAAATCTTCACAATTATATATATGCTTAAGTCAGCTCAATTATATGCTAAGTCTAAAATCTTCATAGCAATTATAGTCACATGGAATTCTCTATTAAAGTATAAGAAGAAAGAAATGGTATGAATGAAGAATGATATAGTTAGAGAAGTCATTATTATTAGAGTAGACCATCTTTATCCATCCGGTACAGGTTTTGACCAATACGGAAAGAGAGAAAAAGAGTCGCAATCCTTTTTTTTTTGTTACGAAATTAAAATTATATAATTAGTGCAATTTAAAGCACGAATAGTAAGCGTTCACTTAATTCCTCGATTAACTGATTAGCATATTACGATTATACCCTTCATCTTCCTTATTGTGTCTCTACTCTCTACTTTCACCTTCCTTTCCTTCCATTCTCCTCTATATATATCGACCCTTTCTCTTTCTTTCTTC
> At3g15540	67
AATAGACTATAGTTTTATTTATTTATTTTCACTATAAAATAACTAAATAACATGAACTTATTGAAGAAAAAGTATACTATAGTTGTGATTCTGTGATATACTAGTTAGAACAAGAATCTTTACAAAAAAAAAACACATGGGATGTTAGGAGAAGGAGATTCGGATTCCAATGATCCAACGGTCAGAGAAAAATCAGAAGAAAATTTCACAACCGTAGGATCTGTTCCCTTAACCACCTTGTAATGCCGGTCTTTATTAATTTTGAGAAAAAAATAAAAACAGCACCAAACTTATGTCTCTCATGTGACCGACCACCGCATCCTCAGTTGACCTGTCTCTGCCCCCACTTTGTCTCCCCACACAAACTGAATAACAAGAAGAAGAAGACTTTAGATATCAAATGACTCCACGTGTCGATATTGGATTGGTTTTCATTGGTTGTATCGTGTGGACCAACGAAGCAACATATAAAAAGCACGACGCGGTGCCATTACTACAAT
> At1g78100	68
GTTGGAACTAAAACTTGATACTTTTGAGTTTTAAGTTTTAGGTCGTTACTTGACCAAAATCACTTTATTAGGTAACACCATTTAATCTCTTATTATATTTATATTATATCGATTCACTATCAGTTATTAGATTGAATTATTTCAAACAAATATTTATGTTCACAAAATTTTCAAAAAGTTTATTTAAAGCTATGGTCTGTGTCCATCCAATTCATTTTTTGTATTTAATCAATTATTTCCCGTCCGGTATGGACCGTGATGATTTAATAAAAATACGTTAAAGCAGCTTGGACCGTTGATTAAGGACGATGTCGCCGGATAGAGAGCATCACAATCGTTGATGTCTCCTTATTAATTATCAAACCACCAATACAATATTCGAAAAAGCCGTACTTAATGTTCTTTATTTATTAAAATATCATTATACCGACGGCAATTATGGTCCTACATGCCGGTTATTAGAAATCTCTCGTTTCTCGTTTCCTTATTTAAAGTCGCAA
> At1g15580	69
TGTATGCACTGTGTAGTGTGTTACGTGTAGAAAAAAATGAAATAATATAATAACTTGTCTTAGCCTTGAGTAACACGTGTTCGGTTGTCGAGAAACATAAATATACGTAGATTTTAAAGTGCACTAATATATATTCGACCATGAATATGTTGTTTTATTATTATGTCGTTGATTAAAAGAATGGGATACAGACATAACAAATCACACATAACATGGGATGTCTAATAGAAAGTAACGTGTTTCTGATCCAACGGCTGAGAAAGAAACCCTACTTTGTCGGTAACAAAATCGTGGCCGTCCAGTGTGTCGAACCAACGGATCCATATTATCGACATTTAAACACGAAGCGGCAAAGGAATGAAAAAACATGACATAAAAATTTCGACAAGATCTTCGAATGGGGCCGACAAGATAAATCAATGCTAAACAAGCTTGTCTCAAACGCCATCGTTTATGTTCCCATGAGAACATATAAAGTGGCAACAGAATAAAGTTCAAAC
> At1g59500	70
AATATTATTTATTTGATGTTTTTCAATTAGGAATATATGAGCTCAATATATGTTTTTATCTTAGTTTTTCTTATAAATACATCATCAATCTTAACTATGTGAAATATTTATAGTCAACAATGAAACTATGCAAAACTGAAAGTAACGAGACATATAGTTAGATTAATCTTTAAAGATCATACTTCCATGGTAAAGTAGATACTATATTTGTAAATAAGATGACGGTCTGATCAGTGATCAGTGGTACTTTTTTTTTGTGCAACTTATTTATGAGATACGTACCAACCAATGAAAATTGTATTTGATAATGGGGATTCCCTACTTAATTTAAAATAAATCTACTATATTGGTGAGATTCTCTACCAATTAAACACTTGACTTGTTATCTTTGCTGACGTAGAACTTCCCCCCTTCTATAAATCCAACCTTCTCTTGGCTACTCATCAAACATTTGCTAATATTAAACACTTTTGCTTTTACACAAAAACATTCGATAAATC
> At4g16515	71
GGTTGTGTTTTTGGGATTTTGGACCATTGAAGTGAAAGTTGAATGTAAAAGCTTTTCATAACTTGTGAGTGTTTTGTCCAAAGAAATCAATGTCAAATAGTGTAGTGATAAGAAGGTGATCGATTAGGACTTAAGAGAGTAAACACGTCGGTCATACAATAATGGCGTGGATGAAAAAGGTGAAGAACCGGAGAATAAGGTGAGCAAATGGAAGAAAGGAAAATGAGAATGCAGGAGATGATGACCCCACGAAGACTCTCAAGTAGACAAAAGGTTTGGCCGATCAAGACACCCATATACATACGATAGATATGTATGTTGAATGTAAAATATATTTGAATAATAGACAAGAGAGAAGATTAAAAAGAAATAAAAGAGAAGAGGAACAAGAGCATGTTATGATAATGAAGGACCCCTCCCCCCACCTGTATTTAATGCTTGTCTTACTCTCTTTACTCTCTTCTGCCTACAAATACTCTCCTTCCCTCTTCTCTTCTCTT
> At5g19530	72
GGAGCACAATAATGTGCAACAAAGAAAGATCATAGTGGATTAATATGTTGAGAGGTCAGAAATTCTTGGTTAACAAAAAAAAAAAAGTTACAAGGACTGAGATTTTGGGTGGGAGAAAGCCATAGCTTTTAAAACATGATTGAACTTAAAAGTGATGTTATGGTTTGAGGGGAAAAAGGTTGATGTCAACTAAGATAGTTGAAGTAATGTCTTAAACTAAAGTAAACCACCGGTCCAAACGTGGTCCGGAAGCATCTCTGGTATGATTTATCCTAAAAATCAAAATAGTAGAAACATACTTTAAATATATACATTGATCGGACGAAAATTGTAAACTAGTATAGTTTCAAAAACTAGTTGAACAGGTTATGTACCTTAAACATTTATTTCAAACTTAAACACTAAAGAACATATATGAATAGAAGTTTATATAAATTACTATATATCTACCATAAATCTCTTATAATTATGATGTCACGATGAGGAAGTGTTGAAACGTT
> At5g15580	73
ATTTCTATTAGGATTTTTCTCTTTGTATATATATTTATTTCTTTGTGAAAAATAAATATTCTGCTGTCTGTCTCTGACAAAAGCCACATGCATATGTAAAGGGGCACCAAAGACTTGAGAGACCCACCCACATTATTTTGTCCACATGGATGTGTAAGGTAAGGTAAACCTCTTTTTTTCATTTATTATTTCCTTTCTCTCTTCATTAATTATTCATTACTAATTAACATTGTTAGTAATTGTTGTACCATCTAATTTGTTTGTAAGACATTAATAAAAGTAAAGATGGATTCACCATTGCTGACCATAAAAATAAGCAAACATTCACCAGTAAGATTATTAACAAAATACATTAGATTCTTGGATTGAAAGCAAAATAAAGGTACTTATCCAATGAAAACAAAAGAAATTAATTTGGTCTGAACTTTCATGTGCATCACTTTCATCAGAGATGCATAAAAAATAGATACCTCATTATTATTCCCAAGCAGATTTTTTCA
> At5g25190	74
CAGAAATAAATTCATATGAAACTATTGAACATTTGTAATTTTGTATTCTAACAAAAACTGTGATAAGTTTGTTAATTCATAATTTAAATTCTATTTTAACTTTTAGATAAATTACGATAATACTTTCCAAAAAATATCTCTAAATAAAAAAAACACTTTTCCGACAGTTTAGCATGTAGTTTCGAAGCTTTCAATTTTCACTATAATATGTGACAGAATTAGATAATCCATTTGCCCATGTCGCAGCAACTTCGAATACAACAAATGAAGTAAATTTAAGAATACTTTAAGTTAAATAAATTAATATAACTCTCTCTCTCACATCAAACAAAATCCATGAGATTTTCTGAGTCGTATTGGTAATGGTGTGGGTCCAATTTAGGACCAAATTGATTGCCAGTTTATTGCCAAAGAAAATTTTAACACAAAAACATTTCTCTCTCTCATGAAGCTAAAGCCAACACTACTTATATAGCTACCCTTCACTCTTCCAAAAACGC
> At5g59010	75
AACATTCCTACACCATTCTAAAACATTCTTAAAATTTTCATACAACTGATTTTGCAAGCTTTCCAAAATGTTTTCTTAACCGATTGCGGATATGATATCGTACATAATTGTATGGTTTATTGTTCTTCTAAATACTACAGAAGTTAGAAGTGTCCATCGTAAATAAGAAAAAAATATTGTTAAAATATACATATTAATTTTGTAATTATTATCTATATAGTTTTGGTCATTTGGAAAGTGAGATTTGAATGTACTACTAATTGAACAAAAATACTGTTTTAACGTTATCAGAATGTATAAACGTTAGATATTTAATGAAAAAAAAAAACAAAGTGAAAAAGCGAGAGAGAAAGAGAAACATTGGATCCACAACAAGTAAAAACACTTATTATTGTTGAAGAAAGAAGTTTAACGTTTTTCAATGATTCACCACTGTGACTGTGTCTGTGTCTTCCCCACTACGTGCGCTATATATAAATTTTTCTCCTTTCATTTTTTTC
> At5g51810	76
TGGAAAACATAAAGAATTTTAAGATGTTGGCCAAAAAACAAATTCATAATAAGTAATGGATCAAAAAAAAATCTTTTTAGGGTCATACATTCTAAAACTTTTGTGGTATAGTCAATCTACTTAACATTTTTACAATTTTCACAATATATACATGAAATGATTGCAAGATTCCGATAAGAATGTATTTTATAAGATCAAGATTGAATCCAACATGCATGTATACCAAGCACATGAACAAATACGCATTTAATTTAGGGATTAATTGTCGTTTAGTTTTTCTTGTCCTTTAGATTGAGACCAAAGATTTTGTTCAATATACACAATTTTGACACTATTATATTCACCTTATAAAGAGATTAGTATGAAATCCCATGTGGCAAAAAAAAGAAGAAATTATTATAAGAAAGATTAAAAAACCAAACAAATGTACACTAACATGACTTGAAGCTTGCTTATATAAAGACTTAAAGGACCCTTTGTTCCCCCATCTCCTCAACAAC
> At5g50335	77
TTTATTGATTTTAAAATAAGAAAGAGATGCATTGAATCTCATATAGAAACACAGTTTGGGGTCTATGTGTCGAAGAAAACAAATACTGTCTTGAGTAGCTACAAACTAGTAGTATTTGGAAGCTTATAAATAAATAATCTAATGTCCTAAATCCTGAACTTGAAACCGTGGGATTATTAAAATTTTAGGTCACCATGCATGGATCTTGCAAATATTTGGAAGTTTTATGTTAACTTTAACATACATCTGATTCTGATAATGTAATACTGTTTTTACATTTATTTCAGTGGATAGTAAACACAACGAATTTGGTTTGGTTAATTGGTTGTTTAGAACAAATATCCAAGCAAAATATAGTAGTACATAGTAAACACAACGAATTTGGAATAACAAACTTTTGAGCAAATGCATCATTTACACGTGTTAAAATACGGTTTGGTGGTTTAGAACATAGATCCAAGCAAAAATTATTAAAATGCCATTTCGAACTAGTCCAAATT
> At5g43700	78
TACTATTTGTTTTTCTTTACTAATACTCTCGAAAGTCCCAACTCAAATACTAGTTGGACACACATGAAGCTACCAATCAGACCCAATGAAACTCAAAATCTTATCCTCCAAACACAGAAAAAAAGACTATGAATATGTTTGACTTTAGACAGCTAGAGTTTCAACTCAATTGACTAGGATGATCTAATCCTGATATCACATGAACCACAAATAGATGAAAGAGTAAGTTCTTGGCTTTAAGAGAGAGAGAGAGAGGTGACAAATGCATATGGCAGACCACAGTACATGTAATGCTTACCCTACAATAACTCAATGCTTGAACAAAAGAGAAAGGTTTTTTATATTCTGCACATGAGTGTACCATACTCTACCCCACTTCCTTGAATTAGGGCTACAGAGAAATGAATCTAGACCGTCCTCTAAAATCAAAGAAAGTATCTTTCTTTGTGTTGAAGATGAAAGTGTCCCACAAATGTCCCCAAAATGATGGGACACACTTT
> At5g40540	79
AGGTTCACCTTTCTCACCCCACCGACATTATTAATTTCTTTTGTTTTTGTTTTCTGGTCCACGATCTTTAAATTCATGCACATTTTTTTGTCCTTTTGTCAATTAATAAAAACAGTGTTGTTCGTTAAAGATTGATAAAAGATTTTGTTTCCTTCTTCCTACTATCGTCTTGTTTATTAAAAAAAAAAAGACAAATATTTTTGTTTCACTGCTCCTATCTTCACATTCCAGGAGACTTCCTTTCAAAATTTTCTTAATTATAATTATTCACAAGTTTGACTTTTTCTGTTCAAATTTGGTTTAAGTCGGAATTGTAAATCGATTTACAGTTCTATAAATTTTGCCGACCAAAAAAGGCAAAACAAAACAGAGAAAGAGAAGGATAAAGAGACATGAGATTTCCTGTCACTTTACTTACGCGGACATAGCAAACATCTTTTTGATCATTCAGAGTTTTTTTTGTCCTATTACCACTTCAAATCCAAAAACAAAAGTTTATA
> At5g10520	80
CATGTAAACAAAAAGCTCAAAAATGTAAGAAAAAAATAACAAGGTTTGCTAAATTAGAAGAGCTATTTAATATCACATGCGCTATTTAATTTTCTTTTTTAATCACGAATCACGAATTAGCTATTTTGCGGAGAATAGAATTTGAGTGAAATATAATCATAACAAAATCCCTTTAATATTAACTCTCAATTCATTACAAGCAAAGGTGATGTCTTATTTTATATGACGAAAATGCCCACAAACCAGCCAGATATATCAACCGTTTGAGTTCTTTACATCGTAAATGCGTTAGTTACGGCAACAATCTCTAATCCTTTCATCTTCCTCAAAATTATTAAAATCATAGGACTACTAATTTAGAAACAAGAAATTACAAAAAACAAAACAAGAAAAACAAAACTTGACTTGACTTGCAGTTGAAAGTAAAAAATAAAAACAAAAGTTGAATTGCTACGGTGGAGTTGTATAAATATAGCAGAGATTCCAATCCATCTCCACTC
> At5g09970	81
AAATTATAATTCTGTTCTACTACAAACTCAAAAAATATGAAGATAATTAATCAGGGCAAGTATCTCGCTGCACGTCACAACTATCTAAAGCCATCGATATCTATAACCGACTAATATTCTTTCTTCTCTAAAGAACATATTCATTGGTTTGTCCTTTCGTATTCTCTAAGCCGAAATATACGGACTCATTGAATTCTTTTTTCGGTTTAACGAACCTCATTGAATTCTCACATCGATGCAAAGTAACATCACAACCCAAGAAAAAAACGGTGCAAACATAATTAAATATAGCTAATTAAGAAAAACAAAATAAAAATGCCGAATTCATTGTCATAACGCCCTCTTTCACACACATATCTTTCATTTCATCCAACACCAAACCAATTCATGCGACCCACCTCCTCCCTCCACGTGAATCTCTCCCAATTTTAACCTTGCCAATTTTCCTATATTTTACATCAACATTACTTATATATAAACGGGATAAATTATATAGAATC
> At3g60630	82
TACATATATAATGAAGTATATTTTTACTATCATACTATTTAATATAAAACATGTTACTGCACATATATATTAAATCACCCAATTGCTATTTCACTAAATAACAAATTATTTTACAAGATGCAAGTTTATTTTATAAATCGAACAAAATTTACGAAAAATGTAGAATAGTAATTTTGTCGATATGCATAAAATTTATTGGTTTCCTTGTTTTTTTTTTCCTCAATCCAGTGTTTTCCTTATTTATTATGTTGTCATCATAGTAATTTAGTCAATTTATGATTAAGGCTAAATTTATTCGATTAATGACACTTTGATTTCGATTTTCATGGCTTAAACTTATATAATCAATGATCTCTTGGAGAGTAAGAGTGACGCGCCGTAAGTGCGAGTAGGGTTAGAAACGAGGGGATATAAAATGAGTACAGATGTAGATAAGTAAATCTACAGACACAAGGCACCACACACACAGCAAAAACCAAATCCTTTACTTAAAAAAAAAA
> At3g58120	83
GATTTCCATATAATTTAAAAAGAGGAAATACGAGAGGGCATCCGGTAGCATCTGCCCAAGTGTCAGCTCGCCGGACGGCCAGAAAACAAGGCGGGGGAAATGATCAAACGGCGGAGAAAGGAGGAGAGAAAGGCGGGAGCATGTGGAAGAGCAAAACATAAGAATGTTTCCAAAGGATAAATAATATCATACACTGTTTTGAAAAGAAAAAGTCTCTCTAATAAAATAAGTTTAGCAAAACAAAATTAAGGGAGAGGGGTTCACTAAGAGCACGTGCTGCCTGATTCTCCATTTGCTCTTAAGAGAGACCTCAAATCTTTTTAATTTTTCTTCCGAAACAGCTGTTTCATAGCTGTCCGATCTCTCTCGCCCCCCATGTGACCCCACTCAGAGATATAAACCCTTTGAGATCGAATCCATTTATATAATTTTATTTCGCTTTATTCTATTATAAAAATTATCTTATCTCATGCATCCCTCTCTCTTTCTATCTCTTACTT
> At3g42800	84
AAGAAATATGAGATCTAAAAAAGAAAGGAAGCTAAGTAAATCTCATAGAGATAGAGATCTAATGAGGATGTCTACAAGGATATTACTGATAGAAAAAAACAAAAAAACAAAAACAAAAGAGTGTAAACATAGTAGCACACACTCCCTAATGCATCTAATAATTACCCGCACGCATTAACATCTCTCACATGAGTCTAATGAGAAAGTCTCTTAGAAACAAAACACCCAAAGCATGTCTCATCACTTGACCAGCTTTTGTCTTCGTCCCACAGACATCTCCACTCTCTTTTGTCTTCTCTCCACAAACCCTAATCACTATTAACACACAAATCACAGCTTTTCAAAACTATATATTATATCCAAATATCAATATATCCTTTTTCTAACTCTCATCAATATGTCTTGGCAGCTTTTGATATTTTCTTAGCAGACAAACACACTTGAGCTGTTTTTTTTTAATCTATAAATACTCTTTTTTTGTTGATAGCTTTGAGATCTCT
> At4g37890	85
TTCCTTATCTCTTACTGATCACATTCAATTCCAACCATACAAAAAGTTTTTTTCACCCCGATAATTTTGACTGCGCGATAAAATTAATTACAACTACTATCTAATCTCGTCTTTAATACAGTACTAATATCAACTAATAGAACAATTTCGACTGTAACAAGCTACACCAATGATTCGGAGCTTGAGTTAATAAAGGCAAAAAAGAATTACAATTACATTTGTAGACTCGTAGGGTGATTCAGTCTCTAGACCAAAAGCCAAGCAGTAACTTTTAAAATAATTTACAGTTTTTTAGAGAACATTTTTTGTTTTTCATTTATCTTCAGAAAAATCTTGATAATCCCAATAATCAATCTTTACAATACAACTTTAATTGTGAAATAAACAAAAGTAGGCCACTTTTATTAAAAAAAACTCAAACCCCACCATTTTCTCTTGTTCTTCTTTATCTATCTCTATCTCTCCACTCTCTGTCTTACATTAAAACCTCAAAAACATTT
> At4g37770	86
TTGTAATTTACTTATTATTGTTTATTTTTATTTTTTAATTTACTTATTATTATTTGTTGCCGATATAGTTTTTGTTAGATTTTTAAAAACATTTCTTTAATTCTCTGTGGGTCGCATTATATCCCATTTACATGGAGATTTCCTGTCGGTATGCCATCTCATTACTATTATGTACTAAATATTTTTGTTTACTAACCAAAATAATATTTATAATCTGACAGTAGTAATAAGTAAATAACTTTAATCTCACGTAATCCACACAACTTTAGAGACAGGCATAAACCGTTGTGTTAACTGCGATAATAACTCTTTAAGCTGAGCTCAATTTTGAGTGTGTTTCAGGGTCGGTGTGGACGGAAACGCGTGAATTCATTAATATTCTTAATTAATTAATACAAAAGAATCGAATTAAAAAATCGAATACCTGACTGGTCAAATTTCTGTCGTGGGCTTGGCATGAAAACTATATATAAACAGCCACACATGCCTAGAGACCTCTC
> At4g34770	87
GCCTTTTGAAAGTAATGGGGGCTATGATCGATCATATGCCTCACCCCACAAACAAAAGTCTAAAATTTGAAATAGTTTGCTTAATATGGTACGTCAAATCACTCACGCTAAGTATCTAACAAAGCAGTGTATATATCCAATTTCCGAATCATATTTTAAATTTAACATATATATGGAATGTATAACGTCTTTATCAAAAGTAATAATCTCTTACAAGTTGATTGTGTTAACATGTTTCCACTTTCTTATTTTGGTTCTATTCATATAAGAGATGGTAGGGTCTTATAATTCATATATATTAGGAATGGTAGGGTCTTATAAACATGTTTCACGGAAATGAAAGAAAAACAAAGTGGTTTCTAAAAGGACAAGGCATAAGCATGTGAACTTCATCCATTAGCTCCACCTGATATGTTCCTCAAACTTTTACACTCTTCAATAACTTGCGGTCAAAATTTCAGTAGATTCTCTATATATACTTATAAAACTAAGAGAAACTT
> At4g30280	88
GCCAAATTAAAATCAAGATTCAACTATGGAAAACTTGTAGCTATTTTTCAATACCTAAGTTTTAGGAAACTTTGCCATTATATTGGTGTTTATCTAAGGATTAGAACATTTATTTTAGTTAAATTAAATCAATAAATCGTAAAGTTGTTAATTAGGAAAAAAAGTATTAAAATGCAAATATATTTGTCATTCGAACCTCTATGCGGTGGGGAGGGTTTACGCTCATGTTTGAAAGTCAAAGCAGTGTTGATAATAATCTCAACGCGGGACCAGCATGTGATATACGAATGTCTATATACATTATTTTCTCTGTTTTGTAACAATAAACGAGTAATGAAATTATCTTTTATTGGTTTCAATTTGTAACAACCAGCAAGAGGTCTAATGAGCCAACTAGAATACAGCCCACGATAAATAATCAAACCCATGAAACTTCCTTCTCTCTTTCCTTTGCCATTTCCAAACACTATATAAACTCATGTCGCTTAACTCAATTTTTC
> At4g12720	89
ATGGTATTAGTTGAAAGAGCCCATATTTCTCGAGGTTAGTTAGTTCACAATTTACCAACCGGGACATTTCAATATTTTAACTTTTTCAATTTTATGCAAGGAAAGAATATAAGAAAGAATTAGCTAGAAAAATTATTTTCAAAATTAACAACAAATCCCGAATATTTATATAACTATTTAAAAGTATAATTAGGTTGTTCGTTTGATCGCCGCATCTATTTGCGACAGCAGCAACCATGATGATATTCGTTTGGTGGACGCAAGACGATGTGGTCAAACGTTAAGGCAAACGCAAGTAGCTGCGGTTAAAAATTGTTGACATCATTTTACTTCAACAATATGCGGTAGAGTTTGCTGCTGCCGTTAGGCGTAATGAAACAAATAGACTAACACAAAGAATAAACGACTACAATTTATAATTTTTCATTTATAAAATAAAATAAAAATTGGAATATATTGTGCGGAATTCCTATATATCAGAACTCATTGATCTGCTGCTT
> At1g58340	90
CAAGTATTTTTCAAAACAAGTACTAACCCCATCAACTTATGTGACCAACCGTTATTGAATAAATGCTTTTTATCCTCTCAGCCTAAGAGGTAACAACAGCCTGATATTCTAGCACTTAGGACGACTGTGAATTCGCCAGCCGACATAACCGAAAGAGTTCAATATATAGTGAAGCCCAAAGTTGAGTTAAAGATTAGGAAAGAGATTTGCTATTATTAAAGGTAATGCGATGTATTTTAAAATAGTTAACTAAACCAATTTTTATGTCTTTCTTCAAAAGTGAACTCTTGAGCTATCCTAAACCTGTGTGTCGTTCTTCTCACAGACTTATTTGGTGGACACACGATTTGTTTAGTCAAAGCAAACAAAAAAAGTCCCACTTCCCTATTAGAAAATCAATTCTTTGTTAAAAAGAAATTAAAACTAATTTTCGCCACGTGTAGAAACGATATCGCTTCTTTACAACTATAAATAGTCAGCCTTTCTCCTCCAAAAGGCCC
> At3g19200	91
ATATACAAATATTGGATTAAAGATAGTTGATATTGGTTTTAAGTTTGTATTGCGTTATAGATAGTTATACTGCGGACAAGTATATACTAAATTTTAAAATAAGTGTAAATATTGATTAATTCGGTCGATGAAAAATATCAAATGAAACTTTAATTGATGTTATTTTTTTGTTGGTAATATAAATAAATATTTTGAGAACTATAATCCAAATTTGGAGTTATCACCTTTACTTAAGCCATATTTACGGCGCATTAATGCTTCAATCAATACTTATGCTTATTTTATCCACGAAGATTAAGTCAAAACTATAAAATTAAATAAAGTTGAGTTCATTGAATCGGTTTTACTCAGTATTGTATATAGAAATATAAAATAAATCGGACTTAAAAATAAACAAAAATAAGATGAATAGAAGAAAGAATTAAAAAAGATGAAGTCCACATGGATGCCTTACCAGTCTCATATCTATAAAATGCAAAGGATGTTGATGCATGAAAATC
> At3g25710	92
CTCCCCATTTAGAAGTCGTAAAAGAAAAGCAAAGAAGATGTGCAGCACTTGCAGTTTCATTTGTTTTGTTAGATATACCAGAAAAAAAAAAAGAGTGGTCCCATAAAAACCTGTAATATATAACATTTTAATCAAAGAAAATGATAGATTTTTTTATTAAACAGGAAAAACCACTAACTTTTAATTAAAAAATTTGGAATACAGCAATACATCAAAAATCCATTAACGGTACATTATAGTTGAAAATAAATTCAGGTTACATAATATTTTTTGCGTAATCACTATACTATTCTGCCATTTTATATGGAACTAAGTTCATACGTTATTTCTCACAATTCTCCTTGATGTGATCAAAGATAATGGCGGTCTGATTGTATAACCCGGTGAAAAAGGTTTTTTGGAAAGAATTCTTTAATATTAAAATATCAAATAAATTTTGTTTAAAAATTAAGGACACATTATATAGCACTATATATACACATGTGTATGCATTATCAAAT
> At3g28420	93
TAAATTGATCGGTCTATGTCAACAAGACAACAACAGACCAAACTAGACCAAACTAGACCAAACTATGGGTGTCCGCATCCGTGGCCGTAACATTTGGTAAACATTGCAAGAAGCGATCCACAAGCAATAGAAGAATTTATTTAAAATTATTTTTATTCCGGAAACTAAGATTGAAAAAAAAATTGAAACTAAATTTGCATATAGTGGAAGTTGAAAATGATTGGTTTAAGGAAAATGGTCCCCAAGAGAAAACAAAGGGAACAAGAAAAGCAGAAAAACATAAGAAACAAAGGAAATGAGAAAAAGCCTGAGAAGAAAGTAATAATAATATGTCTAGAATAAGAGCAGATTTGAAGGGCATGCTTGTTCTTTGTCTCCTCCACCTTCTTCTTCCTTCTCCTTCTCATGTCTTTTCATTTTCATTTTGTTCTTTCTGTTCGCCATTTGGTCTTCCACAATCGGACCCACCAAATATTTGTTTTACGAATCTTGAAATTTCG
> At3g02170	94
TGTGTAAGGCTAACTTAGCTAATTATCAAAACTCATAGATAAATATTTTTTTTTTTGCTAAAATAGATAAAACTTCTAAGAGAAAAAAAGAGAGAGTCATATTTGGAGAGAAAAAAAATATGTATTATAAAATGTATCAATTTCTCATTCATTGACAATTTGAGATAAATCAATGAATAGATAAACATGCCTAACATTTCTTATAATAGATCCAAAATATAACCAATTTTTTCCGAATTTCAAAAAGCATTTAATTTTGTTTTCTCTAAATAAGTTGCCTTGTGCTGTCATGTGCGTAACTATCATCTTAGGAGATGAAACAGATTCCTCATTATTTGGCGAGCAGAATTTTTCAGAGCTCTGACATAATTAAAGAATATATAAGATTACTAGTGTATATAATACTAAAATACATAAAATCTCATACATGTATAAACTTTATATGTTAACACATGTACATGCATTACATTATATATGCTTCAAACTTCAAAGCCTCCTTT
> At3g03840	95
TTTTCACATGGTTTTGTTATCACATTTAAAGCAGAGCTATTACAATCTGTACTCACATAGGACCAAGAGAACAAGATCGCATGTTAAGGCCGTAGAAGAAGTTTCTCTAGCTACGTTGATTGATATATAAGAAAATCCATCTGACTAACCCTGTCATAGTCTGTCGGCAGAATCTTTATCAGATTTTGACACAGATGAGAAATTAATCAATACATGGGACGAAATTAGCTGGACCACAGAAACTTCCAATATCTATATATAGCATTTGTCATGTGATATGTTCTTGGTTAGATTGTGATATTAACTTGTTGTTTAACAACTTAGAACCAGCCCCATCTGACCATAGTTTGTTGTGAAGACGTTTTGACCACAGAGATCCATTCTACGTCTTAAACTCAAGAAACATGACAGAAATCATTACCAACCAATGAAACATGATGGAACAGAACCAGCCCAATATTTCTTTTATTGTATTAATATTTTCCTGATTAGCATTTGAA
> At2g41820	96
CACGAGAGTAGATTCCCTATTGTCAAATATAGATCAAAGAGAAAACATGTAGGCTACAAATATAACCTAGTCCCTACGAATAAGAAAAATGTCATTATACCACAAATGATAACTGCAAAGTGTGTGTAAATTTTGATTTTAAAAGAAGGTAAAAAAATAAAAAAGATAGATTTGGAAACAATCTTTTACCTCTTTGGTATTGAACATTGTGACAGTATCAATCAGTATGGTACAGAAAAAACGTCAGAGGAAAAGAATTATCAAAAAACGTACACTCTTCATTTTCATTAAAATCTTTTTTTTTTCTTCCAAAAAACAAAAGCAGAAAAAATGTGTCAGAAAGATTTATGCAGCTTTCATTCATTCATCACTTGCACTGTCTCGTGAAGAAAATTAAACTTTTTTGTATCAGAAATTAATTACATTAAAAGAAAAGAAAAAAAAAATTCCCTCCTTTCCAAGTGCGTTTGCTTTGTGGAGTCTCTCTCTTCTCTCTCTCT
> At1g21110	97
TAAAATTTGAAGGAAAGTGACAAAGCAACAACAATTGAGAGAATCAATTTCCTTGGCCCAGTCCTGGTCGACGTGATCGTCGTATCAAGTGATACCTATGCGTGACTCTGAGTGGCCAGTGGCGGATCCACGTCCCTGTGAATGGCACCCTTAGAAGATTTTATTGGTTAATTAAGTAATAAATATAAATGCTCTTCAAGCTGCGACAAAAAGATATACTAATTTAGACACTTGGTCAGACTAATAGAGTAATAGTGATGAAATATTAGTGAATCTCTCCTTTGAACATTGACTTTTGGTATATCCACTAACGTGAGGCAAGTTTGAGCTATTTCAGCCGTCAAAAATAGCTCTTACCCTTTTTCTACACAGAGACTACTAACTCAGTCAGCCCCCGAGGTGGACCGGCAAGCCAACAATAATTTATATGAAAATATTATAAAATAAAGAGAAATATCAAAGCCTTTAACTATAAAAGGAGAAACAAGGATGCATCAAAA
> At1g65920	98
ATGTGATTATAAATCTTTTTAAGTTTGAAAGCTTAATCAGTTTTAAAGTATAATAATCTTAAAATAATATTCAAATCACAAAAAAATCATTACACTTTTACAAAAAAATATGTATGACTCTATTGAAACAAGAGTAACTTATTTTTTTTTTCCGTTACAATAAATTAAACTTTTCTTGAAAAAGAATAGATTTGATACTTTTATTTGACATTACTCTCACAATTTTTTTGAACTGGTGAATTAATTGTGTTTAAACTTAATCGATTTATTAAGCTATCAAAAATTTTAAATTTTGAACCAAAAAAACAGCGAACAAAATAAATTTAGCAAACTCGGTGGCATAAACGTTGGGAGCGAGAATCTTGATTTTTTTTTGGTTATTTAAAGAAATAAAAGTATTAAATTGTACGTTTATACTATTACACTGTTTTAGCTACTTAGCTTAAAAAAATCATGTTTTTTTATAAGAACATAAATACGAGCTGAGAGAGAGAGAGAGT
> At1g70940	99
TCCATATTTTACTTTAATCTTCATGAATCATAAAAAATGAAAAATCAAGCACATGAATGTCACTGAAATTATTCAACAATATTCTTATTTATCAGTTATTTTAATTATTTGACTATTTATGTGTATGTTGTTATCTACAATATGTCCGTTTCAATCAGTCGAACAAAAAATACTAGATTTTAGTTATGTAGTATAAAATATAAAAATGTTGAAAAACACTCTAACCATTAATTTGTATTATTTTAAACTTTCCATATGATGAGATGTATTATTCAATATAATAATAAAAAGAATATTATTTAATAATTAAACAAAAACATAATAAATCTTATAAACAATATCTTAAAAGAAAAGAACTATATTGTTATTTTTTTGATAAGATCGATAAAAAATGTAACATACTAAAGAATAAATAAAATAAAATAAATTAGTAAAAAGGAACTTGGGTGGTCACGTATTTGCTGTATAAAGAGGTGTAAAGTGGCATCCTTCCTTAAATT
> At1g59740	100
CCAAATACTTTAAACATGCACGATAGTGAGCTGTATCTTGGAAATTCATAAAAATGACATAAACTTTTGACTCATATATATACGTTGAAAAAGTATTTGAAAGTAGACTGACCAACAAGTAACCATCAAGAAGCATAAAATCTAAAATATCTATTGTATTTAACCATCCCTTATGCCCATCATTTTCACAAACCCACACATATACATACTTATATACTTTATAACATTCCAAATTTCAACCGATCTATCATAATTAGGCATCAAATTAAAAAATGGAATATTTGTGGTGGGAGAGAGATCCACATCTTTTGTAGAAAGTGCGTGTGGGGCTAAACTTAGAAAAAAAAGCAGGAATAGTGAGAGAGGAGACACACGGCGTTTTCGTTTCTGCCTAGAATCTACACTTAGTGTTATACGTAAGGCCAAAGAGTCAACGACTTTGGCTCCCTCTCTTCACCTCTTCTCTATTATAAATTGAAGGGCCAATAACCCAACTCTAT
> At1g09350	101
AAAAAGAAAAAGAAAAAAAAAGTTTAGAAATATTAAAATTATGACGTTAGGACAAAAGAAGAAAATATCAAATTTATAGAAAACAACCACTACATAAATAGTAGGTCGGCCATGGGTCGGACAAAATAGATTACTTAACAATTAACGAGCAGCAAATTAGCTTTGGGTATAGTAACAACCAATCAATGTTCCCTCAGCTTCTTCTTCGTGGGCTCCATTTAGGCCACGTGGCATTATCACAGCCTTGTATTGAATTCAACGGAGATCCTTCAACCAATCACGAGATTTCGTTAGCGCTGGTAGGGCCCTCTCTCGCTAAACACATGGGGTAGTATCTAAAGTGGACCTGTCACACTGCATCGCCATGTCATCATTTCGGGCATCTTCAACTTAATACGAACTTACGAAGCTTTCCCCGGTGGATAATTAACCGTTTTATTAATTAGCCATAATCACGGCCTCAAAGCCTATATAAGTTGTTTCTCACCAACAATCAAATC
> At1g51170	102
ATCTTATTATATTCCTCAATTCATAATCTATATTGTTTTTTTTATCTAGAATTATAACATCATAAATTTGGAGTTATTCGAGATGCAAATTATAGAACTGAATTTGAGGCGAGTTTAATTACGTAATTGACCATAAAACCAATACTACCGTACCAATCTGTAGGAGGAATTTAGATAGTTCCATACTTCAATCTATATATCGTCGTTATTATACAGAAATAAACTGATTACAAAGTTGCAAGAGAACCTTAACTTTAAAAAATCTGATGTTCAAATCTCAAGAGAAGAAAAGTATATCATATAAGATTCAAACTCTTTTTTTTTTTTTTGTAGTTTCCCTTAATGCGAATTAATGAGAGACAGTATTAATCGATCGTTATATATAAAAATAAATTACAGAACCATTGAATAGTTGAAAACAATAAAGAAGAAGTTCTTAAAAAGCGTTACACTCGAAAATCACAATTGTATATAAAAGGGACACGAGGAGACATAAACGC
> At2g14960	103
TCTTCGCGTCAAGTTTTCCTTGTAACTTATTTGTGACTACTATTGTTTTGTTCAAATCTTCTGTGCAATGTAAAGTTATCATTTAAGAATTAAGATAATATGTACTACTACAAAATCATAACAAAATGATAAAACATCAATTGTTCATGAAGGTGTATTAACTGCGTTGAATTTTTACTAGCTCATATTTAGTGTCTTAAAGAGCGCATGCAATATCGTAGTTAAGACTGGGAGGTAATAAACTTAGATCAGTTGATGTTATTGTCCGAAGCTAATCTTTGTTTGGCCGTCTGACGTGGCACGTAAAAACCAACTTAAAAGCTTCCTCTATATAAATACCAACAAGCTCTTCAATCCCAAAACACATCCATTCCATTACCAAAGTACAAAACATAAACTCCTTCTGTCTCTCTCCTCTCTACCTCAATTTAATTCTCCTGATTTGTTTTTTTTTCCACCAAAAAAAAGAGATAACAAAGAAAAACAAATAGCTAAAACAT
> At2g32560	104
GGTTATGTTTTTATAATATAGTTTTCCTTCACTTTTAATATTGTAGGTTCAGTGAACCTTTTGTTCTGTGTCTGGCCAGATCCAATTCTATCTCCTCCCACTGTCCTTGGAAATCCCAATGCCACCACCACCAAGTAGACCTTTTTCTATATAAATTCTTCTTTTTATTCTTTAATAAGTAACCCCCTTCAATTTAGGCTTTGTTTCTAAGGCATTTTCTTTCCTGTAATCTGGGTTTTTGTGGGTCCAACACACTCTCTCTCTCTTGATTTTAACAACTTGGCAACTTCATTCAATTTCAAGTTCCAAAACAAGAGAGAGAGAGAGAGAGAGAGAGAGAGAGAGAGAGAGAGAGAGAGAGAGAGAGAGAGAGAGAGAGAGAGAGAGAGAGATAAAGAATATTTTATTGTGTCCATGAGTTGGTTAGGTGATCCTCCAATTCCAATTGGCTATCCATCTATCCTCTTCTTTTATTTATACTCTCAGAAACAAGAAATCAA
> At2g23180	105
TGATAAAAAAATACTGGCAGTACCAAACGTTTTGAAGATTTTTCTTTGCATTGCTCACTTTTGTATTACACTTCAAATTATTGATGATATGTGGAGCCAATTCTTTCAGATCTCTTCATTGACTAGACGACCGGACTGCACGGCGATAGACAAATGTTATAAGTAAAAGTTTATTGTTTGTTTCTTTGGTTGGTTTCTTGGTTACAGAAACCAGCTAGATCCTTTGTATATATCTATTGGGACAAATAACTAAATGAAATTATCAATTGTCACATGCATTGATTTCCAAATTATTATTGTTTTTTTTTTTGCATTGGTTTCCGAATTAGGTTCAACAAAGCTAGATACGGAACAAAACAAATGGATCAATAATAACCAGAAAAAGTAAGATGTATCATTTAATTTCATTACCCACACGACAGAGACACATCACCAGTTTCTATGGCACGCAGGCCCTTGTATTAATTTATACATATGTAATAGGAACAAAATCAAGAATC
> At5g67060	106
TACTTGTTTTTCTTTTTGGATCCAAGTTATGTTACGCAATAATTCTACTTATAGTAACTCCTACGTGTACACACTTTTTCATAGCTTCTATTCGCAACCGAACGAAAATATTATGGCTTTATAAAAATGATTTTTCCTAACATTAATGTTTGGGAATTTTATCATCATACAAGTTCAAATATGAGGAATAAAATCCACCTCAATATTTTACTTGCCTTGGTATATAATAACCTATAATAGTTGATATATGATATTACATTGGTAAGTTAGTCCGAATGACCGAATGCATGTGGAATTTGCACTTAGACAAGAAGACAAATTTTGAAATTGAATATATACATATATGCCCATAAATGTGAGAGTTGAAAATGGGAAGAAATTCCTTTTTATTATATATGTGTAGCATAAGTTAAAGAAGATGGATGGGCCACAAGTTGCTATATAAATCCTTCCACTTCTTGTTGTATACTATTGCTTGAGTTCTGATTGGGCACAGTAGT
> At5g39580	107
AACACTTTTGTGAGACGGTCAGTGAACTTTTGTTGAATAGTGGATGTTCATGTTTTGGATATTTTAACACTTTTTCTTTTCCTAAAGTATTTTAACACTTATTCGATTAACCAGTCCAAAGTCGGTGCATTGTAGATGAAAATATCATGCACTAATACGAGTTTCCTTAATAAAGAATTAGAGTTGAATCAAAGTTTAACGCCTGCTAAAACAATATTCTATAATCACATTCATTATAAATGATTACACACTATTAATTAGGAATTAGTTTGATAGAAACGAACAAAAGAGAAAAAACAAACCCAACATGATCTGCAATCGTCAACGCGCGAAGCCAGCTCATGACCAATCACATAACGCGGTTTTCAGTTTTGAATTGGATTACAACGTCGTCGTTTTGTCAAATTACCTCAACACTCTAGCCCCTTTCGCTGACTTCAACATCACCATTTGACTTCTCAATCCCTCTATAAGTTACTCACGTTCTCGTATCACTTTCC
> At3g59900	108
TAAAAATAATTTCCTCATCGCATCAAATATTTGATTATAAAATTTTAAAAATCAACCTGTATATTAATAACTGGATGATTCAAAATAAACTAGAAAATTATTTTCTTAAAAATTTATAGAATGGTAAAAAGATGGTTTTAAAACTCATTTATTTAAATACTACTTACATATTCAGATCAGAGGAGATTGTAGCTTACGTCATATGTTATATAAGTAAAAGAAATGGTAGAAAAAGTAAGAGAAAAGAAGACCAGGGGAGAAGAACCTTGTGATTGTGGAGGAAGACTAGGCCACACGAAATTCAAATCTTTCAAATTCAGCAACTTGCTTCTCCTCACATTTGTCAGCCCCTTTATATAATAAACGTTCCTCTTTTTCGTCTTTTCAACATATCAGAAAATCCCTAAATTCACTGAACCCTCTTCTCTCTCTTTCTCCCCCCATATCTTCTGATTCTCCTCCAACTCCTTTATTAATAAATTCTCCTCTTTCATTGCTAC
> At4g31910	109
TTCACAAAATTCTAGCATTAGTACATTTGAGGTGAAAAAACACAAAATTCATCCTAATGAACACATAAAGAAAATAAAATTTTAAAACTCTTCTTCGTCACCGAATATTTACAAATAAAATGATATGTGTGTGTGTGAACCTAATTTAAAGCCTATGCCAATGAGCACATATAGGCTTTTGCTCTCTTTTTTTTTTTTTTTTTTTTTAATTATCACAATAGCATAAAATATGCAAAACGGAAGTACCTTTACAATCATTTGTATTCGAATTTAAATAAAAATGATAAAACACCACCAATAGTAAGCAAAAGATAATTAGTGTTGAAACTAATCATCCGTAAGCATATAGAGCACTTCGATGAAAATTAGAGTATTAAATAAAATTAAAATAAACCCTCAAAACTATCTGAAGAGACACATAGAGTGGCTCCTTGGCATATGATTAAGCTCCCTTAATTTATCTTCTCGTATATATATAGGCATTACACATCTTACTTATT
> At4g28640	110
GTTTTTATTTTATTTTCCAGCCTTTTAAAAATGTTTTTATTAATACCACGGATACTACCGTTTTGATATCAAATTTTCTTTGAAATCTATCCGATCTTATATCAGATTTTGGAGTCAAATACCAACTACAAAAATCTGAACATTAATACAATAATATACATTTTGAAAAATCATGTTGTCCATTATATTTTTTGGCATCTAATCCTATCGTTAATTGATTATAAGTTTATAAATATATTACAACGGAATTTCGCATAATTGTAAAACTTCCCTATATAAACTTACGAAAAATTGAAATAATTATACCAAAAGTCCACATATTTTATTTTAAAAACTTACATAAGTGGATATTGTTAAAAGAAGGAAAAAAAAAGAGTTTCTAGTAAATATAGTCACGGAATAATGTGAGAAATTTATTATTGGATCAAAAAAATGATAAAATTGGGCGAGAAATAAGACTAAAAGTTAGGGAAGTGAAAAAGAGACAAATCCCACCCGTC
> At2g33310	111
AAAAAAAGAAAAGAAAATAAATGAGCATATAGTGACCCAAAACTAAACCCAAATTCAACTTTTTTTCAAAACTGGTACTTAGCTATACGTTTTCACATATTTAACAGTTGTTACTATGAACATGATATAAAGCATAGCTAACCAGATAAGATCAAACGCAACGAATACAAAATAAACTCTAATATAGCAATCATCAAAACGAATACAAATTCTTGCAAAAATAGAAAAGAAAGTGTGATGCAAAAACAAAGCTTTCCACAAATACAAACACATAACACAAAAACAACAGTTTATATATTTAATATAGTTTAATAAGATATGTTTGTTTTGTTTATCATATTTTTTTATAAACACAGGAGAAAACAATAAGGTAAACGGGAGCACGACAAGTTTGATAATGTCGGGAAGAAAAGTTAAAAAGAATTTCTTTGTTAATAATAAAATTAGGGAATAAAAAAAGGGTAAAAGAGAAGAAGAAAGAATGGCATTGTTGTTGGTAT
> At1g19220	112
ATGTCTCAATTTGGACCAATCCATATAAATGAATAAACTTATTAGCTACTACTATATTATAACAGAAAATATGTATATAAAAGAAAAAAAGTGGGACATCTTTTCTGGTAACCAAGAGTTTACAACTTTGGATTAGAAAATATTTAAGTCCCCATTTGGCTTGCAATTTTCGGTCCGCCGAACCTAATCCTTAGGTTTTTCTCAATATATCCGGGTTTATGGTATAACCTCATTCATAAGAAAATCCGTATTACTAAAGTAAAAAATTAAAAATATGGTTATAAAAACGAGGGAAAGTTAACAGATTTTAAAACCATGGACTGTTTTTCCAACAACAGTAAATTATAATCGGAAAAGATAAAAATAAAAAGAAATAAAAAAGGTGGGACCGACAAGAAGAAGACATCAAGTGGGGTGCCACGTCAGAAGGCATAAGAAAAGATTTCATCTTTCCGCATGTATCCGATCCCAATCGGCTTAAATCTCAATATCGATTATTG
> At3g18560	113
AAAAAAAAAACTTTCCAAGCATACAAAAATAGTTTAAAAAAATATATTTTATTCTAACAAAATAAAAATTTACAAATAGATAAGAAAAAAATCCAAATAATATAAAATAAAAATGATAAGGAAGAGCTGGCGAATTCTGTTACAGCAATAAAAATATTTCTAATATAACTAATGTATTAAACGAATAACATTTATCAAGAAATGAATTCAAACACGTAAGAGTATTATCAAGAGATCGTTGATGCATGTCTCTCGCATGCTCGTTAGGTTTCATACACAAAACATAAACAAATAAATAGAATGTAGTCATGTACTTATTCATTGATATCATATTATATAACACAGGATCATTACAGAAAATCAAGAAAATGTCAAACACAATATAAGATGTCAACGAAAAGGCTACCGAGTCAGCCGGTAACCTAACACTCTTTTAATATTAAGGGACCTACATTAACGCGTGCATTAATATAAATATACGTAAACCAACCATTTCAGAC
> At3g26760	114
TCGTTTAAATATAAGTAACCTGCTGTTTTAAAAAAAAAAGTAACCTAAAATGTGTTTTGATGTAAAATTAAAGTTTTTAAACAAAACACAAAAAATCTGAATGACATAAAAAAATAATCCACCAAAACAGTTATGAGTAAGTTAAATGATATAACACCATTCTTTCTGTCATTTCTATTTTATTTGAGTTACCATGCAAAGCCTTACATTGAGAAAGAGATATAGAATGATCAAGTACATTTCTCATTGTCATTTGATTGAAAATATAAAATTCAAAAAACCTTACATCAAAACAATAGAAAGTGGAATGTATAGCTATCTATGTGGAAAGTGGAATGAAACTTTGAAGATTAAAGAATGTAAAAGAATCATAGAAAGAAATAAAAAATAGTTTATCAAATGGGATCTCGATAGATATAATCTAAACTTCTTCTCCCAACTTTTTCTCTCGTTGTTTCCCATGATAAAAAGCTTTAAGACATTTGCACCAAAAAGATCTC
> At3g06370	115
ACCTTATTAAAAAATGACCAACTTATATTTAATTATCAAGTAAACGTCGAATGACATAAGAAAGAACAACCCCCATCTATCACAATTAATATAATTCAAATAAATATTTTGGGGTCAGTTTATGAAACTGGTTATCATTCAAAGTACGTAATTTAGTTCTGTTAAGGAAGTATTTGGCTATTATGTAATACGGTGCCATAAAAAGAATACAGTACAAACAGTATATTATTCAGTTTTATTCCTAAAAAGAGAATAATCCTAAGATCATTTACATTTGGTCATAAGAAAAATAAAAGCGTGTTCCCCTCTGTTGTTTTTTGATACTCCTTTTACACGACAACATGATAACCAATGAGCTAATTCCACTTACGGTCATAACAACGGTGTAACAAAATCATCTCAACCGTTTAATTGGAATAAAGTTCTTGAGATGGATAAATAGACGATGGAGATTAGCTAATATGAGATTTAAAAGCCGTTGACCTCTCTCTATTCCACTT
> At1g02400	116
TATGACTAACCAAACACGGTGATTTAGGCAATAAGTGCTCAATCTTTCAATTATTTTAAGAATTGAACATCAACATCATCTACTACTTTCCTATCACCAAATTTCAAACTACCCGATTTTAATAGTAATAACTAGGTTAGGCAAGAATGTTGACAATAAAAAAAATGTATAACACAATTTTTAAGTTTTTTTTTTTTTTAATCGTATCATAAAAATTCCTAGTTTGAAAATGACTAGACTGATATAAACGTAATTTTAATTTTAAAATAATTTGCTTGTACAACTTAAGATCCAATTTAATGGAGATAGACATGCATGTCAAATTTCATTATTAGTAGACAAGAGCTTTATTCATCTTGGCAATAATTTTGGTTTTAAAGAACTCGACCGTCCCCATTGATGACATGCCCACCTTACGCGATTTGTAGGATGAGAAGATTACTTTAAATTCCCCCATTTGTCAACCGTATGGAAACCGTAGAATTTAAAACTAAATTTCG
> At1g73590	117
TAGGGGATAAATTGATCAACCGAATAGATTAATTCATAATTTGAAAAGGCCAAAAAAAAAAGAGAGAGGCAAAAACAGAGGCTCTGCTTTGGACTCCGCAAAGCGCACAAGGCCGCCTCTTTCACTATCCCCAAAGCTCCACCACGCACCCATCAACCACCATTTTTATTTCGTTTTTATTACATTCAAAAAAACTTCTTTTTGTCGTATTTCAATCAAAATTACATCACACACACTATTATGTTGGAATGTTTAACAAAACAAATAAATATGTTGAGCTATTCCAATTTTACATTTAATGTTTTTTTACTCCTACACGTAAACTACTTTTGAATATAATATCTAGAAACTAACCAAATAATCGAAAACGAAAATAATAAAATCAGCAAACAGTTTTAGCTTCATTAACAAAATATATATATGTTTAATTAAAAAATATGGTATTTTCTCAACGGACAAAAAAATAAAATAAAAAGAATATAAAAATGTGGTCTCTTCTC
> At1g52830	118
CAATCCTTGATGTGAGGGTTTTTTTCTTCATTGATTCTCAAATCTACATTATGTGATTCTTGATGTACCTGTATGTACAATTTGTATTCAACTACCAAATAAAAATGTGAGCAAGAATAGGCTAAGAAATAATACTAATACAGTATCCTTAGAATACATAATTGTATATTATTAAGGATAACACATGTAATGTTTAGGAAAGATGGCCAATGATAAATCTTATAAGAAACCTAACAAATATTAACACCGGTAAGATTTGTTCTCTTAAAACAAATCCTATATAAACAAAAATGAAGAACAAGGACCCAACATATGTCTCTCATGTGACCGACCAACACATCCTCAGTTGACCTGTCTTTGGTCTAACCTTGTCTTCCTCCACAAAGCTAACAGAAATAATTATGAATGTTAGTCTCTTCCATGTGTCAGTATATTATTGGATCTTGTTGGAGCAACTTGACAACATATAAAAGCACGAGGCAGCTCAATACTATCATTCC
> At5g20820	119
CTAGTAAGTTTGTGGTACTCGTTACTTCATCATTTGGATTGAAATGACACAAAAACAAATGTGATGAAGATCCAAACTTAACAAAAATTCATCCAAAATATAAGTTTACACTTTACACACTCGAAGTCTCGAAGGTTCTTACCACAACGTAGTTAAAACGTTAGCCAAATTTAGTTTTAAGAAAATGGTTATGGGGAAATGATGATGTATATGGTTGACTGGGATAACAAAAACTTTTGGAGTGATGTGGGTTTGCATGTTTTAATATATACTTTTAGCTTTATCTTTCCAATTCATAATCATAATCTTTTCGAATAATTGCTTCCGGCTCTTGGAAACTTTTAGATCATTGGATAATGGCTATTCAAAAATCGGTTGATAACCTAAACGTTCTCAAACTTATTAAAACCATGAAATTATACTGAAAATAATAATACTATAATTACGAATCTACCCTTAGCAAGTTATATAAGAACATCATTCTCCTTTCTCTCTTCGAC
> At5g67430	120
AGATACAAAATTGAACTAACAATGTTATGTAGATTATTCACGATAGTGAGAGTATACGATTTGAAGAAATGTATAAATTAGTAATTATTTATTAGAAGCTCCAAAACGATTTATTTAAAGTTTGGGATGTAACGCAGTCGCAGTGCCAAGAACTATAAAATACGATAGAAGTTAGAATCGTGGGTTAGTAGGTTTTGTATCCGTCCATATTTAATATTTAAGCCGTGATATTCCCGGAAAATATAGCTATACACGAATCCTAGCTAACCGGATCATCAACATAAAATATAACCAGATATGCGAATTAAATAACCCAAGGAAATTAAGAAGAATCGACAGAGCTCCAAAGAAAGAGCACTAACCACAACATCTAGTTTTTCTTTAATATAAAATACATAGAGAGATAGTGATGTCTAAATAAAATGATAATCATATAATTTAACAAGGGGAGAACAAAGCTAAATACTAACTATAAATAGACTAATGACAAGACCCACTTT
> At5g54510	121
TTAATATGAACGATGGATACAACAATAACACTATGTTAACTATTATAATGCATCTCCTGTTACATGATCATTTCATTACCTTTTTTCTCTACAGCACATGATCATTTCCTTTAAAGAGAATAATTTAAGTTAAATCAGGGGGTAGAAAAAATTAATTCAACCATCAAATATATTTTATTAACTAAAATAAAGTGGGAGAATTCAAGAATACTATATAGTTTGAATGTCCTTAAACTATTAAACCTTTTTATTCAAGCCAGTACGGGTATTGACCAATATAGAAAACAAAATTATATAAATACCACTTTTTGTAATGAAACGAACTAAAATAAAATAAACGACATTATAAAGTAAATCAAATTAAACACGAATAGTAAGCCGTTCACTTAAATCCTGGATTTCAACATACTGTGAAATGACCGTTATACCCTTTGATATCTTCTTCACCCTCTTCCTCTTTCCCTCTATATATATGAACTCTTCCTCTTCCATTTTTCCTC
> At4g13195	122
CAACATAACATTTTCTTAGGTAAGCAAGTAAAGCTACAAAAAGTCTTGAGAAATAAATCAAAAGGAGGAAAAAAGCATGAAAACCTTCTTTATTTCACCTAGTCTCTTTTGCTTTTTTCTCCTTAGCTTTCAAGATTCTTTGCCATAGCCAATTGACCATTACATGCTTTGGCCTTTTCCTCGATATTTTCCTCTTCTCCAGTGGCAGTCCTACCAAAAAATTAGAAACATTCATAGGGGGCAAAACCGTAACCTAACCAAAGAAAACCTGAACTGATAGTGCATCTTATTCAAAGCCCTACTCTGTCCCATGTATATGTCTCACACTCTTCAAAGATGCTCACATAAAAGGGCTCTTTAGTAATTTGATACCTCGTGCAATATCTGCCACACTTTTTTTATAAGCAGGTGTCCCATTTTTTTCTTCAAAGGCTGAACAATCTTTGATGCGATGTTTTCCAACAACATCTTTATTATACCATTATTAGATTAAAGTGCGT
> At4g00080	123
GAGTGAAGGGAAGGTGCTATAAAAAAGGATCTTGTTGGCCACGAGCTTCTTCCTTTTCGTCTTCTCCGCCGCACCCTTTGGGTCAACAGTTAAACCCTCTCCATTACGCGTGTGAATATACACATATAATATTCACATTATATAAGATTATGTTTCATAACGTAGATCCTGCCTGTTCTATATACAACAGGTTTTGGTATGAGACGTTAGATACTTTAATTCATCTGGTCAAATGCCTAGCTAGAATAAATATCTTTAATCACGTTCAAAATTGATTTTATACGAATACACTTATAATTAATTTAATTATGATATATGGTACTTGCTTTACCGGCCTTCTTGTAACCTTCCTTCAAACTCTAGCTGCTCATCAATTGAATTAACAAACAAAAACAAATCCAAGTCAAGTGATCTTAAATCCAGCTCATTCTTATTCACGTGCCATGCAAAATGATGCATACAGTATATATAAGGGACACACACAAAGACATGTAAATATT
> At1g64405	124
AAAACATTGTAGTAATTAATCTATATCACTTTAATGTTAATTTAATAGCCGCTTCTTAAAAGTCTTTGCACTGTGTCCGTGACACTGTCGGGCAATAGGTTCCGAGCGGTTGATGTCGACATTAACCTAACGGTTGTCTTTTTATGGGAACTATTCAATAAAAATATTATTCTAAAGTATTTAATATTTCTCAGACCATTTGATGGATCAACAATACGATACTTTAAATGGTGTGTTGATTATTAAAAGAAAAAATAATTTACGCACCATGCAGAAATAATTCATAAAGTTTTAACGTATACTCATATATACTCTTTATTACATTGTTGAATTTAAAAAAATCTTAATTATGTCACTTTCTCTTAGAATAATTACGAGAGTCGTTGGGAAATTTCAAAGGCTTTTAAAAGACAAATCCGTAAAAAAAGATTTGATTGATATTTTGCTAATTAATTGACCCTCTATATATATATTCACACTCATGTCAATCACTTATTTTC
> At1g80240	125
CTACATATTTTAGTTTTCCGTTGTTTGTTTGCATTAGTTGTTACGTACCCTATATATTTATATTAATTAGTGTGTATGTTTTTTCCAGATTAATCACTTTTTAAGGAATACTTACCCGTAAACCTTTTTTCAAAAAGAACTTTTTTGGCGTTTACGCATGGATGTACTGATCTTCAAAAATGTTTTTCTGAAAAAGCCAAAAAATATTTTAATACTTTGAAAATTTATGTGAATAATTTAGATAGGCAAACGCAAATTACGTTTGAATATATAGTTTAATATAATGGTTGTTAAGGCAGCCCCTTAAACAATACATTGAAGAAATGGAAATGCTAATCATGAAGTCAAATGTTTCCTGAGCTAGCTGTCTGTGTCTGCGTGGCACCTGACAATAGAACCCAGGATGCTTCCAGTGGCATTCCCGTTGTTTTCTTCAAAACCAGTGCTCGTCTTCTATTCTCAAACTCATAAAAACCCAGCCTTTCTTCACCCTTTGGATA
> At2g41380	126
GCCCGACAAATGAAATTCGATATGATTTAATGAGGATTTACCATTAAATTTGGTTGTCACTTTCATAGACTTTTTTCACCAATTTCCAGATCTCCCACTTTACCATTCCATCATTTTTGGGAATTTCATTATTCTAAATTCAAGTATCAGTCTAATTAATTAACTAATACTCCTATCTTTCCGTAGCTATTATTTTATAACAGTTACAAAAATACGTGGCAAGAAAAAGAGTGTATTTCCATTTTCCAGCGTTCAAGATTAATGGGCCATTTGATTTTCTAAATATTGGGCCAAAGAGAGAATCCATAGAAGCCCATTTTAAACTATCATATCTTCCCGCGAAAAAGATAGTGTAACCACTTTCTTTAACAGCGAATATGACCTTCCCGTGATAGTCACTCTTTTGGATTCCATTCACCACCTTTGATCAATTCAAGTTTGACACGCTTCTCTCGAATCCTTCTAACATATAATAGATCCATCGGATCCTCCAAAACCAC
> At2g39370	127
AAATTTATGTTCTAATCACCACTGATGACGATGATGAACCCATTATCTTTTTTTTTTTTTTTAATATGAACCCATTAACTTTCTAGAGCCAATCAAAATAGCTGTACAAAAGAAAAGGGTGTCATAAAATAACTTGTTTGCTTCATCCATCTTATATTTGAGTACAAGAAATTAGTAGGATATTTAATCTTGGCAAAACCTTTGCTAAGAAAATATTGAGTACAAGTTTTAAGTGGTGGTCCATCCAAGAAGCTCATTTGAACTATTAATATACCTTGTTCATATAATATGTAATTTATTAACGTATATGTAAGTAAAATTTTAAAAAGAAAACAAAACGGTCCAAAGTTGTACCCTCTTTACCAATCAGAAACCTAACACTAAACTCTCTCTGTCTCTCTCTCTTACATATATAAAAACAAACCTCTCCAACTCTGAACTCAACTCATATCTCTAATCACTAAAACATACCACAAAGAAGAAACATAAAAAAAAAAAGT
