# Supplementary material for: De-Novo Discovery of Differentially Abundant Transcription Factor Binding Sites Including Their Positional Preference
Source: PLoS Comput Biol. 2011 Feb 10;7(2):e1001070. doi: 10.1371/journal.pcbi.1001070 (PMC3037384; doi:10.1371/journal.pcbi.1001070)
Supplement: Table S1 — Binding site statistic for all genes of Arabidopsis thaliana. This file contains the number of BSs based on the 3 consensus sequences for all genes of Arabidopsis thaliana. The table includes the strand information and distinguishes between the promoter regions [−500,−1] and [−250,−1]. (7.01 MB XLS) [file pcbi.1001070.s007.xls]

## Sheet: overview
test (0)	113		training (0)	48		discard (DNA)	22
test (1)	21012		training (1)	1000		not on the chip	11323
min occ	1
motif	strand	intervall		counts
				test (0)		test (1)			%		%
TGTC	+	-500		86	27	15814	5198
TGTC	-	-500		83	30	15808	5204
TGTC	both	-500		109	4	19649	1363		0.964602		0.935132
TGTC	+	-250		62	51	10767	10245
TGTC	-	-250		68	45	10593	10419
TGTC	both	-250		96	17	15825	5187		0.849558		0.753141
TGTCTC	+	-500		23	90	2600	18412
TGTCTC	-	-500		13	100	2471	18541
TGTCTC	both	-500		36	77	4741	16271		0.318584		0.225633
TGTCTC	+	-250		17	96	1431	19581
TGTCTC	-	-250		9	104	1230	19782
TGTCTC	both	-250		26	87	2564	18448		0.230088		0.122026
TGTSTSBC	+	-500		15	98	1188	19824
TGTSTSBC	-	-500		11	102	1182	19830
TGTSTSBC	both	-500		26	87	2305	18707		0.230088		0.109699
TGTSTSBC	+	-250		12	101	630	20382
TGTSTSBC	-	-250		9	104	640	20372
TGTSTSBC	both	-250		21	92	1252	19760		0.185841		0.059585
				training (0)		training (1)
TGTC	+	-500		37	11	760	240
TGTC	-	-500		41	7	748	252
TGTC	both	-500		46	2	935	65		0.958333		0.935
TGTC	+	-250		24	24	502	498
TGTC	-	-250		29	19	530	470
TGTC	both	-250		37	11	758	242		0.770833		0.758
TGTCTC	+	-500		14	34	115	885
TGTCTC	-	-500		9	39	103	897
TGTCTC	both	-500		21	27	207	793		0.4375		0.207
TGTCTC	+	-250		10	38	58	942
TGTCTC	-	-250		2	46	56	944
TGTCTC	both	-250		12	36	112	888		0.25		0.112
TGTSTSBC	+	-500		9	39	51	949
TGTSTSBC	-	-500		6	42	56	944
TGTSTSBC	both	-500		14	34	107	893		0.291667		0.107
TGTSTSBC	+	-250		9	39	28	972
TGTSTSBC	-	-250		6	42	31	969
TGTSTSBC	both	-250		14	34	59	941		0.291667		0.059

## Sheet: counts
The counts for all promoters. Please do not change.
ID	data	TGTC				TGTCTC				TGTSTSBC
		-500		-250		-500		-250		-500		-250
		+	-	+	-	+	-	+	-	+	-	+	-
AT1G08520	test (1)	0	1	0	1	0	1	0	1	0	0	0	0
AT1G08530	not on the chip	2	1	1	1	0	0	0	0	0	0	0	0
AT1G08540	test (1)	0	3	0	2	0	0	0	0	0	0	0	0
AT1G36060	test (1)	0	2	0	0	0	0	0	0	0	0	0	0
AT1G08550	test (1)	1	3	1	1	0	0	0	0	0	0	0	0
AT1G08510	test (1)	3	1	1	0	1	0	0	0	0	0	0	0
AT1G70120	not on the chip	0	2	0	1	0	0	0	0	0	0	0	0
AT1G70100	test (1)	4	3	4	2	1	0	1	0	0	0	0	0
AT1G70110	test (1)	2	0	1	0	0	0	0	0	0	0	0	0
AT1G36040	not on the chip	6	1	3	1	0	0	0	0	0	0	0	0
AT1G36050	test (1)	1	2	0	2	0	0	0	0	0	0	0	0
AT1G36035	not on the chip	2	3	2	1	0	0	0	0	0	0	0	0
AT1G08560	test (1)	3	4	1	2	1	0	1	0	0	0	0	0
AT1G08580	test (1)	0	0	0	0	0	0	0	0	0	0	0	0
AT1G64840	not on the chip	1	0	1	0	0	0	0	0	0	0	0	0
AT1G70150	test (1)	2	0	1	0	0	0	0	0	0	0	0	0
AT1G64850	training (1)	1	2	0	0	0	1	0	0	1	0	0	0
AT1G70140	training (1)	1	1	0	1	0	0	0	0	0	0	0	0
AT1G08570	test (1)	2	0	2	0	0	0	0	0	0	0	0	0
AT1G64830	training (1)	1	0	0	0	0	0	0	0	0	0	0	0
AT1G64820	test (1)	3	4	3	2	0	1	0	1	0	0	0	0
AT1G64790	training (1)	2	4	1	1	1	0	0	0	0	0	0	0
AT1G64800	test (1)	3	2	0	1	0	0	0	0	0	0	0	0
AT1G64810	test (1)	2	1	2	1	0	0	0	0	0	0	0	0
AT1G70130	test (1)	0	0	0	0	0	0	0	0	0	0	0	0
AT1G70160	test (1)	4	0	3	0	0	0	0	0	0	0	0	0
AT1G70090	test (1)	1	1	1	0	0	0	0	0	0	0	0	0
AT1G64780	test (1)	2	1	0	1	0	0	0	0	0	0	0	0
AT1G14160	not on the chip	2	3	1	1	0	0	0	0	0	0	0	0
AT1G64700	test (1)	2	1	2	0	2	0	2	0	0	0	0	0
AT1G64710	test (1)	3	0	3	0	0	0	0	0	0	0	0	0
AT1G14150	test (1)	2	2	1	2	0	0	0	0	0	0	0	0
AT1G64720	test (1)	0	1	0	1	0	1	0	1	0	0	0	0
AT1G14140	training (1)	4	0	2	0	0	0	0	0	0	0	0	0
AT1G14120	test (1)	2	0	1	0	0	0	0	0	0	0	0	0
AT1G08490	test (1)	3	4	2	0	0	0	0	0	0	0	0	0
AT1G14110	test (1)	1	0	1	0	0	0	0	0	0	0	0	0
AT1G08500	test (1)	4	2	4	2	0	0	0	0	0	0	0	0
AT1G14130	test (1)	2	1	2	0	0	0	0	0	1	0	1	0
AT1G36030	training (1)	0	1	0	1	0	0	0	0	0	0	0	0
AT1G70020	not on the chip	1	0	0	0	0	0	0	0	0	0	0	0
AT1G70030	not on the chip	2	0	2	0	0	0	0	0	0	0	0	0
AT1G64770	test (1)	3	2	0	2	0	0	0	0	0	0	0	0
AT1G36020	test (1)	1	3	1	1	0	0	0	0	0	0	0	0
AT1G70080	test (1)	2	2	1	2	0	0	0	0	0	0	0	0
AT1G70070	test (1)	4	2	0	2	0	0	0	0	0	0	0	0
AT1G64730	not on the chip	1	1	1	0	1	0	1	0	0	0	0	0
AT1G36010	not on the chip	0	0	0	0	0	0	0	0	0	0	0	0
AT1G70060	test (1)	2	0	0	0	1	0	0	0	1	0	0	0
AT1G64740	test (1)	0	2	0	0	0	0	0	0	0	0	0	0
AT1G70040	test (1)	2	0	1	0	1	0	1	0	0	0	0	0
AT1G64750	test (1)	1	1	1	0	0	0	0	0	0	0	0	0
AT1G64760	not on the chip	2	2	2	2	0	0	0	0	0	0	0	0
AT1G64860	test (1)	1	0	0	0	0	0	0	0	0	0	0	0
AT1G70170	test (1)	0	2	0	2	0	0	0	0	0	0	0	0
AT1G64870	not on the chip	3	2	1	2	0	0	0	0	0	0	0	0
AT1G36130	test (1)	1	1	0	1	0	0	0	0	0	0	0	0
AT1G30970	test (1)	4	1	1	0	0	1	0	0	0	0	0	0
AT1G64970	test (1)	2	1	1	0	0	0	0	0	0	0	0	0
AT1G64960	test (1)	0	4	0	2	0	0	0	0	0	0	0	0
AT1G36140	not on the chip	0	0	0	0	0	0	0	0	0	0	0	0
AT1G30960	test (1)	3	0	2	0	1	0	0	0	0	0	0	0
AT1G30950	test (1)	2	0	1	0	1	0	1	0	0	0	0	0
AT1G64930	test (1)	1	3	0	3	0	0	0	0	0	0	0	0
AT1G30945	not on the chip	4	2	3	0	1	0	0	0	0	0	0	0
AT1G64940	test (1)	0	1	0	1	0	0	0	0	0	0	0	0
AT1G64950	training (1)	1	0	0	0	0	0	0	0	0	0	0	0
AT1G30940	training (1)	3	1	3	1	0	0	0	0	0	0	0	0
AT1G30975	not on the chip	3	2	2	2	1	0	1	0	1	0	1	0
AT1G36150	test (1)	0	1	0	0	0	1	0	0	0	0	0	0
AT1G36190	test (1)	4	1	2	0	1	0	1	0	0	0	0	0
AT1G36200	not on the chip	0	1	0	0	0	0	0	0	0	0	0	0
AT1G08700	training (1)	0	3	0	2	0	0	0	0	0	0	0	0
AT1G36185	not on the chip	1	0	1	0	0	0	0	0	0	0	0	0
AT1G64980	test (1)	0	1	0	1	0	1	0	1	0	0	0	0
AT1G31010	test (1)	1	2	1	2	0	0	0	0	0	0	0	0
AT1G31000	test (1)	4	1	3	0	2	0	2	0	0	0	0	0
AT1G30980	not on the chip	2	1	1	0	0	0	0	0	0	0	0	0
AT1G36160	test (1)	1	0	1	0	0	0	0	0	0	0	0	0
AT1G30990	test (1)	1	3	1	2	0	1	0	1	0	0	0	0
AT1G36180	test (1)	1	1	1	0	0	0	0	0	0	0	0	0
AT1G64920	test (1)	0	1	0	0	0	0	0	0	0	0	0	0
AT1G64910	training (1)	1	2	0	2	0	0	0	0	0	0	0	0
AT1G64900	test (1)	2	2	1	1	0	0	0	0	0	0	0	0
AT1G70210	test (1)	0	1	0	1	0	0	0	0	0	0	0	0
AT1G36095	test (1)	4	0	2	0	0	0	0	0	0	0	0	0
AT1G70220	not on the chip	1	2	1	0	0	0	0	0	0	0	0	0
AT1G36090	not on the chip	0	1	0	0	0	0	0	0	0	0	0	0
AT1G36100	test (1)	1	2	1	1	0	0	0	0	0	0	0	0
AT1G70200	test (1)	3	1	0	1	1	0	0	0	0	0	0	0
AT1G70190	test (1)	2	2	1	0	1	0	1	0	1	0	1	0
AT1G70180	test (1)	0	2	0	1	0	0	0	0	0	0	0	0
AT1G64880	test (1)	2	1	1	1	0	0	0	0	0	0	0	0
AT1G36070	test (1)	1	2	1	0	0	0	0	0	0	0	0	0
AT1G36080	not on the chip	2	0	1	0	1	0	1	0	0	0	0	0
AT1G36105	test (1)	0	3	0	3	0	0	0	0	0	0	0	0
AT1G36110	training (1)	0	0	0	0	0	0	0	0	0	0	0	0
AT1G08590	test (1)	1	0	1	0	0	0	0	0	0	0	0	0
AT1G08670	test (1)	1	2	1	1	1	0	1	0	0	0	0	0
AT1G08680	test (1)	0	0	0	0	0	0	0	0	0	0	0	0
AT1G64890	test (1)	4	1	3	1	0	0	0	0	0	0	0	0
AT1G08660	test (1)	0	0	0	0	0	0	0	0	0	0	0	0
AT1G08650	test (1)	0	1	0	1	0	0	0	0	0	0	0	0
AT1G08640	test (1)	0	1	0	1	0	0	0	0	0	0	0	0
AT1G08630	test (1)	4	1	4	1	1	0	1	0	0	0	0	0
AT1G36120	test (1)	0	0	0	0	0	0	0	0	0	0	0	0
AT1G14090	test (1)	3	3	1	3	0	1	0	1	0	0	0	0
AT1G08600	test (1)	4	1	3	1	0	0	0	0	0	0	0	0
AT1G08620	test (1)	2	1	1	0	0	0	0	0	0	0	0	0
AT1G08610	test (1)	2	1	1	0	1	1	1	0	0	0	0	0
AT1G08480	test (1)	1	0	0	0	0	0	0	0	0	0	0	0
AT1G14080	test (1)	2	1	1	0	0	0	0	0	0	0	0	0
AT1G08470	test (1)	0	0	0	0	0	0	0	0	0	0	0	0
AT1G64550	test (1)	1	1	0	0	0	0	0	0	0	0	0	0
AT1G69840	test (1)	2	1	1	0	0	0	0	0	0	0	0	0
AT1G64560	test (1)	1	3	0	1	0	0	0	0	0	0	0	0
AT1G64540	not on the chip	3	1	3	0	0	0	0	0	1	0	1	0
AT1G69850	test (1)	0	0	0	0	0	0	0	0	0	0	0	0
AT1G64530	test (1)	3	0	2	0	1	0	1	0	0	0	0	0
AT1G14000	test (1)	2	2	0	1	0	0	0	0	0	0	0	0
AT1G13980	test (1)	0	2	0	0	0	0	0	0	0	0	0	0
AT1G08320	test (1)	0	3	0	0	0	1	0	0	0	0	0	0
AT1G13990	test (1)	0	0	0	0	0	0	0	0	0	0	0	0
AT1G64520	test (1)	2	1	1	1	0	0	0	0	0	1	0	0
AT1G08315	not on the chip	0	4	0	2	0	0	0	0	0	0	0	0
AT1G64570	test (1)	5	2	4	2	0	0	0	0	0	0	0	0
AT1G64580	test (1)	2	0	2	0	0	0	0	0	0	0	0	0
AT1G64610	test (1)	0	2	0	2	0	0	0	0	0	0	0	0
AT1G35850	test (1)	2	1	0	0	0	0	0	0	1	0	0	0
AT1G69900	not on the chip	2	4	2	2	0	0	0	0	0	0	0	0
AT1G69890	test (1)	2	0	1	0	0	0	0	0	0	0	0	0
AT1G69860	test (1)	5	2	2	1	0	0	0	0	0	0	0	0
AT1G35840	not on the chip	3	0	0	0	0	0	0	0	0	0	0	0
AT1G69880	test (1)	0	2	0	1	0	0	0	0	0	0	0	0
AT1G35830	not on the chip	3	1	2	1	1	0	0	0	1	0	0	0
AT1G69870	test (1)	1	2	0	0	0	1	0	0	0	1	0	0
AT1G64590	test (1)	1	1	1	0	1	0	1	0	1	0	1	0
AT1G64600	test (1)	1	0	1	0	0	0	0	0	0	0	0	0
AT1G08310	test (1)	2	0	0	0	0	0	0	0	0	0	0	0
AT1G13970	test (1)	0	4	0	1	0	0	0	0	0	0	0	0
AT1G08300	not on the chip	1	0	0	0	0	0	0	0	0	0	0	0
AT1G69780	test (1)	3	0	2	0	0	0	0	0	0	0	0	0
AT1G69790	test (1)	1	1	1	1	0	0	0	0	0	0	0	0
AT1G35745	not on the chip	0	1	0	0	0	0	0	0	0	0	0	0
AT1G35740	test (1)	1	1	0	1	0	0	0	0	0	0	0	0
AT1G69800	test (1)	1	3	1	1	0	0	0	0	0	0	0	0
AT1G69770	test (1)	2	1	0	1	0	0	0	0	0	0	0	0
AT1G69760	training (1)	1	4	1	2	1	0	1	0	1	0	1	0
AT1G13960	test (1)	1	2	0	0	0	0	0	0	0	0	0	0
AT1G69740	test (1)	2	3	0	1	0	0	0	0	0	0	0	0
AT1G69750	test (1)	2	1	0	1	0	0	0	0	0	0	0	0
AT1G35735	not on the chip	4	1	3	1	0	0	0	0	0	0	0	0
AT1G35750	test (1)	0	1	0	1	0	0	0	0	0	0	0	0
AT1G69810	test (1)	1	1	0	1	0	0	0	0	0	0	0	0
AT1G35760	not on the chip	1	1	0	1	0	0	0	0	0	0	0	0
AT1G08270	test (1)	3	1	1	0	0	0	0	0	0	1	0	0
AT1G08280	test (1)	2	0	2	0	0	0	0	0	0	0	0	0
AT1G08290	not on the chip	1	4	0	3	0	0	0	0	0	1	0	1
AT1G08260	test (1)	2	1	1	0	0	1	0	0	0	0	0	0
AT1G35820	test (1)	1	2	0	1	0	1	0	0	0	0	0	0
AT1G08250	test (1)	1	1	1	0	1	0	1	0	0	0	0	0
AT1G35790	test (1)	3	1	2	0	0	0	0	0	1	0	1	0
AT1G69820	test (1)	2	0	0	0	0	0	0	0	0	0	0	0
AT1G35860	test (1)	1	3	0	3	0	0	0	0	0	0	0	0
AT1G35770	test (1)	3	0	3	0	0	0	0	0	0	0	0	0
AT1G35780	test (1)	2	1	2	1	0	1	0	1	0	1	0	1
AT1G69830	test (1)	0	1	0	0	0	0	0	0	0	0	0	0
AT1G36210	not on the chip	1	1	1	0	0	0	0	0	0	0	0	0
AT1G69910	test (1)	4	1	1	0	0	0	0	0	1	0	0	0
AT1G69920	test (1)	1	1	0	0	0	0	0	0	0	0	0	0
AT1G69980	test (1)	3	2	0	1	1	0	0	0	1	0	0	0
AT1G69990	test (1)	0	5	0	3	0	1	0	1	0	0	0	0
AT1G35960	not on the chip	1	0	0	0	0	0	0	0	0	0	0	0
AT1G35950	not on the chip	1	1	0	0	0	0	0	0	0	0	0	0
AT1G70000	test (1)	0	4	0	3	0	0	0	0	0	0	0	0
AT1G69970	test (1)	2	1	2	0	0	0	0	0	0	0	0	0
AT1G64690	test (1)	1	2	0	0	0	1	0	0	0	1	0	0
AT1G69960	test (1)	2	2	1	0	0	0	0	0	0	0	0	0
AT1G64680	test (1)	0	3	0	1	0	0	0	0	1	0	1	0
AT1G35930	not on the chip	4	3	1	2	0	1	0	1	0	1	0	1
AT1G35940	test (1)	2	2	1	1	0	0	0	0	0	0	0	0
AT1G64670	test (1)	0	1	0	1	0	0	0	0	0	0	0	0
AT1G35970	test (1)	4	1	1	1	1	1	0	1	0	0	0	0
AT1G35980	not on the chip	2	3	2	2	0	0	0	0	0	0	0	0
AT1G08460	test (1)	1	1	1	1	0	0	0	0	0	0	0	0
AT1G14070	test (1)	1	3	0	2	0	0	0	0	0	1	0	1
AT1G08465	not on the chip	3	1	1	0	1	0	1	0	1	0	1	0
AT1G08450	test (1)	0	2	0	1	0	0	0	0	0	0	0	0
AT1G70010	not on the chip	2	0	1	0	0	0	0	0	0	0	0	0
AT1G08440	not on the chip	1	0	0	0	1	0	0	0	0	0	0	0
AT1G36000	test (1)	4	2	0	1	1	0	0	0	1	0	0	0
AT1G35990	not on the chip	1	3	1	0	0	0	0	0	0	0	0	0
AT1G35995	test (1)	1	0	0	0	0	0	0	0	0	0	0	0
AT1G08420	test (1)	3	1	2	0	1	0	1	0	1	0	1	0
AT1G08430	training (1)	1	0	0	0	0	0	0	0	0	0	0	0
AT1G69950	test (1)	0	3	0	2	0	0	0	0	0	0	0	0
AT1G64660	test (1)	0	1	0	1	0	0	0	0	0	0	0	0
AT1G69940	not on the chip	3	1	0	0	1	0	0	0	2	0	0	0
AT1G08350	test (1)	1	4	0	2	1	1	0	1	0	1	0	1
AT1G08360	test (1)	0	0	0	0	0	0	0	0	0	0	0	0
AT1G14010	not on the chip	2	1	0	0	0	0	0	0	0	0	0	0
AT1G08340	test (1)	0	1	0	1	0	1	0	1	0	1	0	1
AT1G08370	test (1)	1	2	1	0	0	0	0	0	0	0	0	0
AT1G35920	not on the chip	0	1	0	0	0	0	0	0	0	0	0	0
AT1G35900	test (1)	0	1	0	0	0	0	0	0	0	0	0	0
AT1G35880	test (1)	4	0	2	0	0	0	0	0	0	0	0	0
AT1G69930	test (1)	3	1	1	1	0	0	0	0	1	0	0	0
AT1G35890	test (1)	2	0	1	0	0	0	0	0	0	0	0	0
AT1G35910	test (1)	2	2	1	1	0	0	0	0	0	0	0	0
AT1G08380	test (1)	2	1	2	1	0	1	0	1	0	0	0	0
AT1G14020	test (1)	1	4	0	2	0	0	0	0	0	0	0	0
AT1G08390	test (1)	1	2	0	0	1	0	0	0	0	0	0	0
AT1G64640	test (1)	1	2	0	2	1	0	0	0	0	0	0	0
AT1G69935	test (1)	0	1	0	0	0	0	0	0	0	0	0	0
AT1G64650	test (1)	0	1	0	0	0	0	0	0	0	0	0	0
AT1G64630	test (1)	0	5	0	3	0	1	0	1	0	1	0	1
AT1G64625	not on the chip	0	6	0	5	0	1	0	1	0	2	0	2
AT1G64620	test (1)	0	3	0	2	0	0	0	0	0	0	0	0
AT1G14060	not on the chip	3	1	0	1	0	0	0	0	1	0	0	0
AT1G08400	not on the chip	2	2	0	1	0	0	0	0	0	0	0	0
AT1G35870	not on the chip	2	2	2	2	0	2	0	2	0	1	0	1
AT1G14030	test (1)	3	2	1	2	2	0	1	0	0	0	0	0
AT1G14040	test (1)	2	2	1	1	2	0	1	0	1	1	1	0
AT1G08410	not on the chip	1	2	1	1	0	1	0	0	0	0	0	0
AT1G08710	test (1)	1	1	1	0	0	0	0	0	0	0	0	0
AT1G08720	test (1)	2	1	2	1	0	0	0	0	0	0	0	0
AT1G08730	test (1)	5	1	4	1	1	0	1	0	0	0	0	0
AT1G65347	not on the chip	1	2	1	1	0	0	0	0	0	0	0	0
AT1G65350	test (1)	0	4	0	2	0	0	0	0	0	0	0	0
AT1G65360	test (1)	0	4	0	2	0	0	0	0	0	0	0	0
AT1G02030	not on the chip	1	0	1	0	0	0	0	0	0	0	0	0
AT1G65365	not on the chip	4	0	2	0	1	0	1	0	0	0	0	0
AT1G02020	test (1)	0	3	0	2	0	1	0	1	0	0	0	0
AT1G31360	test (1)	1	0	0	0	0	0	0	0	0	0	0	0
AT1G31350	test (1)	0	0	0	0	0	0	0	0	0	0	0	0
AT1G02000	test (1)	0	4	0	1	0	0	0	0	0	0	0	0
AT1G31355	not on the chip	0	2	0	1	0	0	0	0	0	0	0	0
AT1G02010	not on the chip	0	1	0	0	0	1	0	0	0	0	0	0
AT1G01990	test (1)	1	0	1	0	0	0	0	0	0	0	0	0
AT1G31370	test (1)	3	3	1	2	0	0	0	0	0	0	0	0
AT1G65380	test (1)	1	0	1	0	0	0	0	0	0	0	0	0
AT1G65410	test (1)	0	0	0	0	0	0	0	0	0	0	0	0
AT1G02065	not on the chip	2	2	1	1	0	0	0	0	0	0	0	0
AT1G65420	test (1)	3	1	2	0	0	0	0	0	0	0	0	0
AT1G02060	test (1)	1	0	1	0	0	0	0	0	0	0	0	0
AT1G65370	test (1)	2	0	2	0	0	0	0	0	0	0	0	0
AT1G31390	not on the chip	0	1	0	1	0	0	0	0	0	0	0	0
AT1G02050	test (1)	3	0	0	0	0	0	0	0	0	0	0	0
AT1G31380	test (1)	2	4	1	3	1	0	0	0	0	2	0	1
AT1G02040	not on the chip	0	2	0	0	0	1	0	0	0	0	0	0
AT1G65385	not on the chip	1	0	1	0	0	0	0	0	0	0	0	0
AT1G65390	test (1)	3	1	3	1	0	0	0	0	0	0	0	0
AT1G31340	test (1)	2	0	0	0	0	0	0	0	0	0	0	0
AT1G01980	test (1)	1	1	1	0	0	0	0	0	0	0	0	0
AT1G65280	test (1)	4	2	1	0	0	0	0	0	0	0	0	0
AT1G65290	test (1)	0	2	0	1	0	0	0	0	0	0	0	0
AT1G65295	test (1)	2	1	0	0	0	0	0	0	0	0	0	0
AT1G09080	test (1)	3	1	3	1	0	0	0	0	0	0	0	0
AT1G65300	not on the chip	2	1	2	0	0	0	0	0	0	0	0	0
AT1G09070	test (1)	4	1	1	0	0	1	0	0	0	0	0	0
AT1G09050	not on the chip	2	1	0	0	0	0	0	0	0	0	0	0
AT1G09020	test (1)	1	1	1	0	0	0	0	0	0	0	0	0
AT1G09030	test (1)	1	3	0	2	0	0	0	0	0	0	0	0
AT1G09040	not on the chip	0	0	0	0	0	0	0	0	0	0	0	0
AT1G09060	test (1)	1	2	1	1	0	0	0	0	0	0	0	0
AT1G31290	test (1)	2	4	1	2	0	1	0	0	0	1	0	0
AT1G65310	test (1)	3	0	2	0	0	0	0	0	0	0	0	0
AT1G31300	test (1)	0	1	0	0	0	0	0	0	0	0	0	0
AT1G01970	test (1)	2	1	1	1	1	0	0	0	0	1	0	1
AT1G65342	not on the chip	0	0	0	0	0	0	0	0	0	0	0	0
AT1G31335	test (1)	2	4	1	3	0	1	0	1	0	0	0	0
AT1G31330	test (1)	0	2	0	2	0	0	0	0	0	0	0	0
AT1G65340	test (1)	1	2	1	1	0	0	0	0	0	0	0	0
AT1G01960	test (1)	2	1	2	0	1	1	1	0	0	0	0	0
AT1G31320	training (0)	2	1	2	0	0	0	0	0	0	0	0	0
AT1G65320	not on the chip	4	1	2	0	0	0	0	0	0	0	0	0
AT1G31400	test (1)	0	1	0	1	0	0	0	0	0	0	0	0
AT1G31310	test (1)	2	2	1	1	0	1	0	0	0	1	0	0
AT1G65330	test (1)	1	1	1	1	1	0	1	0	0	0	0	0
AT1G01950	test (1)	2	2	2	1	1	0	1	0	0	0	0	0
AT1G09010	test (1)	3	6	2	3	0	0	0	0	0	0	0	0
AT1G02070	test (1)	1	2	0	2	0	0	0	0	0	0	0	0
AT1G02080	test (1)	0	4	0	1	0	1	0	0	0	0	0	0
AT1G57860	not on the chip	2	1	1	1	0	0	0	0	0	0	0	0
AT1G57870	test (1)	0	1	0	0	0	0	0	0	0	0	0	0
AT1G57906	test (1)	1	1	0	1	0	0	0	0	0	0	0	0
AT1G57850	training (1)	0	2	0	0	0	0	0	0	0	0	0	0
AT1G57943	test (1)	2	0	1	0	0	0	0	0	0	0	0	0
AT1G02180	test (1)	2	1	1	0	0	0	0	0	0	0	0	0
AT1G31500	test (1)	1	2	0	1	0	0	0	0	0	0	0	0
AT1G25240	test (1)	0	0	0	0	0	0	0	0	0	0	0	0
AT1G31490	test (1)	2	2	0	2	1	0	0	0	0	0	0	0
AT1G02160	test (1)	1	2	1	1	0	0	0	0	1	0	1	0
AT1G02170	test (1)	1	1	0	0	1	0	0	0	0	0	0	0
AT1G31480	test (1)	0	2	0	2	0	0	0	0	0	0	0	0
AT1G57980	not on the chip	2	1	2	1	0	0	0	0	0	0	0	0
AT1G25250	test (1)	0	1	0	0	0	1	0	0	0	0	0	0
AT1G25300	not on the chip	2	0	1	0	0	0	0	0	0	0	0	0
AT1G02190	test (1)	1	1	1	1	0	0	0	0	0	0	0	0
AT1G25310	not on the chip	3	1	2	1	0	0	0	0	0	0	0	0
AT1G31520	test (1)	0	1	0	1	0	0	0	0	0	0	0	0
AT1G57990	training (1)	2	1	2	0	0	0	0	0	0	0	0	0
AT1G25290	test (1)	3	2	1	2	2	0	0	0	1	0	0	0
AT1G31510	test (1)	0	4	0	2	0	0	0	0	0	0	0	0
AT1G25260	test (1)	0	1	0	1	0	0	0	0	0	0	0	0
AT1G25270	test (1)	1	2	0	1	0	0	0	0	0	0	0	0
AT1G25275	test (1)	0	4	0	4	0	0	0	0	0	0	0	0
AT1G25280	test (1)	2	1	1	1	0	0	0	0	0	0	0	0
AT1G02150	test (1)	2	2	0	2	0	1	0	1	0	0	0	0
AT1G25230	test (1)	0	1	0	0	0	0	0	0	0	0	0	0
AT1G31470	test (1)	0	3	0	2	0	0	0	0	0	0	0	0
AT1G57780	test (1)	2	0	1	0	0	0	0	0	0	0	0	0
AT1G57790	test (1)	2	2	0	1	0	0	0	0	0	0	0	0
AT1G57800	not on the chip	1	3	1	2	0	0	0	0	1	0	1	0
AT1G57770	test (1)	2	1	1	1	1	0	0	0	0	0	0	0
AT1G57810	not on the chip	2	1	0	1	1	0	0	0	0	0	0	0
AT1G57760	test (1)	2	2	1	0	0	0	0	0	0	0	0	0
AT1G02110	test (1)	1	1	0	1	0	0	0	0	0	0	0	0
AT1G31420	training (1)	0	3	0	2	0	0	0	0	0	0	0	0
AT1G02090	test (1)	0	1	0	0	0	0	0	0	0	0	0	0
AT1G02100	test (1)	0	0	0	0	0	0	0	0	0	0	0	0
AT1G02120	test (1)	2	3	0	2	0	0	0	0	0	0	0	0
AT1G57820	test (1)	0	3	0	2	0	0	0	0	0	0	0	0
AT1G57830	test (1)	0	4	0	3	0	0	0	0	0	1	0	0
AT1G25155	not on the chip	1	0	0	0	0	0	0	0	0	0	0	0
AT1G31460	test (1)	1	2	1	1	0	0	0	0	0	0	0	0
AT1G25220	not on the chip	1	2	1	1	0	0	0	0	0	0	0	0
AT1G02140	test (1)	1	0	0	0	0	0	0	0	0	0	0	0
AT1G02130	test (1)	2	1	1	0	0	0	0	0	0	0	0	0
AT1G25210	not on the chip	0	0	0	0	0	0	0	0	0	0	0	0
AT1G31450	test (1)	0	0	0	0	0	0	0	0	0	0	0	0
AT1G31440	test (1)	0	3	0	2	0	0	0	0	0	0	0	0
AT1G57840	not on the chip	2	0	2	0	0	0	0	0	0	0	0	0
AT1G31410	test (1)	2	1	2	0	0	1	0	0	0	0	0	0
AT1G25180	not on the chip	1	0	1	0	0	0	0	0	0	0	0	0
AT1G31430	test (1)	0	0	0	0	0	0	0	0	0	0	0	0
AT1G13950	test (1)	0	3	0	2	0	0	0	0	0	0	0	0
AT1G09000	test (1)	0	1	0	0	0	0	0	0	0	0	0	0
AT1G08990	test (1)	0	2	0	1	0	0	0	0	0	0	0	0
AT1G08800	test (1)	1	0	1	0	1	0	1	0	1	0	1	0
AT1G08810	test (1)	1	0	1	0	0	0	0	0	0	0	0	0
AT1G08820	not on the chip	0	1	0	0	0	0	0	0	0	0	0	0
AT1G36300	not on the chip	2	2	1	2	0	0	0	0	1	0	0	0
AT1G08830	test (1)	0	2	0	1	0	0	0	0	0	0	0	0
AT1G08790	not on the chip	1	0	0	0	1	0	0	0	0	0	0	0
AT1G36280	not on the chip	0	1	0	1	0	0	0	0	0	0	0	0
AT1G36260	not on the chip	1	0	1	0	0	0	0	0	0	0	0	0
AT1G31120	test (1)	2	3	0	0	0	1	0	0	0	0	0	0
AT1G36270	not on the chip	1	2	1	2	0	0	0	0	0	0	0	0
AT1G36290	not on the chip	3	2	1	2	0	0	0	0	1	0	0	0
AT1G31100	test (1)	0	0	0	0	0	0	0	0	0	0	0	0
AT1G08840	test (1)	1	0	0	0	0	0	0	0	0	0	0	0
AT1G08860	test (1)	0	0	0	0	0	0	0	0	0	0	0	0
AT1G65130	test (1)	3	2	1	2	0	0	0	0	0	0	0	0
AT1G31150	test (1)	1	0	1	0	0	0	0	0	0	0	0	0
AT1G65140	not on the chip	2	3	0	1	0	0	0	0	0	0	0	0
AT1G31140	not on the chip	2	1	0	0	0	0	0	0	0	0	0	0
AT1G08845	not on the chip	0	1	0	1	0	0	0	0	0	0	0	0
AT1G65120	test (1)	1	2	1	2	0	0	0	0	0	0	0	0
AT1G65110	test (1)	0	2	0	2	0	0	0	0	0	0	0	0
AT1G08880	test (1)	2	0	0	0	0	0	0	0	0	0	0	0
AT1G65080	test (1)	1	1	0	0	0	0	0	0	0	0	0	0
AT1G65090	test (1)	2	3	2	3	0	1	0	1	0	1	0	1
AT1G31130	training (1)	2	0	1	0	0	0	0	0	0	0	0	0
AT1G36250	not on the chip	2	0	1	0	0	0	0	0	0	0	0	0
AT1G31090	not on the chip	1	4	0	3	0	0	0	0	0	0	0	0
AT1G36240	test (1)	0	0	0	0	0	0	0	0	0	0	0	0
AT1G65000	test (1)	0	1	0	0	0	0	0	0	0	0	0	0
AT1G65010	test (1)	2	2	1	0	0	1	0	0	0	0	0	0
AT1G65020	test (1)	0	0	0	0	0	0	0	0	0	0	0	0
AT1G64990	not on the chip	2	1	1	1	0	0	0	0	0	0	0	0
AT1G31020	test (1)	1	1	1	1	0	0	0	0	0	0	0	0
AT1G08780	test (1)	0	2	0	1	0	1	0	0	0	0	0	0
AT1G08760	not on the chip	2	1	2	1	0	0	0	0	0	1	0	1
AT1G08735	not on the chip	1	1	0	0	0	0	0	0	0	0	0	0
AT1G08740	not on the chip	0	1	0	0	0	0	0	0	0	0	0	0
AT1G08750	test (1)	1	3	0	1	1	0	0	0	0	1	0	0
AT1G08770	test (1)	0	0	0	0	0	0	0	0	0	0	0	0
AT1G31030	training (1)	0	0	0	0	0	0	0	0	0	0	0	0
AT1G65030	not on the chip	0	0	0	0	0	0	0	0	0	0	0	0
AT1G31040	test (1)	1	3	0	2	0	0	0	0	0	0	0	0
AT1G65070	test (1)	1	2	1	1	0	0	0	0	0	0	0	0
AT1G36230	test (1)	4	0	3	0	1	0	1	0	1	0	1	0
AT1G31080	test (1)	2	0	1	0	0	0	0	0	0	0	0	0
AT1G31070	test (1)	3	2	2	1	0	0	0	0	0	0	0	0
AT1G36225	not on the chip	1	1	1	1	0	0	0	0	0	0	0	0
AT1G65060	test (1)	2	1	1	0	0	0	0	0	0	0	0	0
AT1G31060	test (1)	4	1	2	1	0	0	0	0	0	0	0	0
AT1G65040	test (1)	4	3	4	1	0	0	0	0	0	0	0	0
AT1G31160	test (1)	2	3	1	2	1	0	0	0	1	0	0	0
AT1G31050	test (1)	1	2	0	1	0	0	0	0	0	0	0	0
AT1G36220	not on the chip	2	1	1	0	0	0	0	0	0	0	0	0
AT1G65050	not on the chip	4	0	3	0	1	0	1	0	0	0	0	0
AT1G36460	not on the chip	1	1	1	0	1	0	1	0	0	0	0	0
AT1G65150	not on the chip	0	0	0	0	0	0	0	0	0	0	0	0
AT1G31163	not on the chip	2	1	0	0	0	0	0	0	0	0	0	0
AT1G31230	test (1)	1	1	0	1	0	0	0	0	0	0	0	0
AT1G65250	not on the chip	0	3	0	2	0	0	0	0	0	0	0	0
AT1G36400	not on the chip	6	0	4	0	0	0	0	0	0	0	0	0
AT1G65240	test (1)	2	1	1	0	0	0	0	0	0	0	0	0
AT1G31240	test (1)	0	0	0	0	0	0	0	0	0	0	0	0
AT1G31220	test (1)	2	0	1	0	0	0	0	0	0	0	0	0
AT1G31210	test (1)	1	3	1	0	0	0	0	0	0	0	0	0
AT1G65210	test (1)	0	2	0	2	0	0	0	0	0	0	0	0
AT1G31200	test (1)	3	1	2	1	0	0	0	0	0	0	0	0
AT1G65220	test (1)	0	3	0	1	0	0	0	0	0	0	0	0
AT1G65230	test (1)	1	1	1	0	0	0	0	0	0	1	0	1
AT1G65200	not on the chip	2	3	2	2	0	0	0	0	0	0	0	0
AT1G65260	test (1)	2	1	2	0	0	0	0	0	0	0	0	0
AT1G65270	test (1)	1	1	1	1	1	0	1	0	0	0	0	0
AT1G36440	test (1)	1	0	1	0	0	0	0	0	0	0	0	0
AT1G36445	not on the chip	6	3	1	3	1	0	0	0	0	0	0	0
AT1G36450	not on the chip	2	2	1	2	0	0	0	0	0	0	0	0
AT1G31280	test (1)	1	3	1	3	0	0	0	0	0	0	0	0
AT1G36403	not on the chip	2	0	1	0	0	0	0	0	0	0	0	0
AT1G36430	test (1)	1	0	0	0	0	0	0	0	0	0	0	0
AT1G31260	test (1)	3	3	2	3	0	0	0	0	0	0	0	0
AT1G36406	not on the chip	1	1	0	1	0	0	0	0	0	0	0	0
AT1G31250	test (1)	1	5	1	5	0	0	0	0	0	0	0	0
AT1G36420	not on the chip	3	2	0	2	0	0	0	0	0	0	0	0
AT1G31270	test (1)	3	3	2	3	0	0	0	0	0	0	0	0
AT1G65190	test (1)	0	3	0	1	0	0	0	0	0	0	0	0
AT1G65180	test (1)	3	0	1	0	0	0	0	0	0	0	0	0
AT1G08985	not on the chip	2	1	0	0	0	0	0	0	0	0	0	0
AT1G31175	not on the chip	3	2	1	0	1	0	0	0	0	0	0	0
AT1G36340	test (1)	2	3	0	2	0	0	0	0	0	0	0	0
AT1G31180	test (1)	2	4	1	1	0	0	0	0	0	0	0	0
AT1G36330	not on the chip	1	1	0	0	0	0	0	0	0	0	0	0
AT1G36360	not on the chip	2	2	2	1	1	0	1	0	0	0	0	0
AT1G31170	test (1)	0	3	0	2	0	0	0	0	0	0	0	0
AT1G65170	test (1)	2	3	1	1	0	0	0	0	0	0	0	0
AT1G65160	not on the chip	0	0	0	0	0	0	0	0	0	0	0	0
AT1G36310	test (1)	2	0	1	0	0	0	0	0	0	0	0	0
AT1G31166	not on the chip	1	2	1	1	0	0	0	0	0	0	0	0
AT1G36320	test (1)	1	0	1	0	0	0	0	0	0	0	0	0
AT1G31190	test (1)	0	0	0	0	0	0	0	0	0	0	0	0
AT1G36370	training (1)	0	3	0	2	0	0	0	0	0	0	0	0
AT1G36380	test (1)	0	2	0	1	0	0	0	0	0	0	0	0
AT1G08960	test (1)	1	1	1	1	0	0	0	0	0	0	0	0
AT1G08970	test (1)	0	4	0	4	0	0	0	0	0	0	0	0
AT1G08980	test (1)	4	4	1	3	0	0	0	0	0	0	0	0
AT1G08940	test (1)	1	3	0	3	0	0	0	0	0	0	0	0
AT1G08930	test (1)	1	2	1	1	0	0	0	0	0	0	0	0
AT1G08920	test (1)	1	3	1	1	0	0	0	0	0	0	0	0
AT1G08910	not on the chip	4	2	2	1	0	0	0	0	0	0	0	0
AT1G36390	test (1)	2	1	2	1	0	0	0	0	0	0	0	0
AT1G36305	not on the chip	0	0	0	0	0	0	0	0	0	0	0	0
AT1G08890	not on the chip	0	2	0	2	0	0	0	0	0	0	0	0
AT1G08900	test (1)	1	3	0	1	0	0	0	0	0	1	0	0
AT1G36395	not on the chip	2	0	1	0	0	0	0	0	0	0	0	0
AT1G13940	test (1)	1	1	1	1	0	0	0	0	0	0	0	0
AT1G08230	test (1)	2	1	0	1	1	0	0	0	0	0	0	0
AT1G08220	test (1)	0	1	0	0	0	0	0	0	0	0	0	0
AT1G44890	test (1)	0	1	0	0	0	0	0	0	0	0	0	0
AT1G44900	test (1)	4	3	2	0	0	0	0	0	0	0	0	0
AT1G44910	test (1)	2	3	1	2	0	0	0	0	0	0	0	0
AT1G18200	test (1)	3	2	2	2	0	0	0	0	0	0	0	0
AT1G51860	test (1)	2	2	1	0	0	0	0	0	0	0	0	0
AT1G18190	test (1)	1	2	0	2	1	0	0	0	0	0	0	0
AT1G18180	test (1)	1	1	1	1	0	0	0	0	0	0	0	0
AT1G18170	test (1)	2	0	1	0	0	0	0	0	0	0	0	0
AT1G51830	training (1)	5	1	2	0	0	0	0	0	0	0	0	0
AT1G51840	test (1)	2	0	2	0	0	0	0	0	0	0	0	0
AT1G51850	test (1)	1	3	1	1	0	1	0	0	0	0	0	0
AT1G51820	test (1)	2	4	2	1	0	0	0	0	0	0	0	0
AT1G44920	training (1)	1	0	1	0	0	0	0	0	0	0	0	0
AT1G51880	test (1)	1	2	1	1	0	0	0	0	0	0	0	0
AT1G18220	test (1)	2	2	0	2	1	0	0	0	1	0	0	0
AT1G51920	test (1)	4	0	0	0	0	0	0	0	0	0	0	0
AT1G51930	not on the chip	0	0	0	0	0	0	0	0	0	0	0	0
AT1G51915	test (1)	1	2	0	2	0	0	0	0	0	0	0	0
AT1G51870	not on the chip	1	2	0	0	0	0	0	0	0	0	0	0
AT1G51910	test (1)	2	2	0	2	1	0	0	0	0	0	0	0
AT1G51900	test (1)	0	0	0	0	0	0	0	0	0	0	0	0
AT1G51890	test (1)	2	1	1	1	0	0	0	0	0	0	0	0
AT1G18210	test (1)	0	2	0	1	0	0	0	0	0	0	0	0
AT1G44940	not on the chip	2	3	2	1	0	0	0	0	0	0	0	0
AT1G18160	test (1)	1	1	1	0	0	0	0	0	0	0	0	0
AT1G51810	test (1)	1	1	1	0	0	0	0	0	0	0	0	0
AT1G51805	training (1)	3	4	1	2	0	0	0	0	0	0	0	0
AT1G25141	not on the chip	5	1	3	0	0	0	0	0	0	0	0	0
AT1G51700	test (1)	1	0	1	0	0	0	0	0	0	0	0	0
AT1G51710	training (1)	1	5	0	4	0	0	0	0	0	0	0	0
AT1G25112	not on the chip	1	0	1	0	0	0	0	0	0	0	0	0
AT1G51720	test (1)	1	1	0	0	0	0	0	0	0	0	0	0
AT1G25097	not on the chip	2	3	0	0	1	0	0	0	1	0	0	0
AT1G25054	not on the chip	1	1	1	1	1	0	1	0	1	0	1	0
AT1G24967	not on the chip	1	1	0	0	0	1	0	0	0	1	0	0
AT1G24996	test (1)	2	3	0	0	1	0	0	0	1	0	0	0
AT1G25025	test (1)	1	0	1	0	0	0	0	0	0	0	0	0
AT1G25083	not on the chip	1	0	0	0	0	0	0	0	0	0	0	0
AT1G51730	test (1)	1	2	0	0	1	0	0	0	0	0	0	0
AT1G18100	test (1)	1	5	1	4	0	0	0	0	0	0	0	0
AT1G51740	test (1)	3	2	2	1	0	1	0	0	0	1	0	0
AT1G18150	test (1)	3	1	1	1	1	0	0	0	1	0	0	0
AT1G51790	test (1)	4	3	3	2	0	1	0	1	0	0	0	0
AT1G51800	test (1)	2	2	2	1	0	0	0	0	0	0	0	0
AT1G18140	test (1)	1	2	1	1	1	0	1	0	0	0	0	0
AT1G51780	test (1)	3	0	1	0	0	0	0	0	0	0	0	0
AT1G18130	test (1)	0	1	0	1	0	0	0	0	0	0	0	0
AT1G51770	not on the chip	3	0	2	0	0	0	0	0	0	0	0	0
AT1G51745	test (1)	2	3	2	2	0	0	0	0	0	0	0	0
AT1G18230	not on the chip	2	6	1	3	0	0	0	0	0	0	0	0
AT1G18120	not on the chip	2	1	0	0	0	0	0	0	0	0	0	0
AT1G51760	not on the chip	0	1	0	0	0	1	0	0	0	0	0	0
AT1G51750	test (1)	2	1	0	0	0	0	0	0	0	0	0	0
AT1G24938	test (1)	1	2	0	1	0	0	0	0	0	0	0	0
AT1G51940	test (1)	1	4	1	3	0	0	0	0	0	0	0	0
AT1G18250	test (1)	0	2	0	1	0	0	0	0	0	0	0	0
AT1G18310	test (1)	1	3	0	1	0	0	0	0	0	0	0	0
AT1G52060	test (1)	0	0	0	0	0	0	0	0	0	0	0	0
AT1G45120	not on the chip	0	1	0	0	0	0	0	0	0	0	0	0
AT1G45110	test (1)	3	3	3	2	0	1	0	1	0	0	0	0
AT1G18320	test (1)	3	1	2	1	0	0	0	0	0	0	0	0
AT1G52050	test (1)	1	0	1	0	0	0	0	0	0	0	0	0
AT1G52040	test (1)	0	2	0	2	0	0	0	0	0	0	0	0
AT1G45080	not on the chip	4	3	1	1	0	0	0	0	0	0	0	0
AT1G52030	not on the chip	2	1	0	1	0	0	0	0	0	0	0	0
AT1G45090	test (1)	1	1	1	1	0	0	0	0	0	0	0	0
AT1G45100	test (1)	0	0	0	0	0	0	0	0	0	0	0	0
AT1G52020	test (1)	2	2	0	1	0	0	0	0	0	0	0	0
AT1G52070	test (1)	0	0	0	0	0	0	0	0	0	0	0	0
AT1G52080	test (1)	3	3	1	3	0	0	0	0	0	0	0	0
AT1G45130	test (1)	0	0	0	0	0	0	0	0	0	0	0	0
AT1G45140	not on the chip	1	1	1	1	0	0	0	0	0	0	0	0
AT1G18370	test (1)	0	0	0	0	0	0	0	0	0	0	0	0
AT1G18330	test (1)	1	1	1	1	0	0	0	0	0	0	0	0
AT1G18360	test (1)	2	5	1	2	1	0	0	0	0	0	0	0
AT1G52087	not on the chip	0	5	0	4	0	0	0	0	0	0	0	0
AT1G18335	not on the chip	4	1	2	1	0	0	0	0	1	0	0	0
AT1G52085	not on the chip	1	0	0	0	0	0	0	0	0	0	0	0
AT1G18340	test (1)	0	1	0	0	0	0	0	0	0	0	0	0
AT1G18350	test (1)	0	2	0	2	0	0	0	0	0	0	0	0
AT1G45070	test (1)	1	3	1	1	0	1	0	0	0	1	0	0
AT1G52010	test (1)	3	3	2	1	1	0	1	0	2	0	2	0
AT1G45010	not on the chip	3	1	1	1	0	0	0	0	0	0	0	0
AT1G18260	test (1)	0	4	0	2	0	1	0	0	0	0	0	0
AT1G51965	not on the chip	0	0	0	0	0	0	0	0	0	0	0	0
AT1G45000	test (1)	0	0	0	0	0	0	0	0	0	0	0	0
AT1G45015	not on the chip	2	1	1	0	1	0	0	0	1	0	0	0
AT1G51960	test (1)	1	1	0	1	0	0	0	0	0	0	0	0
AT1G51950	test (1)	0	1	0	0	0	0	0	0	0	0	0	0
AT1G44960	test (1)	2	2	1	1	0	0	0	0	0	0	0	0
AT1G44970	test (1)	3	4	1	3	1	0	1	0	1	0	1	0
AT1G44980	test (1)	2	0	1	0	0	0	0	0	0	0	0	0
AT1G44990	test (1)	0	1	0	1	0	0	0	0	0	0	0	0
AT1G18265	not on the chip	3	1	0	0	0	0	0	0	0	0	0	0
AT1G45020	not on the chip	3	2	1	1	0	1	0	1	0	0	0	0
AT1G51970	not on the chip	1	1	0	1	0	0	0	0	0	0	0	0
AT1G45035	not on the chip	2	3	0	1	0	0	0	0	0	0	0	0
AT1G45040	not on the chip	2	1	0	1	0	0	0	0	1	0	0	0
AT1G45050	test (1)	1	0	0	0	0	0	0	0	0	0	0	0
AT1G18300	not on the chip	4	0	1	0	1	0	1	0	0	0	0	0
AT1G18290	test (1)	1	1	0	1	0	0	0	0	0	0	0	0
AT1G52000	training (1)	2	4	1	2	0	0	0	0	0	0	0	0
AT1G18280	test (1)	1	0	0	0	1	0	0	0	1	0	0	0
AT1G45030	not on the chip	2	1	1	1	1	0	0	0	1	0	0	0
AT1G18240	not on the chip	3	2	2	0	0	0	0	0	0	0	0	0
AT1G18270	test (1)	0	0	0	0	0	0	0	0	0	0	0	0
AT1G51990	test (1)	0	1	0	1	0	0	0	0	0	0	0	0
AT1G51980	test (1)	1	1	0	0	1	0	0	0	0	0	0	0
AT1G45145	test (1)	3	1	2	0	0	0	0	0	0	0	0	0
AT1G51690	test (1)	3	0	2	0	2	0	2	0	1	0	1	0
AT1G51670	test (1)	5	4	2	3	1	0	0	0	0	0	0	0
AT1G01760	test (1)	0	0	0	0	0	0	0	0	0	0	0	0
AT1G01770	test (1)	2	3	1	1	0	1	0	1	0	1	0	1
AT1G01780	test (1)	1	3	1	2	0	1	0	1	0	0	0	0
AT1G01750	test (1)	2	2	1	0	0	0	0	0	0	0	0	0
AT1G01790	test (1)	3	1	2	0	0	1	0	0	0	0	0	0
AT1G24580	not on the chip	6	2	1	1	1	0	1	0	0	0	0	0
AT1G24570	not on the chip	2	2	1	2	0	0	0	0	0	0	0	0
AT1G24540	test (1)	0	1	0	0	0	0	0	0	0	0	0	0
AT1G24560	test (1)	0	2	0	1	0	1	0	1	0	1	0	1
AT1G01730	training (1)	0	2	0	2	0	0	0	0	0	1	0	1
AT1G01740	test (1)	3	3	1	2	0	0	0	0	0	0	0	0
AT1G24530	test (1)	0	1	0	1	0	0	0	0	0	0	0	0
AT1G01800	test (1)	2	1	2	1	0	0	0	0	0	0	0	0
AT1G01820	test (1)	0	1	0	0	0	1	0	0	0	0	0	0
AT1G80880	test (1)	0	1	0	0	0	0	0	0	0	0	0	0
AT1G51470	not on the chip	0	4	0	3	0	0	0	0	0	0	0	0
AT1G80890	not on the chip	0	1	0	0	0	0	0	0	0	0	0	0
AT1G51460	test (1)	2	0	0	0	0	0	0	0	0	0	0	0
AT1G01810	not on the chip	2	0	0	0	1	0	0	0	0	0	0	0
AT1G80870	test (1)	2	1	0	1	0	0	0	0	0	0	0	0
AT1G80865	not on the chip	0	0	0	0	0	0	0	0	0	0	0	0
AT1G80840	test (1)	3	1	0	0	0	0	0	0	0	0	0	0
AT1G80850	test (1)	4	1	1	0	0	0	0	0	0	0	0	0
AT1G80860	training (1)	0	1	0	0	0	0	0	0	0	0	0	0
AT1G51450	test (1)	0	2	0	1	0	0	0	0	0	0	0	0
AT1G24520	test (1)	1	1	0	1	0	0	0	0	0	0	0	0
AT1G24510	test (1)	1	1	1	0	0	0	0	0	0	0	0	0
AT1G24490	test (1)	0	0	0	0	0	0	0	0	0	0	0	0
AT1G80750	test (1)	2	1	0	0	0	0	0	0	0	0	0	0
AT1G80760	training (1)	1	2	1	1	0	0	0	0	0	0	0	0
AT1G80770	training (1)	0	2	0	1	0	0	0	0	0	1	0	0
AT1G80740	test (1)	0	0	0	0	0	0	0	0	0	0	0	0
AT1G80780	test (1)	2	2	1	1	1	0	0	0	0	0	0	0
AT1G01725	test (1)	3	1	2	0	0	0	0	0	1	0	1	0
AT1G01710	test (1)	0	0	0	0	0	0	0	0	0	0	0	0
AT1G01680	not on the chip	2	1	1	0	0	0	0	0	0	0	0	0
AT1G01690	training (1)	2	0	1	0	0	0	0	0	0	0	0	0
AT1G01700	test (1)	1	2	1	0	0	0	0	0	0	0	0	0
AT1G01720	test (1)	2	5	2	4	0	0	0	0	0	0	0	0
AT1G51390	test (1)	1	1	0	0	0	0	0	0	0	0	0	0
AT1G80790	test (1)	2	2	2	1	0	0	0	0	0	0	0	0
AT1G80800	test (1)	1	0	0	0	0	0	0	0	0	0	0	0
AT1G51440	test (1)	1	0	1	0	1	0	1	0	2	0	1	0
AT1G24470	test (1)	1	1	1	1	0	0	0	0	0	0	0	0
AT1G24480	not on the chip	1	0	1	0	0	0	0	0	0	0	0	0
AT1G51430	test (1)	2	1	0	0	0	0	0	0	0	0	0	0
AT1G51420	test (1)	2	1	0	0	0	0	0	0	0	0	0	0
AT1G51410	test (1)	2	2	1	0	0	0	0	0	0	0	0	0
AT1G80830	test (1)	1	1	0	0	0	1	0	0	0	0	0	0
AT1G51400	test (1)	1	3	0	2	0	1	0	1	0	0	0	0
AT1G51480	test (1)	1	2	0	1	0	0	0	0	0	0	0	0
AT1G80810	test (1)	0	0	0	0	0	0	0	0	0	0	0	0
AT1G51405	not on the chip	1	6	1	4	1	2	1	1	0	0	0	0
AT1G80820	test (1)	0	1	0	1	0	0	0	0	0	0	0	0
AT1G51680	test (1)	1	1	1	1	0	0	0	0	0	0	0	0
AT1G80900	test (1)	2	0	0	0	0	0	0	0	0	0	0	0
AT1G80910	test (1)	0	3	0	2	0	0	0	0	0	0	0	0
AT1G51590	test (1)	0	4	0	1	0	1	0	1	0	0	0	0
AT1G51600	training (1)	2	4	1	3	0	0	0	0	0	0	0	0
AT1G24706	test (1)	1	1	0	1	0	0	0	0	0	0	0	0
AT1G32505	not on the chip	0	1	0	1	0	0	0	0	0	0	0	0
AT1G24735	test (1)	3	2	1	2	0	1	0	1	0	0	0	0
AT1G51580	test (1)	1	0	0	0	0	0	0	0	0	0	0	0
AT1G80990	not on the chip	0	0	0	0	0	0	0	0	0	0	0	0
AT1G51560	not on the chip	1	2	0	1	0	0	0	0	0	0	0	0
AT1G80980	not on the chip	0	0	0	0	0	0	0	0	0	0	0	0
AT1G51570	test (1)	0	1	0	0	0	0	0	0	0	0	0	0
AT1G81020	not on the chip	0	0	0	0	0	0	0	0	0	0	0	0
AT1G80970	test (1)	0	0	0	0	0	0	0	0	0	0	0	0
AT1G24764	test (1)	4	2	3	1	0	0	0	0	0	0	0	0
AT1G24807	not on the chip	1	0	0	0	0	0	0	0	0	0	0	0
AT1G51640	test (1)	3	1	0	0	0	0	0	0	0	0	0	0
AT1G51650	test (1)	2	4	1	1	0	0	0	0	0	0	0	0
AT1G51660	test (1)	2	2	0	1	0	0	0	0	0	0	0	0
AT1G51630	not on the chip	3	5	1	3	0	0	0	0	0	0	0	0
AT1G24793	test (1)	0	0	0	0	0	0	0	0	0	0	0	0
AT1G51620	test (1)	1	2	1	2	0	0	0	0	0	0	0	0
AT1G24909	not on the chip	1	0	0	0	0	0	0	0	0	0	0	0
AT1G24822	not on the chip	2	3	0	0	1	0	0	0	1	0	0	0
AT1G24851	not on the chip	1	0	1	0	0	0	0	0	0	0	0	0
AT1G24880	not on the chip	0	0	0	0	0	0	0	0	0	0	0	0
AT1G51610	test (1)	1	2	0	1	1	0	0	0	0	0	0	0
AT1G51550	test (1)	0	2	0	1	0	0	0	0	0	0	0	0
AT1G80960	test (1)	0	0	0	0	0	0	0	0	0	0	0	0
AT1G80950	test (1)	0	0	0	0	0	0	0	0	0	0	0	0
AT1G24590	not on the chip	2	4	0	1	0	0	0	0	0	0	0	0
AT1G24600	test (1)	2	2	1	1	0	0	0	0	0	1	0	1
AT1G24610	training (1)	1	0	0	0	0	0	0	0	0	0	0	0
AT1G24575	test (1)	2	2	0	2	0	0	0	0	0	0	0	0
AT1G24620	test (1)	1	2	1	2	0	0	0	0	0	0	0	0
AT1G51540	test (1)	2	3	1	1	0	1	0	0	0	0	0	0
AT1G51520	test (1)	0	1	0	1	0	0	0	0	0	0	0	0
AT1G51500	test (1)	1	2	0	0	0	0	0	0	0	0	0	0
AT1G80920	test (1)	1	1	0	1	0	0	0	0	0	0	0	0
AT1G51510	test (1)	0	2	0	0	0	0	0	0	0	0	0	0
AT1G51530	not on the chip	0	1	0	0	0	0	0	0	0	0	0	0
AT1G24625	test (1)	0	3	0	2	0	0	0	0	0	1	0	1
AT1G24640	test (1)	1	1	1	0	0	0	0	0	0	0	0	0
AT1G01830	test (1)	1	2	1	2	0	0	0	0	0	0	0	0
AT1G01940	test (1)	2	3	1	0	0	1	0	0	0	0	0	0
AT1G80930	test (1)	3	4	2	3	0	0	0	0	0	0	0	0
AT1G80940	test (1)	0	0	0	0	0	0	0	0	0	0	0	0
AT1G01930	test (1)	1	3	0	2	0	0	0	0	0	0	0	0
AT1G01920	test (1)	2	2	0	1	0	1	0	0	0	1	0	0
AT1G01910	test (1)	1	0	1	0	0	0	0	0	0	0	0	0
AT1G01900	test (1)	0	1	0	1	0	0	0	0	0	0	0	0
AT1G01840	test (1)	3	3	1	1	0	0	0	0	0	0	0	0
AT1G51490	test (1)	2	1	2	0	0	0	0	0	0	0	0	0
AT1G24650	test (1)	1	0	1	0	0	0	0	0	0	0	0	0
AT1G01880	not on the chip	0	2	0	0	0	1	0	0	0	1	0	0
AT1G01860	test (1)	0	2	0	0	0	2	0	0	0	0	0	0
AT1G31530	test (1)	3	3	1	3	0	0	0	0	0	0	0	0
AT1G45150	test (1)	0	2	0	1	0	0	0	0	0	0	0	0
AT1G45160	training (1)	1	0	1	0	0	0	0	0	0	0	0	0
AT1G69580	test (1)	2	0	0	0	0	0	0	0	0	0	0	0
AT1G69590	not on the chip	3	2	2	1	0	0	0	0	0	0	0	0
AT1G47210	test (1)	4	2	0	0	0	0	0	0	0	0	0	0
AT1G69570	test (1)	0	0	0	0	0	0	0	0	0	0	0	0
AT1G47220	test (1)	1	1	1	0	1	0	1	0	0	0	0	0
AT1G69560	test (1)	3	2	1	1	0	0	0	0	0	0	0	0
AT1G69545	not on the chip	3	1	2	0	0	0	0	0	0	0	0	0
AT1G18890	test (1)	1	0	0	0	0	0	0	0	0	0	0	0
AT1G69530	test (1)	1	0	0	0	0	0	0	0	0	0	0	0
AT1G69540	test (1)	0	2	0	1	0	0	0	0	0	0	0	0
AT1G69550	test (1)	0	0	0	0	0	0	0	0	0	0	0	0
AT1G18880	test (1)	2	1	0	1	0	0	0	0	0	0	0	0
AT1G47230	test (1)	4	1	1	0	0	0	0	0	0	0	0	0
AT1G13690	test (1)	3	0	1	0	0	0	0	0	0	0	0	0
AT1G13740	test (1)	6	3	3	3	1	1	1	1	1	1	1	1
AT1G47290	test (1)	0	2	0	1	0	0	0	0	0	0	0	0
AT1G13750	test (1)	1	2	0	1	0	0	0	0	0	0	0	0
AT1G47280	test (1)	2	5	1	2	1	0	0	0	0	0	0	0
AT1G47240	test (1)	0	1	0	1	0	0	0	0	0	0	0	0
AT1G13730	test (1)	0	0	0	0	0	0	0	0	0	0	0	0
AT1G13710	test (1)	0	2	0	0	0	0	0	0	0	0	0	0
AT1G47250	test (1)	1	1	1	1	0	0	0	0	0	0	0	0
AT1G13700	test (1)	0	0	0	0	0	0	0	0	0	0	0	0
AT1G47260	test (1)	1	0	1	0	1	0	1	0	0	0	0	0
AT1G47270	test (1)	0	0	0	0	0	0	0	0	0	0	0	0
AT1G18870	test (1)	2	2	1	1	0	0	0	0	0	0	0	0
AT1G18860	test (1)	2	0	2	0	0	0	0	0	0	0	0	0
AT1G18850	test (1)	1	2	1	0	0	0	0	0	0	0	0	0
AT1G46912	training (1)	0	0	0	0	0	0	0	0	0	0	0	0
AT1G13620	not on the chip	2	2	2	2	0	0	0	0	0	0	0	0
AT1G46984	not on the chip	1	0	1	0	0	0	0	0	0	0	0	0
AT1G46840	test (1)	0	0	0	0	0	0	0	0	0	0	0	0
AT1G47056	not on the chip	1	2	1	2	0	0	0	0	0	0	0	0
AT1G46768	test (1)	4	1	2	1	0	0	0	0	0	0	0	0
AT1G46624	not on the chip	0	1	0	1	0	0	0	0	0	0	0	0
AT1G69520	not on the chip	2	0	1	0	0	0	0	0	0	0	0	0
AT1G69523	test (1)	2	2	0	1	1	1	0	0	0	0	0	0
AT1G69526	test (1)	3	3	2	1	1	0	1	0	0	0	0	0
AT1G46696	test (1)	1	0	1	0	0	0	0	0	0	0	0	0
AT1G13630	test (1)	1	2	1	1	1	0	1	0	0	0	0	0
AT1G47128	test (1)	2	0	1	0	0	0	0	0	0	0	0	0
AT1G13635	not on the chip	2	1	1	0	0	0	0	0	1	0	1	0
AT1G13670	test (1)	0	1	0	1	0	0	0	0	0	0	0	0
AT1G18840	test (1)	2	1	1	0	2	0	1	0	0	0	0	0
AT1G13680	test (1)	0	0	0	0	0	0	0	0	0	0	0	0
AT1G18830	test (1)	3	1	2	1	0	0	0	0	0	0	0	0
AT1G13660	not on the chip	2	3	2	2	0	1	0	1	0	0	0	0
AT1G18810	test (1)	1	1	1	1	0	0	0	0	0	0	0	0
AT1G13650	test (1)	2	0	0	0	0	0	0	0	0	0	0	0
AT1G18790	not on the chip	0	0	0	0	0	0	0	0	0	0	0	0
AT1G47300	test (1)	1	0	0	0	0	0	0	0	0	0	0	0
AT1G47200	test (1)	0	0	0	0	0	0	0	0	0	0	0	0
AT1G18800	test (1)	3	1	0	1	0	0	0	0	0	0	0	0
AT1G13640	test (1)	3	1	2	1	0	0	0	0	0	0	0	0
AT1G69510	test (1)	1	1	1	0	0	0	0	0	0	1	0	0
AT1G13760	test (1)	1	0	1	0	0	0	0	0	0	0	0	0
AT1G13780	not on the chip	1	1	1	0	0	0	0	0	0	0	0	0
AT1G35680	test (1)	1	1	1	1	0	0	0	0	0	0	0	0
AT1G69720	test (1)	3	2	2	0	0	1	0	0	0	0	0	0
AT1G35690	not on the chip	2	0	2	0	0	0	0	0	0	0	0	0
AT1G69710	not on the chip	0	1	0	1	0	0	0	0	0	0	0	0
AT1G69730	test (1)	3	3	2	2	0	0	0	0	0	0	0	0
AT1G35670	test (1)	2	0	1	0	0	0	0	0	0	0	0	0
AT1G69690	test (1)	3	0	0	0	0	0	0	0	0	0	0	0
AT1G35663	test (1)	0	1	0	0	0	0	0	0	0	0	0	0
AT1G69680	test (1)	1	0	1	0	0	0	0	0	0	0	0	0
AT1G69700	test (1)	1	3	0	1	0	1	0	0	0	0	0	0
AT1G69670	test (1)	1	1	0	0	0	0	0	0	0	0	0	0
AT1G35700	not on the chip	3	2	3	0	0	0	0	0	0	0	0	0
AT1G35720	test (1)	1	2	0	1	0	0	0	0	0	0	0	0
AT1G08200	not on the chip	2	1	1	1	0	0	0	0	0	0	0	0
AT1G08210	test (1)	2	2	0	2	0	0	0	0	0	0	0	0
AT1G13930	test (1)	3	2	1	0	0	0	0	0	1	0	1	0
AT1G13920	test (1)	1	1	1	0	0	0	0	0	0	0	0	0
AT1G35710	test (1)	1	2	0	0	0	0	0	0	0	0	0	0
AT1G08190	test (1)	3	0	2	0	1	0	0	0	0	0	0	0
AT1G08180	test (1)	0	6	0	2	0	1	0	0	0	0	0	0
AT1G08160	not on the chip	1	1	1	0	0	0	0	0	0	0	0	0
AT1G35730	test (1)	0	2	0	2	0	1	0	1	0	0	0	0
AT1G08170	test (1)	2	2	1	2	0	0	0	0	0	0	0	0
AT1G13910	test (1)	0	1	0	0	0	0	0	0	0	0	0	0
AT1G35660	test (1)	0	2	0	1	0	1	0	1	0	0	0	0
AT1G69660	test (1)	0	1	0	0	0	0	0	0	0	0	0	0
AT1G69650	not on the chip	0	1	0	1	0	0	0	0	0	0	0	0
AT1G47330	training (1)	2	1	0	1	0	0	0	0	0	0	0	0
AT1G47340	test (1)	3	1	3	1	0	0	0	0	0	0	0	0
AT1G13790	test (1)	3	0	1	0	1	0	0	0	2	0	0	0
AT1G47320	not on the chip	1	1	1	0	0	0	0	0	0	0	0	0
AT1G47350	test (1)	0	2	0	1	0	0	0	0	0	0	0	0
AT1G47310	training (1)	4	1	2	0	1	0	0	0	1	0	0	0
AT1G69630	test (1)	4	0	2	0	0	0	0	0	0	0	0	0
AT1G69600	test (1)	2	1	0	1	0	0	0	0	0	0	0	0
AT1G69610	training (1)	3	2	1	1	0	0	0	0	0	0	0	0
AT1G69620	test (1)	2	1	1	1	0	0	0	0	0	0	0	0
AT1G69640	test (1)	1	1	1	1	1	0	1	0	1	0	1	0
AT1G13800	test (1)	1	3	1	0	0	1	0	0	0	0	0	0
AT1G47360	test (1)	1	0	1	0	0	0	0	0	0	0	0	0
AT1G13810	test (1)	3	1	0	1	0	0	0	0	0	0	0	0
AT1G13880	test (1)	3	1	2	0	1	0	1	0	0	0	0	0
AT1G13890	test (1)	1	2	1	0	0	0	0	0	0	0	0	0
AT1G13900	test (1)	1	1	0	0	1	1	0	0	0	0	0	0
AT1G13870	test (1)	0	2	0	2	0	1	0	1	0	0	0	0
AT1G47395	not on the chip	1	0	1	0	0	0	0	0	0	0	0	0
AT1G13860	not on the chip	3	4	2	3	0	0	0	0	0	0	0	0
AT1G47390	not on the chip	2	1	1	0	0	0	0	0	0	0	0	0
AT1G47370	test (1)	4	4	0	0	0	0	0	0	0	0	0	0
AT1G13770	not on the chip	1	3	0	1	0	0	0	0	0	0	0	0
AT1G13820	not on the chip	1	2	1	2	1	0	1	0	0	0	0	0
AT1G13830	test (1)	2	1	1	0	0	0	0	0	0	0	0	0
AT1G47380	test (1)	1	1	1	1	0	0	0	0	0	0	0	0
AT1G52090	test (1)	4	0	1	0	0	0	0	0	0	0	0	0
AT1G69500	test (1)	3	0	1	0	0	0	0	0	0	0	0	0
AT1G69485	not on the chip	2	1	1	1	0	0	0	0	0	0	0	0
AT1G45249	not on the chip	1	1	0	1	0	1	0	1	0	1	0	1
AT1G18510	test (1)	4	1	3	0	1	0	1	0	0	0	0	0
AT1G13450	test (1)	1	3	1	1	1	0	1	0	0	0	0	0
AT1G18500	test (1)	2	0	0	0	1	0	0	0	0	0	0	0
AT1G18520	test (1)	0	1	0	1	0	0	0	0	0	0	0	0
AT1G13440	test (1)	1	2	0	0	0	0	0	0	0	0	0	0
AT1G18490	test (1)	1	2	1	0	0	1	0	0	0	1	0	0
AT1G45231	not on the chip	0	2	0	2	0	0	0	0	0	0	0	0
AT1G13430	not on the chip	1	2	1	1	0	0	0	0	0	0	0	0
AT1G45233	not on the chip	3	2	1	2	1	0	0	0	0	0	0	0
AT1G45248	not on the chip	2	1	0	1	0	0	0	0	0	0	0	0
AT1G45243	not on the chip	2	0	2	0	1	0	1	0	1	0	1	0
AT1G18530	test (1)	2	2	1	1	1	0	1	0	0	0	0	0
AT1G18540	test (1)	2	0	1	0	0	0	0	0	0	0	0	0
AT1G45474	test (1)	0	0	0	0	0	0	0	0	0	0	0	0
AT1G13470	test (1)	1	1	1	1	0	0	0	0	0	0	0	0
AT1G45545	test (1)	2	2	1	2	1	0	1	0	1	0	1	0
AT1G45403	not on the chip	0	1	0	1	0	0	0	0	0	0	0	0
AT1G13460	test (1)	4	1	2	0	0	1	0	0	0	0	0	0
AT1G45332	not on the chip	1	2	1	0	0	0	0	0	0	0	0	0
AT1G18580	test (1)	4	2	3	1	1	0	1	0	1	0	1	0
AT1G18550	test (1)	1	1	0	0	0	0	0	0	0	0	0	0
AT1G18560	test (1)	0	0	0	0	0	0	0	0	0	0	0	0
AT1G18570	test (1)	4	4	3	2	0	0	0	0	0	0	0	0
AT1G45230	not on the chip	1	3	0	1	0	0	0	0	0	0	0	0
AT1G45256	not on the chip	4	2	0	1	0	0	0	0	0	0	0	0
AT1G13420	test (1)	1	0	0	0	0	0	0	0	0	0	0	0
AT1G45207	not on the chip	1	2	1	0	1	2	1	0	0	1	0	0
AT1G52130	not on the chip	2	0	1	0	1	0	1	0	0	0	0	0
AT1G18400	test (0)	0	2	0	2	0	0	0	0	0	1	0	1
AT1G52140	test (1)	1	1	1	0	0	0	0	0	0	0	0	0
AT1G18390	test (1)	1	1	1	1	0	0	0	0	0	0	0	0
AT1G45190	test (1)	2	0	2	0	0	0	0	0	0	0	0	0
AT1G45180	test (1)	4	3	2	0	0	1	0	0	0	0	0	0
AT1G45170	test (1)	3	4	3	2	1	0	1	0	0	0	0	0
AT1G52100	test (1)	0	3	0	2	0	0	0	0	0	0	0	0
AT1G45165	not on the chip	0	1	0	1	0	0	0	0	0	0	0	0
AT1G52110	not on the chip	1	0	0	0	0	0	0	0	0	0	0	0
AT1G52120	not on the chip	0	4	0	1	0	0	0	0	0	0	0	0
AT1G18410	test (1)	2	1	1	1	1	0	0	0	1	0	0	0
AT1G52150	test (1)	0	1	0	0	0	0	0	0	0	0	0	0
AT1G18420	not on the chip	1	2	1	1	0	0	0	0	0	0	0	0
AT1G18485	test (1)	0	2	0	1	0	0	0	0	0	0	0	0
AT1G45191	not on the chip	3	4	3	3	2	1	2	1	2	0	2	0
AT1G45201	not on the chip	3	2	1	0	0	0	0	0	0	0	0	0
AT1G18480	test (1)	2	3	0	1	0	0	0	0	0	0	0	0
AT1G18470	training (1)	0	2	0	1	0	0	0	0	0	0	0	0
AT1G18460	test (1)	4	2	4	2	2	0	2	0	0	0	0	0
AT1G52180	test (1)	1	1	0	1	0	0	0	0	0	0	0	0
AT1G52155	not on the chip	2	1	1	1	1	0	0	0	0	0	0	0
AT1G45616	test (1)	0	2	0	2	0	0	0	0	0	0	0	0
AT1G18440	test (1)	4	3	1	2	1	0	0	0	0	0	0	0
AT1G18450	test (1)	1	2	0	1	0	0	0	0	0	0	0	0
AT1G52160	test (1)	0	0	0	0	0	0	0	0	0	0	0	0
AT1G69490	test (1)	1	5	0	4	0	0	0	0	0	0	0	0
AT1G13480	not on the chip	1	2	1	2	0	0	0	0	0	0	0	0
AT1G18590	training (1)	0	0	0	0	0	0	0	0	0	0	0	0
AT1G46480	not on the chip	1	5	1	1	0	1	0	0	0	1	0	0
AT1G13590	test (1)	2	2	0	1	0	0	0	0	0	0	0	0
AT1G18700	test (1)	2	0	0	0	0	0	0	0	0	0	0	0
AT1G18690	test (1)	3	1	0	0	0	1	0	0	0	0	0	0
AT1G46552	not on the chip	3	1	1	1	1	0	1	0	0	0	0	0
AT1G13580	test (1)	1	2	0	1	0	0	0	0	0	0	0	0
AT1G13570	test (1)	1	2	1	1	0	2	0	1	0	0	0	0
AT1G46264	test (1)	0	1	0	1	0	0	0	0	0	0	0	0
AT1G13560	test (1)	4	0	2	0	1	0	0	0	1	0	0	0
AT1G46336	test (1)	2	2	1	1	0	0	0	0	0	0	0	0
AT1G46408	not on the chip	1	1	1	0	1	0	1	0	0	0	0	0
AT1G13550	not on the chip	2	1	1	0	1	0	1	0	1	0	1	0
AT1G18710	test (1)	1	0	0	0	0	0	0	0	0	0	0	0
AT1G18720	training (1)	2	0	1	0	1	0	0	0	0	0	0	0
AT1G69460	not on the chip	1	1	1	0	0	0	0	0	0	0	0	0
AT1G69470	test (1)	0	1	0	0	0	0	0	0	0	0	0	0
AT1G69480	test (1)	1	1	1	0	0	0	0	0	0	0	0	0
AT1G18780	not on the chip	1	0	0	0	0	0	0	0	0	0	0	0
AT1G13600	test (1)	1	2	1	0	0	1	0	0	0	0	0	0
AT1G18770	not on the chip	2	3	1	1	0	0	0	0	0	0	0	0
AT1G18750	test (1)	3	1	3	1	1	1	1	1	1	0	1	0
AT1G18730	test (1)	1	2	1	1	0	1	0	0	0	0	0	0
AT1G13610	test (1)	1	2	0	1	0	1	0	1	0	0	0	0
AT1G18740	test (1)	3	1	1	0	1	0	0	0	0	0	0	0
AT1G18760	not on the chip	6	3	1	2	0	0	0	0	0	1	0	1
AT1G46192	not on the chip	1	1	1	1	1	0	1	0	0	0	0	0
AT1G13540	test (1)	2	3	2	1	0	1	0	1	0	0	0	0
AT1G46120	not on the chip	1	1	0	0	0	1	0	0	0	0	0	0
AT1G18620	test (1)	0	2	0	2	0	1	0	1	0	1	0	1
AT1G13520	not on the chip	0	1	0	0	0	0	0	0	0	0	0	0
AT1G18630	test (1)	0	3	0	0	0	1	0	0	0	0	0	0
AT1G13510	not on the chip	2	2	1	2	0	0	0	0	0	0	0	0
AT1G13530	not on the chip	2	3	1	2	0	0	0	0	0	0	0	0
AT1G18610	test (1)	0	1	0	1	0	0	0	0	0	0	0	0
AT1G45832	not on the chip	1	1	0	0	0	0	0	0	0	0	0	0
AT1G45760	not on the chip	1	1	0	0	0	0	0	0	0	0	0	0
AT1G13490	not on the chip	0	3	0	3	0	0	0	0	0	0	0	0
AT1G18600	test (1)	2	1	1	0	0	0	0	0	0	0	0	0
AT1G13500	not on the chip	3	2	2	1	0	0	0	0	0	0	0	0
AT1G18640	test (1)	4	1	3	0	0	1	0	0	0	0	0	0
AT1G18650	test (1)	1	1	1	1	0	0	0	0	0	0	0	0
AT1G18660	test (1)	0	0	0	0	0	0	0	0	0	0	0	0
AT1G45904	not on the chip	1	1	0	1	0	0	0	0	0	0	0	0
AT1G45976	test (1)	1	1	0	1	0	0	0	0	0	0	0	0
AT1G46048	not on the chip	1	3	1	2	0	2	0	2	0	1	0	1
AT1G69450	test (1)	2	0	1	0	0	0	0	0	0	0	0	0
AT1G69440	test (1)	0	2	0	2	0	0	0	0	0	0	0	0
AT1G69430	test (1)	0	0	0	0	0	0	0	0	0	0	0	0
AT1G69420	test (1)	2	5	1	4	0	2	0	2	0	0	0	0
AT1G18670	test (1)	1	1	0	1	0	0	0	0	0	0	0	0
AT1G45688	test (1)	1	2	1	2	0	0	0	0	0	0	0	0
AT1G18680	test (1)	1	1	0	1	0	0	0	0	0	0	0	0
AT1G69410	test (1)	2	1	0	1	0	0	0	0	0	0	0	0
AT1G69400	test (1)	1	1	1	1	0	0	0	0	0	0	0	0
AT1G25320	test (1)	2	0	1	0	1	0	0	0	0	0	0	0
AT1G02205	test (1)	2	1	1	0	0	0	0	0	0	0	0	0
AT1G25330	test (1)	2	2	1	2	1	0	1	0	0	0	0	0
AT1G70520	test (1)	1	3	0	2	0	0	0	0	0	0	0	0
AT1G70530	test (1)	1	3	1	0	1	0	1	0	0	0	0	0
AT1G70540	test (1)	4	3	1	1	1	0	1	0	1	0	1	0
AT1G14580	test (1)	0	2	0	1	0	0	0	0	0	0	0	0
AT1G70550	test (1)	2	2	0	0	0	1	0	0	0	1	0	0
AT1G14570	test (1)	1	5	1	2	0	0	0	0	0	0	0	0
AT1G47950	not on the chip	1	0	1	0	0	0	0	0	0	0	0	0
AT1G14540	test (1)	2	1	1	1	0	0	0	0	0	0	0	0
AT1G47940	test (1)	3	3	1	2	0	0	0	0	0	0	0	0
AT1G14550	test (1)	0	2	0	1	0	0	0	0	0	0	0	0
AT1G14560	training (1)	1	0	0	0	0	0	0	0	0	0	0	0
AT1G47930	not on the chip	2	1	1	0	0	0	0	0	0	0	0	0
AT1G76130	test (1)	1	3	0	2	0	0	0	0	1	0	1	0
AT1G70560	test (1)	0	0	0	0	0	0	0	0	0	0	0	0
AT1G76190	test (1)	3	4	0	2	0	0	0	0	0	0	0	0
AT1G76200	training (1)	0	0	0	0	0	0	0	0	0	0	0	0
AT1G47960	test (1)	0	0	0	0	0	0	0	0	0	0	0	0
AT1G76185	test (1)	1	4	0	3	0	0	0	0	0	0	0	0
AT1G76140	test (1)	2	0	2	0	0	0	0	0	0	0	0	0
AT1G70580	test (1)	2	3	1	1	0	1	0	0	0	1	0	0
AT1G76170	test (1)	1	2	1	1	0	0	0	0	0	0	0	0
AT1G76150	test (1)	1	1	1	1	0	0	0	0	0	0	0	0
AT1G76160	test (1)	0	2	0	2	0	0	0	0	0	0	0	0
AT1G70570	test (1)	1	0	0	0	0	0	0	0	0	0	0	0
AT1G76180	training (1)	1	1	0	0	0	0	0	0	0	0	0	0
AT1G47920	test (1)	4	4	3	3	0	1	0	1	1	0	1	0
AT1G14530	test (1)	3	0	2	0	0	0	0	0	0	0	0	0
AT1G47915	not on the chip	0	1	0	0	0	0	0	0	0	0	0	0
AT1G70470	test (1)	2	0	1	0	2	0	1	0	1	0	0	0
AT1G76040	discard (DNA)
AT1G70480	test (1)	0	0	0	0	0	0	0	0	0	0	0	0
AT1G76050	test (1)	0	0	0	0	0	0	0	0	0	0	0	0
AT1G70460	test (1)	0	1	0	1	0	0	0	0	0	0	0	0
AT1G70440	not on the chip	2	1	1	0	0	0	0	0	0	0	0	0
AT1G19700	test (1)	3	1	3	0	0	0	0	0	0	1	0	0
AT1G19710	test (1)	1	0	0	0	0	0	0	0	0	0	0	0
AT1G19715	not on the chip	0	2	0	0	0	0	0	0	0	0	0	0
AT1G70450	test (1)	1	1	1	1	1	0	1	0	0	0	0	0
AT1G70490	test (1)	1	2	0	1	1	0	0	0	1	0	0	0
AT1G76060	test (1)	2	2	1	1	0	0	0	0	0	0	0	0
AT1G70500	test (1)	3	1	1	0	0	0	0	0	0	0	0	0
AT1G47890	test (1)	2	0	0	0	0	0	0	0	0	0	0	0
AT1G47900	test (1)	1	0	1	0	0	0	0	0	1	0	1	0
AT1G47910	not on the chip	1	0	1	0	0	0	0	0	0	0	0	0
AT1G76120	test (1)	1	2	0	0	0	0	0	0	0	0	0	0
AT1G76110	training (1)	0	2	0	1	0	0	0	0	0	0	0	0
AT1G76100	test (1)	1	1	0	1	0	0	0	0	0	0	0	0
AT1G76090	test (1)	0	0	0	0	0	0	0	0	0	0	0	0
AT1G76070	test (1)	0	1	0	0	0	0	0	0	0	0	0	0
AT1G76210	test (1)	1	2	1	1	0	0	0	0	0	0	0	0
AT1G70505	not on the chip	5	0	3	0	3	0	2	0	0	0	0	0
AT1G70510	test (1)	3	1	1	1	0	0	0	0	0	0	0	0
AT1G76080	test (1)	2	4	1	2	0	0	0	0	0	0	0	0
AT1G14520	test (1)	3	2	1	1	0	2	0	1	0	0	0	0
AT1G47970	test (1)	0	0	0	0	0	0	0	0	0	0	0	0
AT1G47990	test (1)	0	0	0	0	0	0	0	0	0	1	0	1
AT1G14685	test (1)	3	1	3	0	1	0	1	0	0	0	0	0
AT1G09170	test (1)	2	0	1	0	0	0	0	0	0	0	0	0
AT1G09180	test (1)	1	1	0	1	0	0	0	0	0	0	0	0
AT1G09160	test (1)	3	0	1	0	1	0	1	0	0	0	0	0
AT1G14686	not on the chip	0	2	0	2	0	0	0	0	0	0	0	0
AT1G09155	test (1)	5	2	2	1	0	0	0	0	0	0	0	0
AT1G09150	test (1)	1	1	1	0	0	1	0	0	0	0	0	0
AT1G36540	not on the chip	2	2	1	2	0	0	0	0	1	0	0	0
AT1G09130	test (1)	4	1	0	0	1	0	0	0	0	0	0	0
AT1G09140	test (1)	3	1	0	0	1	0	0	0	0	0	0	0
AT1G14680	test (1)	1	2	1	2	0	0	0	0	0	0	0	0
AT1G09100	test (1)	0	1	0	1	0	0	0	0	0	0	0	0
AT1G14687	training (1)	0	1	0	1	0	0	0	0	0	0	0	0
AT1G14700	test (1)	3	2	1	2	0	0	0	0	0	0	0	0
AT1G36570	not on the chip	2	1	1	1	0	0	0	0	0	0	0	0
AT1G70680	not on the chip	1	0	0	0	1	0	0	0	0	0	0	0
AT1G36580	not on the chip	0	0	0	0	0	0	0	0	0	0	0	0
AT1G70670	test (1)	1	0	1	0	0	0	0	0	0	0	0	0
AT1G14690	test (1)	0	3	0	2	0	0	0	0	0	0	0	0
AT1G36560	test (1)	1	0	1	0	0	0	0	0	0	0	0	0
AT1G70650	test (1)	1	2	0	1	0	0	0	0	0	0	0	0
AT1G14710	test (1)	2	3	1	2	0	0	0	0	0	0	0	0
AT1G70640	not on the chip	2	1	0	1	0	0	0	0	0	1	0	1
AT1G36550	test (1)	6	2	3	0	1	0	1	0	0	0	0	0
AT1G70660	test (1)	2	2	2	1	0	0	0	0	0	0	0	0
AT1G36530	not on the chip	1	3	1	1	0	1	0	0	0	1	0	0
AT1G09090	test (1)	2	2	2	1	0	0	0	0	0	0	0	0
AT1G36520	not on the chip	2	1	2	0	0	0	0	0	2	0	2	0
AT1G14630	not on the chip	2	0	1	0	0	0	0	0	0	0	0	0
AT1G48030	test (1)	2	1	0	0	0	0	0	0	0	0	0	0
AT1G14640	test (1)	1	0	1	0	0	0	0	0	0	0	0	0
AT1G14620	test (1)	3	1	1	0	0	1	0	0	0	0	0	0
AT1G14650	test (1)	2	1	2	1	0	1	0	1	0	0	0	0
AT1G48020	not on the chip	2	1	1	0	0	0	0	0	0	0	0	0
AT1G48010	test (1)	2	0	1	0	0	0	0	0	0	0	0	0
AT1G14590	not on the chip	2	0	0	0	0	0	0	0	0	0	0	0
AT1G48000	test (1)	1	0	0	0	0	0	0	0	0	0	0	0
AT1G14600	not on the chip	2	2	1	1	0	1	0	1	0	0	0	0
AT1G14610	test (1)	2	2	0	0	1	0	0	0	0	0	0	0
AT1G14660	test (1)	0	1	0	0	0	0	0	0	0	0	0	0
AT1G14670	test (1)	1	1	1	1	0	0	0	0	0	0	0	0
AT1G70590	test (1)	3	4	3	0	1	0	1	0	0	0	0	0
AT1G36500	not on the chip	0	1	0	1	0	0	0	0	0	0	0	0
AT1G70630	test (1)	4	4	4	1	0	0	0	0	2	0	2	0
AT1G36510	test (1)	1	0	1	0	0	0	0	0	0	0	0	0
AT1G36495	not on the chip	0	1	0	1	0	0	0	0	0	0	0	0
AT1G70620	test (1)	1	3	1	1	0	1	0	0	0	0	0	0
AT1G36490	not on the chip	1	0	0	0	0	0	0	0	0	0	0	0
AT1G36485	not on the chip	3	0	0	0	1	0	0	0	0	0	0	0
AT1G36470	test (1)	2	2	0	0	0	0	0	0	0	0	0	0
AT1G47980	test (1)	2	2	1	1	0	0	0	0	0	0	0	0
AT1G70600	not on the chip	2	0	1	0	0	0	0	0	0	0	0	0
AT1G70610	test (1)	3	2	0	2	0	0	0	0	0	0	0	0
AT1G36480	test (1)	5	0	2	0	1	0	1	0	0	0	0	0
AT1G70690	test (1)	1	1	0	0	0	0	0	0	0	0	0	0
AT1G14510	test (1)	1	2	1	0	0	0	0	0	0	0	0	0
AT1G14500	not on the chip	4	2	2	1	1	0	1	0	0	0	0	0
AT1G75850	test (1)	3	2	1	0	0	0	0	0	0	0	0	0
AT1G70310	test (1)	1	2	1	0	0	0	0	0	0	1	0	0
AT1G75860	test (1)	0	0	0	0	0	0	0	0	0	0	0	0
AT1G70300	test (1)	1	1	0	1	0	0	0	0	0	0	0	0
AT1G70320	test (1)	0	1	0	0	0	0	0	0	0	0	0	0
AT1G75840	test (1)	2	0	0	0	0	0	0	0	0	0	0	0
AT1G75830	test (1)	1	1	1	0	0	1	0	0	0	0	0	0
AT1G70270	test (1)	0	2	0	1	0	0	0	0	0	0	0	0
AT1G75820	test (1)	4	0	0	0	0	0	0	0	0	0	0	0
AT1G70280	training (1)	1	1	1	0	1	0	1	0	0	0	0	0
AT1G70290	test (1)	0	2	0	1	0	0	0	0	0	0	0	0
AT1G70260	not on the chip	1	0	0	0	0	0	0	0	0	0	0	0
AT1G75870	test (1)	0	3	0	0	0	1	0	0	0	0	0	0
AT1G75880	training (1)	2	5	2	3	0	0	0	0	0	0	0	0
AT1G14340	test (1)	1	2	0	1	1	0	0	0	0	0	0	0
AT1G47783	not on the chip	0	0	0	0	0	0	0	0	0	0	0	0
AT1G14345	test (1)	2	0	0	0	0	0	0	0	0	0	0	0
AT1G47780	test (1)	1	2	1	1	0	1	0	0	0	1	0	0
AT1G70330	test (1)	0	4	0	3	0	0	0	0	0	0	0	0
AT1G47770	test (1)	1	4	0	3	0	0	0	0	0	0	0	0
AT1G75910	test (1)	1	3	1	3	0	0	0	0	0	0	0	0
AT1G75890	test (1)	2	4	1	2	0	0	0	0	0	0	0	0
AT1G75900	test (1)	7	1	2	1	0	0	0	0	2	0	0	0
AT1G47760	not on the chip	1	0	0	0	0	0	0	0	0	0	0	0
AT1G47765	test (1)	3	1	2	0	1	0	0	0	2	0	0	0
AT1G70250	test (1)	2	1	0	0	1	1	0	0	0	0	0	0
AT1G70230	test (1)	0	4	0	3	0	0	0	0	0	0	0	0
AT1G19600	test (1)	0	2	0	1	0	0	0	0	0	0	0	0
AT1G14260	test (1)	1	0	1	0	0	0	0	0	0	0	0	0
AT1G47730	test (1)	0	2	0	2	0	1	0	1	0	0	0	0
AT1G14270	test (1)	3	5	2	4	0	0	0	0	0	0	0	0
AT1G47720	test (1)	2	2	0	0	0	0	0	0	0	0	0	0
AT1G14280	test (1)	5	3	3	2	0	0	0	0	0	0	0	0
AT1G14250	test (1)	1	1	1	0	0	0	0	0	0	0	0	0
AT1G75810	test (1)	2	5	2	3	0	0	0	0	0	0	0	0
AT1G75790	test (1)	0	2	0	2	0	0	0	0	0	1	0	1
AT1G75800	test (1)	1	1	1	0	0	0	0	0	0	0	0	0
AT1G47705	not on the chip	1	0	0	0	1	0	0	0	1	0	1	0
AT1G47710	test (1)	3	1	2	1	1	0	1	0	1	0	1	0
AT1G47740	test (1)	0	0	0	0	0	0	0	0	0	0	0	0
AT1G14290	test (1)	1	2	0	0	0	0	0	0	0	0	0	0
AT1G14330	test (1)	1	0	0	0	0	0	0	0	0	0	0	0
AT1G19570	test (1)	1	1	1	0	0	0	0	0	0	0	0	0
AT1G19580	test (1)	0	1	0	1	0	0	0	0	0	0	0	0
AT1G19560	not on the chip	2	1	1	1	0	0	0	0	0	0	0	0
AT1G14320	test (1)	3	1	0	0	0	0	0	0	0	0	0	0
AT1G19550	not on the chip	6	1	4	0	0	0	0	0	1	0	1	0
AT1G14310	test (1)	3	4	2	2	0	1	0	1	0	0	0	0
AT1G19530	test (1)	3	1	1	0	0	1	0	0	0	0	0	0
AT1G47786	not on the chip	1	0	1	0	0	0	0	0	0	0	0	0
AT1G47750	test (1)	1	3	0	1	0	0	0	0	0	0	0	0
AT1G19540	test (1)	3	1	3	0	0	0	0	0	0	0	0	0
AT1G14300	test (1)	3	5	2	2	1	1	1	0	0	1	0	0
AT1G19690	test (1)	0	0	0	0	0	0	0	0	0	0	0	0
AT1G14350	test (1)	0	1	0	0	0	0	0	0	0	0	0	0
AT1G14360	test (1)	3	4	2	3	0	0	0	0	0	0	0	0
AT1G47820	test (1)	2	1	1	0	0	0	0	0	0	0	0	0
AT1G47830	test (1)	1	2	0	0	0	0	0	0	0	0	0	0
AT1G47840	training (1)	0	1	0	1	0	0	0	0	0	0	0	0
AT1G76030	test (1)	2	2	1	1	0	1	0	1	0	1	0	1
AT1G14430	test (1)	0	1	0	1	0	0	0	0	0	0	0	0
AT1G47816	test (1)	1	3	1	2	0	0	0	0	0	0	0	0
AT1G76010	test (1)	1	0	0	0	0	0	0	0	0	0	0	0
AT1G75980	test (1)	1	1	0	0	0	1	0	0	0	0	0	0
AT1G70430	test (1)	2	2	1	1	0	0	0	0	0	0	0	0
AT1G75990	test (1)	2	0	1	0	0	0	0	0	0	0	0	0
AT1G76020	test (1)	1	1	1	1	1	0	1	0	1	0	1	0
AT1G70420	test (1)	2	0	1	0	0	0	0	0	1	0	0	0
AT1G47860	not on the chip	2	2	1	1	0	0	0	0	0	0	0	0
AT1G47870	test (1)	1	1	0	1	0	0	0	0	0	0	0	0
AT1G19680	test (1)	1	0	1	0	0	0	0	0	0	0	0	0
AT1G47885	test (1)	0	2	0	0	0	0	0	0	0	0	0	0
AT1G14490	test (1)	1	4	1	1	0	0	0	0	0	0	0	0
AT1G14480	test (1)	2	0	1	0	0	0	0	0	0	0	0	0
AT1G14440	test (1)	2	2	1	2	0	0	0	0	0	0	0	0
AT1G19670	test (1)	0	1	0	1	0	0	0	0	0	0	0	0
AT1G47880	not on the chip	0	1	0	0	0	0	0	0	0	0	0	0
AT1G14450	test (1)	2	6	1	3	0	0	0	0	0	0	0	0
AT1G14460	test (1)	2	4	1	2	0	0	0	0	0	0	0	0
AT1G14470	training (1)	1	1	0	0	1	0	0	0	0	0	0	0
AT1G75960	test (1)	3	0	1	0	0	0	0	0	0	0	0	0
AT1G70410	test (1)	1	1	1	0	0	0	0	0	0	0	0	0
AT1G75950	test (1)	0	3	0	1	0	0	0	0	0	0	0	0
AT1G14400	test (1)	3	1	2	0	0	0	0	0	0	0	0	0
AT1G19620	test (1)	1	1	1	0	1	0	1	0	1	0	1	0
AT1G14410	test (1)	5	3	2	1	2	1	1	0	0	0	0	0
AT1G14390	test (1)	3	0	1	0	0	0	0	0	0	0	0	0
AT1G14420	test (1)	2	0	1	0	0	0	0	0	0	0	0	0
AT1G47813	not on the chip	1	0	1	0	0	0	0	0	0	0	0	0
AT1G14380	test (1)	3	1	3	0	0	0	0	0	0	0	0	0
AT1G47800	not on the chip	0	1	0	0	0	0	0	0	0	1	0	0
AT1G14370	test (1)	5	3	3	1	1	1	0	0	0	0	0	0
AT1G47810	test (1)	1	2	1	2	0	0	0	0	0	0	0	0
AT1G19610	test (1)	4	0	1	0	0	0	0	0	0	0	0	0
AT1G19630	test (1)	0	0	0	0	0	0	0	0	0	0	0	0
AT1G19640	test (1)	0	1	0	0	0	0	0	0	0	0	0	0
AT1G19650	test (1)	5	2	5	0	1	0	1	0	0	0	0	0
AT1G70390	not on the chip	2	2	0	0	0	0	0	0	0	0	0	0
AT1G75940	test (1)	1	1	1	1	0	0	0	0	0	0	0	0
AT1G70400	test (1)	1	0	0	0	0	0	0	0	0	0	0	0
AT1G75930	test (1)	0	2	0	1	0	0	0	0	0	0	0	0
AT1G70380	not on the chip	4	0	1	0	1	0	1	0	0	0	0	0
AT1G75920	test (1)	2	2	0	2	0	1	0	1	0	0	0	0
AT1G70370	test (1)	0	0	0	0	0	0	0	0	0	0	0	0
AT1G19660	test (1)	1	2	1	2	0	0	0	0	0	0	0	0
AT1G47790	test (1)	1	0	0	0	1	0	0	0	0	0	0	0
AT1G70340	not on the chip	2	0	2	0	0	0	0	0	0	0	0	0
AT1G70360	test (1)	2	1	1	0	0	0	0	0	0	0	0	0
AT1G70350	test (1)	1	2	1	1	0	0	0	0	0	0	0	0
AT1G75780	test (1)	2	1	2	1	0	0	0	0	0	0	0	0
AT1G36590	test (1)	0	1	0	0	0	0	0	0	0	0	0	0
AT1G36595	not on the chip	2	1	0	0	1	0	0	0	0	0	0	0
AT1G70980	test (1)	2	1	2	1	0	0	0	0	0	0	0	0
AT1G65720	test (1)	0	1	0	0	0	0	0	0	0	0	0	0
AT1G70985	test (1)	1	4	1	2	0	0	0	0	0	0	0	0
AT1G65710	not on the chip	2	1	2	1	0	0	0	0	1	0	1	0
AT1G65730	test (1)	1	0	1	0	0	0	0	0	0	0	0	0
AT1G70970	not on the chip	1	2	0	0	0	0	0	0	0	0	0	0
AT1G70960	not on the chip	3	2	1	0	1	0	1	0	0	0	0	0
AT1G09530	test (1)	1	1	0	1	0	0	0	0	0	0	0	0
AT1G65680	test (1)	1	3	1	2	0	0	0	0	0	0	0	0
AT1G65690	test (1)	0	1	0	1	0	0	0	0	0	0	0	0
AT1G65700	test (1)	1	1	1	0	0	0	0	0	0	0	0	0
AT1G09520	test (1)	1	2	0	0	0	1	0	0	0	0	0	0
AT1G36800	not on the chip	3	0	0	0	2	0	0	0	0	0	0	0
AT1G65740	test (1)	2	0	0	0	0	0	0	0	0	0	0	0
AT1G09540	test (1)	2	0	0	0	1	0	0	0	0	0	0	0
AT1G36850	not on the chip	4	0	3	0	0	0	0	0	0	0	0	0
AT1G09550	test (1)	2	1	1	0	0	0	0	0	0	0	0	0
AT1G36840	not on the chip	2	2	0	2	0	0	0	0	0	0	0	0
AT1G70990	test (1)	1	1	0	1	0	0	0	0	0	0	0	0
AT1G71015	not on the chip	3	1	1	0	0	0	0	0	0	0	0	0
AT1G71010	test (1)	0	0	0	0	0	0	0	0	0	0	0	0
AT1G71000	test (1)	3	1	0	1	0	1	0	1	0	0	0	0
AT1G65750	not on the chip	3	1	2	1	1	0	1	0	2	0	1	0
AT1G36810	test (1)	1	2	1	1	0	0	0	0	0	0	0	0
AT1G36830	training (1)	6	1	3	0	0	0	0	0	0	0	0	0
AT1G09510	test (1)	1	1	1	1	0	1	0	1	0	0	0	0
AT1G09500	test (1)	3	1	1	0	0	0	0	0	0	0	0	0
AT1G09490	not on the chip	2	0	0	0	0	0	0	0	0	0	0	0
AT1G36756	test (1)	1	1	0	0	1	0	0	0	0	0	0	0
AT1G70895	test (1)	1	3	0	2	0	1	0	1	0	0	0	0
AT1G70900	test (1)	2	6	1	3	0	0	0	0	0	0	0	0
AT1G65660	test (1)	0	1	0	0	0	0	0	0	0	0	0	0
AT1G65670	test (1)	2	1	0	1	0	0	0	0	0	0	0	0
AT1G70890	test (1)	0	1	0	0	0	0	0	0	0	0	0	0
AT1G65650	test (1)	2	3	0	1	0	0	0	0	0	0	0	0
AT1G65640	test (1)	0	0	0	0	0	0	0	0	0	0	0	0
AT1G70870	test (1)	1	2	1	0	0	0	0	0	0	0	0	0
AT1G70880	test (1)	0	2	0	2	0	0	0	0	0	0	0	0
AT1G70885	not on the chip	0	3	0	1	0	0	0	0	0	0	0	0
AT1G36763	not on the chip	3	0	3	0	0	0	0	0	0	0	0	0
AT1G70910	test (1)	0	3	0	1	0	0	0	0	0	0	0	0
AT1G70920	test (1)	4	1	1	0	0	0	0	0	0	0	0	0
AT1G09480	test (1)	3	1	2	0	0	0	0	0	0	0	0	0
AT1G09483	not on the chip	0	1	0	0	0	0	0	0	0	0	0	0
AT1G09486	not on the chip	2	2	0	2	0	0	0	0	0	0	0	0
AT1G09470	test (1)	1	3	1	2	1	0	1	0	0	0	0	0
AT1G36795	not on the chip	3	1	2	1	0	0	0	0	1	0	1	0
AT1G09460	test (1)	2	1	0	0	1	0	0	0	0	0	0	0
AT1G36790	not on the chip	2	1	1	1	0	0	0	0	0	1	0	1
AT1G36770	not on the chip	4	5	2	3	0	0	0	0	0	0	0	0
AT1G09560	test (1)	0	4	0	2	0	0	0	0	0	0	0	0
AT1G70940	test (0)	2	0	0	0	0	0	0	0	0	0	0	0
AT1G70950	test (1)	0	3	0	3	0	0	0	0	0	0	0	0
AT1G36775	not on the chip	2	1	1	1	0	0	0	0	0	1	0	1
AT1G65630	test (1)	2	1	0	0	0	0	0	0	0	0	0	0
AT1G09570	test (1)	2	1	1	1	0	1	0	1	0	0	0	0
AT1G09580	not on the chip	3	0	0	0	0	0	0	0	0	0	0	0
AT1G09665	not on the chip	3	2	2	1	0	1	0	0	0	0	0	0
AT1G09680	test (1)	1	1	0	0	0	1	0	0	0	0	0	0
AT1G09690	test (1)	2	0	0	0	0	0	0	0	0	0	0	0
AT1G09660	test (1)	2	3	2	1	0	0	0	0	0	0	0	0
AT1G09700	test (1)	0	1	0	0	0	0	0	0	0	0	0	0
AT1G09650	not on the chip	1	0	0	0	0	0	0	0	0	0	0	0
AT1G36933	not on the chip	3	0	2	0	0	0	0	0	0	0	0	0
AT1G09630	test (1)	0	3	0	1	0	0	0	0	0	0	0	0
AT1G09640	test (1)	1	3	1	1	0	0	0	0	0	0	0	0
AT1G09645	not on the chip	0	2	0	1	0	0	0	0	0	1	0	0
AT1G36927	discard (DNA)
AT1G09710	not on the chip	1	0	1	0	0	0	0	0	0	0	0	0
AT1G65870	test (1)	1	2	1	0	0	0	0	0	0	0	0	0
AT1G65910	test (1)	3	1	2	0	1	0	1	0	0	0	0	0
AT1G31835	not on the chip	1	0	0	0	0	0	0	0	0	0	0	0
AT1G65920	test (0)	0	1	0	0	0	0	0	0	0	0	0	0
AT1G31830	test (1)	0	1	0	1	0	0	0	0	0	0	0	0
AT1G65860	test (1)	2	1	0	0	0	0	0	0	0	0	0	0
AT1G65900	test (1)	2	2	2	1	0	1	0	1	0	1	0	1
AT1G65890	test (1)	0	1	0	1	0	0	0	0	0	0	0	0
AT1G65875	not on the chip	3	0	1	0	0	0	0	0	0	0	0	0
AT1G65880	test (1)	1	0	0	0	0	0	0	0	0	0	0	0
AT1G31817	test (1)	1	0	0	0	0	0	0	0	1	0	0	0
AT1G31820	test (1)	3	4	1	4	0	0	0	0	0	0	0	0
AT1G36925	not on the chip	2	1	1	0	0	0	0	0	0	0	0	0
AT1G36920	test (1)	2	1	1	1	0	0	0	0	0	0	0	0
AT1G31814	test (1)	3	2	2	1	0	0	0	0	0	0	0	0
AT1G65790	test (1)	3	3	1	2	0	1	0	0	0	2	0	1
AT1G31760	test (1)	3	0	1	0	2	0	1	0	1	0	1	0
AT1G65800	not on the chip	3	1	1	1	0	0	0	0	0	0	0	0
AT1G65780	not on the chip	2	1	0	0	1	0	0	0	1	0	0	0
AT1G65810	test (1)	0	0	0	0	0	0	0	0	0	0	0	0
AT1G65770	not on the chip	1	3	0	1	0	1	0	1	0	0	0	0
AT1G09620	test (1)	0	1	0	0	0	0	0	0	0	0	0	0
AT1G09590	not on the chip	3	1	1	1	1	0	0	0	0	0	0	0
AT1G09600	test (1)	1	1	1	0	1	1	1	0	1	1	1	0
AT1G09610	test (1)	2	3	2	1	0	1	0	1	0	0	0	0
AT1G65760	test (1)	3	1	1	0	1	0	1	0	1	0	1	0
AT1G31770	test (1)	1	0	1	0	1	0	1	0	1	0	1	0
AT1G65820	test (1)	0	0	0	0	0	0	0	0	0	0	0	0
AT1G65840	test (1)	2	2	1	1	0	1	0	1	0	0	0	0
AT1G36910	test (1)	3	1	2	1	1	1	0	1	0	1	0	1
AT1G31812	training (1)	3	0	2	0	0	0	0	0	0	0	0	0
AT1G36915	not on the chip	0	2	0	0	0	1	0	0	0	0	0	0
AT1G31810	test (1)	1	2	1	0	0	0	0	0	0	0	0	0
AT1G36890	not on the chip	2	1	1	0	0	0	0	0	0	0	0	0
AT1G31800	test (1)	0	1	0	1	0	0	0	0	0	0	0	0
AT1G65850	test (1)	1	1	1	0	0	0	0	0	0	0	0	0
AT1G31780	test (1)	5	0	4	0	1	0	1	0	1	0	1	0
AT1G09575	test (1)	3	1	1	0	0	0	0	0	0	0	0	0
AT1G36880	not on the chip	0	3	0	2	0	1	0	1	0	0	0	0
AT1G31790	test (1)	1	0	0	0	0	0	0	0	0	0	0	0
AT1G65845	not on the chip	1	0	0	0	0	0	0	0	0	0	0	0
AT1G70700	training (1)	1	1	1	0	0	0	0	0	0	0	0	0
AT1G65620	test (1)	4	1	1	1	1	0	0	0	0	0	0	0
AT1G14990	test (1)	3	1	2	1	0	0	0	0	0	0	0	0
AT1G36610	not on the chip	2	2	1	0	0	0	0	0	0	1	0	0
AT1G65500	test (1)	1	2	0	1	0	0	0	0	0	0	0	0
AT1G70770	test (1)	1	0	0	0	0	0	0	0	0	0	0	0
AT1G65490	test (1)	2	2	1	1	0	0	0	0	0	0	0	0
AT1G36620	test (1)	2	0	1	0	0	0	0	0	0	0	0	0
AT1G70760	test (1)	0	5	0	3	0	0	0	0	0	0	0	0
AT1G70750	test (1)	2	2	2	1	0	0	0	0	0	0	0	0
AT1G70730	test (1)	2	2	2	2	0	1	0	1	0	0	0	0
AT1G70740	test (1)	0	1	0	0	0	0	0	0	0	0	0	0
AT1G65480	test (1)	0	2	0	2	0	0	0	0	0	0	0	0
AT1G65485	not on the chip	0	1	0	0	0	0	0	0	0	0	0	0
AT1G65470	test (1)	2	0	1	0	0	0	0	0	0	0	0	0
AT1G70780	test (1)	0	1	0	1	0	0	0	0	0	0	0	0
AT1G36640	test (1)	2	1	0	0	0	0	0	0	0	0	0	0
AT1G14820	test (1)	1	3	0	1	0	1	0	1	0	0	0	0
AT1G09320	test (1)	0	2	0	2	0	1	0	0	0	0	0	0
AT1G14830	test (1)	1	0	0	0	0	0	0	0	1	0	0	0
AT1G09310	test (1)	1	1	0	0	0	0	0	0	0	0	0	0
AT1G36630	not on the chip	1	0	0	0	0	0	0	0	0	0	0	0
AT1G09300	test (1)	1	3	1	2	0	2	0	1	0	0	0	0
AT1G09290	test (1)	2	0	2	0	1	0	1	0	0	0	0	0
AT1G36650	not on the chip	1	0	0	0	0	0	0	0	0	0	0	0
AT1G09280	test (1)	3	1	2	0	0	0	0	0	0	0	0	0
AT1G36660	not on the chip	4	2	0	2	0	0	0	0	1	0	0	0
AT1G36670	test (1)	0	3	0	2	0	1	0	1	0	0	0	0
AT1G70720	test (1)	0	1	0	1	0	0	0	0	0	0	0	0
AT1G65450	test (1)	2	2	1	2	0	0	0	0	0	0	0	0
AT1G65445	test (1)	0	2	0	0	0	0	0	0	0	0	0	0
AT1G09230	test (1)	2	0	0	0	0	0	0	0	0	0	0	0
AT1G14720	test (1)	1	1	0	1	0	0	0	0	0	0	0	0
AT1G09240	test (1)	0	0	0	0	0	0	0	0	0	0	0	0
AT1G09220	test (1)	2	1	2	1	0	0	0	0	0	0	0	0
AT1G14730	test (1)	0	2	0	1	0	0	0	0	0	0	0	0
AT1G09210	test (1)	3	2	3	2	0	0	0	0	0	0	0	0
AT1G09200	test (1)	2	1	1	0	0	0	0	0	0	0	0	0
AT1G70710	test (1)	3	0	0	0	0	0	0	0	0	0	0	0
AT1G36600	test (1)	1	1	1	0	0	0	0	0	0	0	0	0
AT1G09190	test (1)	0	3	0	1	0	0	0	0	0	0	0	0
AT1G36605	not on the chip	2	1	0	0	0	0	0	0	0	0	0	0
AT1G09245	not on the chip	3	1	1	0	0	0	0	0	0	0	0	0
AT1G14740	test (1)	2	1	0	1	0	0	0	0	0	0	0	0
AT1G09250	test (1)	0	1	0	1	0	0	0	0	0	0	0	0
AT1G14810	test (1)	2	1	0	1	0	0	0	0	0	0	0	0
AT1G65430	test (1)	0	0	0	0	0	0	0	0	0	0	0	0
AT1G65440	test (1)	2	1	2	0	0	0	0	0	0	0	0	0
AT1G14800	test (1)	0	0	0	0	0	0	0	0	0	0	0	0
AT1G14790	test (1)	1	1	1	0	0	0	0	0	0	0	0	0
AT1G14780	test (1)	0	0	0	0	0	0	0	0	0	0	0	0
AT1G14770	test (1)	4	3	2	2	0	0	0	0	0	0	0	0
AT1G14750	test (1)	0	2	0	0	0	0	0	0	0	0	0	0
AT1G09330	test (1)	1	2	1	1	0	0	0	0	0	0	0	0
AT1G09260	not on the chip	1	1	1	0	1	0	1	0	0	0	0	0
AT1G09270	test (1)	2	1	1	0	0	0	0	0	0	0	0	0
AT1G14760	test (1)	2	5	2	3	1	2	1	1	0	0	0	0
AT1G15000	test (1)	1	3	0	2	0	0	0	0	0	0	0	0
AT1G14840	test (1)	4	4	1	1	0	1	0	0	0	0	0	0
AT1G14850	test (1)	2	1	1	1	0	0	0	0	0	1	0	1
AT1G09380	test (1)	0	3	0	1	0	0	0	0	0	0	0	0
AT1G36750	not on the chip	2	2	1	0	0	0	0	0	0	0	0	0
AT1G09390	test (1)	3	0	3	0	0	0	0	0	1	0	1	0
AT1G36745	not on the chip	0	0	0	0	0	0	0	0	0	0	0	0
AT1G09400	test (1)	1	1	1	0	1	0	1	0	1	0	1	0
AT1G09370	test (1)	0	3	0	0	0	0	0	0	0	0	0	0
AT1G36730	test (1)	1	1	1	1	0	0	0	0	0	0	0	0
AT1G70850	test (1)	3	0	2	0	0	0	0	0	0	0	0	0
AT1G36720	not on the chip	1	0	0	0	0	0	0	0	0	0	0	0
AT1G70860	not on the chip	0	4	0	1	0	1	0	1	0	1	0	1
AT1G36740	not on the chip	0	0	0	0	0	0	0	0	0	0	0	0
AT1G36710	not on the chip	1	2	1	2	0	0	0	0	0	0	0	0
AT1G09410	test (1)	2	1	1	0	0	1	0	0	0	1	0	0
AT1G09415	training (1)	3	2	2	0	0	1	0	0	0	0	0	0
AT1G09450	test (1)	0	1	0	1	0	0	0	0	0	0	0	0
AT1G14970	training (1)	2	2	0	0	0	0	0	0	0	0	0	0
AT1G14980	test (1)	1	2	1	1	0	0	0	0	0	0	0	0
AT1G14960	test (1)	1	1	1	0	0	1	0	0	0	1	0	0
AT1G14920	training (1)	0	3	0	1	0	0	0	0	0	0	0	0
AT1G09440	training (1)	3	0	0	0	0	0	0	0	0	0	0	0
AT1G09430	training (1)	0	1	0	0	0	1	0	0	0	1	0	0
AT1G14930	test (1)	0	4	0	0	0	0	0	0	0	0	0	0
AT1G09420	test (1)	0	1	0	1	0	0	0	0	0	0	0	0
AT1G14940	test (1)	0	3	0	2	0	2	0	1	0	0	0	0
AT1G14950	test (1)	0	1	0	1	0	0	0	0	0	0	0	0
AT1G70840	training (1)	1	2	0	1	0	1	0	1	0	0	0	0
AT1G36700	not on the chip	2	0	0	0	0	0	0	0	0	0	0	0
AT1G70830	test (1)	2	1	0	0	0	0	0	0	0	0	0	0
AT1G14910	test (1)	0	3	0	1	0	0	0	0	0	0	0	0
AT1G65510	test (1)	0	1	0	0	0	0	0	0	0	0	0	0
AT1G65520	test (1)	2	1	0	0	0	0	0	0	0	0	0	0
AT1G14900	test (1)	3	0	2	0	1	0	0	0	0	0	0	0
AT1G65540	test (1)	2	0	1	0	0	0	0	0	0	0	0	0
AT1G14890	test (1)	2	2	1	1	0	0	0	0	0	0	0	0
AT1G14870	test (1)	1	0	1	0	0	0	0	0	0	0	0	0
AT1G09350	test (0)	2	2	2	0	0	0	0	0	0	0	0	0
AT1G14860	not on the chip	2	1	2	0	0	0	0	0	0	0	0	0
AT1G09360	test (1)	0	0	0	0	0	0	0	0	0	0	0	0
AT1G14880	not on the chip	2	1	1	0	0	0	0	0	0	0	0	0
AT1G65550	not on the chip	2	1	0	0	0	0	0	0	0	0	0	0
AT1G70790	test (1)	3	2	0	1	0	0	0	0	0	0	0	0
AT1G65560	test (1)	1	2	0	1	0	0	0	0	0	0	0	0
AT1G70820	test (1)	1	1	0	0	0	0	0	0	0	0	0	0
AT1G65610	test (1)	2	3	0	1	0	0	0	0	0	0	0	0
AT1G36690	not on the chip	2	0	2	0	0	0	0	0	0	0	0	0
AT1G36680	not on the chip	1	2	1	2	0	0	0	0	1	0	1	0
AT1G65590	test (1)	3	1	2	0	1	1	1	0	0	0	0	0
AT1G70810	training (1)	1	0	1	0	0	0	0	0	0	0	0	0
AT1G36675	not on the chip	2	1	1	1	0	0	0	0	0	0	0	0
AT1G65570	test (1)	1	0	0	0	0	0	0	0	0	0	0	0
AT1G09340	test (1)	1	1	0	1	0	0	0	0	0	0	0	0
AT1G70800	not on the chip	4	2	2	1	1	0	0	0	0	0	0	0
AT1G65585	not on the chip	3	1	3	0	0	0	0	0	0	0	0	0
AT1G65580	test (1)	2	3	1	3	0	0	0	0	0	0	0	0
AT1G01670	test (1)	2	0	2	0	0	0	0	0	0	0	0	0
AT1G75770	test (1)	1	2	1	1	0	0	0	0	0	0	0	0
AT1G75750	test (1)	3	0	2	0	0	0	0	0	0	0	0	0
AT1G58280	not on the chip	1	0	0	0	0	0	0	0	0	0	0	0
AT1G52320	test (1)	0	2	0	0	0	0	0	0	0	0	0	0
AT1G58290	test (1)	0	0	0	0	0	0	0	0	0	0	0	0
AT1G52315	not on the chip	2	1	0	0	0	1	0	0	0	0	0	0
AT1G52325	not on the chip	2	1	2	1	0	0	0	0	0	0	0	0
AT1G58270	test (1)	4	3	2	3	0	1	0	1	0	0	0	0
AT1G52300	test (1)	0	0	0	0	0	0	0	0	0	0	0	0
AT1G02630	not on the chip	2	0	2	0	0	0	0	0	2	0	2	0
AT1G52280	test (1)	0	0	0	0	0	0	0	0	0	0	0	0
AT1G52290	test (1)	1	2	1	1	0	1	0	1	0	0	0	0
AT1G52310	test (1)	3	0	3	0	1	0	1	0	0	0	0	0
AT1G02620	test (1)	0	2	0	1	0	0	0	0	0	0	0	0
AT1G58300	training (1)	6	2	5	2	0	0	0	0	0	0	0	0
AT1G58310	not on the chip	3	1	1	1	0	0	0	0	0	0	0	0
AT1G58360	test (1)	3	0	2	0	0	0	0	0	0	0	0	0
AT1G26220	test (1)	1	2	1	2	0	0	0	0	0	1	0	1
AT1G26230	test (1)	1	1	0	0	0	0	0	0	0	0	0	0
AT1G26210	test (1)	3	4	1	1	0	0	0	0	0	0	0	0
AT1G52330	not on the chip	0	2	0	0	0	0	0	0	0	0	0	0
AT1G58350	not on the chip	1	1	0	1	1	0	0	0	1	0	0	0
AT1G58330	training (1)	4	2	3	2	2	0	1	0	0	1	0	1
AT1G52340	test (1)	0	1	0	1	0	0	0	0	0	0	0	0
AT1G58320	not on the chip	2	1	0	0	0	1	0	0	0	0	0	0
AT1G52360	test (1)	1	0	1	0	1	0	1	0	0	0	0	0
AT1G58340	test (0)	2	2	2	1	0	0	0	0	1	0	1	0
AT1G02610	not on the chip	1	1	1	0	0	0	0	0	0	0	0	0
AT1G02590	not on the chip	0	1	0	1	0	0	0	0	0	0	0	0
AT1G02580	test (1)	2	2	1	0	0	0	0	0	0	0	0	0
AT1G52270	not on the chip	1	2	0	1	0	0	0	0	0	0	0	0
AT1G58250	test (1)	0	4	0	2	0	0	0	0	0	1	0	1
AT1G58260	test (1)	0	1	0	0	0	0	0	0	0	0	0	0
AT1G52260	test (1)	0	0	0	0	0	0	0	0	0	0	0	0
AT1G26120	not on the chip	0	1	0	1	0	0	0	0	0	0	0	0
AT1G58242	not on the chip	0	2	0	0	0	0	0	0	0	0	0	0
AT1G58235	not on the chip	1	1	1	0	0	0	0	0	0	0	0	0
AT1G58230	test (1)	1	0	1	0	0	0	0	0	0	0	0	0
AT1G52230	test (1)	0	2	0	2	0	1	0	1	0	0	0	0
AT1G52240	test (1)	2	4	2	3	0	1	0	1	0	2	0	2
AT1G58265	not on the chip	4	1	2	1	0	0	0	0	0	0	0	0
AT1G26130	training (1)	1	3	0	2	0	1	0	1	0	1	0	1
AT1G26140	not on the chip	0	1	0	0	0	0	0	0	0	0	0	0
AT1G02550	test (1)	0	0	0	0	0	0	0	0	0	0	0	0
AT1G02560	test (1)	0	1	0	1	0	0	0	0	0	0	0	0
AT1G02570	test (1)	0	1	0	1	0	0	0	0	0	0	0	0
AT1G26200	not on the chip	2	1	1	1	0	0	0	0	0	0	0	0
AT1G02540	test (1)	0	0	0	0	0	0	0	0	0	0	0	0
AT1G26190	test (1)	1	0	0	0	0	0	0	0	0	0	0	0
AT1G02530	test (1)	1	0	1	0	0	0	0	0	0	0	0	0
AT1G26150	test (1)	2	2	1	2	0	1	0	1	0	1	0	1
AT1G26240	test (1)	1	3	1	2	0	1	0	1	0	0	0	0
AT1G26160	test (1)	1	1	1	1	0	0	0	0	0	0	0	0
AT1G26180	test (1)	3	2	3	2	0	1	0	1	0	1	0	1
AT1G26170	training (1)	2	2	1	1	1	0	0	0	1	0	0	0
AT1G52220	test (1)	3	0	1	0	1	0	0	0	0	0	0	0
AT1G26250	test (1)	0	2	0	0	0	0	0	0	0	0	0	0
AT1G26270	test (1)	2	3	1	2	0	2	0	2	0	2	0	1
AT1G26390	test (1)	0	2	0	2	0	0	0	0	0	0	0	0
AT1G52450	test (1)	2	3	1	2	0	1	0	1	0	2	0	2
AT1G52460	training (1)	0	1	0	1	0	0	0	0	0	0	0	0
AT1G26380	test (1)	2	1	2	0	1	0	1	0	0	0	0	0
AT1G52470	test (1)	1	2	0	1	0	0	0	0	0	0	0	0
AT1G26370	test (1)	0	0	0	0	0	0	0	0	0	0	0	0
AT1G26350	test (1)	0	1	0	0	0	0	0	0	1	0	1	0
AT1G58440	test (1)	3	3	3	1	0	1	0	0	0	0	0	0
AT1G26330	test (1)	1	2	1	0	0	0	0	0	0	0	0	0
AT1G26340	test (1)	1	0	0	0	0	0	0	0	0	0	0	0
AT1G26360	test (1)	5	1	2	0	1	1	0	0	1	0	0	0
AT1G26320	test (1)	1	1	0	1	0	0	0	0	0	0	0	0
AT1G52490	not on the chip	5	1	1	1	1	0	1	0	1	0	1	0
AT1G52530	test (1)	0	2	0	2	0	0	0	0	0	0	0	0
AT1G58561	not on the chip	5	4	3	1	1	1	1	0	0	0	0	0
AT1G52540	test (1)	2	1	2	0	0	0	0	0	0	0	0	0
AT1G58520	not on the chip	4	1	2	0	0	0	0	0	0	0	0	0
AT1G58450	test (1)	3	2	2	1	1	1	1	1	0	0	0	0
AT1G52520	test (1)	4	1	3	0	1	0	1	0	0	0	0	0
AT1G52510	test (1)	1	4	1	1	0	1	0	0	0	0	0	0
AT1G58460	not on the chip	1	2	1	2	0	0	0	0	0	0	0	0
AT1G52500	test (1)	1	1	1	0	0	0	0	0	0	0	0	0
AT1G58470	test (1)	0	1	0	1	0	0	0	0	0	0	0	0
AT1G58430	test (1)	1	3	0	2	0	0	0	0	0	1	0	1
AT1G58420	test (1)	2	1	1	0	0	0	0	0	0	0	0	0
AT1G58410	test (1)	3	0	1	0	0	0	0	0	0	0	0	0
AT1G02680	test (1)	2	3	1	0	0	0	0	0	0	0	0	0
AT1G02690	test (1)	3	1	0	1	0	0	0	0	0	0	0	0
AT1G02700	test (1)	1	6	1	4	0	1	0	1	0	1	0	1
AT1G02670	test (1)	3	3	1	0	0	0	0	0	0	0	0	0
AT1G02710	test (1)	2	3	0	2	0	1	0	1	0	1	0	1
AT1G02660	test (1)	2	1	0	0	0	0	0	0	0	0	0	0
AT1G02650	not on the chip	2	0	0	0	0	0	0	0	0	0	0	0
AT1G26300	test (1)	1	1	0	1	0	0	0	0	0	0	0	0
AT1G02640	test (1)	2	1	1	0	0	0	0	0	0	0	0	0
AT1G26290	test (1)	3	4	2	2	0	1	0	0	0	0	0	0
AT1G26310	test (1)	1	3	0	2	0	0	0	0	0	0	0	0
AT1G02720	test (1)	0	2	0	1	0	0	0	0	0	0	0	0
AT1G52370	not on the chip	3	1	1	1	0	0	0	0	1	0	0	0
AT1G52380	test (1)	2	3	1	1	0	3	0	1	0	0	0	0
AT1G52430	not on the chip	3	1	2	0	0	0	0	0	0	0	0	0
AT1G58400	not on the chip	2	0	0	0	2	0	0	0	0	0	0	0
AT1G52440	not on the chip	0	1	0	1	0	0	0	0	0	0	0	0
AT1G58390	training (1)	1	0	1	0	0	0	0	0	0	0	0	0
AT1G58380	test (1)	3	0	2	0	0	0	0	0	0	0	0	0
AT1G52420	test (1)	2	2	1	1	0	0	0	0	0	0	0	0
AT1G52415	not on the chip	1	0	0	0	0	0	0	0	0	0	0	0
AT1G52390	test (1)	3	2	0	1	0	0	0	0	0	0	0	0
AT1G26260	training (1)	1	2	0	0	0	0	0	0	0	0	0	0
AT1G52400	test (1)	0	1	0	1	0	0	0	0	0	0	0	0
AT1G58370	test (1)	1	2	0	1	0	1	0	1	1	0	0	0
AT1G52410	test (1)	2	0	1	0	0	0	0	0	0	0	0	0
AT1G58602	not on the chip	3	1	1	1	1	1	0	1	0	0	0	0
AT1G52210	not on the chip	1	1	1	0	0	0	0	0	0	0	0	0
AT1G52190	test (1)	3	0	3	0	0	0	0	0	0	0	0	0
AT1G58110	test (1)	1	3	1	1	0	1	0	0	0	0	0	0
AT1G58120	test (1)	1	2	0	1	0	0	0	0	0	0	0	0
AT1G58130	not on the chip	0	2	0	2	0	0	0	0	0	0	0	0
AT1G58100	test (1)	3	1	0	0	0	0	0	0	0	0	0	0
AT1G25410	test (1)	0	3	0	2	0	0	0	0	0	0	0	0
AT1G02290	not on the chip	2	3	1	0	0	0	0	0	0	0	0	0
AT1G31650	test (1)	4	3	4	0	1	0	1	0	1	0	1	0
AT1G31630	test (1)	0	3	0	3	0	1	0	1	0	0	0	0
AT1G02270	test (1)	2	1	1	0	0	0	0	0	0	0	0	0
AT1G31640	test (1)	1	2	0	1	0	0	0	0	0	0	0	0
AT1G02280	test (1)	1	2	0	0	0	0	0	0	0	0	0	0
AT1G31620	test (1)	0	2	0	0	0	0	0	0	0	0	0	0
AT1G58140	not on the chip	0	0	0	0	0	0	0	0	0	0	0	0
AT1G25430	not on the chip	3	1	0	0	0	0	0	0	0	0	0	0
AT1G02300	test (1)	3	2	3	1	0	0	0	0	0	0	0	0
AT1G31690	test (1)	1	1	0	1	0	1	0	1	0	0	0	0
AT1G25480	not on the chip	2	0	1	0	0	0	0	0	0	0	0	0
AT1G25470	test (1)	0	0	0	0	0	0	0	0	0	0	0	0
AT1G25420	test (1)	2	0	1	0	0	0	0	0	0	1	0	1
AT1G31670	test (1)	0	2	0	0	0	0	0	0	0	0	0	0
AT1G25440	not on the chip	1	2	0	2	0	0	0	0	0	0	0	0
AT1G31660	test (1)	0	1	0	1	0	0	0	0	0	0	0	0
AT1G25450	test (1)	2	2	1	1	0	0	0	0	1	0	1	0
AT1G25460	test (1)	3	1	1	0	0	0	0	0	0	0	0	0
AT1G02260	training (1)	3	1	1	0	1	1	0	0	0	0	0	0
AT1G25400	test (1)	1	0	1	0	0	0	0	0	0	0	0	0
AT1G25390	test (1)	4	0	3	0	1	0	0	0	1	0	1	0
AT1G58025	test (1)	0	1	0	0	0	0	0	0	0	0	0	0
AT1G58030	not on the chip	1	0	1	0	0	0	0	0	0	0	0	0
AT1G58040	not on the chip	0	3	0	1	0	0	0	0	0	0	0	0
AT1G58020	not on the chip	1	0	0	0	0	0	0	0	0	0	0	0
AT1G58050	test (1)	1	2	0	0	1	0	0	0	0	0	0	0
AT1G58010	not on the chip	2	1	0	1	0	0	0	0	0	0	0	0
AT1G02220	test (1)	3	2	2	2	0	0	0	0	0	0	0	0
AT1G31540	training (1)	0	2	0	2	0	0	0	0	1	0	1	0
AT1G02210	not on the chip	0	1	0	0	0	0	0	0	0	0	0	0
AT1G31550	test (1)	2	0	1	0	0	0	0	0	0	0	0	0
AT1G02230	test (1)	4	0	2	0	0	0	0	0	0	0	0	0
AT1G58060	not on the chip	0	0	0	0	0	0	0	0	0	0	0	0
AT1G58070	test (1)	3	3	1	3	0	0	0	0	0	0	0	0
AT1G58080	test (1)	1	0	0	0	0	0	0	0	0	0	0	0
AT1G25380	test (1)	0	1	0	0	0	0	0	0	0	0	0	0
AT1G02250	test (1)	2	0	0	0	0	0	0	0	0	0	0	0
AT1G31600	test (1)	2	0	2	0	0	0	0	0	0	0	0	0
AT1G31580	test (1)	2	3	1	2	1	0	0	0	0	0	0	0
AT1G25375	test (1)	0	1	0	0	0	0	0	0	0	0	0	0
AT1G31570	not on the chip	4	1	3	0	0	0	0	0	0	0	0	0
AT1G25370	test (1)	0	0	0	0	0	0	0	0	0	0	0	0
AT1G25340	test (1)	0	0	0	0	0	0	0	0	0	0	0	0
AT1G31710	test (1)	0	0	0	0	0	0	0	0	0	0	0	0
AT1G58090	not on the chip	2	3	0	1	0	1	0	1	0	0	0	0
AT1G25360	test (1)	0	2	0	2	0	1	0	1	0	0	0	0
AT1G25350	test (1)	1	1	1	1	1	0	1	0	0	0	0	0
AT1G52200	test (1)	0	2	0	0	0	0	0	0	0	0	0	0
AT1G25490	test (1)	2	2	1	1	0	1	0	0	0	1	0	0
AT1G25500	test (1)	0	3	0	2	0	0	0	0	0	0	0	0
AT1G58225	not on the chip	3	6	0	3	1	0	0	0	1	0	0	0
AT1G58227	not on the chip	1	2	1	1	0	0	0	0	0	0	0	0
AT1G25682	not on the chip	1	5	0	3	0	0	0	0	0	0	0	0
AT1G58220	test (1)	2	1	1	0	0	0	0	0	0	0	0	0
AT1G25784	not on the chip	3	2	2	1	1	0	1	0	2	0	2	0
AT1G58210	test (1)	0	1	0	1	0	0	0	0	0	0	0	0
AT1G02440	not on the chip	2	2	0	2	0	0	0	0	0	0	0	0
AT1G02410	test (1)	1	4	0	2	0	0	0	0	0	0	0	0
AT1G02420	test (1)	0	2	0	0	0	0	0	0	0	0	0	0
AT1G02430	test (1)	0	2	0	2	0	0	0	0	0	0	0	0
AT1G58200	test (1)	1	0	0	0	0	0	0	0	0	0	0	0
AT1G02405	not on the chip	4	1	2	1	0	0	0	0	0	0	0	0
AT1G25886	not on the chip	1	2	0	1	0	0	0	0	0	0	0	0
AT1G26090	test (1)	0	2	0	1	0	0	0	0	0	0	0	0
AT1G02500	test (1)	0	1	0	0	0	0	0	0	0	0	0	0
AT1G02510	not on the chip	0	0	0	0	0	0	0	0	0	0	0	0
AT1G02520	not on the chip	2	2	2	0	0	0	0	0	0	0	0	0
AT1G02490	test (1)	0	3	0	2	0	0	0	0	0	0	0	0
AT1G25988	test (1)	5	3	2	1	0	0	0	0	0	0	0	0
AT1G02475	test (1)	0	4	0	2	0	0	0	0	0	0	0	0
AT1G02460	test (1)	1	0	1	0	0	0	0	0	0	0	0	0
AT1G26100	test (1)	4	1	4	0	0	0	0	0	0	0	0	0
AT1G02450	test (1)	2	2	0	1	0	0	0	0	0	0	0	0
AT1G26110	test (1)	0	1	0	0	0	0	0	0	0	0	0	0
AT1G02470	test (1)	3	2	3	1	1	0	1	0	0	0	0	0
AT1G02400	test (0)	2	4	2	3	0	0	0	0	0	0	0	0
AT1G02390	test (1)	1	0	1	0	0	0	0	0	0	0	0	0
AT1G02380	not on the chip	1	1	0	1	0	0	0	0	0	0	0	0
AT1G02335	not on the chip	3	3	3	2	1	1	1	0	0	1	0	0
AT1G02340	test (1)	3	3	2	2	0	0	0	0	0	0	0	0
AT1G02350	not on the chip	2	3	0	1	0	0	0	0	0	0	0	0
AT1G02330	test (1)	0	0	0	0	0	0	0	0	0	0	0	0
AT1G02360	test (1)	3	0	1	0	0	0	0	0	0	0	0	0
AT1G31750	test (1)	3	0	2	0	0	0	0	0	0	0	0	0
AT1G31740	not on the chip	0	0	0	0	0	0	0	0	0	0	0	0
AT1G02305	test (1)	2	0	1	0	0	0	0	0	1	0	0	0
AT1G31730	test (1)	0	0	0	0	0	0	0	0	0	0	0	0
AT1G02310	test (1)	1	2	1	2	0	0	0	0	0	0	0	0
AT1G02320	test (1)	0	0	0	0	0	0	0	0	0	0	0	0
AT1G58150	test (1)	0	0	0	0	0	0	0	0	0	0	0	0
AT1G58160	test (1)	1	0	1	0	0	0	0	0	0	0	0	0
AT1G58170	test (1)	2	0	2	0	0	0	0	0	0	0	0	0
AT1G25570	test (1)	2	2	1	1	0	1	0	0	0	2	0	0
AT1G02370	test (1)	2	4	2	2	0	0	0	0	0	0	0	0
AT1G25580	test (1)	1	2	1	2	0	0	0	0	1	0	1	0
AT1G25560	test (1)	1	2	0	1	0	0	0	0	0	0	0	0
AT1G25550	test (1)	0	1	0	1	0	0	0	0	0	0	0	0
AT1G25540	test (1)	1	2	0	0	0	0	0	0	0	0	0	0
AT1G25530	test (1)	1	3	1	2	0	0	0	0	0	0	0	0
AT1G58180	test (1)	0	1	0	1	0	0	0	0	0	0	0	0
AT1G31720	training (1)	0	1	0	0	0	0	0	0	0	0	0	0
AT1G25510	test (1)	4	1	3	0	1	0	1	0	0	0	0	0
AT1G25520	test (1)	0	1	0	1	0	0	0	0	0	0	0	0
AT1G58190	test (1)	1	0	0	0	0	0	0	0	0	0	0	0
AT1G75760	test (1)	1	1	1	1	0	1	0	1	0	0	0	0
AT1G58643	not on the chip	1	0	0	0	0	0	0	0	0	0	0	0
AT1G26400	test (1)	1	2	0	1	1	0	0	0	0	0	0	0
AT1G75530	not on the chip	0	1	0	0	0	0	0	0	0	0	0	0
AT1G75540	test (1)	1	1	0	1	0	0	0	0	0	0	0	0
AT1G75550	test (1)	1	3	1	2	0	0	0	0	0	0	0	0
AT1G75520	test (1)	1	1	1	0	0	0	0	0	0	0	0	0
AT1G75560	test (1)	0	1	0	0	0	0	0	0	0	0	0	0
AT1G19370	test (1)	2	4	0	3	0	0	0	0	0	0	0	0
AT1G19350	not on the chip	1	2	1	1	1	0	1	0	1	0	1	0
AT1G52930	test (1)	0	1	0	1	0	0	0	0	0	0	0	0
AT1G19330	test (1)	2	2	2	1	1	0	1	0	0	0	0	0
AT1G19340	test (1)	5	0	1	0	1	0	1	0	0	0	0	0
AT1G19360	test (1)	2	1	2	1	1	0	1	0	0	0	0	0
AT1G19320	test (1)	1	3	1	0	0	0	0	0	0	0	0	0
AT1G75580	test (1)	0	1	0	1	0	0	0	0	0	0	0	0
AT1G75600	test (1)	2	0	0	0	0	0	0	0	0	0	0	0
AT1G52950	test (1)	0	0	0	0	0	0	0	0	0	0	0	0
AT1G47600	test (1)	0	4	0	3	0	0	0	0	0	0	0	0
AT1G47603	not on the chip	1	1	0	0	0	0	0	0	0	0	0	0
AT1G47595	not on the chip	0	2	0	2	0	0	0	0	0	0	0	0
AT1G75590	test (1)	1	0	0	0	0	0	0	0	0	0	0	0
AT1G52940	test (1)	3	0	2	0	0	0	0	0	0	0	0	0
AT1G47580	not on the chip	1	1	0	0	1	0	0	0	0	0	0	0
AT1G47565	not on the chip	1	2	0	0	0	1	0	0	0	0	0	0
AT1G75610	test (1)	0	2	0	2	0	0	0	0	0	0	0	0
AT1G47570	test (1)	4	0	1	0	0	0	0	0	0	0	0	0
AT1G47590	not on the chip	1	1	0	0	0	0	0	0	0	0	0	0
AT1G52920	test (1)	1	0	1	0	0	0	0	0	0	0	0	0
AT1G19310	test (1)	2	1	0	1	1	0	0	0	0	0	0	0
AT1G52910	test (1)	1	1	1	1	0	0	0	0	0	0	0	0
AT1G47485	test (1)	0	4	0	3	0	0	0	0	0	0	0	0
AT1G47490	not on the chip	0	0	0	0	0	0	0	0	0	0	0	0
AT1G47495	not on the chip	2	4	0	1	0	4	0	1	0	3	0	0
AT1G75510	test (1)	4	1	1	1	0	0	0	0	0	0	0	0
AT1G47500	test (1)	1	0	1	0	0	0	0	0	0	0	0	0
AT1G75500	test (1)	0	0	0	0	0	0	0	0	0	0	0	0
AT1G75480	not on the chip	3	2	1	0	0	2	0	0	0	1	0	0
AT1G19260	not on the chip	2	1	1	1	0	0	0	0	0	0	0	0
AT1G19270	test (1)	0	1	0	1	0	0	0	0	0	0	0	0
AT1G75470	test (1)	3	3	3	2	0	0	0	0	0	0	0	0
AT1G75490	test (1)	2	3	0	1	2	0	0	0	1	0	0	0
AT1G52855	not on the chip	3	2	2	0	0	0	0	0	0	0	0	0
AT1G47510	not on the chip	0	1	0	0	0	0	0	0	0	0	0	0
AT1G52870	test (1)	0	1	0	1	0	0	0	0	0	0	0	0
AT1G52905	not on the chip	0	0	0	0	0	0	0	0	0	0	0	0
AT1G47560	not on the chip	1	1	1	0	0	0	0	0	0	0	0	0
AT1G19300	test (1)	1	1	0	0	1	0	0	0	0	0	0	0
AT1G47550	test (1)	1	1	1	0	0	0	0	0	0	0	0	0
AT1G52900	test (1)	3	0	1	0	0	0	0	0	0	0	0	0
AT1G19290	test (1)	0	3	0	2	0	0	0	0	0	0	0	0
AT1G47540	test (1)	2	1	1	1	0	1	0	1	0	0	0	0
AT1G47520	test (1)	1	2	0	0	0	1	0	0	0	1	0	0
AT1G52960	not on the chip	1	3	1	1	0	1	0	0	0	0	0	0
AT1G52880	training (1)	0	2	0	1	0	0	0	0	0	0	0	0
AT1G52890	test (1)	2	2	1	1	0	0	0	0	0	0	0	0
AT1G47530	test (1)	2	0	2	0	1	0	1	0	1	0	1	0
AT1G19250	test (1)	0	1	0	0	0	0	0	0	0	0	0	0
AT1G47606	not on the chip	2	2	2	0	0	0	0	0	1	0	1	0
AT1G47610	test (1)	1	3	1	2	0	0	0	0	0	0	0	0
AT1G47690	not on the chip	3	0	2	0	0	0	0	0	0	0	0	0
AT1G14205	not on the chip	0	2	0	1	0	0	0	0	0	0	0	0
AT1G19450	test (1)	1	5	1	4	0	0	0	0	0	0	0	0
AT1G19440	test (1)	2	2	1	0	0	0	0	0	0	0	0	0
AT1G47700	not on the chip	3	0	2	0	0	0	0	0	0	0	0	0
AT1G14200	test (1)	2	0	1	0	0	0	0	0	0	0	0	0
AT1G14190	test (1)	5	3	3	2	3	1	2	0	1	1	1	0
AT1G47660	training (1)	1	1	1	0	0	1	0	0	0	0	0	0
AT1G14185	not on the chip	1	3	1	3	1	0	1	0	0	0	0	0
AT1G47670	training (1)	6	0	5	0	0	0	0	0	0	0	0	0
AT1G47680	test (1)	3	0	2	0	0	0	0	0	0	0	0	0
AT1G14180	test (1)	1	0	1	0	0	0	0	0	0	0	0	0
AT1G14210	test (1)	0	1	0	1	0	0	0	0	0	0	0	0
AT1G14220	test (1)	2	2	2	0	0	0	0	0	0	0	0	0
AT1G19510	test (1)	2	2	0	2	0	0	0	0	0	0	0	0
AT1G19520	training (1)	0	0	0	0	0	0	0	0	0	0	0	0
AT1G75730	test (1)	4	2	4	2	0	0	0	0	0	0	0	0
AT1G19500	test (1)	0	0	0	0	0	0	0	0	0	0	0	0
AT1G19460	not on the chip	2	1	0	1	0	0	0	0	0	0	0	0
AT1G19490	not on the chip	2	0	1	0	0	0	0	0	0	0	0	0
AT1G14240	test (1)	0	3	0	0	0	0	0	0	0	0	0	0
AT1G19470	test (1)	0	0	0	0	0	0	0	0	0	0	0	0
AT1G14230	not on the chip	1	0	0	0	0	0	0	0	0	0	0	0
AT1G19480	test (1)	0	2	0	0	0	0	0	0	0	0	0	0
AT1G19485	test (1)	3	4	1	1	0	0	0	0	0	0	0	0
AT1G47655	training (1)	0	2	0	0	0	0	0	0	0	0	0	0
AT1G47650	not on the chip	1	1	0	1	0	0	0	0	0	0	0	0
AT1G14170	not on the chip	1	2	0	0	0	0	0	0	0	0	0	0
AT1G19400	not on the chip	2	6	0	5	0	0	0	0	0	0	0	0
AT1G19410	training (1)	4	2	3	1	0	0	0	0	0	0	0	0
AT1G19415	not on the chip	1	0	1	0	1	0	1	0	0	0	0	0
AT1G52980	training (1)	0	1	0	1	0	0	0	0	0	0	0	0
AT1G19420	not on the chip	4	1	2	1	0	0	0	0	0	0	0	0
AT1G19397	not on the chip	0	0	0	0	0	0	0	0	0	0	0	0
AT1G19392	not on the chip	1	3	0	2	0	1	0	1	0	0	0	0
AT1G19390	training (1)	0	4	0	2	0	0	0	0	0	0	0	0
AT1G52970	test (1)	1	0	1	0	0	0	0	0	0	0	0	0
AT1G47620	test (1)	1	0	1	0	1	0	1	0	1	0	1	0
AT1G19394	not on the chip	0	1	0	0	0	0	0	0	0	0	0	0
AT1G19430	test (1)	0	1	0	0	0	0	0	0	0	0	0	0
AT1G75620	test (1)	0	2	0	2	0	0	0	0	0	0	0	0
AT1G75630	test (1)	1	1	0	1	0	0	0	0	0	0	0	0
AT1G75720	training (1)	3	1	0	0	0	1	0	0	0	1	0	0
AT1G47630	test (1)	1	0	0	0	0	0	0	0	0	0	0	0
AT1G47640	not on the chip	0	2	0	1	0	0	0	0	0	0	0	0
AT1G47625	not on the chip	1	0	1	0	0	0	0	0	0	0	0	0
AT1G75710	test (1)	0	2	0	2	0	0	0	0	0	0	0	0
AT1G75700	not on the chip	2	0	2	0	1	0	1	0	0	0	0	0
AT1G75690	test (1)	0	0	0	0	0	0	0	0	0	0	0	0
AT1G75640	test (1)	3	1	1	1	0	1	0	1	0	0	0	0
AT1G19380	test (1)	1	3	1	1	0	0	0	0	0	0	0	0
AT1G75660	test (1)	2	4	2	1	0	1	0	0	0	0	0	0
AT1G75680	test (1)	0	4	0	4	0	0	0	0	0	0	0	0
AT1G75670	test (1)	4	0	2	0	0	0	0	0	0	0	0	0
AT1G58684	not on the chip	2	3	0	0	0	0	0	0	0	0	0	0
AT1G19240	test (1)	1	1	1	0	0	0	0	0	0	0	0	0
AT1G19230	test (1)	1	0	0	0	0	0	0	0	0	0	0	0
AT1G52670	test (1)	0	1	0	0	0	0	0	0	0	0	0	0
AT1G19020	test (1)	0	1	0	1	0	0	0	0	0	0	0	0
AT1G52680	test (1)	3	2	3	0	0	0	0	0	0	0	0	0
AT1G19010	test (1)	1	2	0	1	0	0	0	0	0	0	0	0
AT1G52690	test (1)	4	1	3	0	0	0	0	0	0	0	0	0
AT1G52660	test (1)	2	2	0	1	0	0	0	0	0	0	0	0
AT1G52650	not on the chip	0	2	0	1	0	1	0	1	0	0	0	0
AT1G18990	test (1)	3	1	2	1	0	0	0	0	0	0	0	0
AT1G52630	test (1)	0	3	0	1	0	1	0	1	0	0	0	0
AT1G52640	test (1)	1	3	1	1	1	0	1	0	0	0	0	0
AT1G19000	test (1)	1	7	1	5	0	3	0	2	0	3	0	2
AT1G18980	test (1)	0	3	0	1	0	0	0	0	0	0	0	0
AT1G19025	test (1)	1	2	0	1	0	0	0	0	0	0	0	0
AT1G19030	test (1)	0	1	0	0	0	0	0	0	0	0	0	0
AT1G75280	test (1)	4	0	1	0	0	0	0	0	0	0	0	0
AT1G75290	test (1)	2	0	2	0	0	0	0	0	0	0	0	0
AT1G75300	test (1)	3	0	2	0	0	0	0	0	0	0	0	0
AT1G75270	test (1)	0	3	0	3	0	0	0	0	0	0	0	0
AT1G52695	not on the chip	4	0	3	0	0	0	0	0	0	0	0	0
AT1G19080	test (1)	1	1	0	0	0	0	0	0	0	0	0	0
AT1G19060	test (1)	1	1	1	1	0	0	0	0	0	0	0	0
AT1G52700	test (1)	1	0	0	0	0	0	0	0	0	0	0	0
AT1G19040	test (1)	2	0	0	0	0	0	0	0	0	0	0	0
AT1G19050	test (0)	2	2	1	2	0	0	0	0	0	0	0	0
AT1G19070	not on the chip	1	0	1	0	0	0	0	0	0	0	0	0
AT1G18970	training (1)	1	3	0	1	0	1	0	0	0	1	0	0
AT1G18960	not on the chip	2	0	0	0	0	0	0	0	0	1	0	1
AT1G52620	test (1)	0	1	0	0	0	0	0	0	0	0	0	0
AT1G26480	test (1)	2	2	1	1	0	0	0	0	0	0	0	0
AT1G26500	test (1)	2	2	1	1	0	0	0	0	0	0	0	0
AT1G26510	not on the chip	1	1	1	1	0	0	0	0	0	0	0	0
AT1G26470	test (1)	1	1	0	1	0	0	0	0	0	0	0	0
AT1G52550	test (1)	3	1	2	0	0	0	0	0	1	0	0	0
AT1G26460	test (1)	3	6	1	2	0	0	0	0	0	0	0	0
AT1G26440	test (1)	2	0	2	0	0	0	0	0	0	0	0	0
AT1G58725	not on the chip	3	3	1	1	0	0	0	0	0	0	0	0
AT1G26410	test (1)	1	2	1	2	0	0	0	0	0	0	0	0
AT1G26420	test (1)	1	3	0	3	0	0	0	0	0	0	0	0
AT1G26450	test (1)	1	2	0	2	0	0	0	0	0	0	0	0
AT1G52560	test (1)	1	3	1	0	0	0	0	0	0	0	0	0
AT1G52565	not on the chip	1	3	1	1	0	0	0	0	0	0	0	0
AT1G18900	test (1)	0	2	0	0	0	0	0	0	0	0	0	0
AT1G18940	test (1)	3	0	3	0	0	0	0	0	0	0	0	0
AT1G52615	not on the chip	3	1	0	1	0	0	0	0	0	0	0	0
AT1G18950	test (1)	0	2	0	2	0	0	0	0	0	0	0	0
AT1G52610	test (1)	4	0	3	0	1	0	1	0	1	0	1	0
AT1G52600	test (1)	1	0	0	0	0	0	0	0	0	0	0	0
AT1G18930	not on the chip	0	3	0	2	0	1	0	1	0	0	0	0
AT1G52590	test (1)	1	1	0	0	1	0	0	0	0	0	0	0
AT1G52570	test (1)	0	1	0	1	0	0	0	0	0	0	0	0
AT1G75310	test (1)	0	4	0	1	0	0	0	0	0	1	0	0
AT1G18910	test (1)	1	2	1	2	0	0	0	0	0	0	0	0
AT1G52580	test (1)	1	1	0	0	0	0	0	0	0	0	0	0
AT1G52850	not on the chip	1	1	1	1	1	0	1	0	0	0	0	0
AT1G75330	test (1)	3	0	3	0	1	0	1	0	1	0	1	0
AT1G75350	test (1)	0	1	0	0	0	0	0	0	0	0	0	0
AT1G47460	not on the chip	2	2	1	1	0	0	0	0	0	1	0	1
AT1G52790	test (1)	1	1	1	1	0	0	0	0	0	0	0	0
AT1G52800	test (1)	0	0	0	0	0	0	0	0	0	0	0	0
AT1G52780	not on the chip	2	1	2	0	1	0	1	0	1	0	1	0
AT1G47465	test (1)	3	0	2	0	0	0	0	0	0	0	0	0
AT1G47450	not on the chip	4	1	3	1	0	0	0	0	0	0	0	0
AT1G47440	not on the chip	1	3	0	1	1	1	0	0	0	1	0	0
AT1G75430	training (1)	0	0	0	0	0	0	0	0	0	0	0	0
AT1G75440	test (1)	1	1	0	1	0	0	0	0	0	0	0	0
AT1G75450	training (0)	4	3	3	2	1	0	1	0	1	1	1	1
AT1G75460	test (1)	2	2	1	1	0	0	0	0	0	0	0	0
AT1G75420	test (1)	0	0	0	0	0	0	0	0	0	0	0	0
AT1G19180	test (1)	0	1	0	1	0	1	0	1	0	1	0	1
AT1G52820	test (1)	5	1	3	1	0	0	0	0	0	0	0	0
AT1G52830	test (0)	4	1	4	1	1	0	1	0	1	0	1	0
AT1G19220	test (0)	1	3	0	2	1	0	0	0	0	0	0	0
AT1G52840	test (1)	0	1	0	0	0	0	0	0	0	0	0	0
AT1G19210	test (1)	1	3	0	0	0	0	0	0	0	0	0	0
AT1G52810	test (1)	1	1	1	1	0	1	0	1	0	1	0	1
AT1G52827	not on the chip	1	0	1	0	0	0	0	0	0	0	0	0
AT1G47480	test (1)	1	0	0	0	0	0	0	0	0	0	0	0
AT1G47470	test (1)	5	0	1	0	0	0	0	0	0	0	0	0
AT1G19190	test (1)	3	1	1	1	0	0	0	0	0	0	0	0
AT1G52825	not on the chip	2	0	2	0	0	0	0	0	0	0	0	0
AT1G19200	test (1)	1	1	0	0	1	0	0	0	0	0	0	0
AT1G75410	test (1)	2	1	2	0	0	0	0	0	0	0	0	0
AT1G75400	test (1)	1	1	1	0	0	0	0	0	0	0	0	0
AT1G75390	test (1)	1	1	1	0	0	0	0	0	0	0	0	0
AT1G47430	not on the chip	1	3	1	1	0	1	0	0	0	1	0	0
AT1G19090	test (1)	2	4	2	3	1	1	1	1	0	1	0	1
AT1G19100	test (1)	0	0	0	0	0	0	0	0	0	0	0	0
AT1G52720	test (1)	3	2	1	2	0	0	0	0	0	0	0	0
AT1G52730	test (1)	1	1	1	1	0	0	0	0	0	0	0	0
AT1G47420	test (1)	4	1	1	1	0	0	0	0	0	0	0	0
AT1G47410	test (1)	5	0	3	0	0	0	0	0	0	0	0	0
AT1G47400	test (1)	1	1	1	0	0	0	0	0	0	0	0	0
AT1G75360	test (1)	0	0	0	0	0	0	0	0	0	0	0	0
AT1G47405	not on the chip	1	2	1	0	0	0	0	0	0	0	0	0
AT1G52710	test (1)	1	2	1	0	1	0	1	0	0	0	0	0
AT1G47435	not on the chip	1	2	1	1	0	0	0	0	0	0	0	0
AT1G19110	test (1)	1	2	1	1	0	0	0	0	0	0	0	0
AT1G52740	test (1)	2	2	1	1	0	0	0	0	0	0	0	0
AT1G19170	test (1)	0	2	0	1	0	0	0	0	0	0	0	0
AT1G75370	test (1)	0	0	0	0	0	0	0	0	0	0	0	0
AT1G75380	not on the chip	3	1	0	1	0	0	0	0	0	0	0	0
AT1G19160	test (1)	1	0	0	0	0	0	0	0	0	0	0	0
AT1G19150	test (1)	1	1	1	0	0	0	0	0	0	0	0	0
AT1G52770	test (1)	0	1	0	0	0	0	0	0	0	0	0	0
AT1G19140	test (1)	2	1	1	1	0	0	0	0	0	0	0	0
AT1G19120	test (1)	1	2	0	1	0	0	0	0	0	0	0	0
AT1G75340	test (1)	1	1	1	0	0	0	0	0	0	0	0	0
AT1G52750	not on the chip	2	2	2	0	0	0	0	0	0	0	0	0
AT1G52760	training (1)	1	3	1	2	0	0	0	0	0	0	0	0
AT1G19130	test (1)	1	3	0	2	0	1	0	1	0	0	0	0
AT1G01660	test (1)	1	2	1	1	1	0	1	0	2	1	2	1
AT1G24460	test (1)	2	1	0	0	0	0	0	0	0	0	0	0
AT1G01650	test (1)	1	4	0	3	0	0	0	0	0	0	0	0
AT1G63250	not on the chip	0	2	0	0	0	1	0	0	0	2	0	0
AT1G63260	test (1)	4	2	3	1	0	0	0	0	0	0	0	0
AT1G29310	test (1)	0	2	0	1	0	0	0	0	0	0	0	0
AT1G29300	not on the chip	1	2	1	0	0	0	0	0	0	0	0	0
AT1G63270	not on the chip	3	1	1	0	0	0	0	0	0	0	0	0
AT1G63245	not on the chip	1	2	1	1	0	0	0	0	0	0	0	0
AT1G63230	not on the chip	2	0	1	0	0	0	0	0	1	0	0	0
AT1G07020	test (1)	1	1	1	0	0	0	0	0	0	0	0	0
AT1G07025	test (1)	3	2	1	1	1	0	1	0	0	0	0	0
AT1G07030	test (1)	2	1	1	0	0	0	0	0	0	0	0	0
AT1G63240	test (1)	3	4	3	2	0	0	0	0	0	0	0	0
AT1G07010	test (1)	4	2	1	1	0	0	0	0	0	0	0	0
AT1G29320	not on the chip	1	2	1	2	0	1	0	1	0	0	0	0
AT1G29330	test (1)	1	1	0	0	0	0	0	0	0	0	0	0
AT1G29370	not on the chip	3	1	1	0	0	0	0	0	0	0	0	0
AT1G07040	test (1)	2	1	1	1	0	0	0	0	0	0	0	0
AT1G07050	test (1)	1	0	0	0	0	0	0	0	0	0	0	0
AT1G29360	not on the chip	1	3	0	1	0	0	0	0	0	0	0	0
AT1G63280	test (1)	1	2	1	1	0	0	0	0	0	0	0	0
AT1G29355	not on the chip	0	2	0	1	0	0	0	0	0	0	0	0
AT1G63310	test (1)	0	1	0	1	0	0	0	0	0	0	0	0
AT1G63290	test (1)	0	1	0	1	0	0	0	0	0	0	0	0
AT1G63300	test (1)	1	1	0	0	0	0	0	0	0	0	0	0
AT1G29340	test (1)	0	4	0	2	0	0	0	0	0	0	0	0
AT1G29350	test (1)	3	1	1	0	1	0	0	0	0	0	0	0
AT1G07000	test (1)	2	4	1	3	0	0	0	0	0	0	0	0
AT1G06990	test (1)	2	3	1	1	0	1	0	1	0	0	0	0
AT1G06980	test (1)	0	1	0	1	0	0	0	0	0	0	0	0
AT1G29195	test (1)	0	3	0	2	0	0	0	0	0	0	0	0
AT1G63180	test (1)	2	2	0	0	0	0	0	0	0	0	0	0
AT1G29200	test (1)	1	2	1	0	0	0	0	0	0	0	0	0
AT1G63170	test (1)	3	2	2	2	0	1	0	1	0	0	0	0
AT1G63190	test (1)	0	3	0	3	0	0	0	0	1	0	0	0
AT1G63160	test (1)	0	0	0	0	0	0	0	0	0	0	0	0
AT1G06950	test (1)	0	1	0	0	0	0	0	0	0	0	0	0
AT1G06920	not on the chip	3	5	2	1	0	0	0	0	0	1	0	0
AT1G06925	not on the chip	0	1	0	1	0	0	0	0	0	0	0	0
AT1G06930	test (1)	2	0	0	0	1	0	0	0	0	0	0	0
AT1G63150	test (1)	0	0	0	0	0	0	0	0	0	0	0	0
AT1G63200	test (1)	0	1	0	0	0	0	0	0	0	0	0	0
AT1G29220	test (1)	1	2	1	1	0	0	0	0	0	0	0	0
AT1G63205	not on the chip	0	4	0	0	0	0	0	0	0	0	0	0
AT1G29290	not on the chip	1	2	1	2	0	0	0	0	0	0	0	0
AT1G06960	test (1)	0	2	0	1	0	0	0	0	0	0	0	0
AT1G06970	test (1)	3	1	3	0	1	0	1	0	0	0	0	0
AT1G29280	test (1)	0	4	0	4	0	0	0	0	0	0	0	0
AT1G29270	test (1)	1	1	1	0	1	0	1	0	0	0	0	0
AT1G29260	test (1)	0	3	0	2	0	1	0	1	0	0	0	0
AT1G63220	test (1)	3	1	2	1	0	0	0	0	0	0	0	0
AT1G29230	test (1)	1	2	0	2	0	0	0	0	0	0	0	0
AT1G07060	test (1)	3	2	2	0	0	1	0	0	0	0	0	0
AT1G63210	test (1)	0	3	0	2	0	2	0	1	0	0	0	0
AT1G29250	test (1)	2	1	1	0	0	0	0	0	0	0	0	0
AT1G29240	test (1)	1	0	1	0	0	0	0	0	0	0	0	0
AT1G35650	test (1)	0	1	0	0	0	0	0	0	0	0	0	0
AT1G07070	test (1)	1	3	0	2	0	1	0	0	0	1	0	0
AT1G07090	test (1)	3	0	2	0	0	0	0	0	0	0	0	0
AT1G07230	test (1)	5	1	1	1	1	0	0	0	1	0	0	0
AT1G56180	test (1)	4	2	2	1	0	1	0	0	0	0	0	0
AT1G56190	test (1)	1	3	1	2	0	1	0	1	0	0	0	0
AT1G07220	test (1)	1	3	0	1	0	0	0	0	0	0	0	0
AT1G63390	training (1)	1	0	1	0	0	0	0	0	0	0	0	0
AT1G07210	test (1)	1	2	1	1	0	0	0	0	0	0	0	0
AT1G07190	test (1)	1	3	0	3	1	1	0	1	1	0	0	0
AT1G07160	test (1)	2	2	1	2	0	0	0	0	0	0	0	0
AT1G07170	test (1)	2	2	1	0	0	0	0	0	0	0	0	0
AT1G07180	test (1)	2	1	1	0	0	0	0	0	0	0	0	0
AT1G07200	not on the chip	1	2	0	2	0	0	0	0	0	0	0	0
AT1G07150	test (1)	2	4	1	2	0	1	0	0	0	0	0	0
AT1G56200	test (1)	2	1	1	1	1	0	1	0	0	0	0	0
AT1G63400	test (1)	1	1	0	0	1	0	0	0	1	0	0	0
AT1G63430	test (1)	1	0	1	0	0	0	0	0	0	0	0	0
AT1G56250	not on the chip	0	2	0	1	0	0	0	0	0	0	0	0
AT1G29480	test (1)	0	0	0	0	0	0	0	0	0	0	0	0
AT1G29475	not on the chip	0	1	0	1	0	0	0	0	0	0	0	0
AT1G56210	test (1)	1	0	1	0	0	0	0	0	0	0	0	0
AT1G56240	not on the chip	0	3	0	1	0	0	0	0	0	0	0	0
AT1G29470	test (1)	1	1	1	1	0	0	0	0	0	0	0	0
AT1G56220	test (1)	0	3	0	2	0	0	0	0	0	0	0	0
AT1G63410	not on the chip	4	0	2	0	2	0	2	0	1	0	1	0
AT1G56230	test (1)	2	2	2	2	0	0	0	0	0	0	0	0
AT1G63420	test (1)	3	2	3	1	0	0	0	0	0	0	0	0
AT1G07140	test (1)	1	1	1	0	0	0	0	0	0	0	0	0
AT1G29460	test (1)	3	3	2	1	0	0	0	0	0	1	0	0
AT1G29450	test (0)	3	2	2	1	0	0	0	0	1	0	1	0
AT1G63320	test (1)	0	2	0	1	0	0	0	0	0	0	0	0
AT1G63330	not on the chip	1	1	0	1	0	1	0	1	0	0	0	0
AT1G56150	test (1)	3	3	2	0	0	1	0	0	0	0	0	0
AT1G56145	test (1)	3	3	0	2	0	1	0	0	0	0	0	0
AT1G63340	test (1)	3	3	1	2	0	0	0	0	0	0	0	0
AT1G56140	not on the chip	0	2	0	1	0	0	0	0	0	0	0	0
AT1G07135	test (1)	1	3	0	0	0	0	0	0	0	0	0	0
AT1G07110	test (1)	0	3	0	2	0	0	0	0	0	0	0	0
AT1G07120	test (1)	0	2	0	0	0	1	0	0	0	1	0	0
AT1G07130	test (1)	4	1	2	0	0	0	0	0	0	0	0	0
AT1G56130	not on the chip	1	2	0	1	0	0	0	0	0	0	0	0
AT1G63350	test (1)	0	1	0	0	0	0	0	0	0	0	0	0
AT1G56160	test (1)	0	1	0	0	0	0	0	0	0	0	0	0
AT1G29380	not on the chip	3	1	1	0	0	0	0	0	0	0	0	0
AT1G29420	not on the chip	4	3	2	3	0	0	0	0	0	0	0	0
AT1G29430	test (0)	10	1	6	1	1	0	1	0	0	0	0	0
AT1G29440	test (0)	5	2	4	1	0	0	0	0	0	0	0	0
AT1G63380	not on the chip	1	1	1	1	0	1	0	1	0	0	0	0
AT1G29410	test (1)	0	3	0	0	0	0	0	0	0	0	0	0
AT1G29400	test (1)	3	1	3	1	0	0	0	0	0	0	0	0
AT1G63370	not on the chip	3	2	1	1	1	0	1	0	0	0	0	0
AT1G63360	not on the chip	0	0	0	0	0	0	0	0	0	0	0	0
AT1G07080	test (1)	1	1	1	1	0	1	0	1	0	0	0	0
AT1G29390	test (1)	1	1	0	1	0	0	0	0	0	0	0	0
AT1G29395	test (1)	5	2	1	1	1	0	0	0	1	0	0	0
AT1G56170	test (1)	2	2	2	1	0	0	0	0	0	0	0	0
AT1G63440	test (1)	4	0	2	0	0	0	0	0	0	0	0	0
AT1G06910	not on the chip	1	2	0	1	0	0	0	0	0	0	0	0
AT1G06900	test (1)	1	0	1	0	0	0	0	0	0	0	0	0
AT1G06710	test (1)	1	1	1	1	0	0	0	0	0	0	0	0
AT1G12540	not on the chip	2	1	0	1	0	0	0	0	0	0	0	0
AT1G06720	test (1)	1	0	1	0	0	0	0	0	0	0	0	0
AT1G06700	test (1)	3	3	1	1	0	0	0	0	1	0	0	0
AT1G06730	test (1)	2	4	1	1	0	0	0	0	0	0	0	0
AT1G12530	test (1)	2	1	0	1	0	0	0	0	0	0	0	0
AT1G35515	not on the chip	3	1	1	1	1	0	1	0	0	0	0	0
AT1G35513	test (1)	0	1	0	1	0	0	0	0	0	0	0	0
AT1G12520	test (1)	0	0	0	0	0	0	0	0	0	0	0	0
AT1G06690	test (1)	2	0	2	0	0	0	0	0	0	0	0	0
AT1G35520	not on the chip	0	1	0	1	0	0	0	0	0	0	0	0
AT1G35510	test (1)	1	0	0	0	0	0	0	0	0	0	0	0
AT1G12550	test (1)	1	4	1	3	0	1	0	1	0	1	0	1
AT1G62990	test (1)	0	3	0	3	0	0	0	0	0	0	0	0
AT1G68590	test (1)	2	3	2	0	0	0	0	0	0	0	0	0
AT1G63040	test (1)	2	1	0	1	0	0	0	0	0	0	0	0
AT1G68600	test (1)	0	3	0	2	0	0	0	0	0	0	0	0
AT1G68585	test (1)	3	1	1	0	0	0	0	0	0	0	0	0
AT1G12560	test (1)	3	4	2	1	1	0	1	0	0	0	0	0
AT1G63030	test (1)	0	1	0	0	0	0	0	0	0	0	0	0
AT1G68570	test (1)	3	2	3	0	0	0	0	0	0	0	0	0
AT1G63000	test (1)	1	1	1	0	0	0	0	0	0	0	0	0
AT1G63010	test (1)	0	0	0	0	0	0	0	0	0	0	0	0
AT1G63020	training (1)	2	0	1	0	1	0	1	0	0	0	0	0
AT1G68580	test (1)	2	0	2	0	0	0	0	0	0	0	0	0
AT1G06680	test (1)	3	1	1	1	0	0	0	0	0	0	0	0
AT1G06670	test (1)	1	0	0	0	1	0	0	0	0	0	0	0
AT1G35500	test (1)	2	1	1	1	0	0	0	0	0	0	0	0
AT1G68480	test (1)	2	0	2	0	0	0	0	0	0	0	0	0
AT1G62950	test (1)	1	4	1	0	0	2	0	0	0	1	0	0
AT1G68490	test (1)	2	1	1	0	0	0	0	0	0	0	0	0
AT1G62940	test (1)	1	3	1	2	0	0	0	0	0	0	0	0
AT1G62960	test (1)	0	1	0	0	0	0	0	0	0	0	0	0
AT1G68470	test (1)	3	2	1	0	1	0	1	0	0	0	0	0
AT1G62930	test (1)	2	3	0	1	1	1	0	1	1	0	0	0
AT1G12500	test (1)	1	2	1	1	0	0	0	0	0	0	0	0
AT1G62910	test (1)	0	0	0	0	0	0	0	0	0	0	0	0
AT1G62920	test (1)	0	1	0	1	0	0	0	0	1	0	0	0
AT1G62935	not on the chip	1	2	0	1	0	0	0	0	1	0	0	0
AT1G68500	test (1)	2	2	2	2	0	0	0	0	0	0	0	0
AT1G62970	test (1)	0	0	0	0	0	0	0	0	0	0	0	0
AT1G68510	test (1)	1	0	0	0	0	0	0	0	0	0	0	0
AT1G35480	test (1)	0	2	0	1	0	0	0	0	0	0	0	0
AT1G35490	test (1)	2	1	0	1	0	0	0	0	0	0	0	0
AT1G06660	not on the chip	0	0	0	0	0	0	0	0	0	0	0	0
AT1G68560	test (1)	1	0	0	0	0	0	0	0	0	0	0	0
AT1G35470	test (1)	0	0	0	0	0	0	0	0	0	0	0	0
AT1G68550	test (1)	1	0	0	0	1	0	0	0	0	0	0	0
AT1G68540	test (1)	0	2	0	2	0	0	0	0	0	0	0	0
AT1G62975	not on the chip	1	0	1	0	0	0	0	0	0	0	0	0
AT1G63050	test (1)	0	2	0	2	0	0	0	0	0	0	0	0
AT1G68520	test (1)	2	4	0	1	1	0	0	0	0	0	0	0
AT1G68530	test (1)	1	4	1	1	0	0	0	0	0	0	0	0
AT1G62980	test (1)	2	3	0	1	0	0	0	0	0	0	0	0
AT1G35647	test (1)	5	0	4	0	0	0	0	0	0	0	0	0
AT1G68610	test (1)	0	1	0	0	0	0	0	0	0	0	0	0
AT1G68620	test (1)	1	2	1	1	0	0	0	0	0	0	0	0
AT1G63130	test (1)	0	3	0	0	0	0	0	0	0	0	0	0
AT1G68710	test (1)	3	0	0	0	1	0	0	0	1	0	0	0
AT1G63140	not on the chip	0	1	0	1	0	0	0	0	0	0	0	0
AT1G68700	test (1)	2	1	1	1	0	0	0	0	0	0	0	0
AT1G68720	test (1)	2	0	2	0	0	0	0	0	0	0	0	0
AT1G63120	test (1)	2	1	1	0	1	0	1	0	0	0	0	0
AT1G63110	test (1)	1	1	0	0	0	0	0	0	0	0	0	0
AT1G68670	test (1)	1	0	0	0	0	0	0	0	0	0	0	0
AT1G63105	not on the chip	0	0	0	0	0	0	0	0	0	0	0	0
AT1G68680	test (1)	0	4	0	2	0	0	0	0	0	0	0	0
AT1G68690	test (1)	0	3	0	2	0	0	0	0	0	0	0	0
AT1G63100	test (1)	0	0	0	0	0	0	0	0	0	0	0	0
AT1G68725	not on the chip	3	0	0	0	0	0	0	0	0	0	0	0
AT1G35614	test (1)	3	2	1	2	0	1	0	1	0	0	0	0
AT1G35640	test (1)	1	0	1	0	0	0	0	0	0	0	0	0
AT1G06890	training (1)	2	3	2	1	0	0	0	0	0	0	0	0
AT1G35645	not on the chip	1	2	0	1	0	0	0	0	0	0	0	0
[truncated: 31,522 more rows]

## Sheet: query
Add your ids in column A, and you will get the counts for the corresponding promoters.
ID	Fehler?	data	TGTC				TGTCTC				TGTSTSNC
			-500		-300		-500		-300		-500		-300
			+	-	+	-	+	-	+	-	+	-	+	-
	nicht gefunden
	nicht gefunden
	nicht gefunden
	nicht gefunden
	nicht gefunden
	nicht gefunden
	nicht gefunden
	nicht gefunden
	nicht gefunden
	nicht gefunden
	nicht gefunden
	nicht gefunden
	nicht gefunden
	nicht gefunden
	nicht gefunden
	nicht gefunden
	nicht gefunden
	nicht gefunden
	nicht gefunden
	nicht gefunden
	nicht gefunden
	nicht gefunden
	nicht gefunden
	nicht gefunden
	nicht gefunden
	nicht gefunden
	nicht gefunden
	nicht gefunden
	nicht gefunden
	nicht gefunden
	nicht gefunden
	nicht gefunden
	nicht gefunden
	nicht gefunden
	nicht gefunden
	nicht gefunden
	nicht gefunden
	nicht gefunden
	nicht gefunden
	nicht gefunden
	nicht gefunden
	nicht gefunden
	nicht gefunden
	nicht gefunden
	nicht gefunden
	nicht gefunden
	nicht gefunden
	nicht gefunden
	nicht gefunden
	nicht gefunden
	nicht gefunden
